# Supplementary material for: Metagenomic Discovery of “Candidatus Parvarchaeales”-Related Lineages Sheds Light on Adaptation and Diversification from Neutral-Thermal to Acidic-Mesothermal Environments
Source: mSystems. 2023 Mar 21;8(2):e01252-22. doi: 10.1128/msystems.01252-22 (PMC10134863; doi:10.1128/msystems.01252-22)
Supplement: TABLE S1 [file msystems.01252-22-s0003.xlsx]

## Sheet: ST1_genome_statistics
Organism name	dRep_cluster	dRep_selection	Accession ID	Database	Genomes in this study/Reference genoms	Completeness_48_SCGs	Completeness_CheckM2	Contamination_CheckM2	Completeness_checkM1_lineage_spec.	Contamination_checkM1_lineage_spec.	No. of scaffolds	Genome size	N50	GC content (%)	No. of genes	CDS_size	Avrg. gene length	NO. of overlapping genes	Ratio of overlapping genes	No. of tRNA	16S_rRNA	23S_rRNA	5S_rRNA	Sampling Temp.	Sampling pH	Isolation_source	OGT_IVYWREL	OGT (OGT_prediction)	tome_OGT	average pI	pI bias	NO. of detected HGTs	Ratio of detected HGTs	GTDB_classification	proposed_order	proposed_family	proposed_genus	proposed_species
DRTY-6_201705_bins_88	16_1	no	SAMN31079384	NCBI	our genome	100	94.46	1.33	98.99	2.02	9	974390	208561	0.339902	1032	903348	875.337	270	0.261628	44	1	1	0	60	6	Hot spring	62.3434	73.6028	56.6	8.2159	43.7984	72	6.97674	d__Archaea;p__Nanoarchaeota;c__Nanoarchaeia;o__DTBS01;f__;g__;s__	Jingweiarchaeales	Jingweiarchaeaceae	Jingweiarchaeum	Jingweiarchaeum tengchongense
DRTY-6_201901_bins_9	16_1	no	SAMN31079385	NCBI	our genome	100	90.34	0.32	97.47	2.02	38	1025111	69928	0.346414	1100	964020	876.382	271	0.246364	37	1	1	0	62.6	2	Hot spring	55.1989	67.4931	54.74	7.97815	31.4545	112	10.1818	d__Archaea;p__Nanoarchaeota;c__Nanoarchaeia;o__DTBS01;f__;g__;s__	Jingweiarchaeales	Jingweiarchaeaceae	Jingweiarchaeum	Jingweiarchaeum tengchongense
DRTY-6_201803_bins_19	16_1	no	SAMN31079386	NCBI	our genome	79.1667	62.78	0.17	61.28	0	185	979510	5913	0.347902	1150	922262	801.967	260	0.226087	29	0	0	0	53.2	5	Hot spring	55.9932	NA	54.25	7.89238	30.7826	98	8.52174	d__Archaea;p__Nanoarchaeota;c__Nanoarchaeia;o__DTBS01;f__;g__;s__	Jingweiarchaeales	Jingweiarchaeaceae	Jingweiarchaeum	Jingweiarchaeum tengchongense
DRTY-6_201808_bins_24	16_1	no	SAMN31079387	NCBI	our genome	100	95.16	1.31	96.97	2.02	12	921786	118094	0.341304	999	844869	845.715	266	0.266266	44	1	1	0	53.4	5	Hot spring	64.2605	70.9455	58.32	8.24829	44.7447	64	6.40641	d__Archaea;p__Nanoarchaeota;c__Nanoarchaeia;o__DTBS01;f__;g__;s__	Jingweiarchaeales	Jingweiarchaeaceae	Jingweiarchaeum	Jingweiarchaeum tengchongense
DRTY-6_201709_bins_1	16_1	yes	SAMN31079388	NCBI	our genome	100	92.74	0.35	100	1.01	40	1117618	69775	0.346159	1191	1051452	882.831	297	0.24937	42	1	1	0	58	5	Hot spring	56.4807	68.0263	56.07	8.00052	32.6616	122	10.2435	d__Archaea;p__Nanoarchaeota;c__Nanoarchaeia;o__DTBS01;f__;g__;s__	Jingweiarchaeales	Jingweiarchaeaceae	Jingweiarchaeum	Jingweiarchaeum tengchongense
DRTY-6_201912_bins_27	16_1	no	SAMN31079389	NCBI	our genome	100	94.54	1.58	100	2.02	4	989335	275169	0.33875	1052	936546	890.253	284	0.269962	44	1	1	0	62	2.58	Hot spring	62.2905	70.7506	56.46	8.27494	45.2471	72	6.84411	d__Archaea;p__Nanoarchaeota;c__Nanoarchaeia;o__DTBS01;f__;g__;s__	Jingweiarchaeales	Jingweiarchaeaceae	Jingweiarchaeum	Jingweiarchaeum tengchongense
DRTY-6_201907_bins_75	16_1	no	SAMN31079390	NCBI	our genome	95.8333	90.45	1.36	93.94	2.02	8	905302	209546	0.337184	1003	862044	859.466	267	0.266201	39	0	0	0	58.8	3	Hot spring	63.6916	NA	58.19	8.24337	43.1705	71	7.07876	d__Archaea;p__Nanoarchaeota;c__Nanoarchaeia;o__DTBS01;f__;g__;s__	Jingweiarchaeales	Jingweiarchaeaceae	Jingweiarchaeum	Jingweiarchaeum tengchongense
JZ-1_201912_bins_11	1_1	no	SAMN31079391	NCBI	our genome	100	90.61	0.62	97.13	0	9	636668	153711	0.407294	686	599154	873.402	238	0.346939	44	1	1	1	76	7.13	Hot spring	91.5194	78.8403	65.58	8.21222	58.6006	42	6.12245	d__Archaea;p__Nanoarchaeota;c__Nanoarchaeia;o__DTBS01;f__DTBS01;g__DTBS01;s__DTBS01 sp011366705	Jingweiarchaeales	Haiyanarchaeaceae	Haiyanarchaeum	Haiyanarchaeum thermophilum
JZ-1_201803_bins_2	1_1	no	SAMN31079392	NCBI	our genome	100	89.34	0.14	98.85	0	12	642509	108764	0.406172	699	590856	845.288	238	0.340486	43	1	1	1	75.6	7	Hot spring	92.6616	76.431	65.89	8.16457	53.6481	39	5.5794	d__Archaea;p__Nanoarchaeota;c__Nanoarchaeia;o__DTBS01;f__DTBS01;g__DTBS01;s__DTBS01 sp011366705	Jingweiarchaeales	Haiyanarchaeaceae	Haiyanarchaeum	Haiyanarchaeum thermophilum
ZZQ_201803_bins_31	1_1	no	SAMN31079393	NCBI	our genome	100	90.9	0.07	98.85	0	7	654948	430842	0.406512	704	615888	874.841	239	0.339489	44	1	1	1	89.1	6	Hot spring	90.8298	77.3984	65.06	8.16532	51.9886	46	6.53409	d__Archaea;p__Nanoarchaeota;c__Nanoarchaeia;o__DTBS01;f__DTBS01;g__DTBS01;s__DTBS01 sp011366705	Jingweiarchaeales	Haiyanarchaeaceae	Haiyanarchaeum	Haiyanarchaeum thermophilum
JZ-1_201901_bins_104	1_1	no	SAMN31079394	NCBI	our genome	93.75	88.3	0.05	97.7	0	12	584543	111154	0.407152	667	556467	834.283	233	0.349325	43	1	1	1	75.3	6.57	Hot spring	93.6208	74.1298	65.92	8.18734	57.4213	40	5.997	d__Archaea;p__Nanoarchaeota;c__Nanoarchaeia;o__DTBS01;f__DTBS01;g__DTBS01;s__DTBS01 sp011366705	Jingweiarchaeales	Haiyanarchaeaceae	Haiyanarchaeum	Haiyanarchaeum thermophilum
JZ-2_201601_bins_28	1_1	no	SAMN31079395	NCBI	our genome	95.8333	90.53	0.09	100	0	13	598244	70353	0.406831	672	560451	834.004	221	0.328869	42	1	1	1	75	6.5	Hot spring	92.9564	74.2052	65.49	8.18793	53.869	39	5.80357	d__Archaea;p__Nanoarchaeota;c__Nanoarchaeia;o__DTBS01;f__DTBS01;g__DTBS01;s__DTBS01 sp011366705	Jingweiarchaeales	Haiyanarchaeaceae	Haiyanarchaeum	Haiyanarchaeum thermophilum
JZ-1_201709_bins_84	1_1	no	SAMN31079396	NCBI	our genome	100	90.23	0.06	97.7	0	10	620378	91683	0.406823	680	589602	867.062	233	0.342647	43	1	1	1	79	8.5	Hot spring	92.0121	75.6942	65.87	8.17527	59.4118	41	6.02941	d__Archaea;p__Nanoarchaeota;c__Nanoarchaeia;o__DTBS01;f__DTBS01;g__DTBS01;s__DTBS01 sp011366705	Jingweiarchaeales	Haiyanarchaeaceae	Haiyanarchaeum	Haiyanarchaeum thermophilum
JZ-1_201705_bins_113	1_1	yes	SAMN31079397	NCBI	our genome	100	91.74	0.12	100	0	14	722299	390129	0.407675	799	674892	844.671	274	0.342929	45	1	1	1	98	8	Hot spring	91.1075	73.7272	65.33	8.12056	53.1915	41	5.13141	d__Archaea;p__Nanoarchaeota;c__Nanoarchaeia;o__DTBS01;f__DTBS01;g__DTBS01;s__DTBS01 sp011366705	Jingweiarchaeales	Haiyanarchaeaceae	Haiyanarchaeum	Haiyanarchaeum thermophilum
Ca.Parvarchaeota.CSSed11_243R1	6_0	yes	GCA_003563585.1	NCBI	ref genome	89.5833	72.72	2.44	71.86	2.46	112	536796	5369	0.30519	720	494943	687.421	129	0.179167	24	0	1	1	na	10.2	Hypersaline lake	52.6389	NA	48.27	7.79052	26.3889	31	4.30556	d__Archaea;p__Nanoarchaeota;c__Nanoarchaeia;o__CSSed11-243R1;f__CSSed11-243R1;g__CSSed11-243R1;s__CSSed11-243R1 sp003563585	o__CSSed11-243R1	f__CSSed11-243R1	g__CSSed11-243R1	-
Ca.Parvarchaeota.CSSed10_416R3	5_0	yes	GCA_003557155.1	NCBI	ref genome	68.75	71.63	0.92	62.13	2.11	75	636346	13537	0.27923	860	586683	682.19	177	0.205814	26	0	0	0	na	10.1	Hypersaline lake	49.1364	NA	48.27	8.25153	41.1628	32	3.72093	d__Archaea;p__Nanoarchaeota;c__Nanoarchaeia;o__CSSed11-243R1;f__CSSed11-243R1;g__CSSed11-243R1;s__	o__CSSed11-243R1	f__CSSed11-243R2	g__CSSed11-243R2	-
DRTY-4_201912_bins_1	2_1	yes	SAMN31079398	NCBI	our genome	97.9167	82.79	0.68	95.09	1.2	35	547202	47185	0.301655	634	506826	799.41	202	0.318612	40	1	1	0	78	2.4	Hot spring	68.5364	53.0125	56.43	7.81938	20.1893	42	6.62461	d__Archaea;p__Nanoarchaeota;c__Nanoarchaeia;o__Parvarchaeales;f__Parvarchaeaceae;g__;s__	Parvarchaeales	Parvarchaeaceae	Rehaiarchaeum	Rehaiarchaeum fermentans
DRTY-1_201705_bins_31	3_0	yes	SAMN31079399	NCBI	our genome	70.8333	64.19	0.39	73.6	0	78	497571	6804	0.300462	653	437877	670.562	182	0.278714	25	1	0	0	67	4.5	Hot spring	66.3761	55.4532	57.37	7.96783	28.6371	41	6.27871	d__Archaea;p__Nanoarchaeota;c__Nanoarchaeia;o__Parvarchaeales;f__Parvarchaeaceae;g__;s__	Parvarchaeales	Parvarchaeaceae	Rehaiarchaeum	Rehaiarchaeum fermentans
DRTY-4_201901_bins_11	2_1	no	SAMN31079400	NCBI	our genome	93.75	85.51	0.95	91.98	1.81	70	706647	35068	0.304507	809	631193	780.214	221	0.273177	40	1	1	0	75.3	3	Hot spring	68.5316	56.7295	56.49	7.76162	17.4289	36	4.44994	d__Archaea;p__Nanoarchaeota;c__Nanoarchaeia;o__Parvarchaeales;f__Parvarchaeaceae;g__;s__	Parvarchaeales	Parvarchaeaceae	Rehaiarchaeum	Rehaiarchaeum fermentans
DRTY-1_201808_bins_32	2_1	no	SAMN31079401	NCBI	our genome	95.8333	82.68	1.15	83.84	4.02	47	469274	17800	0.298342	561	439161	782.818	184	0.327986	31	1	1	0	55.6	4	Hot spring	68.6499	52.9278	53.23	7.82181	18.0036	45	8.02139	d__Archaea;p__Nanoarchaeota;c__Nanoarchaeia;o__Parvarchaeales;f__Parvarchaeaceae;g__;s__	Parvarchaeales	Parvarchaeaceae	Rehaiarchaeum	Rehaiarchaeum fermentans
DRTY-5_201912_bins_4	2_4	yes	SAMN31079402	NCBI	our genome	75	58.62	0.23	71.3	0	60	373780	6987	0.299042	437	348588	797.684	132	0.302059	29	1	1	0	71	2.45	Hot spring	70.2624	54.1546	53.49	7.80016	20.8238	28	6.40732	d__Archaea;p__Nanoarchaeota;c__Nanoarchaeia;o__Parvarchaeales;f__Parvarchaeaceae;g__;s__	Parvarchaeales	Parvarchaeaceae	Rehaiarchaeum	Rehaiarchaeum fermentans
DRTY-5_201808_bins_16	2_3	yes	SAMN31079403	NCBI	our genome	66.6667	56.99	1.23	65.62	1.2	63	343416	5384	0.293883	453	314883	695.106	133	0.293598	34	0	0	0	63.7	4	Hot spring	67.8633	NA	52.29	7.82337	24.5033	24	5.29801	d__Archaea;p__Nanoarchaeota;c__Nanoarchaeia;o__Parvarchaeales;f__Parvarchaeaceae;g__;s__	Parvarchaeales	Parvarchaeaceae	Rehaiarchaeum	Rehaiarchaeum fermentans
DRTY-7_201912_bins_7	4_0	yes	SAMN31079404	NCBI	our genome	75	66.29	0.62	67.47	2.5	38	243664	6980	0.29821	321	227589	709	109	0.339564	22	0	1	0	65	2.19	Hot spring	72.1824	NA	53.88	7.852	18.3801	19	5.919	d__Archaea;p__Nanoarchaeota;c__Nanoarchaeia;o__Parvarchaeales;f__Parvarchaeaceae;g__;s__	Parvarchaeales	Parvarchaeaceae	Rehaiarchaeum	Rehaiarchaeum fermentans
DRTY-18_202007_bins_9	2_2	yes	SAMN31079405	NCBI	our genome	97.9167	89.13	0.58	95.89	1.2	12	525330	67352	0.295504	600	490539	817.565	196	0.326667	41	0	1	0	53.4	2.39	Hot spring	68.1244	NA	52.88	7.86223	18.6667	42	7	d__Archaea;p__Nanoarchaeota;c__Nanoarchaeia;o__Parvarchaeales;f__Parvarchaeaceae;g__;s__	Parvarchaeales	Parvarchaeaceae	Rehaiarchaeum	Rehaiarchaeum fermentans
DRTY-9_201705_bins_4	17_1	yes	SAMN31079406	NCBI	our genome	93.75	87.88	0.5	82.47	1.16	29	447204	17172	0.454678	515	413604	803.115	119	0.231068	28	1	0	0	na	na	Hot spring	49.7485	45.3413	52.01	7.7389	7.18447	30	5.82524	d__Archaea;p__Nanoarchaeota;c__Nanoarchaeia;o__Parvarchaeales;f__Parvarchaeaceae;g__JADFAT01;s__	Parvarchaeales	Parvarchaeaceae	Acidifodinimicrobium	-
DRTY-3_201709_bins_12	17_1	no	SAMN31079407	NCBI	our genome	83.3333	72.28	0.01	68.52	0	26	376557	18428	0.450229	436	345957	793.479	99	0.227064	27	0	1	1	54	4	Hot spring	53.6244	NA	51.58	7.83137	13.7615	33	7.56881	d__Archaea;p__Nanoarchaeota;c__Nanoarchaeia;o__Parvarchaeales;f__Parvarchaeaceae;g__JADFAT01;s__	Parvarchaeales	Parvarchaeaceae	Acidifodinimicrobium	-
MAS2_bins.147	18_1	no	GCA_015122065.1	NCBI	ref genome	68.75	64.66	0.64	69.77	1.16	16	445749	39138	0.420717	486	410619	844.895	97	0.199588	26	0	1	1	na	2.8	AMD	41.4005	NA	52.75	7.77888	13.5802	37	7.61317	d__Archaea;p__Nanoarchaeota;c__Nanoarchaeia;o__Parvarchaeales;f__Parvarchaeaceae;g__JADFAT01;s__JADFAT01 sp015122075	Parvarchaeales	Parvarchaeaceae	Acidifodinimicrobium	-
MSA1_bins.189	18_1	no	GCA_015122035.1	NCBI	ref genome	66.6667	62.91	0.03	72.48	0	30	419315	14718	0.418211	474	387285	817.057	100	0.21097	23	0	2	1	na	2.62	AMD	44.2348	NA	52.51	7.75609	12.2363	37	7.80591	d__Archaea;p__Nanoarchaeota;c__Nanoarchaeia;o__Parvarchaeales;f__Parvarchaeaceae;g__JADFAT01;s__JADFAT01 sp015122075	Parvarchaeales	Parvarchaeaceae	Acidifodinimicrobium	-
MAS3_bins.60	18_1	yes	GCA_015122075.1	NCBI	ref genome	79.1667	77.36	0.49	84.88	1.55	36	547240	21212	0.414944	627	504549	804.703	131	0.208931	38	1	1	1	na	2.58	AMD	42.306	34.7517	51.62	7.79122	13.5566	50	7.97448	d__Archaea;p__Nanoarchaeota;c__Nanoarchaeia;o__Parvarchaeales;f__Parvarchaeaceae;g__JADFAT01;s__JADFAT01 sp015122075	Parvarchaeales	Parvarchaeaceae	Acidifodinimicrobium	-
TL1-5_bins.178	18_2	yes	GCA_015122025.1	NCBI	ref genome	83.3333	71.29	0.24	71.71	0	33	396774	15014	0.41882	458	367050	801.419	98	0.213974	22	1	1	1	na	2.5	AMD	41.6227	41.166	50.82	7.66146	9.17031	41	8.95197	d__Archaea;p__Nanoarchaeota;c__Nanoarchaeia;o__Parvarchaeales;f__Parvarchaeaceae;g__JADFAT01;s__JADFAT01 sp015122075	Parvarchaeales	Parvarchaeaceae	Acidifodinimicrobium	-
FK_bins.410	18_3	yes	GCA_015121965.1	NCBI	ref genome	87.5	75.05	0.78	82.17	1.16	40	477207	16501	0.416794	544	436268	801.963	113	0.207721	27	1	1	1	na	2.3-6.1	AMD	46.6078	40.1625	53.23	7.8119	14.3382	44	8.08824	d__Archaea;p__Nanoarchaeota;c__Nanoarchaeia;o__Parvarchaeales;f__Parvarchaeaceae;g__JADFAT01;s__JADFAT01 sp015122075	Parvarchaeales	Parvarchaeaceae	Acidifodinimicrobium	-
Ca.Parvarchaeota.TC.Endo.bin.24	21_0	yes	2698536786	IMG	ref genome	93.75	96.92	0.81	92.68	1.65	16	655990	58139	0.41195	703	597777	850.323	142	0.201991	39	1	1	1	na	2.1	Hot spring	27.9377	35.8027	40.6	7.75421	16.9275	66	9.38834	d__Archaea;p__Nanoarchaeota;c__Nanoarchaeia;o__Parvarchaeales;f__Parvarchaeaceae;g__;s__	Parvarchaeales	Parvarchaeaceae	Parvarchaeum	-
Ca.Parvarchaeota.FK.AMD.2014.bin.57	20_0	yes	2698536783	IMG	ref genome	95.8333	89.41	1.2	91.77	2.2	25	641815	41653	0.44292	730	599370	821.055	154	0.210959	37	1	1	1	25.8	1.8	AMD	29.4962	34.5227	48.16	7.76769	13.1507	62	8.49315	d__Archaea;p__Nanoarchaeota;c__Nanoarchaeia;o__Parvarchaeales;f__Parvarchaeaceae;g__Parvarchaeum;s__	Parvarchaeales	Parvarchaeaceae	Parvarchaeum	-
Ca.Parvarchaeota.FK.AMD.2014.bin.27	19_0	yes	2698536782	IMG	ref genome	95.8333	90.68	0.8	91.58	1.1	28	749914	36266	0.417249	857	691617	807.021	166	0.193699	42	1	1	1	25.8	1.8	AMD	31.364	39.9468	45.81	7.88135	19.0198	80	9.33489	d__Archaea;p__Nanoarchaeota;c__Nanoarchaeia;o__Parvarchaeales;f__Parvarchaeaceae;g__;s__	Parvarchaeales	Parvarchaeaceae	Parvarchaeum	-
Ca.Parvarchaeota.LR.AMD.B.bin.3	15_0	yes	2698536788	IMG	ref genome	91.6667	88.67	0.63	94.96	1.1	48	825552	22898	0.387693	973	747072	767.803	205	0.210689	40	1	1	1	13	2	AMD	42.6762	44.368	45.05	8.07952	25.591	88	9.04419	d__Archaea;p__Nanoarchaeota;c__Nanoarchaeia;o__Parvarchaeales;f__Parvarchaeaceae;g__Parvarchaeum;s__	Parvarchaeales	Parvarchaeaceae	Parvarchaeum	-
Ca.Parvarchaeota.TC.Endo.bin.23	13_0	yes	2698536785	IMG	ref genome	95.8333	90.39	2.38	97.16	1.1	14	758099	109556	0.337023	832	685086	823.421	176	0.211538	42	1	1	1	na	2.1	Hot spring	35.3243	41.2307	41.38	7.86096	16.3462	70	8.41346	d__Archaea;p__Nanoarchaeota;c__Nanoarchaeia;o__Parvarchaeales;f__Parvarchaeaceae;g__Parvarchaeum;s__	Parvarchaeales	Parvarchaeaceae	Parvarchaeum	-
Ca.Parvarchaeum acidophilus ARMAN-5	7_1	no	GCA_002412085.1	NCBI	ref genome	89.5833	85.78	4.89	90.75	6.59	73	920270	28164	0.348902	1085	835233	769.8	219	0.201843	45	0	1	1	41	1.1	AMD	32.8758	NA	44.45	7.79445	17.6037	103	9.49309	d__Archaea;p__Nanoarchaeota;c__Nanoarchaeia;o__Parvarchaeales;f__Parvarchaeaceae;g__Parvarchaeum;s__Parvarchaeum acidophilus	Parvarchaeales	Parvarchaeaceae	Parvarchaeum	-
Ca.Parvarchaeota.UBA264	7_1	no	GCA_002503915.1	NCBI	ref genome	95.8333	92.42	0.3	98.08	2.2	37	807802	27503	0.343675	899	741603	824.92	183	0.20356	42	1	0	1	41	1	AMD	35.1001	42.4502	44.47	7.89879	18.3537	92	10.2336	d__Archaea;p__Nanoarchaeota;c__Nanoarchaeia;o__Parvarchaeales;f__Parvarchaeaceae;g__Parvarchaeum;s__Parvarchaeum acidophilus	Parvarchaeales	Parvarchaeaceae	Parvarchaeum	-
Ca.Parvarchaeota.UBA506	7_1	no	GCA_002499655.1	NCBI	ref genome	87.5	83.89	0.04	88.74	1.1	70	746264	13943	0.348688	850	677965	797.606	160	0.188235	41	1	1	1	47	0.98	AMD	32.1244	42.3474	44.36	7.84215	16.4706	91	10.7059	d__Archaea;p__Nanoarchaeota;c__Nanoarchaeia;o__Parvarchaeales;f__Parvarchaeaceae;g__Parvarchaeum;s__Parvarchaeum acidophilus	Parvarchaeales	Parvarchaeaceae	Parvarchaeum	-
Ca.Parvarchaeota.UBA446	7_1	yes	GCA_002503215.1	NCBI	ref genome	95.8333	93.35	0.36	98.08	2.2	41	840550	44086	0.344279	937	767881	819.51	189	0.201708	42	1	1	1	43	0.7	AMD	35.4771	41.8872	44.89	7.93645	20.3842	97	10.3522	d__Archaea;p__Nanoarchaeota;c__Nanoarchaeia;o__Parvarchaeales;f__Parvarchaeaceae;g__Parvarchaeum;s__Parvarchaeum acidophilus	Parvarchaeales	Parvarchaeaceae	Parvarchaeum	-
Ca.Parvarchaeota.UBA515	7_1	no	GCA_002498685.1	NCBI	ref genome	95.8333	91.71	0.69	98.08	2.2	37	841285	35669	0.344014	943	768313	814.754	191	0.202545	44	1	1	1	47	0.98	AMD	35.2549	41.8587	44.39	7.92475	19.4062	98	10.3924	d__Archaea;p__Nanoarchaeota;c__Nanoarchaeia;o__Parvarchaeales;f__Parvarchaeaceae;g__Parvarchaeum;s__Parvarchaeum acidophilus	Parvarchaeales	Parvarchaeaceae	Parvarchaeum	-
Ca.Parvarchaeota.UBA614	7_1	no	GCA_002505115.1	NCBI	ref genome	95.8333	93.66	1.41	98.08	3.3	38	830214	42693	0.34424	919	759638	826.592	187	0.203482	43	2	1	1	43	0.7	AMD	34.8492	42.0115	44.45	7.91085	19.4777	93	10.1197	d__Archaea;p__Nanoarchaeota;c__Nanoarchaeia;o__Parvarchaeales;f__Parvarchaeaceae;g__Parvarchaeum;s__Parvarchaeum acidophilus	Parvarchaeales	Parvarchaeaceae	Parvarchaeum	-
Ca.Parvarchaeota.UBA575	7_1	no	GCA_002502525.1	NCBI	ref genome	95.8333	92.34	0.29	98.08	2.2	38	811298	37100	0.342846	899	745067	828.773	182	0.202447	44	1	0	1	39.4	0.99	AMD	35.6515	40.7623	44.52	7.9059	19.6885	91	10.1224	d__Archaea;p__Nanoarchaeota;c__Nanoarchaeia;o__Parvarchaeales;f__Parvarchaeaceae;g__Parvarchaeum;s__Parvarchaeum acidophilus	Parvarchaeales	Parvarchaeaceae	Parvarchaeum	-
Ca.Parvarchaeum acidophilus ARMAN-4	8_1	no	GCA_002412065.1	NCBI	ref genome	83.3333	72.69	0.99	80.5	3.85	44	791487	47871	0.340436	936	717513	766.574	180	0.192308	42	1	1	1	41	1.1	AMD	34.3685	40.3432	41.22	7.81915	13.6752	84	8.97436	d__Archaea;p__Nanoarchaeota;c__Nanoarchaeia;o__Parvarchaeales;f__Parvarchaeaceae;g__Parvarchaeum;s__Parvarchaeum acidiphilum	Parvarchaeales	Parvarchaeaceae	Parvarchaeum	-
Ca.Parvarchaeota.UBA519	8_1	no	GCA_002496215.1	NCBI	ref genome	87.5	78.7	1.21	81.41	2.2	58	730655	17890	0.335138	865	669864	774.409	176	0.203468	27	0	0	0	46	0.86	AMD	36.7802	NA	41.75	7.86231	14.4509	89	10.289	d__Archaea;p__Nanoarchaeota;c__Nanoarchaeia;o__Parvarchaeales;f__Parvarchaeaceae;g__Parvarchaeum;s__Parvarchaeum acidiphilum	Parvarchaeales	Parvarchaeaceae	Parvarchaeum	-
Ca.Parvarchaeota.UBA265	8_1	no	GCA_002503995.1	NCBI	ref genome	95.8333	90.62	0.84	97.53	1.1	24	801603	55998	0.33627	910	740563	813.805	186	0.204396	43	1	0	0	41	1	AMD	37.0922	40.7251	42.87	7.88243	16.2637	95	10.4396	d__Archaea;p__Nanoarchaeota;c__Nanoarchaeia;o__Parvarchaeales;f__Parvarchaeaceae;g__Parvarchaeum;s__Parvarchaeum acidiphilum	Parvarchaeales	Parvarchaeaceae	Parvarchaeum	-
Ca.Parvarchaeota.UBA569	8_1	no	GCA_002505075.1	NCBI	ref genome	93.75	88.48	0.79	93.13	1.1	34	784648	39412	0.33625	992	716657	722.436	222	0.22379	40	2	0	0	36	0.72	AMD	36.5767	39.2388	42.18	7.88581	21.1694	99	9.97984	d__Archaea;p__Nanoarchaeota;c__Nanoarchaeia;o__Parvarchaeales;f__Parvarchaeaceae;g__Parvarchaeum;s__Parvarchaeum acidiphilum	Parvarchaeales	Parvarchaeaceae	Parvarchaeum	-
Ca.Parvarchaeota.UBA573	8_1	yes	GCA_002502045.1	NCBI	ref genome	95.8333	89.55	0.55	96.43	1.1	19	779358	100939	0.336247	874	719127	822.8	174	0.199085	42	1	0	0	39.4	0.99	AMD	36.6831	42.6229	42.7	7.85115	15.5606	90	10.2975	d__Archaea;p__Nanoarchaeota;c__Nanoarchaeia;o__Parvarchaeales;f__Parvarchaeaceae;g__Parvarchaeum;s__Parvarchaeum acidiphilum	Parvarchaeales	Parvarchaeaceae	Parvarchaeum	-
Ca.Parvarchaeota.UBA449	8_1	no	GCA_002503305.1	NCBI	ref genome	95.8333	92.01	1.38	96.43	2.2	32	817377	40282	0.335511	928	750192	808.397	194	0.209052	40	0	0	0	43	0.7	AMD	37.7453	NA	43.52	7.88774	17.0259	96	10.3448	d__Archaea;p__Nanoarchaeota;c__Nanoarchaeia;o__Parvarchaeales;f__Parvarchaeaceae;g__Parvarchaeum;s__Parvarchaeum acidiphilum	Parvarchaeales	Parvarchaeaceae	Parvarchaeum	-
Ca.Parvarchaeota.TC.Endo.bin.47	14_0	yes	2698536787	IMG	ref genome	91.6667	88.02	9.25	92.77	2.2	78	806292	19985	0.36495	972	745447	766.921	199	0.204733	38	1	0	0	na	2.1	Hot spring	38.0632	36.1546	44.26	7.75214	15.0206	87	8.95062	d__Archaea;p__Nanoarchaeota;c__Nanoarchaeia;o__Parvarchaeales;f__Parvarchaeaceae;g__Parvarchaeum;s__	Parvarchaeales	Parvarchaeaceae	Parvarchaeum	-
Ca.Parvarchaeota.FK.AMD.2014.bin.2	11_0	yes	2698536780	IMG	ref genome	93.75	91.18	9.41	94.23	0	30	972907	72642	0.355234	1096	898533	819.829	224	0.20438	46	1	0	0	25.8	1.8	AMD	38.6225	43.8295	43.02	7.98417	27.5547	116	10.5839	d__Archaea;p__Nanoarchaeota;c__Nanoarchaeia;o__Parvarchaeales;f__Parvarchaeaceae;g__Parvarchaeum;s__	Parvarchaeales	Parvarchaeaceae	Parvarchaeum	-
Ca.Parvarchaeota.FK.AMD.2014.bin.10	12_0	yes	2698536789	IMG	ref genome	97.9167	91.53	0.41	97.53	3.3	9	788530	120488	0.326651	877	727803	829.878	176	0.200684	40	1	1	1	25.8	1.8	AMD	39.5204	41.9073	43.73	7.91312	27.0239	80	9.12201	d__Archaea;p__Nanoarchaeota;c__Nanoarchaeia;o__Parvarchaeales;f__Parvarchaeaceae;g__Parvarchaeum;s__	Parvarchaeales	Parvarchaeaceae	Parvarchaeum	-
Ca.Parvarchaeota.FK.Sedi.bin.55.70	10_1	no	2698536784	IMG	ref genome	79.1667	81.04	4.57	83.07	1.1	68	908697	29517	0.367207	986	845004	857.002	197	0.199797	44	1	0	0	na	2.4-4	AMD	33.3797	42.8194	43.43	7.79887	20.4868	96	9.73631	d__Archaea;p__Nanoarchaeota;c__Nanoarchaeia;o__Parvarchaeales;f__Parvarchaeaceae;g__Parvarchaeum;s__	Parvarchaeales	Parvarchaeaceae	Parvarchaeum	-
Ca.Parvarchaeota.FK.AMD.2010.bin.5	10_1	yes	2698536778	IMG	ref genome	95.8333	92.65	1.31	95.33	1.1	16	807741	103083	0.362313	887	754080	850.147	183	0.206313	41	1	0	0	na	2.6	AMD	38.2828	44.4306	43.62	7.89522	23.3371	90	10.1466	d__Archaea;p__Nanoarchaeota;c__Nanoarchaeia;o__Parvarchaeales;f__Parvarchaeaceae;g__Parvarchaeum;s__	Parvarchaeales	Parvarchaeaceae	Parvarchaeum	-
Ca.Parvarchaeota.FK.AMD.2010.bin.6	9_1	no	2698536779	IMG	ref genome	89.5833	80.98	0.79	90.15	1.1	42	746396	32461	0.365011	880	696399	791.362	173	0.196591	30	0	0	0	na	2.6	AMD	40.5136	NA	43.63	7.92485	24.3182	81	9.20455	d__Archaea;p__Nanoarchaeota;c__Nanoarchaeia;o__Parvarchaeales;f__Parvarchaeaceae;g__Parvarchaeum;s__	Parvarchaeales	Parvarchaeaceae	Parvarchaeum	-
Ca.Parvarchaeota.FK.AMD.2014.bin.17	9_1	no	2698536781	IMG	ref genome	95.8333	91.77	0.7	99.73	1.1	7	906643	222032	0.364283	991	843552	851.213	194	0.195762	40	1	1	0	25.8	1.8	AMD	38.2618	43.1715	44.37	7.94019	31.5843	98	9.889	d__Archaea;p__Nanoarchaeota;c__Nanoarchaeia;o__Parvarchaeales;f__Parvarchaeaceae;g__Parvarchaeum;s__	Parvarchaeales	Parvarchaeaceae	Parvarchaeum	-
DRTY-8_201803_bins_21	9_1	no	SAMN31079408	NCBI	our genome	79.1667	67.2	0.14	63.33	0	142	671840	4896	0.362424	873	623631	714.354	165	0.189003	29	1	0	0	80.3	5	Hot spring	42.3927	41.5177	46.78	7.93808	26.2314	76	8.70561	d__Archaea;p__Nanoarchaeota;c__Nanoarchaeia;o__Parvarchaeales;f__Parvarchaeaceae;g__Parvarchaeum;s__	Parvarchaeales	Parvarchaeaceae	Parvarchaeum	Parvarchaeum tengchongense
DRTY-7_201803_bins_63	9_1	yes	SAMN31079409	NCBI	our genome	95.8333	92.54	0.66	99.73	1.1	3	921718	548231	0.362829	1023	859596	840.27	208	0.203324	44	1	1	1	58	3	Hot spring	38.6594	42.7077	44.31	7.95698	32.5513	103	10.0684	d__Archaea;p__Nanoarchaeota;c__Nanoarchaeia;o__Parvarchaeales;f__Parvarchaeaceae;g__Parvarchaeum;s__	Parvarchaeales	Parvarchaeaceae	Parvarchaeum	Parvarchaeum tengchongense
ZMQR_201803_bins_1	9_1	no	SAMN31079410	NCBI	our genome	87.5	81.75	2.05	88.92	2.2	111	953773	12263	0.362218	1170	883100	754.786	228	0.194872	43	1	1	1	86.8	9	Hot spring	41.1336	40.2494	44.99	7.90965	27.0085	84	7.17949	d__Archaea;p__Nanoarchaeota;c__Nanoarchaeia;o__Parvarchaeales;f__Parvarchaeaceae;g__Parvarchaeum;s__	Parvarchaeales	Parvarchaeaceae	Parvarchaeum	Parvarchaeum tengchongense
JZ-2_201803_bins_97	9_1	no	SAMN31079411	NCBI	our genome	95.8333	83.83	0.94	92.03	1.1	91	804479	12921	0.362754	1006	741387	736.965	182	0.180915	42	0	1	1	48.8	7.5	Hot spring	43.2287	NA	44.74	7.96705	31.2127	83	8.2505	d__Archaea;p__Nanoarchaeota;c__Nanoarchaeia;o__Parvarchaeales;f__Parvarchaeaceae;g__Parvarchaeum;s__	Parvarchaeales	Parvarchaeaceae	Parvarchaeum	Parvarchaeum tengchongense
*Table S1. General genome statistics, genome taxonomy, and sampling/predicted physiological characteristics of each organism represented by the associated genome.
