# Supplementary material for: Metagenomic Discovery of “Candidatus Parvarchaeales”-Related Lineages Sheds Light on Adaptation and Diversification from Neutral-Thermal to Acidic-Mesothermal Environments
Source: mSystems. 2023 Mar 21;8(2):e01252-22. doi: 10.1128/msystems.01252-22 (PMC10134863; doi:10.1128/msystems.01252-22)
Supplement: TABLE S2 [file msystems.01252-22-s0004.xlsx]

## Sheet: ST2_geochemical_properties
Site	Sample date	Lat.	Long.	pH	Temp. (˚C)	EC (ms/cm)	Salinaty (g/kg)	Chlorine (mg/kg)	Sulfate (mg/kg)	Total organic matter (g/kg)	Total organic carbon (g/kg)	Total nitrogen (g/kg)	Total phosphorus (g/kg)	Ammonia (mg/kg)	Nitrate (mg/kg)	Nitrite (mg/kg)	Available phosphorus (mg/kg)	Exchangeable potassium (mg/kg)	Exchangeable sodium (mg/kg)	Exchangeable calcium (mg/kg)	Exchangeable magnesium (mg/kg)	Effective copper (mg/kg)	Available zinc (mg/kg)	Available iron (Fe2+/Fe3+) (mg/kg)	Effective lead (mg/kg)	Effective chromium (mg/kg)	Effective silicon (mg/kg)	Available sulfur (mg/kg)	Total bronze (mg/kg)	Total zinc (mg/kg)	Total lead (mg/kg)	Total iron (g/kg)	Total chrome (mg/kg)
DRTY-1	201705	98.44	24.95	4.5	67	n.a.	n.a.	3.78592	274.223	n.a.	n.a.	n.a.	n.a.	n.a.	1.7033	2.07604	n.a.	15.9048	33.2776	26.9782	2.85098	n.a.	n.a.	n.a.	n.a.	n.a.	n.a.	n.a.	n.a.	n.a.	n.a.	n.a.	n.a.
DRTY-1	201808	98.44	24.95	4	55.6	0.557	13.26	778.716	1476.95	22.1268	12.8345	0.732604	0.160673	24.855	7.7672	1.55344	7.5	31.96	72.632	208.68	15.48	4.078	1.418	275.58	6.126	1.28415	36.3163	1607.72	8.6931	8.20514	136.467	1.51147	11.7005
DRTY-18	202008	98.44	24.95	2.39	53.4	0.095	5.1	1043.64	843.318	115.696	67.1092	1.11745	0.206713	12.4275	9.32064	3.10688	7.75665	56.824	95.08	1178.32	20.6	1.008	0.824	103.152	5.584	0.655738	101.339	1250.1	9.34136	10.3154	38.4906	3.97609	17.2863
DRTY-3	201709	98.44	24.95	4	54	n.a.	n.a.	n.a.	3264.98	42.594	24.7065	1.55912	0.166386	69.5172	8.34207	n.a.	n.a.	n.a.	n.a.	n.a.	n.a.	n.a.	n.a.	304.38	n.a.	n.a.	n.a.	n.a.	n.a.	n.a.	n.a.	n.a.	n.a.
DRTY-4	201901	98.44	24.95	3	75.3	0.075	6.04	272.952	907.039	59.8032	34.6886	0.100503	0.0534956	20.1947	3.10688	0.77672	0.941065	19.638	39.74	264.12	12.8	1.766	4.027	813.52	3.337	0.57377	9.48689	1003.85	11.6968	16.1428	42.3086	3.12052	4.39297
DRTY-4	201912	98.44	24.95	2.4	78	0.138	1.1	187.32	164.595	29.9271	17.3591	0.085778	0.0755894	9.32064	7.7672	1.55344	1.79658	39.708	156.728	144.32	9.2	0.812	0.935	93.045	0.721	0.273224	3.4794	240.668	15.0434	11.2743	32.0053	2.51819	4.49397
DRTY-5	201808	98.44	24.95	4	63.7	0.099	2.58	449.568	347.62	88.1882	51.1533	0.433372	0.211487	24.855	1.55344	1.55344	4.79087	21.976	14.892	387.16	42.86	1.401	1.832	102.641	2.493	0.327869	29.5752	465.749	17.5267	12.6591	56.868	2.25615	16.2155
DRTY-5	201912	98.44	24.95	2.45	71	0.04	0.12	337.176	128.372	68.1403	39.5245	0.446949	0.10598	32.6222	9.32064	3.10688	3.07985	39.98	37.074	307.62	9.44	0.98	0.806	39.533	2.409	0.163934	16.8535	193.318	6.10936	7.15957	40.7179	2.30426	9.41563
DRTY-6	201705	98.44	24.95	6	60	n.a.	n.a.	4.7501	1037.25	n.a.	n.a.	n.a.	n.a.	4.21556	2.5631	n.a.	n.a.	16.5598	11.7407	247.672	62.4209	n.a.	n.a.	n.a.	n.a.	n.a.	n.a.	n.a.	n.a.	n.a.	n.a.	n.a.	n.a.
DRTY-6	201709	98.44	24.95	5	58	n.a.	n.a.	n.a.	1816.61	18.0033	10.4428	1.08522	0.156913	24.7362	3.71043	n.a.	n.a.	n.a.	n.a.	n.a.	n.a.	n.a.	n.a.	38.96	n.a.	n.a.	n.a.	n.a.	n.a.	n.a.	n.a.	n.a.	n.a.
DRTY-6	201803	98.44	24.95	5	53.2	0.582	3.15	4.9635	448.175	4.81618	38.3333	0.118174	0.146972	5.8254	0.9709	0.19418	6.9	12.975	9.198	3116.4	387.45	0.555	4.3254	75.5076	0.7116	0.206897	48.588	735.3	2.29782	26.9967	18.6884	4.5779	1.58926
DRTY-6	201808	98.44	24.95	5	53.4	0.4	4.14	112.4	673.48	5.07	2.94	0.119	0.121	3.107	3.107	1.553	1.8	10.74	2.47	2049.5	296.22	0.7	2.888	27.08	1.48	0.027	19.73	729.36	2.52	24.35	20.12	5.195	5.88
DRTY-6	201901	98.44	24.95	2	62.6	0.606	7.2	136.476	790.381	13.9767	8.10711	0.304807	0.141162	10.0974	1.55344	0.77672	0.798479	30.22	48.704	7131.6	230.68	0.952	5.606	27.708	0.806	0.0546448	63.9077	874.835	4.49435	33.9869	18.8719	8.95382	8.08056
DRTY-6	201907	98.44	24.95	3	58.8	0.332	8.5	120.42	514.176	6.90693	4.00634	0.186712	0.143228	4.66032	2.33016	0.77672	1.22624	21.72	10.646	2570.1	235.14	0.448	1.693	28.083	1.734	0.0546448	38.4642	565.055	3.13215	26.3492	27.4227	7.3104	6.27673
DRTY-6	201912	98.44	24.95	2.58	62	0.318	2.88	107.04	454.132	19.338	11.217	0.479972	0.194484	8.54392	3.8836	1.55344	3.07985	25.874	30.902	2372.78	180.44	0.756	1.945	66.115	2.071	0.0546448	38.4642	681.713	11.4694	44.1488	38.5385	13.8616	16.6023
DRTY-7	201803	98.44	24.95	3	58	2.62	18.7	5.79075	2253.75	19.3875	71.6667	0.424984	0.200941	10.6799	0.48545	0.29127	0.3	63.303	15.261	4936.2	429.78	0.717	18.8652	333.282	0.219	0.103448	160.01	2677.9	6.31364	80.1942	11.2656	5.78306	8.44454
DRTY-7	201912	98.44	24.95	2.19	65	0.06	0.84	449.568	222.041	20.599	11.9484	0.133293	0.0508667	4.66032	4.66032	1.55344	1.79658	52.548	180.288	1400.28	23.24	0.364	0.281	104.091	1.143	0.163934	70.241	255.079	5.4023	5.53541	27.4185	2.45691	5.81817
DRTY-8	201803	98.44	24.95	5	80.3	1.96	13.22	4.13625	1948.25	24.9304	113.333	0.239524	0.416815	8.7381	0.9709	0.48545	47.8	18.717	7.242	7010.4	1171.38	1.179	4.1544	319.062	0.3834	0.103448	51.266	2081	8.87477	21.3778	34.0155	3.79353	6.01595
DRTY-9	201803	98.44	24.95	n.a.	n.a.	n.a.	n.a.	n.a.	n.a.	n.a.	n.a.	n.a.	n.a.	n.a.	n.a.	n.a.	n.a.	n.a.	n.a.	n.a.	n.a.	n.a.	n.a.	n.a.	n.a.	n.a.	n.a.	n.a.	n.a.	n.a.	n.a.	n.a.	n.a.
JZ-1	201705	98.46	25.44	7.3	86.5	n.a.	n.a.	149.935	29.7415	n.a.	n.a.	n.a.	n.a.	n.a.	0.1514	17.4505	n.a.	43.9252	481.878	15.6812	5.14844	n.a.	n.a.	n.a.	n.a.	n.a.	n.a.	n.a.	n.a.	n.a.	n.a.	n.a.	n.a.
JZ-1	201709	98.46	25.44	8.5	79	n.a.	n.a.	n.a.	794.368	22.5128	13.0585	0.566415	0.509807	6.72	2.016	n.a.	n.a.	n.a.	n.a.	n.a.	n.a.	n.a.	n.a.	136.815	n.a.	n.a.	n.a.	n.a.	n.a.	n.a.	n.a.	n.a.	n.a.
JZ-1	201803	98.46	25.44	7	75.6	0.812	2.995	107.543	406.15	25.0108	88.3333	0.54119	0.418613	5.8254	1.9418	0.48545	0.7	157.569	523.17	16962.4	165.63	3.9444	33.072	63.7056	10.2036	0.103448	81.57	651.9	25.2318	416.487	76.263	22.9556	14.1089
JZ-1	201901	98.46	25.44	6.57	75.3	0.301	2.42	181.968	219.836	22.3382	12.9572	0.617378	0.400717	4.66032	7.7672	0.77672	0.941065	172.784	537.664	12202.5	123.42	2.92	38.806	123.237	20.476	0.0546448	76.6294	288.704	38.4319	284.202	86.7012	27.6711	28.1474
JZ-1	201912	98.46	25.44	7.13	76	n.a.	n.a.	n.a.	n.a.	29.6172	17.1794	0.541808	0.76049	n.a.	n.a.	n.a.	5.47529	258.456	575.568	23185.2	231.04	2.464	41.736	231.004	47.544	0.10929	1305.7	558.769	27.2638	355.49	85.189	4.05337	21.4205
JZ-2	201601	98.46	25.44	6.5	75	n.a.	n.a.	141.365	18.6124	n.a.	0.677	n.a.	n.a.	3.35502	3.52885	21.2704	n.a.	30.2001	300.098	16.9541	4.00321	n.a.	n.a.	n.a.	n.a.	n.a.	n.a.	n.a.	n.a.	n.a.	n.a.	n.a.	n.a.
JZ-2	201803	98.46	25.44	7.5	48.8	0.723	2.755	124.088	348.3	24.4111	53.3333	0.478576	0.295944	3.8836	5.8254	0.38836	0.4	304.17	768.21	16788.3	204.12	3.3	14.328	109.636	66.9654	0.103448	107.582	721.2	20.7475	215.325	727.192	21.8198	10.2899
ZMQR	201803	98.44	24.95	9	86.8	0.354	1.51	87.6885	71.65	1.72812	60	0.0431176	0.0600916	0.9709	2.9127	0.29127	2.9	1039.59	1289.49	2661.15	15.63	0.786	4.6872	9.4974	1.5348	0.103448	160.92	244.5	6.87145	56.0392	51.0297	10.1988	6.07391
ZZQ	201803	98.44	24.95	6	89.1	0.153	0.57	17.3723	63.45	2.88296	25	0.0569741	0.090167	9.709	0.9709	0.9709	16.5	42.372	30.192	390.93	15.03	0.6012	0.1938	13.656	0.0114	0.103448	19.648	131.6	5.33389	47.2414	49.1717	1.98668	8.58742
*Table S2. Geochemical properties of sampling sites for all metagenomes
