# Supplementary material for: Metagenomic Discovery of “Candidatus Parvarchaeales”-Related Lineages Sheds Light on Adaptation and Diversification from Neutral-Thermal to Acidic-Mesothermal Environments
Source: mSystems. 2023 Mar 21;8(2):e01252-22. doi: 10.1128/msystems.01252-22 (PMC10134863; doi:10.1128/msystems.01252-22)
Supplement: TABLE S3 [file msystems.01252-22-s0005.xlsx]

## Sheet: ST3_genome_quality_48_SCGs
Marker name	arCOG ID	Gene name	Description	DRTY-6_201705_bins_88	DRTY-6_201901_bins_9	DRTY-6_201803_bins_19	DRTY-6_201808_bins_24	DRTY-6_201709_bins_1	DRTY-6_201912_bins_27	DRTY-6_201907_bins_75	JZ-1_201912_bins_11	JZ-1_201803_bins_2	ZZQ_201803_bins_31	JZ-1_201901_bins_104	JZ-2_201601_bins_28	JZ-1_201709_bins_84	JZ-1_201705_bins_113	Ca.Parvarchaeota.CSSed11_243R1	Ca.Parvarchaeota.CSSed10_416R3	DRTY-4_201912_bins_1	DRTY-1_201705_bins_31	DRTY-4_201901_bins_11	DRTY-1_201808_bins_32	DRTY-5_201912_bins_4	DRTY-5_201808_bins_16	DRTY-7_201912_bins_7	DRTY-18_202007_bins_9	DRTY-9_201705_bins_4	DRTY-3_201709_bins_12	MAS2_bins.147	MSA1_bins.189	MAS3_bins.60	TL1-5_bins.178	FK_bins.410	Ca.Parvarchaeota.TC.Endo.bin.24	Ca.Parvarchaeota.FK.AMD.2014.bin.57	Ca.Parvarchaeota.FK.AMD.2014.bin.27	Ca.Parvarchaeota.LR.AMD.B.bin.3	Ca.Parvarchaeota.TC.Endo.bin.23	Ca.Parvarchaeum acidophilus ARMAN-5	Ca.Parvarchaeota.UBA264	Ca.Parvarchaeota.UBA506	Ca.Parvarchaeota.UBA446	Ca.Parvarchaeota.UBA515	Ca.Parvarchaeota.UBA614	Ca.Parvarchaeota.UBA575	Ca.Parvarchaeum acidophilus ARMAN-4	Ca.Parvarchaeota.UBA519	Ca.Parvarchaeota.UBA265
Alanyl tRNA synthetase	arCOG01255	AlaS	Alanyl-tRNA synthetase	2	2	2	2	2	2	2	1	1	1	1	1	1	1	1	1	1	0	1	1	1	0	1	1	1	1	1	1	1	1	1	1	1	1	1	1	1	1	1	1	2	1	1	2	1	1
Arginyl tRNA synthetase	arCOG00487	ArgS	Arginyl-tRNA synthetase	1	1	1	1	1	1	2	1	1	1	1	1	0	1	0	0	1	0	1	1	1	1	1	1	1	1	1	1	1	1	1	1	0	1	1	1	1	1	1	1	2	1	1	1	1	1
Aspartyl tRNA synthetase	arCOG00406	AsnS	Aspartyl/asparaginyl-tRNA synthetase	1	1	1	1	1	1	1	1	1	1	1	1	1	1	1	1	1	1	0	1	0	0	1	1	1	1	1	1	1	1	1	2	2	2	2	2	2	2	2	2	3	2	2	2	3	2
Cysteinyl tRNA synthetase	arCOG00486	CysS	Cysteinyl-tRNA synthetase	1	1	1	1	1	1	1	1	1	1	1	1	0	1	1	0	1	0	1	1	1	0	1	1	1	0	1	1	0	0	1	0	2	1	0	2	1	1	1	1	1	1	1	1	1	1
Glutaminyl tRNA synthetase	arCOG04302	GlnS	Glutamyl- or glutaminyl-tRNA synthetase	1	1	1	1	1	1	0	1	1	1	1	1	1	1	1	1	1	0	1	1	1	1	0	1	1	1	1	0	0	0	0	1	1	1	1	1	1	1	1	1	2	1	1	1	1	1
Glycyl tRNA synthetase	arCOG00405	GRS1	Glycyl-tRNA synthetase (class II)	1	1	1	1	1	1	1	1	1	1	1	1	1	1	2	1	1	1	1	1	0	0	0	1	1	0	1	1	1	1	1	1	1	1	1	1	1	1	1	1	1	2	1	1	1	1
Histidyl tRNA synthetase	arCOG00404	HisS	Histidyl-tRNA synthetase	1	1	1	1	1	1	0	1	1	1	1	1	1	1	1	1	1	1	1	1	0	1	0	1	1	1	1	1	1	0	1	1	1	1	1	1	1	1	1	1	0	1	1	1	1	1
Isoleucyl tRNA synthetase	arCOG00807	IleS	Isoleucyl-tRNA synthetase	1	0	1	1	1	1	2	1	1	1	1	1	1	1	1	1	1	0	1	1	1	1	1	1	1	1	1	1	2	1	1	1	1	1	1	1	1	1	1	1	1	1	1	1	2	1
Leucyl tRNA synthetase	arCOG00809	LeuS	Leucyl-tRNA synthetase	1	1	1	1	1	1	1	1	1	1	1	1	1	1	1	2	1	1	1	1	1	1	1	1	1	1	1	2	2	1	1	1	1	1	1	1	1	1	1	1	1	1	1	1	1	1
Lysyl tRNA synthetase?	arCOG00485	LysS	Lysyl-tRNA synthetase, class I	1	1	1	1	1	1	0	1	1	1	1	1	1	1	2	1	0	0	0	0	0	0	0	0	0	0	0	0	0	0	0	0	0	0	0	0	0	0	0	0	0	0	0	0	0	0
Methionyl tRNA synthetase	arCOG00810	MetG	Methionyl-tRNA synthetase	1	1	1	1	1	1	1	2	2	2	2	2	2	2	1	0	2	0	2	2	1	2	2	2	1	1	2	1	2	1	1	2	1	1	1	1	1	1	1	1	1	1	1	2	2	2
Phenylalanyl tRNA synthetase alpha subunit	arCOG00410	PheS	Phenylalanyl-tRNA synthetase alpha subunit	1	1	1	1	1	1	1	1	1	1	1	1	1	1	0	1	1	0	1	1	1	1	1	1	1	1	1	0	1	2	1	1	1	1	1	1	1	0	1	1	1	1	1	1	1	1
Phenylalanyl tRNA synthetase beta subunit	arCOG00412	PheT	Phenylalanyl-tRNA synthetase beta subunit	1	1	1	1	1	1	1	1	1	1	1	1	1	1	1	1	1	1	1	2	1	1	0	1	1	1	1	0	1	1	2	0	1	1	1	1	1	1	1	1	2	1	1	1	2	1
Prolyl tRNA synthetase	arCOG00402	ProS	Prolyl-tRNA synthetase	1	1	1	1	1	1	2	1	1	1	1	1	1	1	1	0	1	1	1	1	1	1	1	1	0	1	1	1	1	0	1	1	1	1	1	1	1	1	1	1	1	1	1	1	1	1
Seryl tRNA synthetase	arCOG00403	SerS	Seryl-tRNA synthetase	1	1	1	1	1	1	1	1	1	1	1	1	1	1	1	1	1	0	1	1	1	1	1	1	1	1	1	1	1	1	1	1	1	1	1	1	1	0	1	1	1	1	1	1	1	1
Threonyl tRNA synthetase	arCOG00401	ThrS	Threonyl-tRNA synthetase	1	1	1	1	1	1	1	1	1	1	1	1	0	1	2	1	1	1	1	1	1	1	1	1	1	1	0	0	1	1	1	1	1	1	1	1	1	1	1	1	1	1	1	1	1	1
Tryptophanyl tRNA synthetase	arCOG01887	TrpS	Tryptophanyl-tRNA synthetase	1	1	1	1	1	1	1	1	1	1	1	1	1	1	2	1	1	1	1	1	1	0	0	1	1	1	0	0	1	0	0	1	1	1	1	1	1	1	1	1	1	1	1	1	1	1
Tyrosyl tRNA synthetase	arCOG01886	TyrS	Tyrosyl-tRNA synthetase	1	1	1	1	1	1	1	1	1	1	1	1	1	1	1	1	1	0	1	1	1	1	1	1	0	1	1	1	1	1	1	1	1	1	1	1	1	1	1	1	1	1	1	1	1	1
Valyl tRNA synthetase	arCOG00808	ValS	Valyl-tRNA synthetase	1	0	1	1	1	1	0	1	1	1	1	1	1	1	1	1	1	0	1	1	0	1	1	1	1	1	0	0	1	1	1	1	1	1	1	1	1	1	1	1	2	1	1	1	1	1
Ribosomal protein L1	arCOG04289	RplA	Ribosomal protein L1	1	1	1	1	1	1	1	1	1	1	1	1	1	1	1	1	1	0	1	1	0	1	0	1	1	1	1	1	1	1	1	1	1	1	1	1	1	1	1	1	1	1	1	0	1	1
Ribosomal protein L2	arCOG04067	RplB	Ribosomal protein L2	1	1	1	1	1	1	1	1	1	1	1	1	1	1	1	0	1	1	2	2	1	0	1	1	1	1	1	1	1	1	1	1	1	1	1	1	1	1	1	1	1	1	1	1	1	1
Ribosomal protein L3	arCOG04070	RplC	Ribosomal protein L3	1	1	1	1	1	1	1	1	1	1	1	1	1	1	2	1	1	1	1	1	1	1	2	1	1	1	0	0	0	1	1	1	1	1	1	1	1	1	1	1	0	1	1	1	1	1
Ribosomal protein L4（4e）	arCOG04071	RplD	Ribosomal protein L4	1	1	1	1	1	1	1	1	1	1	1	1	1	1	1	0	1	1	1	1	1	1	1	1	1	1	0	0	0	1	1	1	1	1	1	1	1	1	1	1	0	1	1	1	2	1
Ribosomal protein L6P/L9E	arCOG04090	RplF	Ribosomal protein L6P	1	1	1	1	1	1	0	1	1	1	1	1	1	1	1	1	1	1	1	1	0	1	1	1	1	1	1	1	1	1	1	1	1	1	1	1	1	1	1	1	1	1	1	0	1	1
Ribosomal protein L11	arCOG04372	RplK	Ribosomal protein L11	1	1	1	1	1	1	1	1	1	1	1	1	1	1	1	1	1	1	1	1	1	1	1	1	1	0	1	1	1	1	1	1	1	1	1	1	1	1	1	1	1	1	1	1	1	1
Ribosomal protein L13	arCOG04242	RplM	Ribosomal protein L13	1	1	1	1	1	1	1	1	1	1	1	1	1	1	1	1	1	1	1	1	1	1	1	1	1	1	0	1	2	1	1	1	1	1	1	1	1	1	1	1	1	1	1	1	1	1
Ribosomal protein L14	arCOG04095	RplN	Ribosomal protein L14	1	1	1	1	1	1	1	1	1	1	1	1	1	1	1	1	1	1	1	1	1	1	1	1	1	0	1	1	1	1	1	1	1	1	1	1	1	1	1	1	1	1	1	0	1	1
Ribosomal protein L15	arCOG00779	RplO	Ribosomal protein L15	1	1	1	1	1	1	1	1	1	0	1	1	1	1	1	1	1	1	1	0	1	1	1	1	1	1	0	0	0	0	0	1	1	1	0	0	0	0	0	0	0	0	0	0	0	0
Ribosomal protein L18	arCOG04088	RplR	Ribosomal protein L18	1	1	1	1	1	1	1	1	1	1	1	1	1	1	1	1	1	1	1	1	0	1	1	1	1	1	1	1	1	1	1	1	1	1	1	1	1	1	1	1	1	1	1	1	1	1
Ribosomal protein L22	arCOG04098	RplV	Ribosomal protein L22	1	1	1	1	1	1	1	1	1	1	1	1	1	1	1	0	1	1	1	1	0	0	0	1	1	1	0	0	0	0	0	1	1	1	1	1	1	1	1	1	1	1	1	1	0	1
Ribosomal protein L24	arCOG04094	RplX	Ribosomal protein L24	1	1	1	1	1	1	0	1	1	1	1	1	1	1	1	1	1	1	1	1	1	1	1	1	1	0	1	1	1	1	1	1	1	1	1	1	1	1	1	1	1	1	1	0	1	1
Ribosomal protein S2	arCOG04245	RpsB	Ribosomal protein S2	1	1	1	1	1	1	1	1	1	1	1	1	1	1	1	0	1	1	1	1	1	0	0	1	1	1	0	0	1	1	1	1	1	1	1	1	1	0	1	1	1	1	1	1	1	1
Ribosomal protein S3	arCOG04097	RpsC	Ribosomal protein S3	1	1	1	1	1	1	1	1	1	1	1	1	1	1	1	0	1	1	1	1	0	0	0	1	1	1	1	1	1	1	1	1	1	1	1	1	1	1	1	1	1	1	1	1	1	1
Ribosomal protein S4	arCOG04239	RpsD	Ribosomal protein S4 or related protein	1	1	1	1	1	1	0	1	1	1	1	1	1	1	1	0	1	1	1	1	1	1	0	1	1	1	0	1	0	1	1	1	1	1	1	1	1	1	1	1	1	1	1	1	1	1
Ribosomal protein S5	arCOG04087	RpsE	Ribosomal protein S5	1	1	1	1	1	1	1	1	1	1	1	1	1	1	1	1	1	1	1	1	1	1	1	1	1	1	1	1	1	1	1	1	1	1	1	1	1	1	1	1	1	1	1	1	1	1
Ribosomal protein S7	arCOG04254	RpsG	Ribosomal protein S7	1	1	1	1	1	1	1	1	1	1	1	1	1	1	1	0	1	1	1	1	1	1	0	1	1	1	1	0	1	1	1	1	1	1	1	1	1	1	1	1	1	1	1	2	1	1
Ribosomal protein S8	arCOG04091	RpsH	Ribosomal protein S8	1	1	1	1	1	1	0	1	1	1	1	1	1	1	1	1	1	1	1	1	0	1	1	1	1	1	1	1	1	1	1	1	1	1	1	1	1	1	1	1	1	1	1	0	1	1
Ribosomal protein S9	arCOG04243	RpsI	Ribosomal protein S9	1	1	1	1	1	1	1	1	1	1	1	1	1	1	1	1	1	1	1	1	1	1	1	1	1	1	0	1	1	1	1	1	1	1	1	1	1	1	1	1	1	1	1	1	1	1
Ribosomal protein S10	arCOG01758	RpsJ	Ribosomal protein S10	1	1	1	1	1	1	1	1	1	1	1	1	1	1	0	1	1	1	1	1	1	1	1	1	1	1	1	1	1	1	1	1	1	1	1	1	1	1	1	1	1	1	1	1	1	1
Ribosomal protein S11	arCOG04240	RpsK	Ribosomal protein S11	1	1	1	1	1	1	0	1	1	1	1	1	1	1	0	0	1	1	1	1	1	1	0	1	1	1	0	1	0	1	1	1	1	1	1	1	1	1	1	1	1	1	1	1	1	1
Ribosomal protein S12	arCOG04255	RpsL	Ribosomal protein S12	1	1	1	1	1	1	1	1	1	1	1	1	1	1	1	0	1	1	1	1	1	1	0	1	1	1	1	0	1	1	1	1	1	1	1	1	1	1	1	1	1	1	1	1	1	1
Ribosomal protein S13	arCOG01722	RpsM	Ribosomal protein S13	1	1	1	1	1	1	0	1	1	1	1	1	1	1	1	0	1	0	1	1	1	1	0	1	1	1	0	1	0	1	1	1	1	1	1	1	1	1	1	1	1	1	1	2	1	1
Ribosomal protein S17	arCOG04096	RpsQ	Ribosomal protein S17	1	1	1	1	1	1	1	1	1	1	1	1	1	1	1	1	1	1	1	1	1	1	1	1	1	0	1	1	1	1	1	1	1	1	1	1	1	1	1	1	1	1	1	0	1	1
Ribosomal protein S19	arCOG04099	RpsS	Ribosomal protein S19	1	1	1	1	1	1	1	1	1	1	1	1	1	1	1	0	1	1	1	2	1	0	1	1	1	1	1	1	1	1	1	1	1	1	1	1	1	1	1	1	1	1	1	1	1	1
Methionine aminopeptidase	arCOG01001	Map	Methionine aminopeptidase	1	1	1	1	1	1	1	1	1	1	1	1	1	1	1	1	1	0	1	1	1	0	0	1	1	1	1	0	1	1	0	1	1	1	0	1	1	1	1	1	1	1	1	1	2	1
Preprotein translocase subunit SecY	arCOG04169	SecY	Preprotein translocase subunit SecY	1	1	1	1	1	1	1	1	1	0	1	1	1	1	1	1	2	1	1	2	1	1	1	1	1	1	1	1	1	1	1	1	1	1	1	1	1	1	1	1	1	1	1	2	1	1
Ribonuclease HII	arCOG04121	RnhB	Ribonuclease HII	1	1	1	1	1	1	1	1	1	1	1	1	1	1	0	1	1	1	0	1	0	1	1	1	1	1	0	0	1	1	1	1	1	1	1	1	1	0	1	1	1	1	1	1	1	1
Transcriptional antiterminator	arCOG01920	NusG	Transcription antiterminator NusG	1	1	1	1	1	1	1	1	1	1	1	1	1	1	1	1	1	1	1	1	1	1	1	1	1	0	1	1	1	1	1	1	1	0	1	1	1	1	1	1	1	1	1	1	1	1
Occurance				48	46	48	48	48	48	38	48	48	46	48	48	45	48	43	33	47	34	45	46	36	36	32	47	45	40	33	32	38	40	42	45	46	46	44	46	46	42	46	46	43	46	46	40	45	46
Completeness (%)				100	95.8333	100	100	100	100	79.1667	100	100	95.8333	100	100	93.75	100	89.5833	68.75	97.9167	70.8333	93.75	95.8333	75	75	66.6667	97.9167	93.75	83.3333	68.75	66.6667	79.1667	83.3333	87.5	93.75	95.8333	95.8333	91.6667	95.8333	95.8333	87.5	95.8333	95.8333	89.5833	95.8333	95.8333	83.3333	93.75	95.8333
	*Table S3. Occurrences of 48 DPANN-specific single-copy genes (SCGs) present in 60 Parvarchaeales-related genomes
[truncated: 14 more columns]
