# Supplementary material for: Metagenomic Discovery of “Candidatus Parvarchaeales”-Related Lineages Sheds Light on Adaptation and Diversification from Neutral-Thermal to Acidic-Mesothermal Environments
Source: mSystems. 2023 Mar 21;8(2):e01252-22. doi: 10.1128/msystems.01252-22 (PMC10134863; doi:10.1128/msystems.01252-22)
Supplement: TABLE S5 [file msystems.01252-22-s0007.xlsx]

## Sheet: ST5_ar53_markers_occurances
Genome accession	Database	Genome name	DUF655	EIF_2_alpha	Ribosomal_L1	Ribosomal_L10	Ribosomal_L15e	Ribosomal_L19e	Ribosomal_S19e	Ribosomal_S28e	Ribosomal_S3Ae	Ribosomal_S4e	Ribosomal_S8	RNA_pol_A_bac	TIGR00037	TIGR00064	TIGR00111	TIGR00134	TIGR00279	TIGR00291	TIGR00323	TIGR00335	TIGR00373	TIGR00405	TIGR00448	TIGR00483	TIGR00491	TIGR00522	TIGR00967	TIGR00982	TIGR01008	TIGR01012	TIGR01018	TIGR01020	TIGR01028	TIGR01046	TIGR01052	TIGR01171	TIGR01213	TIGR01952	TIGR02236	TIGR02338	TIGR02389	TIGR02390	TIGR03626	TIGR03627	TIGR03628	TIGR03629	TIGR03670
GCA_003663465.1	NCBI	Ca.Aenigmarchaeota.B110_G9	1	1	1	1	1	0	1	1	1	1	1	1	1	1	1	0	0	1	0	0	0	0	1	1	1	1	1	0	0	0	0	1	0	1	0	0	1	1	1	1	1	1	0	1	1	1	1
GCA_003663475.1	NCBI	Ca.Aenigmarchaeota.B13_G16	1	1	1	1	1	1	1	1	1	1	1	1	0	1	1	1	1	1	0	0	0	1	1	1	1	1	1	1	1	1	1	1	1	1	1	1	1	1	1	1	1	1	1	1	1	1	1
GCA_003663445.1	NCBI	Ca.Aenigmarchaeota.B14_G16	1	1	1	1	1	1	1	1	1	1	1	1	1	1	1	1	1	1	0	0	0	1	1	0	1	0	1	1	1	1	1	1	1	1	1	1	1	0	1	1	1	1	1	1	1	1	1
GCA_003663355.1	NCBI	Ca.Aenigmarchaeota.B34_G15	1	0	1	1	1	1	1	1	1	1	1	1	1	1	1	1	1	1	1	0	0	1	1	1	0	1	1	1	1	1	1	1	1	1	1	1	1	1	1	1	1	1	1	1	1	1	1
GCA_003663345.1	NCBI	Ca.Aenigmarchaeota.B50_G15	1	1	1	1	0	1	1	1	0	1	1	1	0	1	1	1	0	1	0	0	0	1	0	1	1	0	1	1	1	1	1	1	1	1	1	1	0	1	1	0	1	1	1	1	1	1	1
GCA_003663295.1	NCBI	Ca.Aenigmarchaeota.B56_G9	1	0	1	1	1	1	0	1	1	0	1	1	1	1	1	1	0	1	1	0	0	1	1	1	1	1	1	0	1	1	1	1	1	1	1	1	1	0	1	1	0	1	1	0	1	1	0
GCA_003663235.1	NCBI	Ca.Aenigmarchaeota.B84_G16	1	1	1	1	1	0	1	1	1	1	1	1	0	1	0	1	0	0	1	0	0	1	1	1	1	1	1	0	1	0	1	1	0	0	1	1	1	0	1	1	1	1	1	1	1	1	1
GCA_002789635.1	NCBI	Ca.Aenigmarchaeota.CG_4_9_14_3_um_filter_37_18	1	1	1	1	1	1	1	1	1	1	1	1	1	1	1	1	0	1	0	0	0	1	1	1	1	1	1	1	1	1	1	1	1	1	1	1	1	1	1	1	1	1	1	1	1	1	1
GCA_001873985.1	NCBI	Ca.Aenigmarchaeota.CG1_02_38_14	1	1	1	1	1	1	1	1	1	1	1	1	1	1	0	1	0	1	0	0	0	1	1	1	1	1	1	1	1	1	1	1	1	1	1	1	0	1	1	1	1	1	1	1	1	1	1
GCA_002254545.1	NCBI	Ca.Aenigmarchaeota.ex4484_224	1	0	1	1	1	1	1	1	1	1	1	1	0	1	0	1	0	1	1	0	0	1	0	1	1	1	1	1	1	1	1	1	1	1	1	1	1	1	1	1	1	1	1	1	1	1	1
GCA_002254685.1	NCBI	Ca.Aenigmarchaeota.ex4484_56	1	0	1	1	1	1	1	1	1	1	1	1	1	1	1	1	1	1	1	0	0	1	1	1	1	0	1	1	1	1	0	1	1	1	1	1	1	1	1	1	1	1	1	0	1	0	1
GCA_003555465.1	NCBI	Ca.Aenigmarchaeota.T1Sed10_105	1	1	1	1	1	1	1	1	1	1	1	1	1	1	1	1	1	1	1	0	0	1	1	1	1	1	1	1	1	1	1	1	1	1	1	1	1	1	1	1	1	1	1	1	1	1	1
GCA_003554845.1	NCBI	Ca.Aenigmarchaeota.T1Sed10_130	1	1	1	1	1	1	1	1	1	1	1	1	1	1	0	1	1	1	1	0	0	1	1	1	1	1	1	1	1	1	1	1	1	1	1	1	1	1	1	1	1	1	1	1	1	1	1
GCA_003554235.1	NCBI	Ca.Aenigmarchaeota.T1Sed10_213	1	1	1	1	1	1	1	1	1	1	1	1	0	1	1	1	1	1	1	0	0	1	1	1	1	1	1	0	1	1	1	1	0	1	1	0	0	1	1	1	1	1	1	1	1	1	1
GCA_003554045.1	NCBI	Ca.Aenigmarchaeota.T1Sed10_66	1	1	1	1	1	1	1	1	1	1	1	1	1	1	1	1	1	1	1	0	0	1	1	1	1	1	1	1	1	1	1	1	1	1	1	1	1	1	1	1	1	1	1	1	1	1	1
GCA_003553585.1	NCBI	Ca.Aenigmarchaeota.T1Sed10_75	1	1	1	1	1	1	1	1	1	1	1	1	1	1	1	1	1	1	1	0	0	1	1	1	1	1	1	1	1	1	1	1	1	1	1	1	1	1	1	1	1	1	1	1	1	1	1
GCA_003553905.1	NCBI	Ca.Aenigmarchaeota.T1Sed10_94	1	1	1	1	1	1	1	1	1	1	1	1	1	1	1	1	1	1	1	0	0	1	1	1	1	1	1	1	1	1	1	1	1	1	1	1	1	1	1	1	1	1	1	1	1	1	1
GCA_002083985.1	NCBI	Ca.Altiarchaeota.A3	1	1	1	0	1	1	0	1	1	1	1	1	1	1	0	1	1	1	1	1	0	1	1	1	1	0	1	1	1	0	1	1	1	1	1	1	0	1	0	0	1	1	1	1	1	1	1
GCA_003663175.1	NCBI	Ca.Altiarchaeota.B22_G2	1	1	1	1	1	1	1	1	1	1	0	1	1	1	1	1	1	1	0	1	1	1	1	1	1	1	1	0	1	1	0	1	1	1	1	1	1	0	1	1	1	1	1	1	1	0	1
GCA_003663165.1	NCBI	Ca.Altiarchaeota.B25_G15	1	1	1	1	1	1	1	1	1	1	1	1	1	1	1	1	0	1	1	0	1	0	1	0	0	1	1	1	1	0	1	0	1	0	1	1	0	1	1	0	1	1	1	1	1	1	1
GCA_003663125.1	NCBI	Ca.Altiarchaeota.B36_G9	1	1	1	1	1	1	1	1	1	1	1	1	1	1	1	1	1	1	1	1	1	1	1	1	1	1	1	1	1	1	1	1	1	1	1	1	1	1	1	1	1	1	1	1	1	1	1
GCA_003663115.1	NCBI	Ca.Altiarchaeota.B52_G2	1	1	1	1	1	1	1	1	1	1	1	1	1	1	1	1	0	1	1	1	1	1	1	1	1	1	1	1	1	1	1	1	1	1	1	1	0	1	1	1	1	1	1	1	1	1	1
GCA_003663105.1	NCBI	Ca.Altiarchaeota.B60_G2	1	1	1	1	1	0	1	1	1	0	1	1	1	1	1	1	0	1	1	1	0	1	1	0	1	1	0	1	1	1	0	0	0	0	1	1	0	0	1	0	0	1	1	1	0	0	0
GCA_003663075.1	NCBI	Ca.Altiarchaeota.B76_G9	1	1	1	1	1	1	1	1	1	1	1	1	1	1	1	1	1	0	0	1	1	1	1	1	1	0	1	1	1	0	1	1	1	0	1	1	0	1	1	1	1	1	1	0	1	1	1
GCA_003663045.1	NCBI	Ca.Altiarchaeota.B80_G16	1	1	1	1	1	1	1	1	1	1	1	1	1	1	1	1	1	1	1	1	1	1	1	1	1	1	1	1	1	1	1	1	1	1	1	1	0	1	1	0	0	1	1	1	1	1	1
GCA_001873845.1	NCBI	Ca.Altiarchaeota.CG2_30_32_3053	1	1	1	1	1	1	1	1	1	1	1	1	1	1	1	1	1	1	1	1	1	1	1	1	1	1	1	1	1	1	1	1	1	1	1	1	0	1	1	1	1	1	1	1	1	1	1
GCA_002254565.1	NCBI	Ca.Altiarchaeota.ex4484_2	1	1	1	1	1	1	1	1	0	1	1	1	1	1	1	1	1	1	1	1	1	1	1	1	1	1	1	1	1	1	1	1	1	1	1	1	0	1	1	1	1	1	1	1	1	1	1
GCA_002841105.1	NCBI	Ca.Altiarchaeota.HGW-Altiarchaeales-1	1	1	0	0	1	1	1	1	1	1	1	0	1	1	1	1	1	1	1	1	1	1	1	1	1	1	1	1	1	1	1	1	1	1	1	1	0	1	1	1	1	1	1	0	0	1	1
GCA_001723845.1	NCBI	Ca.Altiarchaeota.WOR_SM1_SCG	1	1	1	1	0	1	0	0	1	1	1	0	1	1	1	1	1	1	1	1	0	1	1	1	0	1	1	0	1	1	1	1	1	1	1	1	0	0	1	1	0	1	1	1	0	1	1
GCA_002687735.1	NCBI	Ca.Diapherotrites.ARS1427	1	0	1	1	1	1	1	1	1	1	1	1	1	1	1	0	0	1	1	0	1	1	1	1	1	1	1	1	1	1	1	1	1	1	1	1	1	1	1	1	1	1	1	1	1	1	1
GCA_003551125.1	NCBI	Ca.Diapherotrites.B1Sed10_29	1	1	0	0	1	1	1	1	1	1	1	1	1	1	0	1	1	1	1	1	1	0	1	1	1	0	1	1	1	1	1	1	1	1	1	1	1	1	0	1	1	1	1	1	1	1	1
GCA_003661665.1	NCBI	Ca.Diapherotrites.B9_G13	1	1	0	0	1	1	1	1	1	1	1	1	1	1	0	0	0	1	1	1	0	0	1	0	1	1	1	0	1	1	1	1	0	0	0	1	1	0	0	1	1	1	1	1	1	1	1
GCA_002779075.1	NCBI	Ca.Diapherotrites.CG08_land_8_20_14_0_20_30_16	1	1	1	1	1	1	1	1	1	1	1	1	1	1	1	0	1	1	1	1	1	1	1	1	1	1	1	1	1	1	1	1	1	1	1	1	0	0	1	1	1	1	1	1	1	1	1
GCA_002779065.1	NCBI	Ca.Diapherotrites.CG08_land_8_20_14_0_20_34_12	1	1	1	1	1	1	1	1	1	1	1	1	1	1	1	1	1	1	1	1	0	1	1	0	1	0	1	1	1	1	1	1	1	0	1	1	0	1	1	1	1	1	1	1	1	1	1
GCA_002763225.1	NCBI	Ca.Diapherotrites.CG10_big_fil_rev_8_21_14_0_10_31_34	1	1	1	1	1	1	0	1	1	1	1	1	1	0	1	1	1	1	0	1	1	1	1	1	1	1	1	1	1	1	1	1	1	1	1	1	0	1	0	1	1	1	1	1	1	1	1
GCA_002762975.1	NCBI	Ca.Diapherotrites.CG11_big_fil_rev_8_21_14_0_20_37_9	1	1	1	1	1	1	1	1	1	1	1	1	1	1	1	1	1	1	1	1	1	1	1	1	1	1	1	1	1	1	1	1	1	1	0	1	1	1	1	1	1	1	1	1	1	1	1
GCA_003559395.1	NCBI	Ca.Diapherotrites.CSSed10_239	1	1	0	0	1	1	1	1	1	1	1	1	1	1	1	1	1	1	1	1	1	1	1	1	1	1	1	1	1	1	1	1	1	1	1	1	1	0	1	1	1	1	1	1	1	1	1
GCA_003558235.1	NCBI	Ca.Diapherotrites.CSSed10_269	1	1	1	1	1	1	1	1	1	1	1	1	1	1	1	1	1	1	1	0	1	1	1	1	1	1	1	1	1	1	1	1	1	1	1	1	1	1	1	1	1	1	1	1	1	1	1
GCA_003556695.1	NCBI	Ca.Diapherotrites.CSSed10_505	1	0	1	1	0	1	1	1	0	1	1	1	1	1	1	1	1	1	0	1	1	1	1	1	0	1	1	1	1	1	1	1	1	1	0	1	1	1	1	1	1	0	1	1	1	1	0
GCA_000402355.1	NCBI	Ca.Diapherotrites.SCGC.AAA011-E11	1	1	1	1	1	1	1	1	1	1	1	1	1	1	1	1	1	1	1	1	1	1	1	1	1	1	1	1	1	1	1	1	1	1	1	1	1	1	1	1	1	1	1	1	1	1	1
GCA_003553825.1	NCBI	Ca.Diapherotrites.T1Sed10_39R1	1	1	1	1	1	1	1	1	1	1	1	1	1	1	0	1	1	1	1	1	0	1	1	1	1	1	1	1	1	1	1	1	1	1	1	1	1	1	1	1	1	1	1	1	1	1	1
GCA_002204695.1	NCBI	Ca.Micrarchaeota.ARMAN_isolate_A_DKE	1	1	1	1	1	1	1	1	1	0	1	1	1	1	1	1	1	1	1	1	1	1	1	1	1	1	1	1	1	1	1	1	1	1	1	1	0	0	1	1	1	1	1	1	1	1	1
GCA_001889985.1	NCBI	Ca.Micrarchaeota.ARMAN-1	1	1	1	1	1	1	1	1	1	0	1	1	1	1	1	1	0	1	1	1	1	1	1	1	1	1	1	1	1	1	1	1	1	1	1	1	0	0	1	1	1	1	1	1	1	1	1
2698536792	IMG	Ca.Micrarchaeota.ARMAN2	1	1	1	1	1	1	1	1	1	1	1	1	1	1	1	1	1	1	1	1	1	1	1	1	1	1	1	1	1	1	1	1	1	1	1	1	0	0	1	1	1	1	1	1	1	1	1
GCA_003660975.1	NCBI	Ca.Micrarchaeota.B47_G15	1	1	1	1	1	1	1	1	1	1	1	1	1	1	1	1	1	1	1	1	1	1	1	1	1	1	1	1	1	1	1	1	1	1	1	1	1	1	1	1	1	1	1	1	1	1	1
GCA_003660965.1	NCBI	Ca.Micrarchaeota.B9_G16	1	1	0	0	1	1	1	0	1	0	1	1	1	1	1	1	0	1	1	1	0	1	1	1	1	1	1	1	0	1	1	1	1	1	1	1	0	0	1	1	1	1	1	1	1	1	1
GCA_002792955.1	NCBI	Ca.Micrarchaeota.CG_4_10_14_0_2_um_filter_49_7	1	1	1	1	1	1	1	1	1	0	1	1	1	1	1	1	1	1	1	1	1	1	1	1	1	0	1	1	1	1	1	1	1	0	0	1	1	0	1	1	1	1	1	1	1	0	1
GCA_002778915.1	NCBI	Ca.Micrarchaeota.CG08_land_8_20_14_0_20_49_17	1	1	0	0	1	1	1	0	1	0	1	1	1	1	1	1	1	1	1	1	0	1	1	1	1	1	0	1	1	1	1	1	1	1	1	1	1	0	1	1	1	1	1	1	1	1	1
GCA_002763345.1	NCBI	Ca.Micrarchaeota.CG08_land_8_20_14_0_20_59_11	1	1	0	0	1	1	1	1	1	1	1	1	1	1	1	1	1	1	1	1	1	1	1	1	1	0	1	0	1	1	1	1	0	1	1	1	0	0	1	1	0	0	1	1	1	0	0
GCA_001871475.1	NCBI	Ca.Micrarchaeota.CG1_02_47_40	1	1	1	1	1	1	1	1	1	1	1	1	1	1	1	1	1	1	1	1	1	1	1	1	1	1	1	1	1	1	1	1	1	1	1	1	1	1	1	1	1	1	1	1	1	1	1
GCA_001871535.1	NCBI	Ca.Micrarchaeota.CG1_02_49_24	1	1	1	1	1	1	1	1	1	0	0	1	1	1	1	1	1	1	1	1	1	1	1	1	1	1	1	1	1	1	1	1	1	1	1	1	1	0	1	1	1	1	1	1	1	1	1
GCA_001871495.1	NCBI	Ca.Micrarchaeota.CG1_02_51_15	1	1	1	1	1	1	1	1	1	1	1	1	1	1	1	1	1	1	1	1	1	1	1	1	1	0	1	1	1	1	1	1	1	1	1	1	0	1	1	1	0	1	1	1	1	1	1
GCA_001871595.1	NCBI	Ca.Micrarchaeota.CG1_02_55_22	1	1	1	1	1	1	1	1	1	1	1	1	1	1	1	1	1	1	1	1	1	1	1	1	1	0	1	1	1	1	1	1	1	1	1	1	0	1	1	1	0	1	1	1	1	1	1
GCA_001871605.1	NCBI	Ca.Micrarchaeota.CG1_02_55_41	1	1	1	1	0	1	1	1	1	1	1	1	1	1	1	1	1	1	1	1	1	1	1	1	1	0	1	1	1	1	1	1	1	1	1	1	0	1	1	1	0	1	1	1	1	1	1
GCA_001871655.1	NCBI	Ca.Micrarchaeota.CG1_02_60_51	1	1	1	1	1	1	1	1	1	1	1	1	1	1	1	1	1	1	1	1	0	1	1	1	1	0	1	1	1	1	1	1	1	1	1	1	0	1	0	1	0	1	1	1	1	1	1
GCA_002778455.1	NCBI	Ca.Micrarchaeota.CG10_big_fil_rev_8_21_14_0_10_45_29	1	1	1	1	1	1	1	1	1	1	1	1	1	1	1	1	1	1	1	1	1	1	1	1	1	1	1	1	1	1	1	1	1	1	1	1	1	1	1	1	1	1	1	1	1	1	1
2698536754	IMG	Ca.Micrarchaeota.FK.AMD.2010.bin.22	1	0	1	1	1	1	1	1	1	0	1	0	1	1	1	1	0	1	1	1	1	1	1	1	1	1	1	1	1	1	1	1	1	1	1	1	0	0	1	1	1	1	1	1	1	1	1
2698536755	IMG	Ca.Micrarchaeota.FK.AMD.2010.bin.24	1	1	1	1	1	1	1	1	1	1	1	1	1	1	1	1	1	1	1	1	1	1	1	1	1	1	1	1	1	1	1	1	1	1	1	1	0	0	1	1	1	1	1	1	1	1	1
2698536753	IMG	Ca.Micrarchaeota.FK.AMD.2010.bin.7	1	1	1	1	1	1	1	1	1	1	1	1	1	1	1	0	1	1	1	1	1	1	1	1	1	1	0	1	1	1	0	0	1	1	1	1	0	0	1	1	1	1	1	1	0	0	1
Unpublished		Ca.Micrarchaeota.FK.AMD.2014.bin.107	1	0	1	1	1	1	1	1	1	0	1	1	1	1	1	1	1	1	1	1	0	1	1	1	1	1	1	1	1	1	1	1	1	1	1	1	0	0	1	1	1	1	1	1	1	1	1
Unpublished		Ca.Micrarchaeota.FK.AMD.2014.bin.108	1	1	1	1	1	1	1	1	1	1	1	1	1	1	1	1	1	1	1	1	1	1	1	1	1	1	1	1	1	1	1	1	1	1	1	1	0	0	1	1	1	1	1	1	1	1	1
2698536756	IMG	Ca.Micrarchaeota.FK.AMD.2014.bin.113	1	0	1	1	1	1	1	1	1	0	1	1	1	1	1	1	1	1	1	1	1	1	1	1	1	1	1	1	1	1	1	1	1	1	1	1	0	0	1	1	1	1	1	1	1	1	1
2698536757	IMG	Ca.Micrarchaeota.FK.AMD.2014.bin.115	1	0	1	1	1	1	1	0	1	1	1	1	1	1	1	1	1	1	1	1	0	1	1	1	0	1	1	1	1	1	0	1	1	0	1	1	0	0	1	1	1	1	1	1	0	1	1
2698536758	IMG	Ca.Micrarchaeota.FK.AMD.2014.bin.121	1	0	1	1	1	1	1	1	1	1	1	1	1	1	1	1	1	1	1	0	1	1	1	1	1	1	1	1	1	1	1	1	1	1	1	1	0	0	1	1	1	1	1	1	1	1	1
2698536759	IMG	Ca.Micrarchaeota.FK.AMD.2014.bin.20	1	1	1	1	1	1	1	1	1	1	1	1	1	1	1	1	1	1	1	1	1	1	1	1	1	1	1	1	1	1	1	0	1	1	1	0	0	0	1	1	1	1	1	1	1	1	1
2698536760	IMG	Ca.Micrarchaeota.FK.AMD.2014.bin.36	1	0	0	0	1	1	1	1	1	1	1	1	1	1	1	1	0	1	1	1	1	1	1	1	1	1	1	1	1	1	1	1	1	0	1	1	0	0	0	1	1	1	1	1	1	1	1
2698536763	IMG	Ca.Micrarchaeota.FK.AMD.2014.bin.50	1	1	1	1	1	1	1	1	1	1	1	1	1	1	1	1	1	1	1	1	1	1	1	1	1	1	1	1	1	1	1	1	1	1	1	1	0	0	1	1	1	1	1	1	1	1	1
2698536762	IMG	Ca.Micrarchaeota.FK.AMD.2014.bin.52	1	0	1	1	1	1	1	1	1	1	1	1	1	1	1	0	1	1	1	1	1	1	1	1	0	1	1	1	1	1	1	1	1	1	1	1	1	0	1	1	0	0	1	1	1	1	0
2698536764	IMG	Ca.Micrarchaeota.FK.AMD.2014.bin.73	1	1	1	1	1	1	1	1	1	0	1	1	1	1	1	1	1	1	1	1	1	1	1	1	1	1	1	1	1	1	1	1	1	1	1	1	0	0	1	1	1	1	1	1	1	1	1
2698536765	IMG	Ca.Micrarchaeota.FK.AMD.2014.bin.88	1	1	1	1	1	1	1	1	1	0	1	1	1	1	1	1	1	1	1	1	1	1	1	1	1	0	1	1	1	1	1	1	1	1	1	1	0	0	1	1	1	1	1	1	1	1	1
2698536766	IMG	Ca.Micrarchaeota.FK.AMD.2014.bin.90	1	1	1	1	1	1	1	1	1	0	1	1	1	1	1	1	1	1	1	0	1	1	1	1	1	1	1	1	1	1	1	1	1	1	1	1	0	0	1	1	1	1	1	1	1	1	1
2698536767	IMG	Ca.Micrarchaeota.FK.AMD.2014.bin.97	1	1	1	1	1	1	1	1	1	0	1	1	1	1	1	1	0	1	1	1	1	1	1	1	1	1	1	1	1	1	1	1	1	1	1	1	0	0	1	1	1	1	1	1	1	1	1
2698536770	IMG	Ca.Micrarchaeota.FK.Sedi.bin.12.4	1	1	1	1	1	1	1	1	1	0	1	1	1	1	1	1	1	1	1	1	1	1	1	1	1	1	1	1	1	1	1	1	1	1	1	1	0	0	1	1	1	1	1	1	1	1	1
2698536768	IMG	Ca.Micrarchaeota.FK.Sedi.bin.28	1	1	1	1	1	0	1	1	1	0	0	1	1	1	1	1	1	1	1	1	1	1	1	1	1	1	1	1	1	1	1	1	1	1	1	1	0	0	1	1	1	1	1	1	1	1	1
2698536769	IMG	Ca.Micrarchaeota.FK.Sedi.bin.35	1	1	1	1	0	0	1	1	1	0	1	1	1	1	1	0	1	1	1	0	1	1	1	1	1	1	1	1	1	1	1	0	1	1	1	1	0	0	1	1	1	1	1	1	1	1	1
2698536773	IMG	Ca.Micrarchaeota.LR.AMD.A.bin.1	1	1	1	1	1	1	1	1	1	1	1	1	1	1	1	1	1	1	1	1	1	1	1	1	1	1	1	1	1	1	1	1	1	1	1	1	0	0	1	1	1	1	1	1	1	1	1
2698536775	IMG	Ca.Micrarchaeota.Me.Endo.bin.1	1	1	1	1	1	1	1	1	1	0	1	1	1	1	1	1	1	1	1	1	1	1	1	1	1	1	1	1	1	1	1	1	1	1	1	1	0	0	1	1	1	1	1	1	1	1	1
GCA_002214165.1	NCBI	Ca.Micrarchaeota.Mia14	1	0	1	1	1	1	1	1	1	0	1	1	1	1	1	1	1	1	1	1	1	1	1	1	1	1	1	1	1	1	1	1	1	1	1	1	0	0	1	1	1	1	1	1	1	1	1
2698536772	IMG	Ca.Micrarchaeota.TC.Endo.bin.11	1	1	1	1	1	1	1	1	1	1	1	1	1	1	1	1	1	1	1	1	1	1	1	1	1	1	1	1	1	1	1	1	1	1	1	1	1	0	1	1	1	1	1	1	1	1	1
2698536774	IMG	Ca.Micrarchaeota.TC.Endo.bin.32	1	1	1	1	1	1	1	1	1	0	1	1	1	1	1	1	1	1	1	1	1	1	1	1	1	1	1	1	1	1	1	1	1	1	1	1	0	0	1	1	1	1	1	1	1	1	1
2698536771	IMG	Ca.Micrarchaeota.TC.Endo.bin.6	1	1	1	1	1	1	1	1	1	1	1	1	1	1	1	1	1	1	1	1	1	1	1	1	1	1	1	1	1	1	1	1	1	1	1	1	0	0	1	1	1	1	1	1	1	1	1
GCA_002505035.1	NCBI	Ca.Micrarchaeota.UBA93	1	1	1	1	1	1	1	1	1	1	1	1	1	1	1	1	1	1	1	1	1	1	1	1	1	0	1	1	1	1	0	1	1	1	1	1	0	1	0	1	0	1	1	1	1	1	1
GCA_002499405.1	NCBI	Ca.Micrarchaeota.UBA95	1	1	1	1	1	1	1	1	1	1	1	1	1	1	1	1	1	1	1	1	1	1	1	1	1	0	1	1	1	1	1	1	1	1	1	1	0	1	1	1	0	1	1	1	1	1	1
2698536776	IMG	Ca.Micrarchaeota.YNP.OP.bin.241	1	1	1	1	1	1	1	1	1	1	1	1	1	1	1	1	1	1	1	1	1	1	1	1	1	1	1	1	1	1	1	1	1	1	1	1	0	0	1	1	1	1	1	1	1	1	1
GCA_001896515.1	NCBI	Ca.Micrarchaeum.sp..AZ1	1	1	1	1	1	1	1	1	1	0	1	1	1	1	1	1	1	1	1	1	1	1	1	1	1	1	1	1	1	1	1	1	1	1	1	1	0	0	1	1	1	1	1	1	1	1	1
GCA_000387965.1	NCBI	Ca.Nanobsidianus.stetteri	1	1	1	1	0	1	1	1	1	1	1	1	0	0	1	1	1	1	1	0	1	1	1	1	1	1	1	1	1	1	1	1	1	1	1	1	0	0	1	1	1	1	1	1	0	1	1
GCA_003568775.1	NCBI	Ca.Nanoclepta.minutus.Ncl-1	1	1	1	1	1	1	1	1	1	1	1	1	1	0	1	1	1	1	1	0	1	1	1	1	1	1	1	1	1	1	1	1	1	1	1	1	0	0	1	1	1	1	0	1	1	1	1
GCA_001552015.1	NCBI	Ca.Nanopusillus.acidilobi.7A	1	1	1	1	1	1	1	1	1	1	1	1	1	0	1	1	1	1	1	0	1	1	1	1	1	1	1	1	1	1	1	1	1	1	1	1	0	0	1	1	1	1	1	1	1	1	1
GCA_000806055.1	NCBI	Ca.Pacearchaeota.AR1	1	1	1	1	1	1	1	1	1	1	1	1	1	1	0	1	1	1	0	0	1	1	1	1	1	1	0	1	1	1	1	1	1	1	0	1	0	1	1	1	0	1	1	1	1	1	1
GCA_000805965.1	NCBI	Ca.Pacearchaeota.AR13	1	1	1	1	1	0	1	1	1	0	0	1	1	1	0	1	1	0	0	0	1	1	1	1	1	1	1	1	1	1	1	1	1	1	0	1	0	1	1	1	0	1	1	1	1	1	1
GCA_000806015.1	NCBI	Ca.Pacearchaeota.AR19	1	1	1	1	1	1	1	1	0	1	1	1	1	0	0	1	1	1	0	0	1	1	0	1	1	0	1	1	1	0	1	1	1	1	0	1	0	1	1	1	0	1	1	1	1	1	1
GCA_000805915.1	NCBI	Ca.Pacearchaeota.AR6	1	0	1	1	0	1	1	0	1	1	1	1	1	1	0	0	0	0	0	0	0	1	0	0	0	0	1	1	1	0	1	1	1	0	0	1	0	1	1	1	0	1	1	1	1	1	1
GCA_002690445.1	NCBI	Ca.Pacearchaeota.ARS10	1	0	1	1	1	1	1	1	0	1	1	1	1	0	0	1	1	1	0	0	1	1	1	1	1	0	1	1	1	1	1	1	1	0	0	1	0	1	0	1	0	1	1	1	1	1	1
GCA_002688875.1	NCBI	Ca.Pacearchaeota.ARS103	1	0	1	1	1	1	1	0	0	1	1	1	0	1	0	1	1	0	0	0	1	1	1	1	1	1	1	1	1	0	1	1	1	1	0	1	0	1	1	1	0	1	1	1	1	1	1
GCA_002688755.1	NCBI	Ca.Pacearchaeota.ARS109	1	0	1	1	1	1	1	1	0	1	1	1	1	1	0	1	1	1	0	0	1	1	1	1	0	1	1	1	1	1	1	1	1	1	0	1	0	1	1	1	0	1	1	1	1	1	1
GCA_002688415.1	NCBI	Ca.Pacearchaeota.ARS1160	1	1	1	1	1	1	1	1	0	1	1	1	1	1	0	1	1	0	0	0	1	1	1	1	1	1	1	1	1	1	1	1	1	1	0	1	0	1	1	1	0	1	1	1	1	1	1
GCA_002688335.1	NCBI	Ca.Pacearchaeota.ARS1180	1	0	1	1	1	1	0	1	1	1	1	0	1	1	0	1	1	1	0	0	1	1	1	0	1	1	1	1	1	0	0	1	1	1	0	1	0	1	1	1	0	0	1	1	0	0	0
GCA_002688165.1	NCBI	Ca.Pacearchaeota.ARS1285	1	1	1	1	1	1	1	1	0	1	1	1	1	1	0	1	0	1	0	0	1	1	1	1	1	1	0	1	0	1	1	1	1	1	0	0	0	1	1	1	0	1	1	1	1	1	1
GCA_002688015.1	NCBI	Ca.Pacearchaeota.ARS1309	1	0	1	1	1	1	1	1	0	1	1	1	1	0	0	1	1	1	0	0	1	1	1	1	1	0	1	1	1	1	1	1	1	1	0	0	0	1	1	1	0	1	1	1	1	1	1
GCA_002687975.1	NCBI	Ca.Pacearchaeota.ARS1318	1	0	1	1	1	1	1	0	1	1	1	1	1	1	0	1	0	0	0	0	1	1	1	1	1	1	1	1	1	0	1	1	1	0	0	0	0	0	1	1	0	0	1	1	1	1	0
GCA_002686195.1	NCBI	Ca.Pacearchaeota.ARS23	1	0	1	1	1	1	1	0	1	1	1	1	1	1	0	1	1	1	0	0	1	1	1	1	1	0	1	1	1	0	1	1	1	1	0	0	0	1	1	1	0	1	1	1	1	1	1
GCA_003660825.1	NCBI	Ca.Pacearchaeota.B60_G9	1	1	1	1	1	1	1	1	1	1	1	1	0	1	0	1	1	1	1	0	1	0	1	1	1	1	1	1	1	0	1	1	1	1	0	1	0	1	1	0	0	0	1	1	1	1	0
GCA_002763285.1	NCBI	Ca.Pacearchaeota.CG09_land_8_20_14_0_10_30_9	1	1	1	1	1	1	1	1	1	1	1	1	0	1	0	1	1	1	0	0	1	1	1	1	1	1	1	1	1	1	1	1	1	1	0	1	0	1	1	1	0	1	1	1	0	1	0
GCA_001872145.1	NCBI	Ca.Pacearchaeota.CG1_02_31_27	1	1	1	1	1	1	0	1	0	1	1	1	1	1	0	0	1	1	0	0	1	1	1	1	1	1	1	1	1	1	1	1	1	1	0	1	0	1	1	1	0	1	1	1	1	1	1
GCA_001872185.1	NCBI	Ca.Pacearchaeota.CG1_02_32_21	1	0	1	1	0	1	1	1	1	1	1	1	1	1	0	1	1	1	0	0	1	1	0	1	1	1	1	1	1	1	1	1	1	1	0	0	0	1	1	1	0	1	1	1	1	1	1
GCA_001872325.1	NCBI	Ca.Pacearchaeota.CG1_02_35_32	1	0	1	1	1	1	1	1	1	1	1	1	1	1	0	1	1	1	0	0	1	1	1	1	1	0	1	1	1	1	1	1	1	1	0	1	0	1	1	1	0	1	1	1	1	1	1
GCA_001872315.1	NCBI	Ca.Pacearchaeota.CG1_02_39_14	1	0	1	1	1	1	1	1	1	1	1	1	1	1	0	1	1	1	0	0	1	1	1	1	1	0	1	1	1	1	1	1	1	1	0	0	0	1	1	1	0	1	1	1	1	1	1
GCA_002763155.1	NCBI	Ca.Pacearchaeota.CG10_big_fil_rev_8_21_14_0_10_30_48	1	0	1	1	1	1	1	1	0	1	1	1	1	1	0	1	1	1	0	0	1	1	1	0	1	1	1	1	1	1	1	1	1	1	0	1	0	1	1	1	0	1	1	1	1	1	1
GCA_002763165.1	NCBI	Ca.Pacearchaeota.CG10_big_fil_rev_8_21_14_0_10_31_24	1	0	1	1	1	1	1	1	1	1	1	1	1	1	0	1	1	1	0	0	1	1	1	1	1	0	1	1	1	1	1	1	1	1	0	0	0	1	1	1	0	1	1	1	1	1	1
GCA_002763085.1	NCBI	Ca.Pacearchaeota.CG10_big_fil_rev_8_21_14_0_10_32_14	1	0	1	1	1	1	1	1	1	1	1	1	1	0	0	1	1	1	0	0	1	1	1	1	1	1	1	1	1	1	1	1	1	1	0	1	0	1	1	1	0	1	1	1	1	1	1
GCA_002794195.1	NCBI	Ca.Pacearchaeota.CG10_big_fil_rev_8_21_14_0_10_32_42	1	0	1	1	1	1	1	1	1	1	1	1	1	1	0	1	1	1	0	0	1	1	1	1	1	1	1	1	1	1	1	1	1	1	0	1	0	1	1	1	0	1	1	1	1	1	1
GCA_002794175.1	NCBI	Ca.Pacearchaeota.CG10_big_fil_rev_8_21_14_0_10_34_12	1	0	1	1	1	1	1	1	1	1	1	1	1	1	0	1	1	1	0	0	1	1	1	1	1	1	1	1	1	1	1	1	1	1	0	1	0	0	1	1	0	0	1	1	1	1	0
GCA_002763075.1	NCBI	Ca.Pacearchaeota.CG10_big_fil_rev_8_21_14_0_10_34_76	1	0	1	1	1	1	1	1	1	1	1	1	1	1	0	1	1	1	0	0	1	1	1	1	1	0	1	1	1	1	1	1	1	1	0	1	0	1	1	1	0	1	1	1	1	1	1
GCA_002763035.1	NCBI	Ca.Pacearchaeota.CG10_big_fil_rev_8_21_14_0_10_35_13	1	0	1	1	0	1	1	1	1	1	1	1	1	1	0	1	1	1	0	0	1	1	1	1	1	1	1	1	1	1	1	1	1	0	0	0	0	1	1	1	0	1	1	1	1	1	1
GCA_003694055.1	NCBI	Ca.Pacearchaeota.J144	1	1	1	1	1	1	1	1	1	1	1	1	1	1	0	1	1	1	0	0	1	0	1	1	1	0	1	1	1	1	1	1	1	1	0	0	0	1	1	1	0	1	1	1	1	1	1
GCA_001787285.1	NCBI	Ca.Pacearchaeota.RBG_13_33_26	1	0	1	1	1	1	1	1	1	1	1	1	1	1	0	1	1	1	0	0	1	1	1	0	1	1	1	1	1	1	1	1	1	1	0	1	0	1	1	1	0	1	1	1	1	1	1
GCA_001786425.1	NCBI	Ca.Pacearchaeota.RBG_16_35_8	1	0	1	1	1	1	1	1	1	1	1	1	1	1	0	1	1	1	0	0	1	1	1	1	1	0	1	1	1	1	1	1	1	1	0	1	0	1	1	1	1	1	1	1	1	0	1
GCA_003554465.1	NCBI	Ca.Pacearchaeota.T1Sed10_179m	1	0	1	1	1	1	1	1	1	1	1	1	1	1	0	1	1	0	0	0	0	1	1	0	1	0	1	1	1	0	1	1	1	0	0	0	0	1	1	1	0	1	1	1	1	1	1
GCA_002499185.1	NCBI	Ca.Pacearchaeota.UBA284	1	1	1	1	1	1	1	1	1	1	1	1	1	1	0	1	1	1	0	0	1	1	1	1	1	1	1	1	1	1	1	1	1	1	0	1	0	1	1	1	0	1	1	1	1	1	1
GCA_002496015.1	NCBI	Ca.Pacearchaeota.UBA73	1	0	1	1	1	1	1	1	0	1	1	1	1	0	0	1	1	1	0	0	1	1	1	1	1	0	1	1	1	1	1	1	1	1	0	0	0	1	1	1	0	1	1	1	1	1	1
GCA_002497285.1	NCBI	Ca.Pacearchaeota.UBA92	1	0	1	1	1	1	1	1	1	1	1	1	1	1	0	1	1	1	0	0	1	1	1	1	1	0	1	1	1	1	1	1	1	1	0	0	0	1	1	1	0	1	1	1	1	1	1
GCA_003557155.1	NCBI	Ca.Parvarchaeota.CSSed10_416R3	1	1	1	1	1	1	1	0	0	1	1	0	1	1	1	1	1	0	0	0	1	1	0	0	0	1	1	0	0	0	0	1	0	0	1	0	0	0	0	1	0	1	1	1	0	0	1
GCA_003563585.1	NCBI	Ca.Parvarchaeota.CSSed11_243R1	1	1	1	1	1	1	1	1	1	1	1	0	1	0	0	1	0	1	0	0	1	1	1	1	1	1	1	1	1	1	1	1	1	0	0	1	0	1	0	1	1	1	1	1	0	1	1
2698536778	IMG	Ca.Parvarchaeota.FK.AMD.2010.bin.5	1	1	1	1	1	1	1	1	1	1	1	1	1	1	1	1	1	1	0	0	1	1	1	1	1	1	1	1	1	1	1	1	1	1	1	1	0	1	1	1	1	1	1	1	1	1	1
2698536779	IMG	Ca.Parvarchaeota.FK.AMD.2010.bin.6	1	1	1	1	1	1	1	1	1	1	1	1	1	1	1	0	1	1	0	0	1	1	1	0	1	1	1	1	1	1	1	1	1	1	1	1	0	1	1	1	1	1	1	1	1	1	0
2698536781	IMG	Ca.Parvarchaeota.FK.AMD.2014.bin.17	1	1	1	1	1	1	1	1	1	1	1	1	1	1	1	1	1	1	0	0	1	1	1	1	1	1	1	1	1	1	1	1	1	1	1	1	0	1	1	1	1	1	1	1	1	1	1
2698536782	IMG	Ca.Parvarchaeota.FK.AMD.2014.bin.27	1	1	1	1	1	1	1	1	1	1	1	1	1	1	1	1	1	1	0	0	1	0	1	1	1	1	1	1	1	1	1	1	1	1	1	1	0	1	1	1	1	1	1	1	1	1	1
2698536783	IMG	Ca.Parvarchaeota.FK.AMD.2014.bin.57	1	1	1	0	1	1	1	1	1	1	1	1	1	1	0	1	1	1	0	0	1	1	1	1	1	1	1	1	1	1	1	1	1	1	1	1	0	1	1	1	1	1	1	1	1	1	1
2698536784	IMG	Ca.Parvarchaeota.FK.Sedi.bin.55.70	1	1	1	1	1	0	1	1	1	0	0	1	1	1	1	1	1	1	0	0	1	1	1	1	1	1	1	1	1	1	1	0	1	1	1	1	0	0	1	1	1	1	1	1	1	1	1
2698536788	IMG	Ca.Parvarchaeota.LR.AMD.B.bin.3	1	1	1	0	1	1	1	1	1	1	1	1	1	1	1	1	1	1	0	0	1	1	1	1	1	1	1	1	1	1	1	1	1	1	1	1	0	1	1	1	1	1	1	1	1	1	1
2698536785	IMG	Ca.Parvarchaeota.TC.Endo.bin.23	1	1	1	0	1	1	1	1	1	1	1	1	1	1	1	1	1	1	0	0	1	1	1	1	1	1	1	1	1	1	1	1	1	1	1	1	0	1	1	1	1	1	1	1	1	1	1
2698536786	IMG	Ca.Parvarchaeota.TC.Endo.bin.24	1	1	1	0	1	1	1	1	1	1	1	1	1	1	1	1	1	1	0	0	1	1	1	1	1	1	1	1	1	1	1	1	1	1	1	1	0	1	1	1	1	1	1	1	1	1	1
2698536787	IMG	Ca.Parvarchaeota.TC.Endo.bin.47	1	1	1	0	1	1	1	1	1	1	1	1	1	1	1	1	1	1	0	0	1	1	1	1	1	1	1	1	1	1	1	1	1	0	1	1	0	1	1	1	1	1	1	1	1	1	1
GCA_002503915.1	NCBI	Ca.Parvarchaeota.UBA264	1	1	1	1	1	1	1	1	1	1	1	1	1	1	1	1	1	1	0	0	1	1	1	1	1	1	1	1	1	1	1	1	1	1	1	1	0	1	1	1	1	1	1	1	1	1	1
GCA_002503995.1	NCBI	Ca.Parvarchaeota.UBA265	1	1	1	1	1	1	1	1	1	1	1	1	1	1	1	1	1	1	0	0	1	1	1	1	1	1	1	1	1	1	1	1	1	1	1	1	0	1	1	1	1	1	1	1	1	1	1
GCA_002503215.1	NCBI	Ca.Parvarchaeota.UBA446	1	1	1	1	1	1	1	1	1	1	1	1	1	1	1	1	1	1	0	0	1	1	1	1	1	1	1	1	1	1	1	1	1	1	1	1	0	1	1	1	1	1	1	1	1	1	1
GCA_002503305.1	NCBI	Ca.Parvarchaeota.UBA449	1	1	1	1	1	1	1	1	1	1	1	1	1	1	1	1	1	1	0	0	1	1	1	1	1	1	1	1	1	1	1	1	1	1	1	1	0	1	1	1	1	1	1	1	1	1	1
GCA_002499655.1	NCBI	Ca.Parvarchaeota.UBA506	1	1	1	1	1	1	1	1	1	1	1	1	1	1	1	0	1	1	0	0	1	1	1	1	1	1	1	1	1	0	1	1	1	1	1	1	0	1	1	0	1	1	1	1	1	1	1
GCA_002498685.1	NCBI	Ca.Parvarchaeota.UBA515	1	1	1	1	1	1	1	1	1	1	1	1	1	1	1	1	1	1	0	0	1	1	1	1	1	1	1	1	1	1	1	1	1	1	1	1	0	1	1	1	1	1	1	1	1	1	1
GCA_002505075.1	NCBI	Ca.Parvarchaeota.UBA569	1	1	1	1	1	1	1	0	1	1	1	1	1	1	1	1	1	1	0	0	1	1	1	1	1	1	1	1	1	1	1	1	1	1	1	1	0	1	1	1	1	1	1	1	1	1	1
GCA_002502045.1	NCBI	Ca.Parvarchaeota.UBA573	1	1	1	1	1	1	1	1	1	1	1	1	1	1	1	1	1	1	0	0	1	1	1	1	1	1	1	1	1	1	1	1	1	1	1	1	0	1	1	1	1	1	1	1	1	1	1
GCA_002502525.1	NCBI	Ca.Parvarchaeota.UBA575	1	1	1	1	1	1	1	1	1	1	1	1	1	1	1	1	1	1	0	0	1	1	1	1	1	1	1	1	1	1	1	1	1	1	1	1	0	1	1	1	1	1	1	1	1	1	1
GCA_002505115.1	NCBI	Ca.Parvarchaeota.UBA614	1	1	1	1	1	1	1	1	1	1	1	1	1	1	1	1	1	1	0	0	1	1	1	1	1	1	1	1	1	1	1	1	1	1	1	1	0	1	1	1	1	1	1	1	1	1	1
GCA_002412065.1	NCBI	Ca.Parvarchaeum.acidiphilum.ARMAN-4	1	0	0	1	1	1	1	1	1	0	0	1	1	0	1	1	1	1	0	0	1	1	1	1	1	0	1	1	1	1	1	1	1	1	1	1	0	1	1	1	1	1	1	1	1	1	1
GCA_000830295.1	NCBI	Ca.Woesearchaeota.AR15	1	1	1	1	1	1	1	1	1	1	1	1	1	1	1	1	1	1	1	0	1	1	1	1	1	1	1	1	1	1	1	1	1	1	1	0	0	1	1	1	1	1	1	1	1	1	1
GCA_000830315.1	NCBI	Ca.Woesearchaeota.AR20	1	1	1	1	1	1	1	1	1	1	1	1	1	1	0	1	1	1	0	0	1	1	1	1	1	1	1	1	1	1	1	1	1	1	1	1	0	1	1	1	1	1	1	1	1	1	1
GCA_002688315.1	NCBI	Ca.Woesearchaeota.ARS1199	1	1	1	1	1	1	1	1	1	1	1	1	1	1	1	1	1	1	0	0	1	1	1	1	1	1	1	1	1	1	1	1	1	1	1	1	0	1	1	1	1	1	1	1	1	1	1
GCA_002686295.1	NCBI	Ca.Woesearchaeota.ARS1441	1	1	1	1	1	1	1	0	1	1	1	1	1	1	1	1	1	1	1	0	0	1	1	0	1	1	1	1	1	0	1	1	1	0	1	1	0	1	0	1	1	1	1	1	1	1	1
GCA_002685855.1	NCBI	Ca.Woesearchaeota.ARS73	1	1	1	1	1	1	0	1	1	1	1	1	1	1	1	1	1	0	0	0	0	0	1	1	1	1	1	1	1	0	1	1	1	1	1	1	0	1	1	0	1	1	1	1	1	1	1
GCA_002686855.1	NCBI	Ca.Woesearchaeota.ARS74	1	0	1	1	0	1	1	1	1	1	1	1	1	1	1	1	1	1	0	0	0	1	1	1	0	1	1	1	1	1	1	1	1	1	1	1	0	1	1	1	1	1	1	1	1	1	1
GCA_003649055.1	NCBI	Ca.Woesearchaeota.B100_G9	1	1	0	0	1	1	1	1	1	1	1	1	1	1	1	1	0	1	0	0	0	1	1	1	1	1	1	1	1	1	1	1	1	1	1	1	0	1	1	1	1	1	1	1	1	1	1
GCA_003649035.1	NCBI	Ca.Woesearchaeota.B103_G9	1	1	1	1	1	1	1	1	1	1	1	0	1	1	1	1	1	0	0	0	1	1	1	1	1	1	1	1	0	1	0	1	1	1	1	0	0	1	1	1	1	1	0	1	0	0	1
GCA_005222965.1	NCBI	Ca.Woesearchaeota.B3_Woes	1	1	1	1	1	1	1	1	1	1	1	1	1	1	1	1	1	1	0	0	1	1	1	1	1	1	1	1	1	1	1	1	1	1	1	1	0	1	1	1	1	1	1	1	1	1	1
GCA_003648985.1	NCBI	Ca.Woesearchaeota.B54_G15	1	1	1	1	0	1	1	1	0	1	1	1	1	1	1	1	1	1	0	0	0	0	1	1	1	1	1	1	1	1	1	1	1	1	0	1	0	1	1	1	1	1	1	1	1	1	1
GCA_003650575.1	NCBI	Ca.Woesearchaeota.B66_G1	1	1	1	1	1	1	1	1	1	1	1	0	1	1	1	1	1	1	0	0	1	1	1	1	0	1	1	1	1	1	0	1	1	1	1	1	0	1	1	0	1	1	1	0	0	0	1
GCA_002867475.1	NCBI	Ca.Woesearchaeota.BM511	1	1	1	1	1	1	1	1	1	1	1	1	1	1	1	1	1	1	1	0	1	1	1	1	1	1	1	1	1	1	1	1	1	1	1	1	0	1	1	1	1	1	1	1	1	1	1
GCA_002792115.1	NCBI	Ca.Woesearchaeota.CG_4_10_14_0_2_um_filter_33_13	1	1	1	1	1	1	1	1	1	1	1	1	1	1	1	1	1	1	0	0	1	1	1	1	1	1	1	1	1	1	1	1	1	1	1	1	0	1	1	1	1	1	1	1	1	1	1
GCA_002779235.1	NCBI	Ca.Woesearchaeota.CG07_land_8_20_14_0_80_44_23	1	1	1	1	1	1	1	1	1	1	1	1	1	1	1	1	1	1	1	0	1	1	1	1	1	1	1	1	1	1	1	1	1	1	1	0	0	1	1	1	1	1	1	1	1	1	1
GCA_002763335.1	NCBI	Ca.Woesearchaeota.CG08_land_8_20_14_0_20_47_9	1	1	1	1	1	1	1	1	1	1	1	1	1	1	1	1	1	1	0	0	1	1	1	1	1	1	1	1	1	1	1	1	1	1	1	1	0	1	1	1	1	1	1	1	1	1	1
GCA_001872765.1	NCBI	Ca.Woesearchaeota.CG1_02_33_12	1	1	1	1	0	1	0	1	1	1	1	1	1	1	1	1	0	1	0	0	1	1	1	1	1	0	1	1	1	0	1	1	1	0	1	1	0	1	0	1	1	1	1	1	1	1	1
GCA_002762915.1	NCBI	Ca.Woesearchaeota.CG10_big_fil_rev_8_21_14_0_10_32_9	1	1	1	0	1	1	1	1	0	1	1	1	1	1	1	1	0	1	1	0	0	1	1	1	1	1	1	1	1	1	1	1	1	1	1	0	0	1	1	1	1	1	0	1	1	1	1
GCA_002762865.1	NCBI	Ca.Woesearchaeota.CG10_big_fil_rev_8_21_14_0_10_33_12	1	1	0	0	1	1	1	1	1	1	1	1	1	1	1	1	1	1	0	0	1	1	0	1	1	1	1	1	1	1	1	1	1	1	1	1	0	1	1	1	1	1	1	1	1	1	1
GCA_002762795.1	NCBI	Ca.Woesearchaeota.CG10_big_fil_rev_8_21_14_0_10_37_12	1	1	1	1	1	1	1	1	1	1	1	1	1	1	1	1	1	1	0	0	1	1	1	1	1	1	1	1	1	1	1	1	1	1	1	1	0	1	1	1	1	1	1	1	1	1	1
GCA_002762985.1	NCBI	Ca.Woesearchaeota.CG10_big_fil_rev_8_21_14_0_10_44_13	1	1	1	1	1	1	1	1	1	1	1	1	1	1	1	1	1	1	1	0	1	1	0	1	1	1	1	1	1	1	1	1	1	1	1	1	0	1	1	1	1	1	1	1	1	1	1
GCA_002762745.1	NCBI	Ca.Woesearchaeota.CG11_big_fil_rev_8_21_14_0_20_43_8	1	1	1	1	1	1	1	1	1	1	1	1	1	1	1	1	1	1	1	0	1	1	1	1	1	1	1	1	1	1	1	0	1	1	1	1	0	1	1	1	1	1	1	1	1	1	1
GCA_003560545.1	NCBI	Ca.Woesearchaeota.CSSed10_238R1	1	1	1	1	1	1	1	0	1	1	1	1	1	0	1	1	1	1	0	0	0	1	0	1	1	1	1	1	1	1	1	1	1	1	1	1	0	1	1	1	1	1	1	1	1	1	1
GCA_003561825.1	NCBI	Ca.Woesearchaeota.CSSed11_301m	1	1	1	1	1	1	1	0	1	1	1	1	1	1	1	1	1	0	0	0	1	1	1	1	1	1	1	1	1	1	1	1	1	1	1	1	0	1	1	1	1	1	1	1	1	1	1
GCA_003695265.1	NCBI	Ca.Woesearchaeota.J072	1	1	1	1	1	1	1	1	1	1	1	1	1	1	1	1	1	1	1	0	0	1	1	1	1	1	1	1	1	1	1	1	1	1	1	1	0	1	1	1	1	1	1	1	1	1	1
GCA_003695045.1	NCBI	Ca.Woesearchaeota.J091	1	1	1	1	1	1	1	1	0	1	1	1	1	1	1	1	1	1	1	0	1	1	1	1	1	0	1	1	1	1	1	1	1	1	1	1	0	1	1	0	1	1	1	0	1	1	1
GCA_003695435.1	NCBI	Ca.Woesearchaeota.J101	1	1	1	1	1	1	1	1	1	1	1	1	1	1	1	1	1	1	1	0	1	1	1	1	1	1	1	1	1	1	1	1	1	1	1	0	0	1	1	1	1	1	1	1	1	1	1
GCA_003694495.1	NCBI	Ca.Woesearchaeota.J104	1	1	1	1	1	1	1	1	1	1	1	1	1	1	1	1	0	1	0	0	1	1	1	1	0	1	1	1	1	1	1	1	1	1	1	1	0	1	1	1	1	1	1	1	1	1	1
GCA_003599145.1	NCBI	Ca.Woesearchaeota.SURF_58	1	1	1	1	1	1	1	1	1	1	1	1	1	1	1	1	1	1	0	0	1	1	1	1	1	1	1	1	1	1	1	1	1	1	1	1	0	1	1	1	1	1	1	1	1	1	1
GCA_003555225.1	NCBI	Ca.Woesearchaeota.T1Sed10_208R1	1	0	1	1	1	1	0	0	0	1	1	0	0	1	1	1	1	1	0	0	0	1	1	1	1	0	1	0	1	1	0	1	0	1	0	1	0	0	1	1	0	0	1	1	1	1	0
GCA_002505945.1	NCBI	Ca.Woesearchaeota.UBA119	1	0	1	1	1	1	1	1	1	1	1	1	1	1	1	1	1	1	1	0	1	1	0	1	1	0	1	1	0	1	1	1	1	1	1	0	0	1	1	1	1	1	1	1	1	1	1
GCA_002503705.1	NCBI	Ca.Woesearchaeota.UBA153	1	0	1	1	1	1	1	1	1	1	1	1	1	1	1	1	1	1	1	0	1	1	1	1	1	1	1	1	1	1	1	1	1	1	1	1	0	1	1	1	1	0	1	1	1	1	1
GCA_002505585.1	NCBI	Ca.Woesearchaeota.UBA489	1	1	1	1	1	1	1	1	1	1	1	1	1	1	1	1	1	1	0	0	1	1	1	1	1	1	1	1	1	1	1	1	1	1	1	1	0	1	1	1	1	1	1	1	1	1	1
GCA_002498125.1	NCBI	Ca.Woesearchaeota.UBA525	1	1	1	1	1	1	1	1	1	1	1	1	1	1	1	1	1	1	1	0	0	1	1	1	1	1	1	1	1	1	1	1	1	1	1	1	0	1	1	1	1	1	1	1	1	1	1
GCA_002494525.1	NCBI	Ca.Undinarchaeota DACC01.1	1	1	1	1	1	1	1	1	1	1	1	1	1	1	1	1	1	1	0	0	1	1	1	1	1	1	1	1	1	1	1	1	1	1	1	1	0	1	1	1	1	1	1	1	1	1	1
GCA_002495465.1	NCBI	Ca.Undinarchaeota DAFN01.1	1	1	1	1	1	0	0	1	1	1	1	1	1	1	1	0	1	1	0	0	1	1	1	0	1	1	1	1	1	1	1	1	1	1	1	1	0	1	1	1	1	1	1	1	1	1	1
GCA_002501985.1	NCBI	Ca.Undinarchaeota DAPB01.1	1	1	1	1	1	1	1	1	1	1	1	0	1	1	1	1	1	1	0	0	1	1	1	1	1	1	1	1	1	1	1	1	1	1	1	1	0	1	1	1	1	1	1	1	0	1	1
GCA_002502135.1	NCBI	Ca.Undinarchaeota DAPM01.1	1	0	1	1	0	1	1	1	1	1	1	1	1	1	0	1	1	1	0	0	1	1	0	1	1	0	1	1	1	1	1	1	1	1	1	1	0	1	1	1	1	1	1	1	1	1	1
GCA_000830275.1	NCBI	Diapherotrites.AR10	1	1	1	1	1	1	1	1	1	1	1	1	1	1	1	1	1	1	1	1	1	1	1	1	1	1	1	1	1	1	1	1	1	1	1	1	0	1	1	1	1	1	1	1	1	1	1
SAMN31079405	NCBI	DRTY-18_202007_bins_9	1	1	1	0	1	1	1	1	1	0	1	1	1	1	0	1	0	1	0	0	1	1	1	1	1	0	1	1	1	1	1	1	1	1	1	1	0	1	1	0	1	1	1	1	1	1	1
SAMN31079402	NCBI	DRTY-5_201912_bins_4	1	0	0	0	1	0	0	1	1	0	0	1	1	1	0	1	0	0	0	0	0	1	1	1	0	0	1	1	0	1	1	1	1	1	0	1	0	0	1	0	0	1	1	1	1	1	1
SAMN31079384	NCBI	DRTY-6_201705_bins_88	1	1	1	1	1	1	1	1	1	1	1	1	1	1	1	1	1	1	0	1	1	1	1	1	1	1	1	1	1	1	1	1	1	1	1	1	0	1	1	1	1	1	1	1	1	1	1
SAMN31079386	NCBI	DRTY-6_201709_bins_1	1	1	1	1	1	1	1	1	1	1	1	1	1	1	1	1	1	1	0	1	1	1	1	1	1	1	1	1	1	1	1	1	1	1	1	1	0	1	1	1	1	1	1	1	1	1	1
SAMN31079386	NCBI	DRTY-6_201803_bins_19	1	0	1	0	0	1	1	1	1	0	0	0	1	0	1	0	1	1	0	0	0	1	1	1	1	0	1	1	1	1	0	1	1	1	1	1	0	1	1	0	1	1	1	1	0	0	1
SAMN31079387	NCBI	DRTY-6_201808_bins_24	1	1	1	1	1	1	1	0	1	1	1	1	1	1	1	1	1	1	0	1	1	1	1	1	1	1	1	1	1	1	1	1	1	1	1	1	0	1	1	1	1	1	1	1	1	1	1
SAMN31079385	NCBI	DRTY-6_201901_bins_9	1	1	1	1	1	1	1	1	1	1	1	1	1	1	1	1	1	1	0	1	1	1	1	1	1	1	1	1	1	1	1	1	1	1	1	1	0	1	1	1	1	1	1	1	1	1	1
SAMN31079390	NCBI	DRTY-6_201907_bins_75	1	1	1	1	1	1	1	1	1	1	1	1	1	1	1	1	1	1	0	0	1	1	1	1	0	1	1	1	1	1	1	1	1	1	0	1	0	1	1	1	1	1	1	1	1	1	1
SAMN31079389	NCBI	DRTY-6_201912_bins_27	1	1	1	1	1	1	1	1	1	1	1	1	1	1	1	1	1	1	0	1	1	1	1	1	1	1	1	1	1	1	1	1	1	1	1	1	0	1	1	1	1	1	1	1	1	1	1
SAMN31079409	NCBI	DRTY-7_201803_bins_63	1	1	1	1	1	1	1	1	1	1	1	1	1	1	1	1	1	1	0	0	1	1	1	1	1	1	1	1	1	1	1	1	1	1	1	1	0	1	1	1	1	1	1	1	1	1	1
SAMN31079404	NCBI	DRTY-7_201912_bins_7	1	1	1	0	0	1	1	1	1	0	1	1	1	1	0	1	0	1	0	0	0	1	0	1	1	0	1	1	0	0	1	1	1	1	1	0	0	1	1	0	1	1	1	1	1	1	1
SAMN31079406	NCBI	DRTY-9_201705_bins_4	1	1	1	1	0	1	1	1	1	1	1	1	1	1	1	0	1	1	0	0	1	1	1	1	0	1	1	1	1	1	1	1	1	1	1	1	0	1	1	0	1	1	1	1	1	1	1
JAHLMN000000000.1	NCBI	DRTY7.bins.34	1	1	1	1	1	1	1	1	1	1	1	1	1	1	1	1	1	1	0	0	0	1	1	1	1	1	1	1	1	1	1	1	1	1	1	1	1	1	1	1	1	1	1	1	1	1	0
Unpublished		Enrichment.Ca.Micrarchaeota.sp.1	1	1	1	1	1	1	1	1	1	1	1	1	1	1	1	1	1	1	1	1	1	1	1	1	1	1	1	1	1	1	1	1	1	1	1	1	0	0	1	1	1	1	1	1	1	1	1
Unpublished		Enrichment.Ca.Micrarchaeota.sp.2	1	1	1	1	1	1	1	1	1	0	1	1	1	1	1	1	1	1	1	1	1	1	1	1	1	1	1	1	1	1	1	1	1	0	1	1	0	0	1	0	1	0	1	1	1	1	0
GCA_000018305.1	NCBI	Caldivirga maquilingensis IC-167	1	1	1	1	1	1	1	1	1	1	1	1	1	1	1	1	1	1	1	0	1	1	1	1	1	1	1	1	1	1	1	1	1	1	1	1	1	1	1	1	1	1	1	1	1	1	1
GCA_000019605.1	NCBI	Candidatus Korarchaeum cryptofilum OPF8	1	1	1	1	1	1	1	1	1	1	1	1	1	1	1	1	1	1	1	1	1	1	1	1	1	0	1	1	1	1	1	1	1	1	1	1	1	1	1	1	0	1	1	1	1	1	1
GCA_000144915.1	NCBI	Acidilobus saccharovorans 345-15	1	1	1	1	1	1	1	1	1	1	1	1	1	1	1	1	1	1	1	0	1	1	1	1	1	1	1	1	1	1	1	1	1	1	1	1	1	1	1	1	1	1	1	1	1	1	1
GCA_000213215.1	NCBI	Acidianus hospitalis W1	1	1	1	1	1	1	1	1	1	1	1	1	1	1	1	1	1	1	1	0	1	1	1	1	1	1	1	1	1	1	1	1	1	1	1	1	1	1	1	1	1	1	1	1	1	1	1
GCA_000241145.2	NCBI	Candidatus Nitrosarchaeum limnium BG20	1	1	1	1	1	1	1	1	1	1	1	1	1	1	1	1	1	1	1	1	1	1	1	1	1	1	1	1	1	1	1	1	1	1	1	1	1	1	1	1	0	1	1	1	1	1	1
GCA_000303155.1	NCBI	Candidatus Nitrososphaera gargensis Ga9.2	1	1	1	1	1	1	1	1	1	1	1	1	1	1	1	1	1	1	1	1	1	1	1	1	1	1	1	1	1	1	1	1	1	1	1	1	1	1	1	1	0	1	1	1	1	1	1
GCA_000591035.1	NCBI	Aeropyrum camini SY1 = JCM 12091	1	1	1	1	1	1	1	1	1	1	1	1	1	1	1	1	1	1	1	0	1	1	1	1	1	1	1	1	1	1	1	1	1	1	1	1	1	1	1	1	1	1	1	1	1	1	1
GCA_000724145.1	NCBI	Marine Group I thaumarchaeote SCGC AAA799-E16	1	1	1	1	1	1	1	1	1	1	1	1	1	1	1	1	1	1	1	0	1	1	0	1	1	1	0	1	1	1	1	1	1	1	1	1	1	1	1	1	0	1	1	1	1	1	1
GCA_000806115.1	NCBI	archaeon GW2011_AR5	1	1	1	1	1	1	1	1	1	1	1	1	1	1	0	1	1	1	1	0	0	1	1	0	0	1	1	0	1	1	1	1	0	0	1	1	1	0	1	1	0	0	1	1	1	1	0
GCA_001266695.1	NCBI	Metallosphaera sedula	1	1	1	1	1	1	1	1	1	1	1	1	1	1	1	1	1	1	1	0	1	1	1	1	1	1	1	1	1	1	1	1	1	1	1	1	0	1	1	1	1	1	1	1	1	1	1
GCA_001273415.1	NCBI	miscellaneous Crenarchaeota group-15 archaeon DG-45	1	1	1	1	1	1	1	0	0	1	1	1	1	1	0	0	1	1	0	1	1	1	1	1	1	0	1	1	1	1	1	0	1	1	1	1	0	1	1	1	0	1	1	1	1	1	1
GCA_001564035.1	NCBI	Nanohaloarchaea archaeon PL-Br10_U2g27	1	1	1	1	1	1	1	1	0	0	1	1	1	1	1	1	1	1	1	0	0	0	1	1	1	1	1	1	1	1	1	1	1	1	1	1	1	1	1	1	1	1	0	0	1	1	1
GCA_001717035.1	NCBI	Candidatus Methanomethylicus mesodigestus	1	1	1	1	1	1	1	1	1	1	1	1	1	1	1	1	1	1	1	1	1	1	1	1	1	1	1	1	1	1	1	1	1	1	1	1	1	1	1	1	1	1	1	1	1	1	1
GCA_001918745.1	NCBI	Crenarchaeota archaeon 13_1_40CM_3_52_17	1	1	1	1	1	1	1	1	1	1	1	1	1	1	0	1	1	1	1	0	1	1	1	1	1	1	0	1	1	1	1	1	0	1	1	0	0	1	1	1	0	1	0	1	1	1	1
GCA_002011075.1	NCBI	Candidatus Geothermarchaeota archaeon JdFR-13	1	1	1	1	1	1	1	1	1	1	1	1	1	1	1	1	1	1	1	1	1	1	1	1	1	1	1	1	1	1	1	1	1	1	1	1	1	1	1	1	0	1	1	1	1	1	1
GCA_002412065.1	NCBI	Candidatus Parvarchaeum acidiphilum ARMAN-4	1	0	0	1	1	1	1	1	1	0	0	1	1	0	1	1	1	1	0	0	1	1	1	1	1	0	1	1	1	1	1	1	1	1	1	1	0	1	1	1	1	1	1	1	1	1	1
GCA_002412085.1	NCBI	Candidatus Parvarchaeum acidophilus ARMAN-5	1	1	1	1	1	1	1	1	1	1	1	1	1	1	1	1	1	1	0	0	1	1	1	1	1	1	1	1	1	1	1	1	1	1	1	1	0	1	1	1	1	1	0	1	1	1	1
GCA_002412205.1	NCBI	Candidatus Geothermarchaeota archaeon ex4572_27	1	1	0	0	0	0	1	1	1	0	0	1	1	1	0	1	0	0	0	0	1	0	1	1	1	1	0	1	0	1	1	0	1	1	1	1	1	1	1	0	1	1	1	1	1	1	1
GCA_002688965.1	NCBI	archaeon ARS1018	1	1	1	1	1	1	1	1	1	1	1	1	1	1	1	1	1	1	0	0	0	1	1	1	1	1	1	1	1	1	1	1	1	1	1	1	1	1	1	1	1	1	1	1	1	1	1
GCA_002779555.1	NCBI	Candidatus Bathyarchaeota archaeon CG07_land_8_20_14_0_80_47_9	1	1	1	1	1	1	0	1	1	1	1	1	1	1	1	1	1	1	0	1	1	1	1	1	1	1	1	1	1	1	1	0	1	1	1	1	1	1	1	1	1	1	1	1	1	1	1
GCA_002784675.1	NCBI	Nitrosopumilales archaeon CG_4_10_14_0_8_um_filter_34_8	1	1	1	1	1	1	1	1	1	1	1	0	1	1	1	1	1	1	1	0	1	1	1	1	1	1	1	1	1	1	0	1	1	1	1	1	1	1	1	0	1	1	1	1	1	0	1
GCA_002878355.1	NCBI	Candidatus Korarchaeota archaeon	1	1	1	1	1	1	1	1	1	0	1	1	1	1	0	1	1	1	1	1	1	1	1	1	1	1	1	1	1	1	0	1	1	1	1	0	1	1	1	1	1	1	1	1	0	1	1
GCA_003009795.1	NCBI	Nanohaloarchaea archaeon SW_7_43_1	1	1	1	1	1	1	1	1	1	0	1	1	1	1	1	1	1	1	1	0	0	1	1	1	1	1	1	1	1	1	1	1	1	1	1	1	1	1	1	1	1	1	1	1	1	1	1
GCA_003019595.1	NCBI	Candidatus Marsarchaeota G1 archaeon BE_D	1	1	1	1	1	1	1	1	1	1	1	1	1	1	1	1	1	1	1	1	1	1	1	1	1	1	1	1	1	1	1	1	1	1	1	1	1	1	1	1	1	1	1	1	1	1	1
GCA_003019615.1	NCBI	Candidatus Marsarchaeota G1 archaeon OSP_C	1	1	1	1	1	1	1	1	1	1	1	1	1	1	1	1	1	1	1	1	1	1	1	1	1	1	1	0	1	1	1	1	0	0	1	1	1	0	1	1	0	0	1	1	1	1	1
GCA_003056285.1	NCBI	Candidatus Terraquivivens tikiterensis NZ13-MG1	1	1	1	1	1	1	1	1	1	1	1	1	1	1	1	1	1	1	1	1	1	1	1	1	1	1	1	1	1	1	1	1	1	1	1	1	1	1	1	1	0	1	1	1	1	1	1
GCA_003096255.1	NCBI	Candidatus Bathyarchaeota archaeon Bin-L-2	1	1	1	1	0	1	1	1	0	1	1	1	1	1	1	1	1	1	1	1	1	1	1	0	1	1	1	1	1	1	1	1	1	0	1	1	1	1	0	1	0	1	1	1	1	1	1
GCA_003141855.1	NCBI	Candidatus Bathyarchaeota archaeon fen_992	1	1	1	1	1	1	1	1	1	1	1	1	1	1	1	1	1	1	1	1	1	1	1	1	1	1	1	1	1	1	1	1	1	1	1	1	1	1	1	1	0	1	1	1	1	1	1
GCA_003201835.1	NCBI	Acidianus brierleyi	1	1	1	1	1	1	1	1	1	1	1	1	1	1	1	1	1	1	1	0	1	1	1	1	1	1	1	1	1	1	1	1	1	1	1	1	0	1	1	1	1	1	1	1	1	1	1
GCA_003344655.1	NCBI	Candidatus Korarchaeota archaeon NZ13-K	1	1	1	1	1	1	1	1	1	1	0	0	1	1	1	1	1	1	1	0	1	1	1	1	1	0	0	1	1	1	0	1	1	1	1	1	1	1	1	1	0	1	1	1	0	0	1
GCA_003589585.1	NCBI	Candidatus Bathyarchaeota archaeon BE326-BA-RLH	1	1	1	1	1	1	1	1	1	1	1	1	1	1	1	1	1	1	1	1	1	1	1	1	1	0	0	1	1	1	1	1	1	1	1	1	1	0	1	1	0	0	1	1	1	1	0
GCA_003601605.1	NCBI	Candidatus Bathyarchaeota archaeon M8_bin1642	1	1	1	1	1	1	1	1	0	1	1	1	1	1	1	1	1	1	1	1	1	1	1	1	1	1	1	1	1	1	1	1	1	1	1	1	1	1	1	1	0	1	1	1	1	1	1
GCA_003649085.1	NCBI	Candidatus Verstraetearchaeota archaeon B66_G16	1	1	1	1	1	1	1	1	1	1	1	1	1	1	1	1	1	1	1	1	1	1	1	1	1	1	1	1	1	1	1	1	1	1	1	0	1	1	1	1	1	1	1	1	1	1	0
GCA_003661365.1	NCBI	Candidatus Korarchaeota archaeon B15_G15	1	1	1	1	1	0	1	1	0	1	1	1	1	0	1	1	1	1	1	0	1	1	1	1	1	0	1	1	1	1	1	0	1	1	1	1	1	0	1	1	0	1	1	1	1	1	1
GCA_003661505.1	NCBI	Candidatus Geothermarchaeota archaeon B21_G17	1	1	1	1	0	1	1	1	1	0	1	0	1	1	0	1	1	1	0	1	1	1	1	1	1	1	1	1	1	1	1	1	1	1	0	1	0	0	1	1	1	1	1	1	0	1	1
GCA_003820555.1	NCBI	Nitrosopumilales archaeon maxbin2.0118	1	1	1	1	0	1	1	1	1	1	1	1	1	1	1	1	1	1	1	0	1	1	1	1	1	1	1	1	1	0	1	1	1	1	1	1	1	0	1	1	0	0	1	1	1	1	0
GCA_003948265.1	NCBI	Candidatus Korarchaeum cryptofilum	1	1	1	1	1	1	1	1	1	1	1	1	1	1	1	1	1	1	1	1	1	1	1	1	1	0	1	1	1	1	1	1	1	1	1	1	1	1	1	1	0	1	1	1	1	1	1
GCA_004376295.1	NCBI	Candidatus Bathyarchaeota archaeon E44_bin43	1	1	1	1	1	1	1	1	1	1	1	1	1	1	1	1	1	1	1	1	1	1	1	1	1	1	1	1	1	1	1	1	1	1	1	1	1	1	1	1	0	1	1	1	1	1	1
GCA_014189675.1	NCBI	Candidatus Undinarchaeales archaeon SRR5007147.bin71	1	1	1	1	1	0	0	1	1	1	1	1	1	1	1	1	1	1	0	0	1	1	1	1	1	1	1	1	1	1	1	1	1	1	1	1	0	1	1	1	1	1	1	1	1	1	1
GCA_014189685.1	NCBI	Candidatus Naiadarchaeum limnaeum MAG_bin1129	1	1	1	1	1	1	1	1	1	1	1	1	1	1	1	1	1	1	0	0	0	1	1	1	1	1	1	1	1	1	1	1	1	1	1	1	0	1	1	1	1	1	1	1	1	1	1
GCA_014189715.1	NCBI	Candidatus Undinarchaeum marinum MAG_bin17	1	1	1	1	1	1	1	1	1	1	1	1	1	1	1	1	1	1	0	0	1	1	1	1	1	1	1	1	1	1	1	1	1	1	1	1	0	1	1	1	1	1	1	1	1	1	1
GCA_014189725.1	NCBI	Candidatus Naiadarchaeales archaeon SRR2090159.bin1288	1	1	1	1	1	0	0	1	1	0	0	1	1	1	1	1	1	0	0	0	1	1	1	1	1	1	0	1	0	1	1	0	1	1	1	0	0	1	1	1	1	1	1	1	1	1	0
GCA_015121965.1	NCBI	Candidatus Acidifodinimicrobium mancum FK_bin.410	1	1	1	1	0	1	0	1	1	1	1	1	0	1	0	1	1	1	0	0	1	1	1	0	1	1	1	1	1	1	1	1	1	1	1	1	0	1	1	1	1	1	1	1	1	1	1
GCA_015122025.1	NCBI	Candidatus Acidifodinimicrobium mancum TL1-5_bin.178	1	1	1	1	0	1	0	1	0	1	1	1	0	1	0	1	1	1	0	0	1	1	1	0	1	1	1	1	1	1	1	1	1	1	0	1	0	1	1	1	1	1	1	1	1	1	1
GCA_015122035.1	NCBI	Candidatus Acidifodinimicrobium mancum MAS1_bin.189	1	1	1	1	1	1	1	1	1	1	1	1	0	1	1	1	1	0	0	0	0	1	1	1	0	1	1	0	1	0	1	1	0	1	1	1	0	0	1	1	1	1	0	1	1	1	1
GCA_015122065.1	NCBI	Candidatus Acidifodinimicrobium mancum MAS2_bin.147	1	1	1	1	1	1	0	1	0	1	1	0	0	1	1	1	1	1	0	0	1	1	0	1	0	1	1	1	1	0	0	1	1	1	0	1	0	1	1	1	1	1	0	0	0	0	1
GCA_015122075.1	NCBI	Candidatus Acidifodinimicrobium mancum MAS3_bin.60	1	1	1	1	1	1	1	1	1	1	1	0	1	1	1	1	1	1	0	0	1	1	1	1	1	1	1	1	1	1	0	1	1	1	1	1	0	1	1	1	1	1	0	1	0	0	1
JAHLMO000000000.1	NCBI	GMQshang.bins.18-1	1	0	1	1	1	1	1	1	1	1	1	1	1	1	0	1	1	1	1	0	0	1	1	1	1	1	1	1	1	1	1	1	1	1	1	1	0	1	1	1	1	1	1	0	1	1	0
SAMN31079397	NCBI	JZ-1_201705_bins_113	1	1	1	1	1	1	1	1	1	1	1	1	1	1	1	1	1	1	0	0	1	1	1	1	1	1	1	1	1	1	1	1	1	1	1	1	0	1	1	1	1	1	1	1	1	1	1
SAMN31079396	NCBI	JZ-1_201709_bins_84	1	1	1	1	1	1	1	1	1	1	1	1	1	1	1	1	1	1	0	0	1	1	1	1	1	1	1	1	1	1	1	1	1	1	1	1	0	1	1	1	1	1	1	1	1	1	1
SAMN31079392	NCBI	JZ-1_201803_bins_2	1	1	1	1	1	1	1	1	1	1	1	1	1	1	1	1	1	1	0	0	1	1	1	1	1	1	1	1	1	1	1	1	1	1	1	1	0	1	1	1	1	1	1	1	1	1	1
SAMN31079394	NCBI	JZ-1_201901_bins_104	1	1	1	1	1	1	1	1	1	1	1	1	1	1	1	1	1	1	0	0	1	1	1	1	1	1	1	1	1	1	1	1	1	1	1	1	0	1	1	1	1	1	1	1	1	1	1
SAMN31079391	NCBI	JZ-1_201912_bins_11	1	1	1	1	1	1	1	1	1	1	1	1	1	1	1	1	1	1	0	0	1	1	1	1	1	1	1	1	1	1	1	1	1	1	1	1	0	1	1	1	1	1	1	1	1	1	1
SAMN31079395	NCBI	JZ-2_201601_bins_28	1	1	1	1	1	1	1	1	1	1	1	1	1	1	1	1	1	1	0	0	1	1	1	1	1	1	0	1	1	1	1	1	1	1	1	1	0	1	1	1	1	1	1	1	1	1	1
SAMN31079411	NCBI	JZ-2_201803_bins_97	1	1	1	1	1	1	1	1	1	1	1	1	0	1	1	1	1	1	0	1	1	1	1	1	1	1	1	1	1	1	1	1	1	1	1	1	0	1	1	1	1	1	1	1	1	1	1
GCA_902384795	NCBI	LFW-121_3_CABMDC01	1	1	1	1	1	1	1	1	1	1	1	1	1	1	1	1	1	1	1	1	1	1	1	1	1	1	1	1	1	1	1	1	1	1	1	1	0	1	1	1	1	1	1	1	1	1	1
GCA_902385515	NCBI	LFW-125_1_CABMGC01	1	0	1	1	1	0	1	1	1	0	1	1	1	1	1	1	1	1	1	1	1	1	1	1	1	0	1	0	1	1	1	0	0	1	1	0	0	0	1	1	0	0	1	1	1	1	0
GCA_902384935	NCBI	LFW-144_1_CABMDO01	1	1	1	1	1	1	1	1	1	1	1	1	1	1	1	1	1	1	1	1	1	1	1	1	1	0	1	1	1	1	1	1	1	1	1	1	0	1	1	1	0	1	1	1	1	1	1
GCA_902385045	NCBI	LFW-156_1_CABMDW01	1	1	1	1	1	1	1	1	1	1	1	1	1	1	1	1	1	1	1	1	1	1	1	1	1	0	1	1	1	1	1	1	1	1	1	1	0	1	1	1	0	1	1	1	1	1	1
GCA_902385155	NCBI	LFW-242_1_CABMEP01	1	1	1	1	1	1	1	1	1	1	1	1	1	1	1	1	1	1	1	1	1	1	0	1	1	0	1	1	1	1	1	1	1	1	1	1	1	1	1	1	1	1	1	1	1	1	1
GCA_902385225	NCBI	LFW-252_2_CABMEU01	1	1	1	1	1	1	1	1	1	1	1	1	1	1	1	1	1	1	1	1	1	1	1	1	0	1	1	1	1	1	1	1	1	1	1	1	1	1	1	1	1	1	1	1	1	1	1
GCA_902384455	NCBI	LFW-28_CABMCB01	1	1	1	1	1	1	1	1	1	1	1	1	1	1	1	1	1	1	1	1	1	1	1	1	1	1	1	1	1	1	1	1	1	1	1	1	0	1	1	1	1	1	1	1	1	1	1
GCA_902386345	NCBI	LFW-281_3_2_CABMIT01	1	1	1	1	1	1	1	0	1	1	1	0	1	1	1	1	1	1	1	1	1	1	1	1	1	1	1	1	1	1	0	1	0	1	1	1	1	1	1	1	1	1	1	1	0	0	1
GCA_902386535	NCBI	LFW-281_7_CABMJK01	1	1	1	1	1	1	1	1	1	1	1	1	1	1	1	1	1	1	1	1	1	1	1	1	1	1	1	1	1	1	1	1	1	1	1	1	0	1	1	1	1	1	1	1	1	1	1
GCA_902386555	NCBI	LFW-283_2_CABMJJ01	1	1	1	1	1	1	1	1	1	1	1	1	1	1	1	1	1	1	1	1	1	1	1	1	1	1	1	1	1	1	1	1	1	1	1	1	1	1	1	1	1	1	1	1	1	1	1
GCA_902384555	NCBI	LFW-29_CABMCD01	1	1	1	1	1	1	1	1	1	1	1	1	1	1	1	1	1	1	1	1	1	1	1	1	1	1	1	1	1	1	1	1	1	1	1	1	1	1	1	1	1	1	1	1	1	1	1
GCA_902384585	NCBI	LFW-35_CABMCJ01	1	1	1	1	1	1	1	1	1	1	1	1	1	1	1	1	1	1	1	1	1	1	1	1	1	1	1	1	1	1	1	1	1	1	1	1	1	1	1	1	1	1	1	1	1	1	1
GCA_002688095.1	NCBI	Nanoarchaeota.ARS1286	1	1	1	1	1	1	1	1	0	1	1	1	1	1	0	1	1	1	1	0	1	1	1	0	1	1	1	0	1	1	1	1	0	0	1	1	0	0	1	1	0	0	1	1	1	1	0
GCA_002687825.1	NCBI	Nanoarchaeota.ARS1403	1	1	1	1	1	1	0	1	1	1	1	1	1	0	0	1	1	0	1	0	1	1	1	1	1	1	1	1	1	1	1	1	1	1	1	1	0	1	1	1	1	1	1	1	1	1	1
GCA_004299525.1	NCBI	Nanoarchaeota.FW215_bin.27	1	0	1	1	1	1	0	1	1	1	1	1	1	1	1	1	1	1	1	0	1	1	1	1	1	1	1	0	1	1	1	1	1	1	1	1	0	0	1	0	1	1	1	1	1	1	1
GCA_003344645.1	NCBI	Nanoarchaeota.NZ13-N	1	1	1	1	1	1	1	1	1	1	1	1	1	0	1	1	1	1	0	0	1	1	1	1	1	1	1	1	1	1	1	1	1	1	1	1	0	0	1	1	1	1	1	1	1	1	1
GCA_000402515.1	NCBI	Nanoarchaeota.SCGC.AAA011-G17	1	0	1	1	1	1	1	1	1	1	1	1	1	1	0	1	1	1	1	0	1	1	1	1	1	1	1	1	1	1	1	1	1	1	1	1	0	1	1	1	1	1	1	1	1	1	0
GCA_000380905.1	NCBI	Nanoarchaeota.SCGC.AAA011-L22	1	0	1	1	1	1	1	1	1	1	1	1	1	1	0	1	1	1	1	0	1	1	1	1	1	1	1	1	1	1	1	1	1	1	1	1	0	1	1	1	1	1	1	1	1	1	1
GCA_003086415.1	NCBI	Nanoarchaeota.SCGC.AB-777_F03	1	1	1	1	1	1	0	0	1	1	1	1	1	0	1	1	1	1	0	0	1	1	1	1	0	1	0	1	1	1	1	1	1	1	0	1	0	0	1	1	1	1	0	0	1	0	1
GCA_003086475.1	NCBI	Nanoarchaeota.SCGC.AB-777_O03	1	1	1	1	1	0	1	0	1	1	1	1	1	0	1	0	1	1	0	0	1	1	1	1	1	1	1	1	0	1	1	1	1	1	1	1	0	0	1	1	1	0	0	1	1	1	0
GCA_000008085.1	NCBI	Nanoarchaeum.equitans.Kin4-M	1	1	1	1	1	1	1	1	1	1	1	1	1	0	0	1	1	1	1	0	1	1	1	1	1	1	1	1	1	1	1	1	1	1	1	1	0	1	1	1	1	1	1	1	1	1	1
GCA_001563875.1	NCBI	Nanohaloarchaea.B1-Br10_U2g1	1	1	1	1	1	1	0	1	1	0	1	1	1	1	1	1	1	1	1	0	0	1	1	0	1	1	1	1	1	1	1	1	1	0	1	1	1	1	1	1	1	1	1	1	1	1	1
GCA_001563915.1	NCBI	Nanohaloarchaea.B1-Br10_U2g21	1	1	1	1	1	1	1	1	1	0	1	1	1	1	1	1	1	1	1	0	0	1	1	1	1	1	1	1	0	1	1	1	1	1	1	0	1	1	1	1	1	1	0	1	1	1	1
GCA_001761425.1	NCBI	Nanohaloarchaea.SG9	1	1	1	1	1	1	1	1	1	0	1	1	1	1	1	1	1	1	1	0	0	1	1	1	1	1	1	1	1	1	1	1	1	1	1	1	1	1	1	1	1	1	1	1	1	1	1
GCA_000220375.1	NCBI	Nanosalina.sp..J07AB43	1	1	1	1	1	1	1	1	1	0	1	1	1	1	1	1	1	1	1	0	0	1	1	1	1	0	0	1	0	1	1	1	1	1	1	0	1	1	1	1	1	1	0	1	1	1	1
2502422327	IMG	Nanosalinarum.sp..J07AB56	1	1	1	1	1	1	1	1	1	0	1	1	1	1	1	1	1	1	1	0	0	1	1	1	1	1	0	1	1	1	0	1	1	1	1	1	1	1	1	1	1	1	1	1	1	1	1
SAMN31079410	NCBI	ZMQR_201803_bins_1	1	1	0	0	1	1	1	1	1	1	1	1	1	1	1	1	1	1	0	0	1	1	1	1	1	1	1	1	1	1	1	1	1	1	1	0	0	1	1	1	1	1	1	1	1	1	1
SAMN31079393	NCBI	ZZQ_201803_bins_31	1	1	1	1	1	1	1	1	1	1	1	1	1	1	1	1	1	1	0	0	1	1	1	1	1	1	1	1	1	1	1	1	1	1	1	1	0	1	1	1	1	1	1	1	1	1	1
GCA_003663325.1	NCBI	Ca.Aenigmarchaeota.B55_G9	0	1	1	1	1	1	0	1	0	1	1	1	1	1	1	1	1	1	0	0	0	1	0	1	1	1	1	1	1	1	1	1	1	0	1	1	1	1	1	1	1	1	1	0	1	1	1
GCA_003663285.1	NCBI	Ca.Aenigmarchaeota.B62_G1	0	1	0	0	1	1	1	0	1	0	1	1	1	1	1	1	1	0	0	0	0	1	1	0	1	1	1	1	1	1	1	1	1	1	1	1	0	1	1	0	1	1	1	1	1	1	0
GCA_001742785.1	NCBI	Ca.Altiarchaeota.IMC4_SM1	0	1	1	1	1	1	1	1	1	1	1	1	1	1	1	1	1	1	1	1	1	1	1	1	1	1	1	1	1	1	1	1	1	1	1	1	0	1	1	1	0	1	1	1	1	1	1
GCA_001723855.1	NCBI	Ca.Altiarchaeota.WOR_SM1_86-2	0	1	1	1	1	1	0	1	1	1	1	1	1	1	1	1	1	1	0	1	1	0	0	1	0	1	1	1	1	0	1	1	1	1	1	1	0	1	1	1	1	1	1	1	1	1	1
GCA_003661685.1	NCBI	Ca.Diapherotrites.B51_G17	0	1	1	1	0	1	1	0	1	1	1	1	1	0	1	0	0	1	1	1	1	1	1	1	1	1	0	1	0	1	1	0	1	1	1	1	0	1	0	1	1	1	1	1	1	1	1
GCA_002779685.1	NCBI	Ca.Micrarchaeota.CG06_land_8_20_14_3_00_50_6	0	1	0	1	1	1	1	1	1	0	0	0	1	1	1	1	1	1	1	1	0	0	1	1	1	1	1	1	1	0	1	1	1	1	1	1	0	0	0	1	1	1	1	1	1	1	1
GCA_002254495.1	NCBI	Ca.Pacearchaeota.ex4484_26	0	1	1	1	0	1	1	1	0	1	1	1	1	1	0	0	1	0	0	0	0	1	0	0	1	0	1	1	1	0	1	1	1	0	0	1	0	1	1	1	1	0	1	1	1	1	0
2698536789	IMG	Ca.Parvarchaeota.FK.AMD.2014.bin.10	0	1	1	1	1	1	1	1	1	1	1	1	1	1	1	1	1	1	0	0	1	1	1	1	1	1	1	1	1	1	1	1	1	1	1	1	0	1	1	1	1	1	1	1	1	1	1
2698536780	IMG	Ca.Parvarchaeota.FK.AMD.2014.bin.2	0	1	1	0	1	1	1	1	1	1	1	1	1	1	1	1	1	1	0	0	0	1	1	1	1	1	1	1	1	1	1	1	1	1	1	1	0	1	1	1	1	1	1	1	1	1	1
GCA_002496215.1	NCBI	Ca.Parvarchaeota.UBA519	0	1	1	1	1	1	0	1	1	1	1	1	1	0	0	1	0	0	0	0	1	1	1	1	1	1	1	1	1	1	1	1	1	1	0	1	0	1	1	1	1	1	1	0	1	1	1
GCA_000806075.1	NCBI	Ca.Woesearchaeota.AR3	0	1	1	1	0	1	1	0	1	1	1	0	0	1	1	1	0	1	0	0	0	1	1	1	0	0	1	0	1	1	0	1	0	1	1	1	0	0	1	0	0	0	1	0	0	0	0
GCA_000805935.1	NCBI	Ca.Woesearchaeota.AR9	0	1	0	0	0	1	1	1	1	1	1	1	0	1	1	0	0	0	0	0	0	0	0	1	1	0	1	1	1	1	1	1	1	1	1	1	0	1	1	1	1	1	1	1	1	1	1
GCA_001871415.1	NCBI	Ca.Woesearchaeota.CG1_02_57_44	0	1	1	1	1	1	1	0	1	1	1	1	1	1	1	1	0	1	1	0	1	1	1	1	1	1	1	1	1	1	1	1	1	1	0	1	0	1	1	1	1	1	1	1	1	1	1
SAMN31079399	NCBI	DRTY-1_201705_bins_31	0	1	0	0	1	1	1	1	1	0	1	1	1	1	0	1	1	1	0	0	1	1	1	0	1	0	1	1	1	1	1	1	1	1	1	1	0	1	0	0	1	1	1	1	1	0	1
SAMN31079401	NCBI	DRTY-1_201808_bins_32	0	1	1	0	1	1	1	1	0	0	1	1	1	1	0	1	1	1	0	0	1	1	1	1	1	0	1	1	1	1	1	1	1	1	1	1	0	1	1	0	1	1	1	1	1	1	1
SAMN31079407	NCBI	DRTY-3_201709_bins_12	0	1	1	1	0	1	1	1	1	0	1	1	1	1	1	0	1	1	0	0	1	0	1	1	1	0	1	1	1	1	1	1	1	1	1	1	0	1	0	0	1	1	1	1	1	1	1
SAMN31079400	NCBI	DRTY-4_201901_bins_11	0	1	1	0	1	1	1	1	1	0	1	1	1	1	0	1	1	1	0	0	1	1	1	1	1	0	1	1	1	1	1	1	1	1	1	1	0	1	1	0	1	1	1	1	1	1	1
SAMN31079398	NCBI	DRTY-4_201912_bins_1	0	1	1	0	1	1	1	1	1	0	1	1	1	1	0	1	1	1	0	0	1	1	1	1	1	0	1	1	1	1	1	1	1	1	1	1	0	1	1	0	1	1	1	1	1	1	1
SAMN31079403	NCBI	DRTY-5_201808_bins_16	0	1	0	0	0	1	1	1	1	0	1	0	1	1	0	1	0	1	0	0	1	1	1	0	1	0	1	0	0	0	0	1	0	1	1	1	0	0	0	0	0	0	1	1	0	0	1
SAMN31079408	NCBI	DRTY-8_201803_bins_21	0	1	1	1	1	1	0	1	1	1	0	0	0	1	1	1	1	1	0	0	0	1	1	1	0	1	1	1	0	1	0	1	1	1	1	1	0	1	0	1	1	0	1	1	0	0	1
GCA_003661975.1	NCBI	Candidatus Bathyarchaeota archaeon B71_G16	0	1	1	1	1	1	0	1	1	1	1	1	1	1	1	1	1	1	0	1	1	1	1	1	1	1	1	1	1	1	1	1	1	1	1	1	0	1	1	0	0	1	1	1	1	1	1
GCA_004347915.1	NCBI	Candidatus Nezhaarchaeota archaeon WYZ-LMO7	0	1	1	1	1	1	1	1	1	1	1	1	1	1	1	1	1	1	1	1	1	1	1	1	1	1	1	1	1	1	1	1	1	1	1	1	1	1	1	1	1	1	1	1	1	1	1
GCA_004285905.1	NCBI	Nanoarchaeota.Gua-46	0	1	1	1	1	1	0	1	1	1	1	0	1	0	0	1	0	1	0	0	0	1	1	1	1	0	1	0	1	0	1	1	1	1	0	1	0	0	1	1	1	1	1	1	1	1	1
GCA_004285895.1	NCBI	Nanoarchaeota.M10-121	0	1	0	0	0	0	1	0	0	1	1	1	0	0	0	1	1	1	0	0	1	0	0	1	1	1	1	1	1	1	1	1	1	1	0	1	0	0	1	0	1	1	0	1	1	1	1
GCA_001563905.1	NCBI	Nanohaloarchaea.B1-Br10_U2g19	0	1	1	1	1	1	0	1	0	0	1	1	1	1	1	1	1	1	0	0	0	1	1	1	1	0	0	1	1	1	1	1	1	1	1	1	0	1	1	1	1	1	1	0	1	1	1
GCA_003550625.1	NCBI	Ca.Aenigmarchaeota.B1Sed10_69	0	0	1	1	1	1	1	1	0	1	1	1	0	1	1	1	1	1	1	0	0	1	1	1	1	1	1	1	1	1	1	1	1	1	1	1	1	1	1	1	1	1	1	1	1	1	1
GCA_004195435.1	NCBI	Ca.Parvarchaeota.Guaymas_33	0	0	1	1	1	1	1	1	1	1	1	0	1	1	0	1	1	1	0	0	1	1	1	1	1	0	1	1	1	1	0	1	1	1	0	0	0	1	1	0	0	1	1	0	0	0	1
GCA_000806135.1	NCBI	Ca.Woesearchaeota.AR11	0	0	1	1	0	1	1	0	1	1	1	0	1	0	0	1	1	1	0	0	1	1	0	1	1	1	1	1	1	1	0	1	1	1	1	1	0	1	1	1	1	1	1	0	0	0	1
GCA_001775955.1	NCBI	Candidatus Bathyarchaeota archaeon RBG_13_38_9	0	0	1	1	1	1	1	1	1	1	1	1	0	1	1	1	0	1	1	0	1	1	1	0	1	1	1	1	1	1	1	1	0	0	1	1	0	0	1	1	0	0	1	1	0	1	0
GCA_003663225.1	NCBI	Ca.Aenigmarchaeota.B8_G16	0	0	0	0	1	1	1	0	1	0	1	1	1	1	1	1	1	1	0	0	0	1	0	1	1	1	1	1	1	1	1	1	1	1	1	1	1	1	1	1	1	1	1	1	1	1	1
*Table S5. Occurrences of 53 GTDB archaeal markers in all genomes selected for phylogenetic analyses
[truncated: 6 more columns]
