# Supplementary material for: Metagenomic Discovery of “Candidatus Parvarchaeales”-Related Lineages Sheds Light on Adaptation and Diversification from Neutral-Thermal to Acidic-Mesothermal Environments
Source: mSystems. 2023 Mar 21;8(2):e01252-22. doi: 10.1128/msystems.01252-22 (PMC10134863; doi:10.1128/msystems.01252-22)
Supplement: TABLE S6 [file msystems.01252-22-s0008.xlsx]

## Sheet: ST6_metabolism summary
Pathway		KO/arCOG ID	Gene	Function	EC	DRTY-6_201705_bins_88	DRTY-6_201901_bins_9	DRTY-6_201803_bins_19	DRTY-6_201808_bins_24	DRTY-6_201709_bins_1	DRTY-6_201912_bins_27	DRTY-6_201907_bins_75	JZ-1_201912_bins_11	JZ-1_201803_bins_2	ZZQ_201803_bins_31	JZ-1_201901_bins_104	JZ-2_201601_bins_28	JZ-1_201709_bins_84	JZ-1_201705_bins_113	DRTY-4_201912_bins_1	DRTY-1_201705_bins_31	DRTY-4_201901_bins_11	DRTY-1_201808_bins_32	DRTY-5_201912_bins_4	DRTY-5_201808_bins_16	DRTY-7_201912_bins_7	DRTY-18_202007_bins_9	DRTY-9_201705_bins_4	DRTY-3_201709_bins_12	MAS2_bins.147	MSA1_bins.189	MAS3_bins.60	TL1-5_bins.178	FK_bins.410	Ca.Parvarchaeota.TC.Endo.bin.24	Ca.Parvarchaeota.FK.AMD.2014.bin.57	Ca.Parvarchaeota.FK.AMD.2014.bin.27	Ca.Parvarchaeota.LR.AMD.B.bin.3	Ca.Parvarchaeota.TC.Endo.bin.23	Ca.Parvarchaeum acidophilus ARMAN-5	Ca.Parvarchaeota.UBA264	Ca.Parvarchaeota.UBA506	Ca.Parvarchaeota.UBA446	Ca.Parvarchaeota.UBA515	Ca.Parvarchaeota.UBA614	Ca.Parvarchaeota.UBA575	Ca.Parvarchaeum acidophilus ARMAN-4	Ca.Parvarchaeota.UBA519	Ca.Parvarchaeota.UBA265
Glycolysis		K25026	glk	glucokinase	2.7.1.2	0	0	0	0	0	0	0	0	0	0	0	0	0	0	1	0	1	1	1	1	0	1	1	1	1	1	1	0	1	1	1	1	1	1	1	1	1	1	1	1	1	1	1	1
Glycolysis		K15916	pgi-pmi	glucose/mannose-6-phosphate isomerase	5.3.1.9 5.3.1.8	0	0	0	0	0	0	0	0	0	0	0	0	0	0	1	1	1	0	1	1	0	1	0	0	0	0	0	0	0	0	0	0	0	1	0	0	0	0	0	0	0	0	0	0
Glycolysis		K06859	pgi1	glucose-6-phosphate isomerase, archaeal	5.3.1.9	2	2	2	2	2	2	2	0	0	0	0	0	0	0	0	0	0	0	0	0	0	0	1	1	1	1	1	1	1	1	1	0	1	1	1	1	1	1	1	1	1	1	1	1
Glycolysis		K11645	fbaB	fructose-bisphosphate aldolase, class I	4.1.2.13	0	0	0	0	0	0	0	0	0	0	0	0	0	0	1	1	1	1	1	0	1	1	1	1	1	1	1	0	1	1	1	1	1	1	1	1	1	1	1	1	1	1	1	1
Glycolysis		K01803	TPI	triosephosphate isomerase (TIM)	5.3.1.1	1	1	1	1	1	1	1	1	1	1	1	1	1	1	1	1	1	1	1	0	1	1	1	1	1	1	1	0	1	1	1	1	1	1	1	1	1	1	1	1	1	1	1	1
Glycolysis		K00150	gap2	glyceraldehyde-3-phosphate dehydrogenase (NAD(P))	1.2.1.59	0	1	0	0	1	0	0	0	0	0	0	0	0	0	0	0	0	0	0	0	0	0	0	0	0	0	0	0	0	0	0	0	0	0	0	0	0	0	0	0	0	0	0	0
Glycolysis		K00927	PGK	phosphoglycerate kinase	2.7.2.3	0	1	0	0	1	0	0	0	0	0	0	0	0	0	0	0	0	0	0	0	0	0	0	0	0	0	0	0	0	0	0	0	0	0	0	0	0	0	0	0	0	0	0	0
Glycolysis		K11389	gapor	glyceraldehyde-3-phosphate dehydrogenase (ferredoxin)	1.2.7.6	1	1	1	1	1	1	1	0	0	0	0	0	0	0	0	0	0	0	0	0	0	0	0	0	0	0	0	0	0	0	0	0	0	0	0	0	0	0	0	0	0	0	0	0
Glycolysis		K01834	PGAM	2,3-bisphosphoglycerate-dependent phosphoglycerate mutase	5.4.2.11	0	0	0	0	0	0	0	0	0	0	0	0	0	0	0	0	0	0	0	0	0	0	0	0	0	0	0	0	0	0	1	1	0	1	1	1	1	1	1	1	1	1	1	1
Glycolysis		K15634	gpmB	2,3-bisphosphoglycerate-dependent phosphoglycerate mutase	5.4.2.11	0	0	0	0	0	0	0	0	0	0	0	0	0	0	0	0	0	0	0	0	0	0	0	0	1	1	1	1	0	0	0	0	1	0	0	0	0	0	0	0	0	1	1	1
Glycolysis		K15635	apgM	2,3-bisphosphoglycerate-independent phosphoglycerate mutase	5.4.2.12	1	1	1	1	1	1	1	1	1	1	1	1	1	1	1	0	1	2	1	1	0	1	1	1	0	0	1	1	1	1	1	1	1	1	1	1	0	1	1	1	1	1	1	1
Glycolysis		K01689	ENO	enolase	4.2.1.11	1	1	1	1	1	1	1	1	1	1	1	1	1	1	1	0	1	1	1	1	0	1	1	1	0	0	1	1	1	1	1	1	1	1	1	1	0	1	1	1	1	1	1	1
Glycolysis		K01006	ppdK	pyruvate, orthophosphate dikinase	2.7.9.1	0	0	0	0	0	0	0	0	0	0	0	0	0	0	0	1	0	0	0	0	0	0	0	0	0	0	0	0	0	0	0	0	0	0	0	0	0	0	0	0	0	0	0	0
Glycolysis		K01007	pps	pyruvate, water dikinase	2.7.9.2	1	1	1	1	1	1	1	1	1	1	1	1	1	1	0	0	0	0	1	1	0	1	1	1	1	1	1	1	1	1	1	1	1	1	0	0	0	0	0	0	0	1	1	1
Glycolysis		K00873	PK	pyruvate kinase	2.7.1.40	0	0	0	0	0	0	0	0	0	0	0	0	0	0	1	1	1	1	2	1	1	1	1	1	0	0	1	1	1	1	1	1	1	1	1	1	1	1	1	1	1	1	1	1
Glycolysis		K00175	korB	2-oxoglutarate/2-oxoacid ferredoxin oxidoreductase subunit beta	1.2.7.3 1.2.7.11	0	0	0	0	0	0	0	0	0	0	0	0	0	0	1	1	1	1	1	0	0	0	1	1	1	1	1	1	1	0	2	0	1	1	1	1	1	1	1	1	1	1	1	1
Glycolysis		K00174	korA	2-oxoglutarate/2-oxoacid ferredoxin oxidoreductase subunit alpha	1.2.7.3 1.2.7.11	0	0	0	0	0	0	0	0	0	0	0	0	0	0	1	1	1	1	1	0	0	0	1	1	1	1	1	1	1	0	1	1	1	1	2	1	1	1	1	1	1	1	1	1
Glycolysis		K00170	porB	pyruvate ferredoxin oxidoreductase beta subunit	1.2.7.1	1	1	1	1	1	1	1	1	1	1	1	1	1	1	0	0	0	0	0	0	0	0	0	0	0	0	0	0	0	0	0	0	0	0	0	0	0	0	0	0	0	0	0	0
Glycolysis		K00169	porA	pyruvate ferredoxin oxidoreductase alpha subunit	1.2.7.1	1	1	1	1	1	1	1	1	1	1	1	1	1	1	0	0	0	0	0	0	0	0	0	0	0	0	0	0	0	0	0	0	0	0	0	0	0	0	0	0	0	0	0	0
Glycolysis		K00171	porD	pyruvate ferredoxin oxidoreductase delta subunit	1.2.7.1	1	1	1	1	1	1	1	1	1	1	1	1	1	1	0	0	0	0	0	0	0	0	0	0	0	0	0	0	0	0	0	0	0	0	0	0	0	0	0	0	0	0	0	0
Glycolysis		K00172	porC	pyruvate ferredoxin oxidoreductase gamma subunit	1.2.7.1	1	1	1	1	1	1	1	1	1	1	1	1	1	1	0	0	0	0	0	0	0	0	0	0	0	0	0	0	0	0	0	0	0	0	0	0	0	0	0	0	0	0	0	0
Gluconeogenesis		K00170	porB	pyruvate ferredoxin oxidoreductase beta subunit	1.2.7.1	1	1	1	1	1	1	1	1	1	1	1	1	1	1	0	0	0	0	0	0	0	0	0	0	0	0	0	0	0	0	0	0	0	0	0	0	0	0	0	0	0	0	0	0
Gluconeogenesis		K00169	porA	pyruvate ferredoxin oxidoreductase alpha subunit	1.2.7.1	1	1	1	1	1	1	1	1	1	1	1	1	1	1	0	0	0	0	0	0	0	0	0	0	0	0	0	0	0	0	0	0	0	0	0	0	0	0	0	0	0	0	0	0
Gluconeogenesis		K00171	porD	pyruvate ferredoxin oxidoreductase delta subunit	1.2.7.1	1	1	1	1	1	1	1	1	1	1	1	1	1	1	0	0	0	0	0	0	0	0	0	0	0	0	0	0	0	0	0	0	0	0	0	0	0	0	0	0	0	0	0	0
Gluconeogenesis		K00172	porC	pyruvate ferredoxin oxidoreductase gamma subunit	1.2.7.1	1	1	1	1	1	1	1	1	1	1	1	1	1	1	0	0	0	0	0	0	0	0	0	0	0	0	0	0	0	0	0	0	0	0	0	0	0	0	0	0	0	0	0	0
Gluconeogenesis		K01006	ppdK	pyruvate, orthophosphate dikinase	2.7.9.1	0	0	0	0	0	0	0	0	0	0	0	0	0	0	0	1	0	0	0	0	0	0	0	0	0	0	0	0	0	0	0	0	0	0	0	0	0	0	0	0	0	0	0	0
Gluconeogenesis		K01007	pps	pyruvate, water dikinase	2.7.9.2	1	1	1	1	1	1	1	1	1	1	1	1	1	1	0	0	0	0	1	1	0	1	1	1	1	1	1	1	1	1	1	1	1	1	0	0	0	0	0	0	0	1	1	1
Gluconeogenesis		K01689	ENO	enolase	4.2.1.11	1	1	1	1	1	1	1	1	1	1	1	1	1	1	1	0	1	1	1	1	0	1	1	1	0	0	1	1	1	1	1	1	1	1	1	1	0	1	1	1	1	1	1	1
Gluconeogenesis		K01834	PGAM	2,3-bisphosphoglycerate-dependent phosphoglycerate mutase	5.4.2.11	0	0	0	0	0	0	0	0	0	0	0	0	0	0	0	0	0	0	0	0	0	0	0	0	0	0	0	0	0	0	1	1	0	1	1	1	1	1	1	1	1	1	1	1
Gluconeogenesis		K15634	gpmB	2,3-bisphosphoglycerate-dependent phosphoglycerate mutase	5.4.2.11	0	0	0	0	0	0	0	0	0	0	0	0	0	0	0	0	0	0	0	0	0	0	0	0	1	1	1	1	0	0	0	0	1	0	0	0	0	0	0	0	0	1	1	1
Gluconeogenesis		K15635	apgM	2,3-bisphosphoglycerate-independent phosphoglycerate mutase	5.4.2.12	1	1	1	1	1	1	1	1	1	1	1	1	1	1	1	0	1	2	1	1	0	1	1	1	0	0	1	1	1	1	1	1	1	1	1	1	0	1	1	1	1	1	1	1
Gluconeogenesis		K00927	PGK	phosphoglycerate kinase	2.7.2.3	0	1	0	0	1	0	0	0	0	0	0	0	0	0	0	0	0	0	0	0	0	0	0	0	0	0	0	0	0	0	0	0	0	0	0	0	0	0	0	0	0	0	0	0
Gluconeogenesis		K00150	gap2	glyceraldehyde-3-phosphate dehydrogenase (NAD(P))	1.2.1.59	0	1	0	0	1	0	0	0	0	0	0	0	0	0	0	0	0	0	0	0	0	0	0	0	0	0	0	0	0	0	0	0	0	0	0	0	0	0	0	0	0	0	0	0
Gluconeogenesis		K11645	fbaB	fructose-bisphosphate aldolase, class I	4.1.2.13	0	0	0	0	0	0	0	0	0	0	0	0	0	0	1	1	1	1	1	0	1	1	1	1	1	1	1	0	1	1	1	1	1	1	1	1	1	1	1	1	1	1	1	1
Gluconeogenesis		K01622	-	fructose 1,6-bisphosphate aldolase/phosphatase	4.1.2.13 3.1.3.11	1	1	1	1	1	1	1	1	1	1	1	1	1	1	0	0	0	0	0	0	0	0	0	0	0	0	0	0	0	0	0	0	0	0	0	0	0	0	0	0	0	0	0	0
Gluconeogenesis		K15916	pgi-pmi	glucose/mannose-6-phosphate isomerase	5.3.1.9 5.3.1.8	0	0	0	0	0	0	0	0	0	0	0	0	0	0	1	1	1	0	1	1	0	1	0	0	0	0	0	0	0	0	0	0	0	1	0	0	0	0	0	0	0	0	0	0
Gluconeogenesis		K06859	pgi1	glucose-6-phosphate isomerase, archaeal	5.3.1.9	2	2	2	2	2	2	2	0	0	0	0	0	0	0	0	0	0	0	0	0	0	0	1	1	1	1	1	1	1	1	1	0	1	1	1	1	1	1	1	1	1	1	1	1
TCA		K01647	CS	citrate synthase	2.3.3.1	0	0	0	0	0	0	0	0	0	0	0	0	0	0	0	0	0	0	0	0	0	0	0	0	0	0	0	0	0	1	0	0	0	0	0	0	0	0	0	0	0	1	1	1
TCA		arCOG01163	LeuB	Isocitrate/isopropylmalate dehydrogenase	1.1.1.42	0	1	0	0	0	0	0	0	0	0	0	0	0	0	0	0	0	0	0	0	0	0	0	0	0	0	0	0	0	1	0	1	1	1	2	1	1	1	1	1	1	1	1	1
TCA		K01681	ACO	aconitate hydratase	4.2.1.3	0	0	0	0	0	0	0	0	0	0	0	0	0	0	0	0	0	0	0	0	0	0	0	0	0	0	0	0	0	1	0	1	1	1	3	1	1	1	1	1	1	1	1	1
TCA		K00175	korB	2-oxoglutarate/2-oxoacid ferredoxin oxidoreductase subunit beta	1.2.7.3 1.2.7.11	0	0	0	0	0	0	0	0	0	0	0	0	0	0	1	1	1	1	1	0	0	0	1	1	1	1	1	1	1	0	2	0	1	1	1	1	1	1	1	1	1	1	1	1
TCA		K00174	korA	2-oxoglutarate/2-oxoacid ferredoxin oxidoreductase subunit alpha	1.2.7.3 1.2.7.11	0	0	0	0	0	0	0	0	0	0	0	0	0	0	1	1	1	1	1	0	0	0	1	1	1	1	1	1	1	0	1	1	1	1	2	1	1	1	1	1	1	1	1	1
TCA		K00176	korD	2-oxoglutarate ferredoxin oxidoreductase subunit delta	1.2.7.3	0	0	0	0	0	0	0	0	0	0	0	0	0	0	0	0	0	0	0	0	0	0	2	2	0	0	1	0	1	1	1	1	1	1	0	1	1	1	1	1	1	1	1	1
TCA		K01903	sucC	succinyl-CoA synthetase beta subunit	6.2.1.5	0	0	0	0	0	0	0	0	0	0	0	0	0	0	0	0	0	0	0	0	0	0	0	0	0	0	0	0	0	1	0	0	1	1	2	1	1	1	1	1	1	2	0	1
TCA		K01902	sucD	succinyl-CoA synthetase alpha subunit	6.2.1.5	0	0	0	0	0	0	0	0	0	0	0	0	0	0	0	0	0	0	0	0	0	0	0	0	0	0	0	0	0	1	0	0	1	1	1	1	1	1	1	1	1	3	0	1
TCA		K00240	sdhB	succinate dehydrogenase / fumarate reductase, iron-sulfur subunit	1.3.5.1 1.3.5.4	0	0	0	0	0	0	0	0	0	0	0	0	0	0	0	0	0	0	0	0	0	0	0	0	0	0	0	0	0	1	0	1	1	1	1	1	1	1	1	1	1	1	1	1
TCA		K00239	sdhA	succinate dehydrogenase / fumarate reductase, flavoprotein subunit	1.3.5.1 1.3.5.4	0	0	0	0	0	0	0	0	0	0	0	0	0	0	0	0	0	0	0	0	0	0	0	0	0	0	0	0	0	1	0	1	1	1	1	1	1	1	1	1	1	1	1	1
TCA		arCOG01749	FumC	Fumarase	4.2.1.2	0	0	0	0	0	0	0	0	0	0	0	0	0	0	0	0	0	0	0	0	0	0	0	0	0	0	0	0	0	0	0	1	0	0	1	0	0	0	0	0	0	0	0	0
TCA		K00116	mqo	malate dehydrogenase (quinone)	1.1.5.4	0	0	0	0	0	0	0	0	0	0	0	0	0	0	0	0	0	0	0	0	0	0	0	0	0	0	0	0	0	1	0	1	1	1	2	1	1	1	1	1	1	1	1	1
TCA		K01596	E4.1.1.32	phosphoenolpyruvate carboxykinase (GTP)	4.1.1.32	0	0	0	0	0	0	0	0	0	0	0	0	0	0	0	0	0	0	0	0	0	0	0	0	0	0	0	0	0	1	0	1	1	1	0	0	0	0	0	0	0	2	2	2
Pentose phosphate pathway	Non-oxidative PPP	K00615	E2.2.1.1	transketolase	2.2.1.1	0	1	0	0	1	0	0	0	0	0	0	0	0	0	0	0	0	0	0	0	0	0	0	0	0	0	0	0	0	0	0	0	0	0	0	0	0	0	0	0	0	0	0	0
Pentose phosphate pathway	Non-oxidative PPP	K00852	rbsK	ribokinase	2.7.1.15	0	0	0	0	0	0	0	1	1	1	1	1	1	1	0	0	0	0	0	0	0	0	0	0	0	0	0	0	0	0	0	0	0	1	0	0	0	0	0	0	0	0	0	0
Pentose phosphate pathway	Non-oxidative PPP	K00948	PRPS	ribose-phosphate pyrophosphokinase	2.7.6.1	1	1	0	1	1	1	1	0	0	0	0	0	0	0	0	0	0	0	0	0	0	0	0	0	0	0	0	0	0	0	0	0	0	0	0	0	0	0	0	0	0	0	0	0
Pentose phosphate pathway	Non-oxidative PPP	K15778	pmm-pgm	phosphomannomutase / phosphoglucomutase	5.4.2.8 5.4.2.2	1	1	2	1	1	1	1	1	1	1	1	1	1	1	1	0	1	1	3	0	1	1	1	1	1	1	1	1	1	1	1	1	1	1	1	1	1	1	1	1	1	0	1	1
Pentose phosphate pathway	Non-oxidative PPP	K01619	deoC	deoxyribose-phosphate aldolase	4.1.2.4	1	1	1	1	1	1	1	0	0	0	0	0	0	0	0	0	0	0	0	0	0	0	0	0	0	0	0	0	0	1	1	1	2	2	2	2	1	1	2	2	2	2	2	2
Pentose phosphate pathway	Oxidative PPP	K08093	hxlA	3-hexulose-6-phosphate synthase	4.1.2.43	1	1	0	1	1	1	1	0	0	0	0	0	0	0	0	0	0	0	0	0	0	0	0	0	0	0	0	0	0	0	0	0	0	0	0	0	0	0	0	0	0	0	0	0
Pentose phosphate pathway	Oxidative PPP	K08094	hxlB	6-phospho-3-hexuloisomerase	5.3.1.27	1	1	1	1	1	1	1	0	0	0	0	0	0	0	0	0	0	0	0	0	0	0	0	0	0	0	0	0	0	0	0	0	0	0	0	0	0	0	0	0	0	0	0	0
Pentose phosphate pathway		K00852	rbsK	ribokinase	2.7.1.15	0	0	0	0	0	0	0	1	1	1	1	1	1	1	0	0	0	0	0	0	0	0	0	0	0	0	0	0	0	0	0	0	0	1	0	0	0	0	0	0	0	0	0	0
AMP Metabolism		K18931	ampp	AMP phosphorylase	2.4.2.57	1	1	0	1	1	1	1	0	0	0	0	0	0	0	0	0	0	0	0	0	0	0	0	0	0	0	0	0	0	0	0	0	0	0	0	0	0	0	0	0	0	0	0	0
AMP Metabolism		K18237	-	ribose 1,5-bisphosphate isomerase	5.3.1.29	1	1	1	1	1	1	1	0	0	0	0	0	0	0	0	0	0	0	0	0	0	0	0	0	0	0	0	0	0	0	0	0	0	0	0	0	0	0	0	0	0	0	0	0
AMP Metabolism		K01601	rbcL	ribulose-bisphosphate carboxylase large chain	4.1.1.39	1	1	1	1	1	1	1	0	0	0	0	0	0	0	0	0	0	0	0	0	0	0	0	0	0	0	0	0	0	0	0	0	0	0	0	0	0	0	0	0	0	0	0	0
Fermentation		K00027	ME2	malate dehydrogenase (oxaloacetate-decarboxylating)	1.1.1.38	0	0	0	0	0	0	0	0	0	0	0	0	0	0	0	0	0	0	0	0	0	0	0	0	1	0	2	0	0	0	1	0	1	1	1	1	1	1	1	1	1	1	1	1
Fermentation	Acetate	K01895	ACSS1_2	acetyl-CoA synthetase	6.2.1.1	1	1	2	1	1	1	1	1	1	1	1	1	1	1	0	0	0	0	0	0	0	0	0	0	0	0	0	0	0	0	0	0	0	0	0	0	0	0	0	0	0	0	0	0
Fermentation	Acetate	K22224	acdB	acetate---CoA ligase (ADP-forming) subunit beta	6.2.1.13	2	2	2	2	2	2	2	0	0	0	0	0	0	0	0	1	0	0	0	0	0	0	0	0	0	0	0	0	0	0	0	0	0	0	0	0	0	0	0	0	0	0	0	0
Fermentation	Acetate	K01905	acdA	acetate---CoA ligase (ADP-forming) subunit alpha	6.2.1.13	0	0	0	0	0	0	0	0	0	0	0	0	0	0	0	0	0	0	0	0	0	0	0	0	0	0	0	0	0	0	0	0	0	0	0	0	0	0	0	0	0	0	0	0
Fermentation	Acetate	K24012	acdAB	acetate---CoA ligase (ADP-forming)	6.2.1.13	1	1	1	1	1	1	1	0	0	0	0	0	0	0	1	0	1	1	1	0	0	0	1	1	1	1	1	0	1	1	1	1	1	1	1	1	1	1	1	1	1	2	2	1
Fermentation	Acetate	K01512	acyP	acylphosphatase	3.6.1.7	1	1	1	1	1	1	1	1	1	1	1	0	1	1	0	0	0	0	0	0	0	0	0	0	0	0	0	0	0	0	0	0	0	0	0	0	0	0	0	0	0	0	0	0
Fermentation	Ethanol	K13953	adhP	alcohol dehydrogenase, propanol-preferring	1.1.1.1	0	0	0	0	0	0	0	0	0	0	0	0	0	0	0	0	0	1	0	0	0	1	0	0	0	0	0	0	0	0	0	0	1	0	1	1	1	1	1	1	1	1	2	1
Fermentation	Ethanol	K18369	adh2	alcohol dehydrogenase	1.1.1.-	0	0	0	0	0	0	0	0	0	0	0	0	0	0	0	0	0	0	0	0	0	0	0	0	0	0	0	0	0	0	0	0	0	0	1	1	1	1	1	1	0	0	0	0
Fermentation	Ethanol	K19954	adh1	alcohol dehydrogenase	1.1.1.-	0	1	0	0	1	0	0	0	0	0	0	0	0	0	0	0	0	0	0	0	0	0	0	0	0	0	0	0	0	0	0	0	0	0	0	0	0	0	0	0	0	0	0	0
Fermentation	D-lactate	K03778	ldhA	D-lactate dehydrogenase	1.1.1.28	0	0	0	0	0	0	0	0	0	0	0	0	0	0	0	0	0	0	0	1	0	1	1	0	1	1	1	0	1	0	1	0	1	1	0	0	0	0	0	0	0	0	0	0
Protein degradation	Protease	arCOG00769	ThiJ	Putative intracellular protease/amidase	-	0	0	0	0	0	0	0	1	1	1	1	1	1	1	0	0	0	0	0	0	0	0	0	0	0	0	0	0	0	0	0	0	0	0	0	0	0	0	0	0	0	0	0	0
Protein degradation	Protease	arCOG07087	-	Membrane associated metal dependent protease	-	0	0	0	0	0	0	0	0	0	0	0	0	0	0	0	0	0	0	0	0	0	0	0	0	0	0	0	0	0	0	0	0	1	0	0	0	0	0	0	0	0	1	1	1
Protein degradation	Protease	arCOG01768	GlpG	Membrane associated serine protease	-	0	0	0	0	0	0	1	1	1	1	1	1	1	1	0	0	0	0	0	0	0	0	0	0	0	0	0	0	0	0	0	0	0	0	0	0	0	0	0	0	0	0	0	0
Protein degradation	Protease	arCOG04064	RseP	Membrane-associated protease RseP, regulator of RpoE activity in bacteria	-	1	1	1	1	1	1	1	1	1	1	1	1	1	1	1	1	1	1	0	1	0	1	1	1	1	0	1	1	1	1	1	1	1	1	1	1	1	1	1	1	1	1	1	1
Protein degradation	Protease	arCOG01311	SppA	Periplasmic serine protease (ClpP class)	-	1	0	1	1	0	1	1	1	1	1	1	1	1	1	0	0	0	0	0	0	0	0	0	0	0	0	0	0	0	0	0	0	0	0	0	0	0	0	0	0	0	0	0	0
Protein degradation	Protease	arCOG01911	SppA	Periplasmic serine protease (ClpP class)	-	0	0	0	0	0	0	0	0	0	0	0	0	0	0	0	0	0	0	0	0	0	0	0	0	0	0	0	0	0	0	0	0	0	0	0	0	0	0	0	0	0	0	1	0
Protein degradation	Protease	arCOG01937	-	Archaeal serine protease, S18 family	-	0	0	0	1	0	0	0	1	1	1	1	1	1	1	0	1	0	0	0	0	0	1	1	0	1	1	1	1	1	1	1	1	1	1	1	1	1	1	1	2	0	1	1	1
Protein degradation	Protease	arCOG00322	TldE	Inactivated Zn-dependent protease, component of TldD/TldE system	-	1	1	0	1	1	1	1	1	1	1	1	1	0	1	0	0	0	0	0	0	0	0	1	1	1	0	1	1	0	1	0	0	1	1	0	0	0	0	0	0	0	0	0	0
Protein degradation	Protease	arCOG02768	-	Metal-dependent membrane protease, CAAX family	-	1	1	1	1	1	1	1	0	0	0	0	0	0	0	0	0	0	0	0	0	0	0	0	0	0	0	0	0	0	0	0	0	0	0	0	0	0	0	0	0	0	0	0	0
Protein degradation	Protease	arCOG02160	LonB	Predicted ATP-dependent protease	-	1	1	1	2	1	1	1	1	1	1	1	1	1	2	1	1	1	1	1	1	0	1	1	1	1	1	1	1	1	1	1	1	1	1	1	1	1	1	1	1	1	1	2	1
Protein degradation	Protease	arCOG03377	-	Serine protease	-	0	0	0	0	0	0	0	0	0	0	0	0	0	1	0	0	0	0	0	0	0	0	0	0	0	0	0	0	0	0	0	0	0	0	0	0	0	0	0	0	0	0	0	0
Protein degradation	Protease	arCOG00614	SpoIVFB	Zn-dependent protease	-	2	2	2	2	2	2	2	2	2	2	2	2	2	2	1	0	1	1	0	1	1	1	1	0	1	0	1	1	1	1	1	1	1	1	1	1	0	1	1	1	1	1	1	1
Protein degradation	Protease	arCOG04994	-	Zn-dependent protease	-	1	1	1	1	1	1	1	1	1	1	1	1	1	1	0	0	0	0	0	0	0	0	0	0	0	0	0	0	0	0	0	0	0	0	0	0	0	0	0	0	0	0	0	0
Protein degradation	Protease	arCOG01331	HtpX	Zn-dependent protease with chaperone function	-	2	2	1	2	2	2	2	1	1	1	1	1	1	1	1	1	1	1	0	1	0	1	1	1	1	0	1	1	0	1	1	2	1	0	0	0	0	0	0	0	0	1	1	1
Protein degradation	Protease	arCOG00321	TldD	Zn-dependent protease, component of TldD/TldE system	-	1	1	1	1	1	1	1	1	1	1	1	1	1	1	0	0	0	0	0	0	0	0	1	1	1	0	1	1	1	1	0	0	1	1	0	0	0	0	0	0	0	0	0	0
Protein degradation	Peptidase	arCOG04065	PqqL	Zn-dependent peptidase	-	0	0	0	0	0	0	0	0	0	0	0	0	0	0	0	0	0	0	0	0	0	0	0	0	0	0	0	0	0	1	0	0	0	0	0	0	0	0	0	0	0	0	0	0
Protein degradation	Peptidase	arCOG04217	-	Predicted metallopeptidase	-	1	1	1	1	1	1	1	0	0	0	0	0	0	0	0	0	0	0	0	0	0	0	0	0	0	0	0	0	0	0	0	0	0	0	0	0	0	0	0	0	0	0	0	0
Protein degradation	Peptidase	arCOG05200	PepO	Predicted metalloendopeptidase	-	0	0	0	0	0	0	0	0	0	0	0	0	0	0	1	1	1	1	1	0	1	1	0	0	0	0	0	0	1	0	1	1	1	1	1	1	1	1	1	1	1	2	1	1
Starch and Sucrose Metabolism	Amylose conversion and synthesis	K00703	glgA	starch synthase	2.4.1.21	0	0	1	0	0	0	0	0	0	0	0	0	0	0	0	0	0	0	0	0	0	0	0	0	0	0	0	0	0	0	0	0	0	0	0	0	0	0	0	0	0	0	0	0
Starch and Sucrose Metabolism	Amylose conversion and synthesis	K01208	cd	cyclomaltodextrinase / maltogenic alpha-amylase / neopullulanase	3.2.1.54 3.2.1.133 3.2.1.135	0	0	0	0	0	0	0	0	0	0	0	0	0	0	0	0	0	0	0	0	0	0	0	0	0	0	0	0	1	0	1	0	1	0	0	0	0	0	0	0	0	0	0	0
Starch and Sucrose Metabolism	Amylose conversion and synthesis	K07405	E3.2.1.1A	alpha-amylase	3.2.1.1	1	1	0	1	1	1	1	1	1	1	1	1	1	1	1	0	1	1	1	1	1	1	0	1	1	1	1	1	1	1	1	1	1	1	1	1	1	1	1	1	1	1	1	1
Starch and Sucrose Metabolism	Amylose conversion and synthesis	K22451	jgt	4-alpha-glucanotransferase	2.4.1.25	1	1	1	0	1	1	1	0	0	0	0	0	0	0	0	0	0	0	0	0	0	0	0	0	0	0	0	0	0	0	0	0	0	0	0	0	0	0	0	0	0	0	0	0
Starch and Sucrose Metabolism	Amylose conversion and synthesis	K00693	GYS	glycogen synthase	2.4.1.11	0	0	0	0	0	0	0	1	1	1	1	1	1	1	0	0	0	0	0	0	0	0	0	1	1	1	1	1	1	0	0	0	0	0	0	0	0	0	0	0	0	1	0	0
Starch and Sucrose Metabolism	Amylose conversion and synthesis	K16150	-	glycogen synthase	2.4.1.11	4	3	5	4	5	4	4	1	1	1	1	1	1	2	1	1	1	1	2	1	1	1	0	0	1	1	1	0	1	1	1	1	1	1	2	1	1	1	1	1	1	1	1	1
Starch and Sucrose Metabolism	Amylose conversion and synthesis	K16153	-	glycogen phosphorylase/synthase	2.4.1.1 2.4.1.11	1	1	1	1	1	1	1	0	0	0	0	0	0	0	1	0	1	1	1	1	0	1	0	0	0	0	0	1	0	1	1	1	1	1	1	1	1	1	1	1	1	1	1	1
Starch and Sucrose Metabolism	Starch/glycogen degradation	K01178	SGA1	glucoamylase	3.2.1.3	1	1	0	1	1	1	1	0	0	0	0	0	0	0	0	0	0	0	0	0	0	0	0	0	0	0	0	0	0	0	2	0	1	0	1	1	1	1	2	2	1	0	0	0
Starch and Sucrose Metabolism	Sucrose	K12317	GANC	neutral alpha-glucosidase C	3.2.1.20	0	0	0	0	0	0	0	0	0	0	0	0	0	0	0	0	0	0	0	0	0	0	0	0	0	0	0	0	0	0	0	0	0	0	0	0	0	0	0	0	0	0	0	0
Starch and Sucrose Metabolism	Sucrose	K01193	INV	beta-fructofuranosidase	3.2.1.26	0	0	0	0	0	0	0	0	0	0	0	0	0	0	0	0	0	0	0	0	0	0	0	0	0	0	0	0	0	0	0	0	0	0	0	0	0	0	0	0	0	0	0	0
Starch and Sucrose Metabolism	Cellulose	K05349	bglX	beta-glucosidase	3.2.1.21	0	0	1	0	1	0	0	0	0	0	0	0	0	0	0	0	0	0	0	0	0	0	0	0	0	0	0	0	0	0	0	0	0	0	0	0	0	0	0	0	0	0	0	0
Starch and Sucrose Metabolism	Cellulose	K05350	bglB	beta-glucosidase	3.2.1.21	0	0	0	0	0	0	0	0	0	0	0	0	0	0	1	1	1	1	1	0	0	1	0	0	0	0	0	0	0	1	1	0	1	1	1	1	1	1	1	1	1	1	1	1
Starch and Sucrose Metabolism	Trehalose	K22934	E3.2.1.28	alpha,alpha-trehalase	3.2.1.28	0	0	0	0	0	0	0	0	0	0	0	0	0	0	0	0	0	0	0	0	0	0	1	1	0	0	1	1	2	1	1	1	1	1	2	1	1	1	1	1	1	1	1	1
Starch and Sucrose Metabolism		K01838	pgmB	beta-phosphoglucomutase	5.4.2.6	1	1	1	1	1	1	1	0	0	0	0	0	0	0	1	0	1	2	1	1	0	2	1	1	0	0	0	0	0	1	1	1	2	1	1	1	1	1	2	1	1	2	1	2
Nitrogen Metabolism		K00260	gudB	glutamate dehydrogenase	1.4.1.2	0	0	0	0	0	0	0	0	0	0	0	0	0	0	1	0	1	1	1	1	1	1	1	1	0	0	0	0	0	0	0	0	0	0	0	0	0	0	0	0	0	0	0	0
Nitrogen Metabolism		K00261	GLUD1_2	glutamate dehydrogenase (NAD(P)+)	1.4.1.3	0	0	0	0	0	0	0	1	1	1	1	1	1	1	0	0	0	0	0	0	0	0	0	0	0	0	0	0	0	0	0	0	0	0	0	0	0	0	0	0	0	0	0	0
Nitrogen Metabolism		K01455	E3.5.1.49	formamidase	3.5.1.49	0	1	0	0	1	0	0	0	0	0	0	0	0	0	0	1	0	0	0	1	0	0	0	0	0	0	0	0	0	0	0	0	0	0	0	0	0	0	0	0	0	0	0	0
Nitrogen Metabolism		K01915	glnA	glutamine synthetase	6.3.1.2	1	1	1	1	1	1	1	0	0	0	0	0	0	0	0	0	0	0	0	0	0	0	0	0	0	0	0	0	0	0	0	0	0	0	0	0	0	0	0	0	0	0	0	0
Nitrogen Metabolism		K05601	hcp	hydroxylamine reductase	1.7.99.1	0	0	0	0	0	0	0	0	0	0	0	0	0	0	0	0	0	0	0	0	0	0	0	0	0	0	0	0	0	0	0	0	0	0	0	0	0	0	0	0	0	0	0	0
Nitrogen Metabolism		K20932	-	hydrazine synthase subunit	1.7.2.7	0	0	0	0	0	0	0	0	0	0	0	0	0	0	0	1	0	0	0	0	0	1	1	0	4	5	5	2	5	2	1	0	1	3	0	0	0	0	0	0	0	1	1	1
Sulfur Metabolism	Assimilatory sulfate reduction/Dissimilatory sulfate reduction and oxidation	K00958	sat	sulfate adenylyltransferase	2.7.7.4	0	0	0	0	0	0	0	0	0	0	0	0	0	0	1	0	0	0	0	0	0	0	0	0	0	0	0	0	0	1	0	1	0	0	0	0	0	0	0	0	0	0	0	0
Sulfur Metabolism	Assimilatory sulfate reduction	K00381	cysI	sulfite reductase (NADPH) hemoprotein beta-component	1.8.1.2	0	0	0	0	0	0	0	0	0	0	0	0	0	0	0	0	1	0	0	0	0	0	0	0	0	0	0	0	0	0	0	0	0	0	0	0	0	0	0	0	0	0	0	0
Sulfur Metabolism	Assimilatory sulfate reduction	K00390	cysH	phosphoadenosine phosphosulfate reductase	1.8.4.8 1.8.4.10	0	0	0	0	0	0	0	0	0	0	0	0	0	0	1	0	1	0	0	0	0	0	1	1	0	0	1	0	0	1	0	1	1	1	1	1	1	1	1	1	1	1	1	1
Sulfur Metabolism	Dissimilatory sulfate reduction and oxidation	K00395	aprB	adenylylsulfate reductase, subunit B	1.8.99.2	1	0	1	1	1	1	1	0	0	0	0	0	0	0	0	0	0	0	0	0	0	0	0	0	0	0	0	0	0	0	0	0	0	0	0	0	0	0	0	0	0	0	0	0
Sulfur Metabolism		K02439	glpE	thiosulfate sulfurtransferase	2.8.1.1	0	0	1	0	0	0	0	0	0	0	0	0	0	0	0	0	0	0	0	0	0	0	0	0	0	0	0	0	0	0	0	0	0	0	1	1	1	1	1	1	1	0	0	0
Sulfur Metabolism		K16937	doxD	thiosulfate dehydrogenase (quinone) large subunit	1.8.5.2	0	0	0	0	0	0	0	0	0	0	0	0	0	0	1	0	1	0	1	1	0	1	0	0	0	0	0	0	0	0	0	0	0	1	1	1	0	0	0	0	0	0	0	0
Sulfur Metabolism		K16936	doxA	thiosulfate dehydrogenase (quinone) small subunit	1.8.5.2	0	0	0	0	0	0	0	0	0	0	0	0	0	0	0	0	2	0	0	0	0	0	0	0	0	0	0	0	0	0	0	0	0	0	0	0	0	0	0	0	0	0	0	0
Sulfur Metabolism		K05908	doxDA	thiosulfate dehydrogenase (quinone)	1.8.5.2	0	0	0	0	0	0	0	0	0	0	0	0	0	0	1	0	2	0	0	0	0	0	0	0	0	0	0	0	0	0	0	0	0	0	0	0	0	0	0	0	0	0	0	0
Sulfur Metabolism		K17218	sqr	sulfide:quinone oxidoreductase	1.8.5.4	0	0	0	0	0	0	0	0	0	0	0	0	0	0	0	0	0	0	0	0	0	0	0	0	0	0	0	0	0	0	0	0	0	0	0	0	0	0	0	0	0	0	0	0
Sulfur Metabolism		K06881	nrnA	bifunctional oligoribonuclease and PAP phosphatase NrnA	3.1.3.7 3.1.13.3	0	0	0	0	0	0	0	0	0	0	0	0	0	0	0	1	0	0	0	0	0	0	0	0	0	0	0	0	0	0	0	0	0	0	0	0	0	0	0	0	0	0	0	0
Iron oxidation		K18683	rus	rusticyanin	-	0	0	0	0	0	0	0	0	0	0	0	0	0	0	2	0	2	2	1	1	0	1	0	0	0	0	0	0	0	0	0	0	0	2	0	3	1	1	1	1	1	2	1	1
Hydrogenase		K17993	hydA	sulfhydrogenase subunit alpha	1.12.1.3 1.12.1.5	0	0	0	0	0	0	0	0	0	0	0	0	0	0	0	0	0	0	0	0	0	0	0	0	0	0	0	0	0	0	0	0	0	0	0	0	0	0	0	0	0	0	0	0
Hydrogenase		K17994	hydD	sulfhydrogenase subunit delta	1.12.1.3 1.12.1.5	0	0	0	0	0	0	0	0	0	0	0	0	0	0	0	0	0	0	0	0	0	0	0	0	0	0	0	0	0	0	0	0	0	0	0	0	0	0	0	0	0	0	0	0
Hydrogenase	NiFe-hydrogenase	K06281	hyaB	hydrogenase large subunit	1.12.99.6	0	0	0	0	0	0	0	0	0	0	0	0	0	0	0	0	1	0	0	0	0	0	0	0	0	0	0	0	0	0	0	0	0	0	0	0	0	0	0	0	0	0	0	0
Hydrogenase	NiFe-hydrogenase	K06282	hyaA	hydrogenase small subunit	1.12.99.6	0	0	0	0	0	0	0	0	0	0	0	0	0	0	0	0	1	0	0	0	0	0	0	0	0	0	0	0	0	0	0	0	0	0	0	0	0	0	0	0	0	0	0	0
Hydrogenase	NiFe-hydrogenase	K03605	hyaD	hydrogenase maturation protease	3.4.23.-	0	0	0	0	0	0	0	0	0	0	0	0	0	0	0	0	1	0	0	0	0	0	0	0	0	0	0	0	0	0	0	0	0	0	0	0	0	0	0	0	0	0	0	0
Hydrogenase	NiFe-hydrogenase	K23548	hupU	uptake hydrogenase small subunit	1.12.99.6	0	0	0	0	0	0	0	0	0	0	0	0	0	0	0	0	2	0	0	0	0	0	0	0	0	0	0	0	0	0	0	0	0	0	0	0	0	0	0	0	0	0	0	0
Hydrogenase	NiFe-hydrogenase	K23549	hupV	uptake hydrogenase large subunit	1.12.99.6	0	0	0	0	0	0	0	0	0	0	0	0	0	0	0	0	2	0	0	0	0	0	0	0	0	0	0	0	0	0	0	0	0	0	0	0	0	0	0	0	0	0	0	0
Hydrogenase	NiFe-hydrogenase	K04651	hypA	hydrogenase nickel incorporation protein HypA/HybF	-	0	0	0	0	0	0	0	0	0	0	0	0	0	0	0	0	1	0	0	0	0	0	0	0	0	0	0	0	0	0	0	0	0	0	0	0	0	0	0	0	0	0	0	0
Hydrogenase	NiFe-hydrogenase	K04653	hypC	hydrogenase expression/formation protein HypC	-	0	0	0	0	0	0	0	0	0	0	0	0	0	0	0	0	3	0	0	0	0	0	0	0	0	0	0	0	0	0	0	0	0	0	0	0	0	0	0	0	0	0	0	0
Hydrogenase	NiFe-hydrogenase	K04654	hypD	hydrogenase expression/formation protein HypD	-	0	0	0	0	0	0	0	0	0	0	0	0	0	0	0	0	1	0	0	0	0	0	0	0	0	0	0	0	0	0	0	0	0	0	0	0	0	0	0	0	0	0	0	0
Hydrogenase	NiFe-hydrogenase	K04655	hypE	hydrogenase expression/formation protein HypE	-	0	0	0	0	0	0	0	0	0	0	0	0	0	0	0	0	1	0	0	0	0	0	0	0	0	0	0	0	0	0	0	0	0	0	0	0	0	0	0	0	0	0	0	0
Hydrogenase	NiFe-hydrogenase	K04656	hypF	hydrogenase maturation protein HypF	-	0	0	0	0	0	0	0	0	0	0	0	0	0	0	0	0	1	0	0	0	0	0	0	0	0	0	0	0	0	0	0	0	0	0	0	0	0	0	0	0	0	0	0	0
Membrane and cell surface structures	Isoprenoid synthesis: Mevalonate pathway (MVA)	arCOG01278	PaaJ	Acetyl-CoA acetyltransferase	-	1	0	1	0	1	1	1	1	1	1	1	1	1	1	0	0	0	0	0	0	0	0	0	0	0	0	0	0	0	0	0	0	0	0	0	0	0	0	0	0	0	0	0	0
Membrane and cell surface structures	Isoprenoid synthesis: Mevalonate pathway (MVA)	K01641	HMGCS	hydroxymethylglutaryl-CoA synthase	2.3.3.10	1	0	1	0	1	1	1	1	1	1	1	1	1	1	0	0	0	0	0	0	0	0	0	0	0	0	0	0	0	0	0	0	0	0	0	0	0	0	0	0	0	0	0	0
Membrane and cell surface structures	Isoprenoid synthesis: Mevalonate pathway (MVA)	K00021	HMGCR	hydroxymethylglutaryl-CoA reductase (NADPH)	1.1.1.34	1	0	1	0	1	1	1	0	0	0	0	0	0	0	0	0	0	0	0	0	0	0	0	0	0	0	0	0	0	0	0	0	0	0	0	0	0	0	0	0	0	0	0	0
Membrane and cell surface structures	Isoprenoid synthesis: Mevalonate pathway (MVA)	K00869	MVK	mevalonate kinase	2.7.1.36	1	1	1	2	1	1	1	0	0	0	0	0	0	0	0	0	0	0	0	0	0	0	0	0	0	0	0	0	0	0	0	0	0	0	0	0	0	0	0	0	0	0	0	0
Membrane and cell surface structures	Isoprenoid synthesis: Mevalonate pathway (MVA)	K13273	PMVK	phosphomevalonate kinase	2.7.4.2	0	0	0	0	0	0	0	0	0	0	0	0	0	0	0	0	0	0	0	0	0	0	0	0	0	1	0	0	0	0	0	0	0	0	0	0	0	0	0	0	0	0	0	0
Membrane and cell surface structures	Isoprenoid synthesis: Mevalonate pathway (MVA)	K01823	idi	isopentenyl-diphosphate Delta-isomerase	5.3.3.2	0	0	0	0	0	0	0	1	1	1	1	1	1	1	0	0	0	0	0	0	0	0	0	0	0	0	0	0	1	0	0	0	0	0	0	0	0	0	0	0	0	0	0	0
Membrane and cell surface structures	MEP	K01662	dxs	1-deoxy-D-xylulose-5-phosphate synthase	2.2.1.7	0	1	1	0	1	0	0	0	0	0	0	0	0	0	0	0	0	0	0	0	0	0	0	0	0	0	0	0	0	0	0	0	0	0	0	0	0	0	0	0	0	0	0	0
Membrane and cell surface structures	Phospholipid Biosynthetic Pathway	K00111	glpA	glycerol-3-phosphate dehydrogenase	1.1.5.3	0	0	0	0	0	0	0	0	0	0	0	0	0	0	1	0	0	0	0	0	0	0	1	1	1	1	1	1	1	1	1	1	1	1	1	1	0	1	1	1	1	1	1	1
Membrane and cell surface structures	Phospholipid Biosynthetic Pathway	arCOG01726	IspA	Geranylgeranyl pyrophosphate synthase	-	1	1	1	1	1	1	1	1	1	1	1	1	1	1	0	0	0	0	0	0	0	0	0	0	0	0	0	0	0	0	0	0	0	0	0	0	0	0	0	0	0	0	0	0
Membrane and cell surface structures	Phospholipid Biosynthetic Pathway	K00096	araM	glycerol-1-phosphate dehydrogenase [NAD(P)+]	1.1.1.261	1	2	0	1	1	1	1	1	1	1	1	1	1	1	0	0	0	0	0	0	0	0	0	0	0	0	0	0	0	0	0	0	0	0	0	0	0	0	0	0	0	0	0	0
Membrane and cell surface structures	Phospholipid Biosynthetic Pathway	K17104	E2.5.1.41	phosphoglycerol geranylgeranyltransferase	2.5.1.41	1	1	1	1	1	1	1	1	1	1	1	1	1	1	0	0	0	0	0	0	0	0	0	0	0	0	0	0	0	0	0	0	0	0	0	0	0	0	0	0	0	0	0	0
Membrane and cell surface structures	Phospholipid Biosynthetic Pathway	K17105	E2.5.1.42	geranylgeranylglycerol-phosphate geranylgeranyltransferase	2.5.1.42	1	1	1	1	1	1	1	1	1	1	1	1	1	1	0	0	0	0	0	0	0	0	0	0	0	0	0	0	0	0	0	0	0	0	0	0	0	0	0	0	0	0	0	0
Membrane and cell surface structures	Phospholipid Biosynthetic Pathway	K19664	carS	CDP-2,3-bis-(O-geranylgeranyl)-sn-glycerol synthase	2.7.7.67	1	1	1	1	1	1	1	0	0	0	0	0	0	0	0	0	0	0	0	0	0	0	0	0	0	0	0	0	0	0	0	0	0	0	0	0	0	0	0	0	0	0	0	0
Membrane and cell surface structures	S-layer	arCOG02914	-	Surface protein, possibly associated with type IV pili like system	-	0	0	1	0	0	0	0	0	0	0	0	0	0	0	0	0	0	0	0	0	0	0	0	0	0	0	0	0	0	0	0	0	0	0	0	0	0	0	0	0	0	0	0	0
Membrane and cell surface structures	S-layer	arCOG02079	-	S-layer protein, possibly associated with type IV pili like system	-	1	1	1	1	1	1	1	0	0	0	0	0	0	0	0	0	0	0	0	0	0	0	0	0	0	0	0	0	0	0	0	0	0	0	0	0	0	0	0	0	0	0	0	0
Membrane and cell surface structures	S-layer	arCOG03418	-	S-layer-like protein	-	0	0	0	0	2	0	0	0	0	0	0	0	0	0	0	0	0	0	0	0	0	0	0	0	0	0	0	0	0	0	0	0	0	0	0	0	0	0	0	0	0	0	0	0
Membrane and cell surface structures	S-layer	arCOG02089	-	S-layer domain	-	0	0	0	0	0	0	0	0	0	0	0	0	0	0	0	0	0	0	0	0	0	0	0	0	0	0	0	0	1	0	0	0	0	0	0	0	0	0	0	0	0	0	0	0
Membrane and cell surface structures	S-layer	arCOG03420	-	Predicted transriptional regulator fused to S-layer-like domain	-	0	0	0	0	0	0	0	0	0	0	0	0	0	0	0	0	0	0	0	0	0	0	1	1	0	1	1	1	1	1	1	1	0	0	0	0	0	0	0	0	0	0	0	0
Archaellum	Archaellum	arCOG01829	FlaB	Archaeal flagellins	-	0	0	0	0	0	0	0	0	0	0	0	0	0	0	0	0	1	0	0	0	0	0	0	0	0	0	0	0	0	0	0	0	0	0	0	0	0	0	0	0	0	0	0	0
Archaellum	Archaellum	arCOG01822	FlaG	Archaellum protein G, flagellin of FlaG/FlaF family	-	0	0	0	0	0	0	0	0	0	0	0	0	0	0	0	0	1	0	0	0	0	0	0	0	0	0	0	0	0	0	0	0	0	0	0	0	0	0	0	0	0	0	0	0
Archaellum	Archaellum	arCOG01824	FlaF	Archaellum protein F, flagellin of FlaG/FlaF family	-	0	0	0	0	0	0	0	0	0	0	0	0	0	0	0	0	1	0	0	0	0	0	0	0	0	0	0	0	0	0	0	0	0	0	0	0	0	0	0	0	0	0	0	0
Archaellum	Archaellum	arCOG01809	FlaJ	Archaellum assembly protein J, TadC family	-	0	0	0	0	0	0	0	0	0	0	0	0	0	0	0	0	1	0	0	0	0	0	0	0	0	0	0	0	0	0	0	0	0	0	0	0	0	0	0	0	0	0	0	0
Archaellum	Archaellum	arCOG01817	FlaI	ATPase involved in archaellum/pili biosynthesis	-	2	1	2	2	2	2	2	2	2	2	2	2	2	2	0	0	1	0	0	0	0	0	0	0	0	0	0	0	0	0	0	0	0	0	0	0	0	0	0	0	0	0	0	0
Archaellum	Archaellum	arCOG04148	FlaH	ATPase involved in biogenesis of archaellum	-	0	0	0	0	0	0	0	0	0	0	0	0	0	0	0	0	1	0	0	0	0	0	0	0	0	0	0	0	0	0	0	0	0	0	0	0	0	0	0	0	0	0	0	0
Archaellum	Archaellum	arCOG07206	-	Component of archaellum, FlaD/E family	-	0	0	0	0	0	0	0	0	0	0	0	0	0	0	0	0	1	0	0	0	0	0	0	0	0	0	0	0	0	0	0	0	0	0	0	0	0	0	0	0	0	0	0	0
Archaellum	Archaellum	K07991	flaK	archaeal preflagellin peptidase FlaK	3.4.23.52	1	1	0	1	1	1	1	1	1	1	1	1	1	1	1	1	1	1	0	1	0	1	1	1	1	1	1	1	1	1	1	1	1	1	1	1	1	1	1	1	1	1	1	1
Archaellum	Pilus	arCOG02420	-	Pilin/Flagellin, PilA-subfamily	-	1	1	2	1	1	1	1	0	0	0	0	0	0	0	0	0	0	0	0	0	0	0	0	0	0	0	0	0	0	0	0	1	0	0	0	0	0	0	0	0	0	0	0	0
Archaellum	Pilus	arCOG03871	-	Pilin/Flagellin, PilA-subfamily	-	3	1	3	3	2	3	2	1	1	1	1	1	1	1	0	0	0	0	0	0	0	0	0	0	0	0	0	0	0	0	0	0	0	0	0	0	0	0	0	0	0	0	0	0
Archaellum	Pilus	arCOG01808	TadC	Pilus assembly protein TadC	-	3	1	3	3	3	3	3	4	4	4	4	4	4	4	0	0	0	0	0	0	0	0	0	0	0	0	0	0	0	0	0	0	0	0	0	0	0	0	0	0	0	0	0	0
Archaellum	Pilus	arCOG01811	TadC	Pilus assembly protein TadC	-	2	2	1	1	2	2	2	1	1	1	1	1	1	1	1	1	1	1	1	1	1	1	0	0	0	0	0	0	0	0	1	0	1	0	0	0	0	0	0	0	0	0	0	0
Archaellum	Pilus	arCOG01812	TadC	Pilus assembly protein TadC	-	2	2	2	2	2	2	2	2	2	2	2	2	2	2	0	0	0	0	0	0	0	0	1	0	0	0	0	0	0	1	1	0	1	1	2	1	1	1	1	1	1	1	1	1
Archaellum	Pilus	arCOG01814	TadC	Pilus assembly protein TadC	-	2	2	2	2	2	2	2	2	2	2	2	2	2	2	1	1	1	1	1	1	1	1	0	0	1	1	1	1	1	0	0	0	1	0	0	0	0	0	0	0	0	0	0	0
Archaellum	Pilus	arCOG01817	VirB11	ATPase involved in archaellum/pili biosynthesis	-	2	1	2	2	2	2	2	2	2	2	2	2	2	2	0	0	1	0	0	0	0	0	0	0	0	0	0	0	0	0	0	0	0	0	0	0	0	0	0	0	0	0	0	0
Archaellum	Pilus	arCOG01818	VirB11	ATPase involved in archaellum/pili biosynthesis	-	2	1	1	2	2	2	2	2	2	2	2	2	2	2	1	1	1	1	1	1	1	1	1	1	1	1	1	1	1	1	1	1	1	1	1	1	1	1	1	1	1	1	1	1
Archaellum	Pilus	arCOG00589	FlhG	FleN family ATPase involved in flagellar biosynthesis	-	3	1	1	3	3	3	2	4	3	4	3	3	4	4	1	1	1	1	0	1	1	1	1	0	1	1	1	0	0	1	1	1	1	1	1	1	0	1	1	1	1	1	1	1
Archaellum	Complex I: NADH dehydrogenase	K00331	nuoB	NADH-quinone oxidoreductase subunit B	7.1.1.2	0	0	0	0	0	0	0	0	0	0	0	0	0	0	1	1	1	1	0	0	0	1	0	0	1	1	0	1	1	1	0	0	1	1	1	1	1	1	1	1	1	1	1	1
ETC	Complex I: NADH dehydrogenase	K00332	nuoC	NADH-quinone oxidoreductase subunit C	7.1.1.2	0	0	0	0	0	0	0	0	0	0	0	0	0	0	1	1	1	1	1	0	0	1	0	0	0	1	0	1	1	1	0	0	1	1	2	1	1	1	1	1	1	0	1	1
ETC	Complex I: NADH dehydrogenase	K00333	nuoD	NADH-quinone oxidoreductase subunit D	7.1.1.2	0	0	0	0	0	0	0	0	0	0	0	0	0	0	0	0	0	0	0	0	0	0	0	0	0	0	0	0	0	1	1	0	1	1	2	1	1	1	1	1	1	0	1	1
ETC	Complex I: NADH dehydrogenase	K13378	nuoCD	NADH-quinone oxidoreductase subunit C/D	7.1.1.2	0	0	0	0	0	0	0	0	0	0	0	0	0	0	1	1	1	1	1	0	1	1	0	0	0	1	0	1	1	0	0	0	0	0	0	0	0	0	0	0	0	0	1	0
ETC	Complex I: NADH dehydrogenase	K00337	nuoH	NADH-quinone oxidoreductase subunit H	7.1.1.2	0	0	0	0	0	0	0	0	0	0	0	0	0	0	1	1	1	1	1	0	1	1	0	0	0	1	0	1	1	1	1	0	1	1	2	1	1	1	1	1	1	0	1	1
ETC	Complex I: NADH dehydrogenase	K00338	nuoI	NADH-quinone oxidoreductase subunit I	7.1.1.2	0	0	0	0	0	0	0	0	0	0	0	0	0	0	1	1	1	1	1	0	1	1	0	0	1	1	0	1	1	1	1	0	1	1	2	1	1	1	1	1	1	0	1	1
ETC	Complex I: NADH dehydrogenase	K00339	nuoJ	NADH-quinone oxidoreductase subunit J	7.1.1.2	0	0	0	0	0	0	0	0	0	0	0	0	0	0	0	0	0	0	0	0	0	0	1	1	1	1	1	0	1	0	1	1	1	1	1	1	1	1	1	1	1	1	1	1
ETC	Complex I: NADH dehydrogenase	K00340	nuoK	NADH-quinone oxidoreductase subunit K	7.1.1.2	0	0	0	0	0	0	0	0	0	0	0	0	0	0	0	0	0	0	0	0	0	0	1	1	1	1	1	0	1	0	1	1	1	1	1	1	1	1	1	1	1	1	1	1
ETC	Complex I: NADH dehydrogenase	K00341	nuoL	NADH-quinone oxidoreductase subunit L	7.1.1.2	0	0	0	0	0	0	0	0	0	0	0	0	0	0	0	0	0	0	0	0	0	0	1	1	1	1	1	0	1	0	1	1	1	1	1	1	1	1	1	1	1	1	2	1
ETC	Complex I: NADH dehydrogenase	K00342	nuoM	NADH-quinone oxidoreductase subunit M	7.1.1.2	0	0	0	0	0	0	0	0	0	0	0	0	0	0	0	0	0	0	0	0	0	0	1	1	1	1	1	1	1	0	1	1	1	1	1	1	1	1	1	1	1	1	1	1
ETC	Complex I: NADH dehydrogenase	K00343	nuoN	NADH-quinone oxidoreductase subunit N	7.1.1.2	0	0	0	0	0	0	0	0	0	0	0	0	0	0	0	1	0	1	1	1	1	1	1	1	1	1	2	1	1	0	1	1	1	1	1	1	1	1	1	1	1	2	1	1
ETC	Complex I: NADH dehydrogenase	K03883	ND5	NADH-ubiquinone oxidoreductase chain 5	7.1.1.2	0	0	0	0	0	0	0	0	0	0	0	0	0	0	0	1	1	2	1	1	0	1	0	0	0	0	0	0	0	0	0	0	0	0	0	0	0	0	0	0	0	0	0	0
ETC	Complex I: NADH dehydrogenase	K05574	ndhC	NAD(P)H-quinone oxidoreductase subunit 3	7.1.1.2	0	0	0	0	0	0	0	0	0	0	0	0	0	0	0	0	0	0	0	0	0	0	0	0	1	1	0	1	1	1	0	0	1	1	0	1	1	1	1	1	0	1	1	1
ETC	Complex I: NADH dehydrogenase	K03885	ndh	NADH:quinone reductase (non-electrogenic)	1.6.5.9	0	0	0	0	0	0	0	0	0	0	0	0	0	0	0	0	0	0	0	0	0	0	0	0	0	0	0	0	0	0	0	0	0	0	0	0	0	0	0	0	0	0	0	0
ETC	Complex II: Succinate dehydrogenase	K00239	sdhA	succinate dehydrogenase / fumarate reductase, flavoprotein subunit	1.3.5.1 1.3.5.4	0	0	0	0	0	0	0	0	0	0	0	0	0	0	0	0	0	0	0	0	0	0	0	0	0	0	0	0	0	1	0	1	1	1	1	1	1	1	1	1	1	1	1	1
ETC	Complex II: Succinate dehydrogenase	K00240	sdhB	succinate dehydrogenase / fumarate reductase, iron-sulfur subunit	1.3.5.1 1.3.5.4	0	0	0	0	0	0	0	0	0	0	0	0	0	0	0	0	0	0	0	0	0	0	0	0	0	0	0	0	0	1	0	1	1	1	1	1	1	1	1	1	1	1	1	1
ETC	Complex III: cytochrome c reductase	K03887	MQCRB	menaquinol-cytochrome c reductase cytochrome b subunit	7.1.1.8	0	0	0	0	0	0	0	0	0	0	0	0	0	0	0	0	0	0	0	0	0	0	0	0	1	1	1	0	1	0	1	1	0	1	1	1	1	1	1	1	1	1	1	1
ETC	Complex IV: cytochrome c oxidase	K02277	coxD	cytochrome c oxidase subunit IV	7.1.1.9	0	0	0	0	0	0	0	0	0	0	0	0	0	0	0	0	0	0	0	0	0	0	0	1	0	0	0	0	0	0	0	0	0	0	0	0	0	0	0	0	0	0	0	0
ETC	Complex IV: cytochrome c oxidase	K24008	soxC	cytochrome aa3-type oxidase subunit III	7.1.1.10	0	0	0	0	0	0	0	0	0	0	0	0	0	0	0	0	0	0	0	0	0	0	0	0	0	0	0	0	0	0	0	0	1	0	0	0	0	0	0	0	0	0	0	0
ETC	Cytochrome bd oxidase	K00425	cydA	cytochrome bd ubiquinol oxidase subunit I	7.1.1.7	0	0	0	0	0	0	0	0	0	0	0	0	0	0	2	1	2	1	1	1	1	1	1	1	0	0	0	0	0	1	0	1	1	1	1	1	0	1	1	1	1	1	1	1
ETC	Cytochrome bd oxidase	K00426	cydB	cytochrome bd ubiquinol oxidase subunit II	7.1.1.7	0	0	0	0	0	0	0	0	0	0	0	0	0	0	1	1	1	1	1	1	1	1	0	0	0	0	0	0	0	0	0	1	0	0	0	0	0	0	0	0	0	0	0	0
ETC	Complex V: V-type ATPase	K02117	ATPVA	V/A-type H+/Na+-transporting ATPase subunit A	7.1.2.2 7.2.2.1	0	0	0	0	0	0	0	0	0	0	0	0	0	0	1	0	1	1	0	1	0	1	1	1	0	1	1	1	0	1	1	1	1	1	3	1	1	1	1	1	1	1	2	1
ETC	Complex V: V-type ATPase	K02118	ATPVB	V/A-type H+/Na+-transporting ATPase subunit B	7.1.2.2 7.2.2.2	0	0	0	0	0	0	0	0	0	0	0	0	0	0	1	1	1	1	0	1	1	1	1	1	0	1	1	1	0	1	1	1	1	1	2	1	1	1	1	1	1	1	1	1
ETC	Complex V: V-type ATPase	K02119	ATPVC	V/A-type H+/Na+-transporting ATPase subunit C	7.1.2.2 7.2.2.3	0	0	0	0	0	0	0	0	0	0	0	0	0	0	1	0	1	1	0	1	0	1	1	1	0	1	1	1	0	1	1	1	1	1	2	1	1	1	1	1	1	1	1	1
ETC	Complex V: V-type ATPase	K02120	ATPVD	V/A-type H+/Na+-transporting ATPase subunit D	7.1.2.2 7.2.2.4	0	0	0	0	0	0	0	0	0	0	0	0	0	0	1	1	1	1	0	1	1	1	1	1	0	1	1	1	0	1	1	1	1	1	2	1	1	1	1	1	1	1	1	1
ETC	Complex V: V-type ATPase	K02121	ATPVE	V/A-type H+/Na+-transporting ATPase subunit E	7.1.2.2 7.2.2.5	0	0	0	0	0	0	0	0	0	0	0	0	0	0	1	0	1	1	0	1	0	1	1	1	0	1	1	1	0	1	1	1	1	1	2	1	1	1	1	1	1	1	1	1
ETC	Complex V: V-type ATPase	K02122	ATPVF	V/A-type H+/Na+-transporting ATPase subunit F	7.1.2.2 7.2.2.6	0	0	0	0	0	0	0	0	0	0	0	0	0	0	1	0	1	1	0	1	0	1	1	1	0	1	1	1	0	1	0	1	1	1	2	1	1	1	1	1	1	1	1	1
ETC	Complex V: V-type ATPase	K02123	ATPVI	V/A-type H+/Na+-transporting ATPase subunit I	7.1.2.2 7.2.2.7	0	0	0	0	0	0	0	0	0	0	0	0	0	0	1	1	1	1	1	1	1	1	1	1	0	1	1	0	0	1	1	1	1	1	2	1	1	1	1	1	1	1	1	1
ETC	Complex V: V-type ATPase	K02124	ATPVK	V/A-type H+/Na+-transporting ATPase subunit K	7.1.2.2 7.2.2.8	0	0	0	0	0	0	0	0	0	0	0	0	0	0	1	0	1	1	0	1	0	1	0	1	0	1	1	1	0	1	1	1	1	1	2	1	1	1	1	1	1	1	1	1
ETC	Complex V: V-type ATPase	K02107	ATPVG	V/A-type H+/Na+-transporting ATPase subunit G/H	7.1.2.2 7.2.2.9	0	0	0	0	0	0	0	0	0	0	0	0	0	0	0	0	0	0	0	0	0	0	1	1	0	0	0	0	0	0	1	1	1	0	2	1	1	1	1	1	1	0	1	1
ETC	Others	K06019	ppaX	pyrophosphatase PpaX	3.6.1.1	0	0	0	0	0	0	0	0	0	0	0	0	0	0	0	0	0	0	0	0	0	0	0	0	0	0	0	0	0	0	0	1	0	0	1	0	0	0	0	0	0	0	0	0
ETC	Others	K01507	ppa	inorganic pyrophosphatase	3.6.1.1	1	1	1	1	1	1	1	0	0	0	0	0	0	0	1	1	1	1	1	1	0	1	1	1	0	0	1	0	0	0	1	0	1	1	1	1	2	1	1	1	1	1	1	1
ETC	Others	K02109	ATPF0B	F-type H+-transporting ATPase subunit b	-	1	1	1	1	1	1	1	0	0	0	0	0	0	0	0	0	0	0	0	0	0	0	0	0	0	0	0	0	0	0	0	0	0	0	0	0	0	0	0	0	0	0	0	0
Stress response	Oxygen stress	arCOG04147	SodA	Superoxide dismutase	1.15.1.1	0	0	0	0	0	0	0	0	0	0	0	0	0	0	1	1	1	1	0	0	0	1	1	0	0	1	1	1	1	1	1	1	1	1	1	1	1	1	1	1	1	1	1	1
Stress response	Oxygen stress	arCOG00310	Bcp	Peroxiredoxin	1.11.1.24	0	0	0	0	0	0	0	0	0	0	0	0	0	0	2	1	2	1	1	2	0	1	2	1	1	1	1	1	1	2	2	2	2	2	2	2	2	2	2	2	2	2	2	2
Stress response	Oxygen stress	arCOG00312	AhpC	AhpC/TSA family peroxiredoxin	1.11.1.26	0	0	0	0	0	0	0	0	0	0	0	0	0	0	1	0	1	1	1	1	1	1	1	1	0	0	1	1	0	1	1	1	1	0	1	1	1	1	1	1	1	1	1	1
Stress response	Hot stress	arCOG01526	TopG2	Reverse gyrase	5.6.2.2 5.6.2.-	0	0	0	0	0	0	0	1	1	1	1	1	1	1	0	0	0	0	0	0	0	0	0	0	0	0	0	0	0	0	0	0	0	0	0	0	0	0	0	0	0	0	0	0
Stress response	Hot stress	arCOG01331	HtpX	Zn-dependent protease with chaperone function	-	2	2	1	2	2	2	2	1	1	1	1	1	1	1	1	1	1	1	0	1	0	1	1	1	1	0	1	1	0	1	1	2	1	0	0	0	0	0	0	0	0	1	1	1
Stress response	Hot stress	arCOG01832	IbpA	Molecular chaperone (HSP20 family)	-	1	1	1	1	1	1	1	0	0	0	0	0	0	0	1	0	1	1	1	1	1	1	0	0	0	0	0	0	0	0	0	0	0	0	1	1	1	1	1	1	1	0	0	0
Stress response	Hot stress	arCOG01833	IbpA	Molecular chaperone (HSP20 family)	-	0	0	0	0	0	0	0	0	0	0	0	0	0	0	0	0	0	0	0	0	0	0	0	0	0	0	0	0	0	0	0	0	0	0	0	0	0	0	0	0	0	0	0	0
Stress response	Hot stress	arCOG02846	DnaJ	DnaJ-class molecular chaperone	-	0	0	0	0	0	0	0	0	0	0	0	0	0	0	0	0	0	0	0	0	0	0	1	0	0	0	1	1	1	1	1	2	1	1	1	1	1	1	1	1	1	1	1	1
Stress response	Hot stress	arCOG03060	DnaK	Chaperone DnaK (HSP70)	-	0	0	0	0	0	0	0	0	0	0	0	0	0	0	0	0	0	0	0	0	0	0	1	0	0	0	1	1	1	1	1	2	1	1	1	1	1	1	1	1	1	1	2	1
Stress response	Hot stress	arCOG04507	ZntA	TRASH/YHS-like protein, metallochaperone	-	0	0	0	0	0	0	0	0	0	0	0	0	0	0	0	0	0	0	0	0	0	0	0	0	2	2	0	0	0	0	0	2	1	0	4	3	2	2	2	2	2	0	0	0
Stress response	Hot stress	arCOG04772	GrpE	Molecular chaperone GrpE (heat shock protein)	-	0	0	0	0	0	0	0	0	0	0	0	0	0	0	0	0	0	0	0	0	0	0	1	0	0	0	1	1	1	1	1	2	1	1	1	1	1	1	1	1	1	1	1	1
Stress response	Hot stress	arCOG01257	GroEL	Chaperonin GroEL, HSP60 family	-	1	0	1	1	1	1	1	1	1	1	1	1	1	1	1	1	1	1	1	0	0	1	1	1	0	0	1	0	0	1	1	1	1	1	2	1	1	1	1	1	1	1	1	1
Stress response	Hot stress	arCOG05154	GroEL	Chaperonin GroEL (HSP60 family)	-	0	0	0	0	0	0	0	0	0	0	0	0	0	0	0	2	0	0	0	0	0	0	0	0	0	0	0	0	0	0	0	0	0	0	0	0	0	0	0	0	0	0	0	0
Stress response	Hot stress	arCOG05153	GroS	Co-chaperonin GroES (HSP10)	-	0	0	0	0	0	0	0	0	0	0	0	0	0	0	0	1	0	0	0	0	0	0	0	0	0	0	0	0	0	0	0	0	0	0	0	0	0	0	0	0	0	0	0	0
Stress response	Hot stress	arCOG01342	GimC	Prefoldin, chaperonin cofactor	-	1	1	0	1	1	1	1	1	1	1	1	1	1	1	0	0	0	0	0	0	0	0	0	0	1	1	1	1	1	1	1	1	1	0	1	1	0	1	1	1	1	1	1	1
Stress response	Hot stress	arCOG01341	GIM5	Predicted prefoldin, molecular chaperone implicated in de novo protein folding	-	1	1	0	1	1	1	1	1	1	1	1	1	1	1	0	0	0	0	0	0	0	0	0	0	0	0	0	0	0	0	0	0	0	0	0	0	0	0	0	0	0	0	0	0
Stress response	Hot stress	arCOG01165	-	DNA topoisomerase VI, subunit B	-	1	1	1	1	1	1	0	1	1	1	1	1	1	1	1	1	1	1	0	1	2	1	1	1	0	1	1	0	1	1	1	1	1	1	2	1	1	1	1	1	1	1	0	1
Stress response	Hot stress	arCOG01305	-	Topoisomerase DNA binding C4 zinc finger fused to uncharacterized N-terminal domain often associated with RecB-like endonuclease	-	0	0	0	0	0	0	0	0	0	0	0	0	0	0	0	0	0	0	0	0	0	0	1	0	1	0	1	0	1	0	1	1	1	2	1	1	1	1	1	1	1	1	1	1
Stress response	Hot stress	arCOG01527	TopA	Topoisomerase IA	-	1	1	1	1	1	1	1	1	1	1	1	1	1	1	1	1	1	1	1	1	1	1	0	0	0	0	0	0	0	0	0	0	0	0	1	0	0	0	0	0	0	0	0	0
Stress response	Hot stress	arCOG04143	-	DNA topoisomerase VI, subunit A	-	1	1	1	1	1	1	0	1	1	1	1	1	1	1	1	0	1	1	1	1	1	1	1	1	0	1	1	0	1	1	1	1	1	1	2	1	1	1	1	1	1	1	0	1
Stress response	Hot stress	K00797	speE	spermidine synthase	2.5.1.16	0	0	0	0	0	0	0	0	0	0	0	0	0	0	1	2	1	1	2	0	0	1	1	0	1	1	1	1	1	1	1	1	1	1	0	1	1	1	1	1	1	1	1	1
Stress response	Acidic stress	K03499	trkA	trk/ktr system potassium uptake protein		1	1	1	1	1	1	1	0	0	0	0	0	0	0	1	1	1	1	1	1	1	1	0	1	1	1	1	1	1	0	1	1	1	1	1	1	1	1	1	1	1	1	1	1
Stress response	Acidic stress	K01535	PMA1	P-type H+-exporting transporter	7.1.2.1	0	0	0	0	0	0	0	0	0	0	0	0	0	0	1	1	1	2	1	1	0	1	1	1	1	1	1	0	1	1	1	1	1	1	1	1	1	1	2	2	1	1	1	1
Stress response	Acidic stress	K11105	cvrA	potassium/hydrogen antiporter	-	0	0	0	0	0	0	0	0	0	0	0	0	0	0	3	2	2	2	1	2	1	2	1	1	1	1	1	1	1	2	2	2	2	2	3	2	2	2	2	2	2	5	2	2
Stress response	Acidic stress	arCOG00238	ArsB	Na+/H+ antiporter NhaD or related arsenite permease	-	0	0	0	0	0	0	0	0	0	0	0	0	0	0	0	0	0	0	0	0	0	0	0	0	0	0	0	0	0	0	1	0	0	0	0	0	0	0	0	0	0	0	0	0
Stress response	Acidic stress	arCOG01961	NhaP	NhaP-type Na+/H+ and K+/H+ antiporter	-	0	0	0	0	0	0	0	0	0	0	0	0	0	0	0	0	0	0	0	0	0	0	0	0	0	0	0	0	0	0	0	0	1	1	2	1	1	1	1	1	1	2	2	2
Stress response	Acidic stress	arCOG01962	-	NhaP-type Na+/H+ and K+/H+ antiporter with a unique C-terminal domain	-	0	0	0	0	0	0	0	0	0	0	0	0	0	0	2	1	1	1	0	0	1	1	1	1	1	1	1	1	1	2	2	2	1	1	0	0	0	0	0	0	0	0	0	0
Stress response	Acidic stress	arCOG04490	PdaD	Pyruvoyl-dependent arginine decarboxylase (PvlArgDC)	-	0	0	0	0	0	0	0	0	0	0	0	0	0	0	1	1	1	1	0	1	0	1	0	0	0	0	0	0	0	1	0	0	0	0	0	0	0	0	0	0	0	0	0	0
Stress response	Acidic stress	arCOG02269	SpeA	Arginine decarboxylase (spermidine biosynthesis)	-	1	0	1	1	1	1	1	0	0	0	0	0	0	0	0	0	0	0	0	0	0	0	0	0	0	0	0	0	0	0	0	0	0	0	0	0	0	0	0	0	0	0	0	0
Stress response	Acidic stress	arCOG00027	MfnA	L-tyrosine decarboxylase, PLP-dependent protein	-	0	1	0	0	1	0	0	0	0	0	0	0	0	0	0	0	0	0	0	0	0	0	0	0	0	0	0	0	0	0	0	0	0	0	0	0	0	0	0	0	0	0	0	0
Stress response	Acidic stress	arCOG03396	SqhC	Squalene cyclase	-	1	1	1	1	1	1	1	0	0	0	0	0	0	0	0	0	0	0	0	0	0	0	0	0	0	0	0	0	0	0	0	0	0	0	0	0	0	0	0	0	0	0	0	0
Stress response	DNA repair	K04483	radA	DNA repair protein RadA	-	1	1	1	1	1	1	1	1	1	1	1	1	1	1	1	0	1	1	2	0	1	1	1	0	1	1	1	1	1	1	1	1	1	1	1	1	1	1	1	1	1	1	1	1
Stress response	DNA repair	K22585	nreA	DNA repair protein NreA	-	2	0	2	0	2	2	2	1	3	3	1	3	1	3	1	1	1	1	1	1	0	1	1	1	1	1	1	1	1	1	1	1	1	1	1	1	1	1	1	1	1	0	1	1
Stress response	DNA repair	arCOG00368	SbcC	ATPase involved in DNA repair, SbcC	-	2	2	1	2	2	2	2	2	2	2	2	2	2	2	2	1	2	2	1	0	0	2	2	1	1	1	2	1	1	2	2	1	2	1	1	2	1	2	2	2	2	1	2	2
Stress response	DNA repair	arCOG00397	SbcD	DNA repair exonuclease, SbcD	-	1	1	1	1	1	1	1	1	1	1	1	1	1	1	1	0	1	1	0	0	0	1	1	1	0	0	1	1	1	1	1	1	1	1	1	1	0	1	1	1	1	1	1	1
Stress response	DNA repair	K10844	ERCC2	DNA excision repair protein ERCC-2	5.6.2.3	1	1	2	1	1	1	1	0	0	0	0	0	0	0	1	0	1	1	1	1	1	1	1	0	1	0	1	1	0	1	0	0	1	0	2	1	1	1	1	1	1	1	1	1
Stress response	DNA repair	K10848	ERCC4	DNA excision repair protein ERCC-4	3.1.-.-	1	1	1	1	1	1	1	1	1	1	1	1	0	1	0	0	0	0	0	0	0	0	0	0	0	0	0	0	0	0	0	0	0	0	0	0	0	0	0	0	0	0	0	0
Stress response	DNA repair	arCOG10146	YkoV	Non-homologous end joining protein Ku, dsDNA break repair	-	1	1	1	1	1	1	1	1	1	1	1	1	1	1	0	0	0	0	0	0	0	0	0	0	0	0	0	0	0	0	0	0	0	0	0	0	0	0	0	0	0	0	0	0
Stress response	DNA repair	arCOG01290	SplB	DNA repair photolyase	-	1	0	1	0	1	1	1	1	2	2	1	2	1	2	0	0	0	0	0	0	0	0	0	0	0	0	0	0	0	0	0	0	0	0	0	0	0	0	0	0	0	0	0	0
Stress response	DNA repair	K03686	dnaJ	molecular chaperone DnaJ	-	1	1	1	1	1	1	1	0	0	0	0	0	0	0	0	0	0	0	0	0	0	0	1	0	0	0	1	1	1	1	1	2	1	1	1	1	1	1	1	1	1	1	1	1
Stress response	DNA repair	K03687	GRPE	molecular chaperone GrpE	-	0	0	0	0	0	0	0	0	0	0	0	0	0	0	0	0	0	0	0	0	0	0	1	0	0	0	1	1	1	1	1	2	1	1	1	1	1	1	1	1	1	1	1	1
Stress response	DNA repair	K04043	dnaK	molecular chaperone DnaK	-	0	0	0	0	0	0	0	0	0	0	0	0	0	0	0	0	0	0	0	0	0	0	1	0	0	0	1	1	1	1	1	2	1	1	1	1	1	1	1	1	1	1	2	1
Stress response	DNA repair	arCOG01257	GroEL	Chaperonin GroEL, HSP60 family	-	1	0	1	1	1	1	1	1	1	1	1	1	1	1	1	1	1	1	1	0	0	1	1	1	0	0	1	0	0	1	1	1	1	1	2	1	1	1	1	1	1	1	1	1
Stress response	DNA repair	arCOG05154	GroEL	Chaperonin GroEL (HSP60 family)	-	0	0	0	0	0	0	0	0	0	0	0	0	0	0	0	2	0	0	0	0	0	0	0	0	0	0	0	0	0	0	0	0	0	0	0	0	0	0	0	0	0	0	0	0
Stress response	DNA repair	arCOG05153	GroS	Co-chaperonin GroES (HSP10)	-	0	0	0	0	0	0	0	0	0	0	0	0	0	0	0	1	0	0	0	0	0	0	0	0	0	0	0	0	0	0	0	0	0	0	0	0	0	0	0	0	0	0	0	0
Stress response	DNA repair	arCOG01832	IbpA	Molecular chaperone (HSP20 family)	-	1	1	1	1	1	1	1	0	0	0	0	0	0	0	1	0	1	1	1	1	1	1	0	0	0	0	0	0	0	0	0	0	0	0	1	1	1	1	1	1	1	0	0	0
Stress response	DNA repair	arCOG01833	IbpA	Molecular chaperone (HSP20 family)	-	0	0	0	0	0	0	0	0	0	0	0	0	0	0	0	0	0	0	0	0	0	0	0	0	0	0	0	0	0	0	0	0	0	0	0	0	0	0	0	0	0	0	0	0
Stress response	DNA repair	arCOG02846	DnaJ	DnaJ-class molecular chaperone	-	0	0	0	0	0	0	0	0	0	0	0	0	0	0	0	0	0	0	0	0	0	0	1	0	0	0	1	1	1	1	1	2	1	1	1	1	1	1	1	1	1	1	1	1
Stress response	DNA repair	arCOG03060	DnaK	Chaperone DnaK (HSP70)	-	0	0	0	0	0	0	0	0	0	0	0	0	0	0	0	0	0	0	0	0	0	0	1	0	0	0	1	1	1	1	1	2	1	1	1	1	1	1	1	1	1	1	2	1
Stress response	DNA repair	arCOG04772	GrpE	Molecular chaperone GrpE (heat shock protein)	-	0	0	0	0	0	0	0	0	0	0	0	0	0	0	0	0	0	0	0	0	0	0	1	0	0	0	1	1	1	1	1	2	1	1	1	1	1	1	1	1	1	1	1	1
Stress response	Heavy metal stress	K19784	chrR	chromate reductase, NAD(P)H dehydrogenase (quinone)	-	0	0	0	0	0	0	0	0	0	0	0	0	0	0	1	0	0	1	0	0	1	1	0	1	1	0	1	0	0	1	1	1	1	1	1	1	1	1	1	1	1	1	1	1
Stress response	Heavy metal stress	K03741	arsC	arsenate reductase (thioredoxin)	1.20.4.4	0	0	0	0	0	0	0	0	0	0	0	0	0	0	0	0	0	0	0	0	0	0	0	0	0	0	0	0	1	0	0	0	1	1	1	1	1	1	1	1	1	1	1	1
Stress response	Heavy metal stress	K03892	arsR	ArsR family transcriptional regulator, arsenate/arsenite/antimonite-responsive transcriptional repressor	-	1	1	1	1	1	1	1	0	0	0	0	0	0	0	0	0	0	0	0	0	0	0	0	0	0	0	0	0	0	0	0	0	0	0	0	0	0	0	0	0	0	0	0	0
Stress response	Heavy metal stress	K03893	arsB	arsenical pump membrane protein	-	0	0	0	0	0	0	0	0	0	0	0	0	0	0	0	0	0	0	0	0	0	1	0	0	0	0	0	0	0	0	1	0	0	0	0	0	0	0	0	0	0	0	0	0
Stress response	Heavy metal stress	K00520	merA	mercuric reductase	1.16.1.1	0	0	0	0	0	0	0	0	0	0	0	0	0	0	0	0	0	0	0	0	0	0	1	1	0	0	0	1	0	1	0	1	1	1	1	1	1	1	1	1	1	1	1	1
Stress response	Heavy metal stress	K08363	merT	mercuric ion transport protein	-	0	0	0	0	0	0	0	0	0	0	0	0	0	0	0	0	0	0	0	0	0	0	1	0	0	0	0	0	0	0	1	1	0	0	1	1	1	1	1	1	1	0	0	0
Stress response	Heavy metal stress	K08364	merP	periplasmic mercuric ion binding protein	-	1	0	1	1	0	1	1	0	0	0	0	0	0	0	0	0	0	0	0	0	0	0	0	0	0	0	0	0	0	0	0	0	0	0	0	0	0	0	0	0	0	0	0	0
Transporters	Suger	K10236	thuE	trehalose/maltose transport system substrate-binding protein	-	0	2	0	0	0	0	0	0	0	0	0	0	0	0	0	0	0	0	0	0	0	0	0	0	0	0	0	0	0	0	0	0	0	0	0	0	0	0	0	0	0	0	0	0
Transporters	Suger	K10237	thuF	trehalose/maltose transport system permease protein	-	0	1	0	0	0	0	0	0	0	0	0	0	0	0	0	0	0	0	0	0	0	0	0	0	0	0	0	0	0	0	0	0	0	0	0	0	0	0	0	0	0	0	0	0
Transporters	Suger	K10238	thuG	trehalose/maltose transport system permease protein	-	0	1	0	0	0	0	0	0	0	0	0	0	0	0	0	0	0	0	0	0	0	0	0	0	0	0	0	0	0	0	0	0	0	0	0	0	0	0	0	0	0	0	0	0
Transporters	Suger	arCOG00153	UgpB	ABC-type trehalose transport system, periplasmic component	-	0	1	0	0	1	0	0	0	0	0	0	0	0	0	0	0	0	0	0	0	0	0	0	0	0	0	0	0	0	0	0	0	1	0	1	1	1	1	1	1	1	0	0	0
Transporters	Suger	K15770	cycB	arabinogalactan oligomer / maltooligosaccharide transport system substrate-binding protein	-	0	0	0	0	0	0	0	0	0	0	0	0	0	0	0	0	0	0	0	0	0	0	0	0	0	0	0	0	0	0	1	0	1	0	0	0	0	0	0	0	0	0	0	0
Transporters	Suger	K15771	ganP	arabinogalactan oligomer / maltooligosaccharide transport system permease protein	-	0	0	0	0	0	0	0	0	0	0	0	0	0	0	0	0	0	0	0	0	0	0	0	0	0	0	0	0	0	0	1	0	1	0	0	0	0	0	0	0	0	0	0	0
Transporters	Suger	K15772	ganQ	arabinogalactan oligomer / maltooligosaccharide transport system permease protein	-	0	0	0	0	0	0	0	0	0	0	0	0	0	0	0	0	0	0	0	0	0	0	0	0	0	0	0	0	0	0	1	0	1	0	0	0	0	0	0	0	0	0	0	0
Transporters	Suger	arCOG00154	MalE	Maltose-binding periplasmic protein	-	0	1	1	0	1	0	1	0	0	0	0	0	0	0	0	0	0	0	0	0	0	0	0	0	0	0	0	0	0	0	1	0	1	0	0	0	0	0	0	0	0	0	0	0
Transporters	Suger	arCOG00160	MalG	ABC-type maltose transport system, permease component	-	0	0	0	0	0	0	0	0	0	0	0	0	0	0	0	0	0	0	0	0	0	0	0	0	0	0	0	0	0	0	1	0	1	0	0	0	0	0	0	0	0	0	0	0
Transporters	Suger	K03328	TC.PST	polysaccharide transporter, PST family	-	1	0	1	0	0	1	1	1	1	1	1	1	1	1	1	0	6	1	1	0	0	0	0	0	0	0	0	0	0	1	1	0	0	0	0	0	0	0	0	0	0	0	0	0
Transporters	Ion	K01537	ATP2C	P-type Ca2+ transporter type 2C	7.2.2.10	1	1	1	1	1	1	1	2	2	2	2	1	2	2	0	0	0	0	0	0	0	0	0	0	0	0	0	0	0	0	0	0	0	0	0	0	0	0	0	0	0	0	0	0
Transporters	Ion	K01531	mgtA	P-type Mg2+ transporter	7.2.2.14	1	1	1	1	1	1	1	1	1	1	1	1	1	1	0	0	0	0	0	0	0	0	0	0	0	0	0	0	0	0	0	0	0	0	0	0	0	0	0	0	0	0	0	0
Transporters	Ion	K15987	hppA	K(+)-stimulated pyrophosphate-energized sodium pump	7.1.3.2	1	1	0	1	1	1	1	1	1	1	1	1	1	1	0	0	0	0	0	0	0	0	0	0	0	0	0	0	0	1	0	0	0	0	0	0	0	0	0	0	0	0	0	0
Transporters	Heavy metals	K17686	copA	P-type Cu+ transporter	7.2.2.8	1	0	1	1	0	1	1	0	0	0	0	0	0	0	0	0	0	0	0	0	0	0	0	0	0	0	1	0	0	0	0	0	0	0	0	1	0	0	0	0	0	0	0	0
Transporters	Heavy metals	K08970	rcnA	nickel/cobalt transporter (NicO) family protein	-	0	0	0	0	0	0	0	0	0	0	0	0	0	0	0	0	0	0	0	1	0	0	0	0	0	0	1	0	1	0	1	1	1	1	1	1	1	1	2	1	1	1	1	1
Transporters	Heavy metals	K01533	copB	P-type Cu2+ transporter	7.2.2.9	0	0	0	0	0	0	0	0	0	0	0	0	0	0	0	0	0	0	0	0	0	0	0	0	1	1	0	0	0	0	0	1	1	0	2	1	1	1	1	1	1	0	0	0
Transporters	Heavy metals	K23254	silP	P-type Ag+ transporter	7.2.2.15	0	0	0	0	0	0	0	0	0	0	0	0	0	0	0	0	0	0	0	0	0	0	0	0	1	1	0	0	0	0	0	1	0	0	2	1	1	1	1	1	1	0	0	0
Transporters	Heavy metals	K03893	arsB	arsenical pump membrane protein	-	0	0	0	0	0	0	0	0	0	0	0	0	0	0	0	0	0	0	0	0	0	1	0	0	0	0	0	0	0	0	1	0	0	0	0	0	0	0	0	0	0	0	0	0
Transporters	Organic	K03305	TC.POT	proton-dependent oligopeptide transporter, POT family	-	0	0	0	0	0	0	0	0	0	0	0	0	0	0	1	1	1	0	1	1	1	1	0	0	0	0	0	0	0	0	0	0	0	0	0	0	0	0	0	0	0	0	0	0
Transporters	Organic	K18567	pbuE	MFS transporter, DHA1 family, purine base/nucleoside efflux pump	-	0	0	0	0	0	0	0	0	0	0	0	0	0	0	1	0	0	0	0	0	0	0	0	0	0	0	0	0	0	0	0	0	0	0	0	0	0	0	0	0	0	0	0	0
Transporters	Organic	K18890	mdlB	ATP-binding cassette, subfamily B, multidrug efflux pump	-	0	0	0	0	0	0	0	0	0	0	0	0	0	0	0	0	0	1	0	0	0	0	0	0	0	0	0	0	0	0	0	0	0	0	0	0	0	0	0	0	0	0	0	0
Transporters	Amino acids	arCOG00009	PotE	Amino acid transporter	-	1	4	0	1	2	1	1	0	0	0	0	0	0	0	0	0	0	0	1	0	0	0	0	0	0	0	0	0	0	0	0	0	0	1	0	0	0	0	0	0	0	0	0	0
Transporters	Amino acids	arCOG03462	PotE	Amino acid transporter	-	0	0	0	0	0	0	0	0	0	0	0	0	0	0	0	1	0	0	0	0	0	0	0	0	0	0	0	0	0	0	0	0	0	0	0	0	0	0	0	0	0	0	0	0
Transporters	Peptides	K02031	ddpD	peptide/nickel transport system ATP-binding protein	-	0	0	0	0	1	0	0	0	0	0	0	0	0	0	2	1	1	0	1	0	0	1	0	0	0	1	1	0	1	0	0	0	0	0	0	0	0	0	0	0	0	0	0	0
Transporters	Peptides	K02032	ddpF	peptide/nickel transport system ATP-binding protein	-	0	0	0	0	1	0	0	0	0	0	0	0	0	0	2	1	1	2	0	0	0	1	0	0	1	1	1	0	1	0	0	0	0	0	0	0	0	0	0	0	0	0	0	0
Transporters	Peptides	K02033	ABC.PE.P	peptide/nickel transport system permease protein	-	0	0	0	0	1	0	0	0	0	0	0	0	0	0	1	0	1	0	1	0	0	1	0	0	1	0	0	0	1	0	0	0	0	0	0	0	0	0	0	0	0	0	0	0
Transporters	Peptides	K02034	ABC.PE.P1	peptide/nickel transport system permease protein	-	0	0	0	0	1	0	0	0	0	0	0	0	0	0	1	1	1	0	1	0	0	1	0	0	1	1	0	0	1	0	0	0	0	0	0	0	0	0	0	0	0	0	0	0
Transporters	Peptides	K02035	ABC.PE.S	peptide/nickel transport system substrate-binding protein	-	0	4	0	0	6	0	0	0	0	0	0	0	0	0	2	0	1	0	1	1	0	1	0	0	1	0	0	0	0	0	0	0	0	0	0	0	0	0	0	0	0	0	0	0
*Table S6. Summary of metabolic potentials of 58 Jingweiarchaeales and Parvarchaeales genomes
[truncated: 14 more columns]
