# Supplementary material for: Metagenomic Discovery of “Candidatus Parvarchaeales”-Related Lineages Sheds Light on Adaptation and Diversification from Neutral-Thermal to Acidic-Mesothermal Environments
Source: mSystems. 2023 Mar 21;8(2):e01252-22. doi: 10.1128/msystems.01252-22 (PMC10134863; doi:10.1128/msystems.01252-22)
Supplement: TABLE S8 [file msystems.01252-22-s0010.xlsx]

## Sheet: ST8_detected_HGTs
CDS	Genome	Score	Potential donor	KO	KO definition	arCOG	arCOG category	arCOG gene	arCOG definition
JZ-1_201803_bins_2_scaffold_6_6	JZ-1_201803_bins_2	0.570609	Acidilobus	K23518	O-acetyl-ADP-ribose deacetylase [EC:3.1.1.106]	arCOG04225	J	YmdB	O-acetyl-ADP-ribose deacetylase (regulator of RNase III), contains Macro domain
JZ-1_201803_bins_2_scaffold_5_12	JZ-1_201803_bins_2	0.589639	cellular organisms	K03151	tRNA uracil 4-sulfurtransferase [EC:2.8.1.4]	arCOG00038	J	ThiI	tRNA S(4)U 4-thiouridine synthase
JZ-1_201803_bins_2_scaffold_7_21	JZ-1_201803_bins_2	0.614827	cellular organisms	K03671	thioredoxin 1	arCOG01972	O	TrxA	Thiol-disulfide isomerase or thioredoxin
JZ-1_201803_bins_2_scaffold_2_93	JZ-1_201803_bins_2	0.514889	unclassified Candidatus Bathyarchaeota	K01537	P-type Ca2+ transporter type 2C [EC:7.2.2.10]	arCOG01578	P	MgtA	Cation transport ATPase
JZ-1_201803_bins_2_scaffold_6_26	JZ-1_201803_bins_2	0.573516	unclassified Candidatus Bathyarchaeota	K01512	acylphosphatase [EC:3.6.1.7]	arCOG01674	C	AcyP	Acylphosphatase
JZ-1_201803_bins_2_scaffold_2_78	JZ-1_201803_bins_2	0.531194	TACK group	K01858	myo-inositol-1-phosphate synthase [EC:5.5.1.4]	arCOG04213	I	INO1	Myo-inositol-1-phosphate synthase
JZ-1_201803_bins_2_scaffold_3_114	JZ-1_201803_bins_2	0.596665	TACK group	K15987	K(+)-stimulated pyrophosphate-energized sodium pump [EC:7.1.3.2]	arCOG04949	C	OVP1	Na+ or H+-translocating membrane pyrophosphatase
JZ-1_201803_bins_2_scaffold_3_31	JZ-1_201803_bins_2	0.578245	TACK group	K01622	fructose 1,6-bisphosphate aldolase/phosphatase [EC:4.1.2.13 3.1.3.11]	arCOG04180	G	-	Bifunctional fructose-1,6-bisphosphate aldolase/phosphatase FBPA/FBPase
JZ-1_201803_bins_2_scaffold_7_29	JZ-1_201803_bins_2	0.645914	Candidatus Bathyarchaeota archaeon RBG_13_46_16b	K01531	P-type Mg2+ transporter [EC:7.2.2.14]	arCOG01578	P	MgtA	Cation transport ATPase
JZ-1_201803_bins_2_scaffold_1_39	JZ-1_201803_bins_2	0.602223	Thermoprotei			arCOG00723	S	-	Uncharacterized protein, DUF488 family
JZ-1_201803_bins_2_scaffold_1_127	JZ-1_201803_bins_2	0.648426	Candidatus Methanosuratus	K07059	uncharacterized protein	arCOG01768	E	GlpG	Membrane associated serine protease
JZ-1_201803_bins_2_scaffold_1_106	JZ-1_201803_bins_2	0.612978	Candidatus Bathyarchaeota archaeon	K01611	S-adenosylmethionine decarboxylase [EC:4.1.1.50]	arCOG00279	E	SpeD	S-adenosylmethionine decarboxylase/arginine decarboxylase
JZ-1_201803_bins_2_scaffold_1_171	JZ-1_201803_bins_2	0.644343	Candidatus Bathyarchaeota archaeon	K01537	P-type Ca2+ transporter type 2C [EC:7.2.2.10]	arCOG01578	P	MgtA	Cation transport ATPase
JZ-1_201803_bins_2_scaffold_1_86	JZ-1_201803_bins_2	0.54557	Candidatus Bathyarchaeota archaeon	K00096	glycerol-1-phosphate dehydrogenase [NAD(P)+] [EC:1.1.1.261]	arCOG00982	C	GldA	Glycerol dehydrogenase or related enzyme
JZ-1_201803_bins_2_scaffold_3_69	JZ-1_201803_bins_2	0.557902	Candidatus Bathyarchaeota archaeon	K06878	tRNA-binding protein	arCOG00810	J	MetG	Methionyl-tRNA synthetase
JZ-1_201803_bins_2_scaffold_3_78	JZ-1_201803_bins_2	0.616323	Candidatus Bathyarchaeota archaeon	K24991	methenyltetrahydrofolate synthase domain-containing protein	arCOG00474	H	FAU1	5-formyltetrahydrofolate cyclo-ligase
JZ-1_201803_bins_2_scaffold_6_7	JZ-1_201803_bins_2	0.57328	Candidatus Bathyarchaeota archaeon	K03652	DNA-3-methyladenine glycosylase [EC:3.2.2.21]	arCOG04295	L	Mpg	3-methyladenine DNA glycosylase
JZ-1_201803_bins_2_scaffold_8_34	JZ-1_201803_bins_2	0.644688	Candidatus Bathyarchaeota archaeon	K16881	mannose-1-phosphate guanylyltransferase / phosphomannomutase [EC:2.7.7.13 5.4.2.8]	arCOG00663	M	GCD1	Nucleoside-diphosphate-sugar pyrophosphorylase involved in lipopolysaccharide biosynthesis/translation initiation factor 2B, gamma/epsilon subunit
JZ-1_201803_bins_2_scaffold_8_35	JZ-1_201803_bins_2	0.623053	Candidatus Bathyarchaeota archaeon	K00939	adenylate kinase [EC:2.7.4.3]	arCOG01046	F	Adk	Adenylate kinase or related kinase
JZ-1_201803_bins_2_scaffold_9_7	JZ-1_201803_bins_2	0.530594	Candidatus Bathyarchaeota archaeon	K00054	hydroxymethylglutaryl-CoA reductase [EC:1.1.1.88]	arCOG04260	I	HMG1	Hydroxymethylglutaryl-CoA reductase
JZ-1_201803_bins_2_scaffold_7_31	JZ-1_201803_bins_2	0.638674	Thaumarchaeota archaeon	K10979	DNA end-binding protein Ku	arCOG10146	L	YkoV	Non-homologous end joining protein Ku, dsDNA break repair
JZ-1_201803_bins_2_scaffold_10_7	JZ-1_201803_bins_2	0.57965	Archaea	K04070	putative pyruvate formate lyase activating enzyme [EC:1.97.1.4]	arCOG00934	R	PflX	Radical SAM superfamily enzyme
JZ-1_201803_bins_2_scaffold_12_6	JZ-1_201803_bins_2	0.61622	Archaea	K21929	uracil-DNA glycosylase [EC:3.2.2.27]	arCOG00905	L	-	Uracil-DNA glycosylase
JZ-1_201803_bins_2_scaffold_3_111	JZ-1_201803_bins_2	0.560876	Archaea	K22585	DNA repair protein NreA	arCOG01290	L	SplB	DNA repair photolyase
JZ-1_201803_bins_2_scaffold_3_18	JZ-1_201803_bins_2	0.514962	Archaea	K01895	acetyl-CoA synthetase [EC:6.2.1.1]	arCOG01529	I	Acs	Acyl-coenzyme A synthetase/AMP-(fatty) acid ligase
JZ-1_201803_bins_2_scaffold_3_23	JZ-1_201803_bins_2	0.513853	Archaea	K04768	acetoin utilization protein AcuC	arCOG00324	R	AcuC	Deacetylase, including yeast histone deacetylase and acetoin utilization protein
JZ-1_201803_bins_2_scaffold_5_49	JZ-1_201803_bins_2	0.526449	Archaea	K00573	protein-L-isoaspartate(D-aspartate) O-methyltransferase [EC:2.1.1.77]	arCOG00976	O	Pcm	Protein-L-isoaspartate carboxylmethyltransferase
JZ-1_201803_bins_2_scaffold_6_11	JZ-1_201803_bins_2	0.572471	Archaea	K03724	ATP-dependent helicase Lhr and Lhr-like helicase [EC:3.6.4.-]	arCOG00557	R	Lhr	Lhr-like helicase
JZ-1_201803_bins_2_scaffold_1_170	JZ-1_201803_bins_2	0.64255	Methanosarcinales archaeon	K07472	TBP-interacting protein	arCOG04081	K	TIP49	DNA helicase TIP49, TBP-interacting protein
JZ-1_201803_bins_2_scaffold_2_99	JZ-1_201803_bins_2	0.640408	Candidatus Verstraetearchaeota archaeon	K15888	tritrans,polycis-undecaprenyl-diphosphate synthase [geranylgeranyl-diphosphate specific] [EC:2.5.1.89]	arCOG01532	I	UppS	Undecaprenyl pyrophosphate synthase
JZ-1_201803_bins_2_scaffold_3_77	JZ-1_201803_bins_2	0.595886	Candidatus Verstraetearchaeota archaeon	K08281	nicotinamidase/pyrazinamidase [EC:3.5.1.19 3.5.1.-]	arCOG01943	Q	PncA	Amidase related to nicotinamidase
JZ-1_201803_bins_2_scaffold_7_30	JZ-1_201803_bins_2	0.625302	Archaeoglobales archaeon	K01971	bifunctional non-homologous end joining protein LigD [EC:6.5.1.1]	arCOG01347	L	CDC9	ATP-dependent DNA ligase
JZ-1_201803_bins_2_scaffold_2_69	JZ-1_201803_bins_2	0.556275	Hadesarchaea archaeon	K04069	pyruvate formate lyase activating enzyme [EC:1.97.1.4]	arCOG00952	O	PflA	Pyruvate-formate lyase-activating enzyme
JZ-1_201803_bins_2_scaffold_6_16	JZ-1_201803_bins_2	0.528253	Hadesarchaea archaeon	K01874	methionyl-tRNA synthetase [EC:6.1.1.10]	arCOG00810	J	MetG	Methionyl-tRNA synthetase
JZ-1_201803_bins_2_scaffold_12_7	JZ-1_201803_bins_2	0.563929	Thermoprotei archaeon	K22585	DNA repair protein NreA	arCOG01290	L	SplB	DNA repair photolyase
JZ-1_201803_bins_2_scaffold_3_17	JZ-1_201803_bins_2	0.564137	Thermoprotei archaeon	K00943	dTMP kinase [EC:2.7.4.9]	arCOG01891	F	Tmk	Thymidylate kinase
JZ-1_201803_bins_2_scaffold_2_23	JZ-1_201803_bins_2	0.602081	Thermococcus	K01975	RNA 2',3'-cyclic 3'-phosphodiesterase [EC:3.1.4.58]	arCOG01736	J	LigT	2'-5' RNA ligase
JZ-1_201803_bins_2_scaffold_2_22	JZ-1_201803_bins_2	0.613241	Candidatus Methanollivieraceae	K00789	S-adenosylmethionine synthetase [EC:2.5.1.6]	arCOG01678	E	MetK	Archaeal S-adenosylmethionine synthetase
JZ-1_201803_bins_2_scaffold_3_105	JZ-1_201803_bins_2	0.585649	Euryarchaeota	K02938	large subunit ribosomal protein L8e	arCOG04067	J	RplB	Ribosomal protein L2
DAPE01000016.1_26	Ca.Parvarchaeota.UBA573	0.559763	Polaribacter glomeratus	K01529	inosine/xanthosine triphosphatase [EC:3.6.1.73]	arCOG01221	F	-	Inosine/xanthosine triphosphatase
DAPE01000004.1_110	Ca.Parvarchaeota.UBA573	0.50618	Crenarchaeota archaeon SCGC AAA471-B05	K01480	agmatinase [EC:3.5.3.11]	arCOG01700	E	SpeB	Arginase family enzyme
DAPE01000013.1_16	Ca.Parvarchaeota.UBA573	0.521321	Treponema socranskii subsp. socranskii VPI DR56BR1116 = ATCC 35536	K01493	dCMP deaminase [EC:3.5.4.12]	arCOG01487	F	ComEB	Deoxycytidylate deaminase
DAPE01000013.1_21	Ca.Parvarchaeota.UBA573	0.606014	Candidatus Brocadiaceae	K01744	aspartate ammonia-lyase [EC:4.3.1.1]	arCOG01750	E	AspA	Aspartate ammonia-lyase
DAPE01000003.1_22	Ca.Parvarchaeota.UBA573	0.554163	Sulfolobaceae	K09003	uncharacterized protein	arCOG04253	S	-	Uncharacterized protein
DAPE01000016.1_27	Ca.Parvarchaeota.UBA573	0.611174	Firmicutes	K07071	uncharacterized protein	arCOG01369	M	WcaG	Nucleoside-diphosphate-sugar epimerase
DAPE01000001.1_20	Ca.Parvarchaeota.UBA573	0.63488	cellular organisms	K13953	alcohol dehydrogenase, propanol-preferring [EC:1.1.1.1]	arCOG01455	R	AdhP	Zn-dependent alcohol dehydrogenase
DAPE01000001.1_66	Ca.Parvarchaeota.UBA573	0.56635	cellular organisms	K07075	uncharacterized protein	arCOG05024	V	-	HEPN domain containing protein
DAPE01000001.1_70	Ca.Parvarchaeota.UBA573	0.604708	cellular organisms	K16904	dCTP diphosphatase [EC:3.6.1.12]	arCOG01084	R	MazG	Predicted pyrophosphatase
DAPE01000004.1_66	Ca.Parvarchaeota.UBA573	0.447116	cellular organisms	K12267	peptide methionine sulfoxide reductase msrA/msrB [EC:1.8.4.11 1.8.4.12]	arCOG02816	O	MsrA	Peptide methionine sulfoxide reductase
DAPE01000004.1_92	Ca.Parvarchaeota.UBA573	0.634591	cellular organisms	K01876	aspartyl-tRNA synthetase [EC:6.1.1.12]	arCOG00406	J	AsnS	Aspartyl/asparaginyl-tRNA synthetase
DAPE01000016.1_22	Ca.Parvarchaeota.UBA573	0.625688	cellular organisms	K03687	molecular chaperone GrpE	arCOG04772	O	GrpE	Molecular chaperone GrpE (heat shock protein)
DAPE01000017.1_24	Ca.Parvarchaeota.UBA573	0.63083	cellular organisms	K02503	histidine triad (HIT) family protein	arCOG00419	F	Hit	HIT family hydrolase
DAPE01000018.1_21	Ca.Parvarchaeota.UBA573	0.634186	cellular organisms	K00337	NADH-quinone oxidoreductase subunit H [EC:7.1.1.2]	arCOG01546	C	NuoH	NADH dehydrogenase subunit H
DAPE01000018.1_22	Ca.Parvarchaeota.UBA573	0.61392	cellular organisms	K00333	NADH-quinone oxidoreductase subunit D [EC:7.1.1.2]	arCOG01548	C	NuoD	NADH dehydrogenase subunit D
DAPE01000018.1_23	Ca.Parvarchaeota.UBA573	0.606272	cellular organisms	K00332	NADH-quinone oxidoreductase subunit C [EC:7.1.1.2]	arCOG01551	C	NuoC	NADH dehydrogenase subunit C
DAPE01000018.1_30	Ca.Parvarchaeota.UBA573	0.534273	Mycobacterium	K09014	Fe-S cluster assembly protein SufB	arCOG01715	O	SufB	Cysteine desulfurase activator SufB
DAPE01000004.1_36	Ca.Parvarchaeota.UBA573	0.589587	TACK group	K08678	UDP-glucuronate decarboxylase [EC:4.1.1.35]	arCOG01369	M	WcaG	Nucleoside-diphosphate-sugar epimerase
DAPE01000004.1_57	Ca.Parvarchaeota.UBA573	0.611627	TACK group	K03593	ATP-binding protein involved in chromosome partitioning	arCOG00585	D	Mrp	Mrp family protein, ATPase, contains iron-sulfur cluster
DAPE01000011.1_96	Ca.Parvarchaeota.UBA573	0.602087	TACK group	K00088	IMP dehydrogenase [EC:1.1.1.205]	arCOG00612	F	GuaB	IMP dehydrogenase/GMP reductase
DAPE01000019.1_125	Ca.Parvarchaeota.UBA573	0.512717	TACK group	K00384	thioredoxin reductase (NADPH) [EC:1.8.1.9]	arCOG01296	O	TrxB	Thioredoxin reductase
DAPE01000009.1_3	Ca.Parvarchaeota.UBA573	0.520893	Candidatus Nitrosocosmicus franklandus	K04488	nitrogen fixation protein NifU and related proteins	arCOG02077	C	IscU	NifU homolog involved in Fe-S cluster formation
DAPE01000016.1_16	Ca.Parvarchaeota.UBA573	0.628885	Thermoplasmata	K25152	gliding motility-associated transport system ATP-binding protein	arCOG00194	V	CcmA	ABC-type multidrug transport system, ATPase component
DAPE01000011.1_18	Ca.Parvarchaeota.UBA573	0.506518	Clostridia	K01868	threonyl-tRNA synthetase [EC:6.1.1.3]	arCOG00401	J	ThrS	Threonyl-tRNA synthetase
DAPE01000018.1_29	Ca.Parvarchaeota.UBA573	0.574104	Clostridia	K09013	Fe-S cluster assembly ATP-binding protein	arCOG04236	O	SufC	Cysteine desulfurase activator ATPase
DAPE01000006.1_24	Ca.Parvarchaeota.UBA573	0.604065	Sulfolobus sp. A20	K00111	glycerol-3-phosphate dehydrogenase [EC:1.1.5.3]	arCOG00753	C	GlpA	Glycerol-3-phosphate dehydrogenase
DAPE01000016.1_43	Ca.Parvarchaeota.UBA573	0.575635	Thermoplasmata archaeon	K13522	bifunctional NMN adenylyltransferase/nudix hydrolase [EC:2.7.7.1 3.6.1.-]	arCOG01075	F	-	NUDIX family hydrolase
DAPE01000011.1_60	Ca.Parvarchaeota.UBA573	0.566141	Methanobacterium sp. UBA299			arCOG06027	S	-	Uncharacterized protein, DUF488 family
DAPE01000004.1_41	Ca.Parvarchaeota.UBA573	0.592664	Thermoplasmatales archaeon UBA513	K00067	dTDP-4-dehydrorhamnose reductase [EC:1.1.1.133]	arCOG01367	M	RfbD	dTDP-4-dehydrorhamnose reductase
DAPE01000009.1_24	Ca.Parvarchaeota.UBA573	0.619929	Thermoplasmatales archaeon UBA513	K13985	N-acyl-phosphatidylethanolamine-hydrolysing phospholipase D [EC:3.1.4.54]	arCOG00497	R	-	Zn-dependent hydrolase of the beta-lactamase fold
DAPE01000005.1_12	Ca.Parvarchaeota.UBA573	0.62546	Thaumarchaeota archaeon UBA164	K01903	succinyl-CoA synthetase beta subunit [EC:6.2.1.5]	arCOG01337	C	SucC	Succinyl-CoA synthetase, beta subunit
DAPE01000019.1_132	Ca.Parvarchaeota.UBA573	0.543452	Thaumarchaeota archaeon UBA164	K00390	phosphoadenosine phosphosulfate reductase [EC:1.8.4.8 1.8.4.10]	arCOG04586	E	CysH	3'-phosphoadenosine 5'-phosphosulfate sulfotransferase (PAPS reductase)/FAD synthetase or related enzyme
DAPE01000005.1_3	Ca.Parvarchaeota.UBA573	0.568462	unclassified Thermoplasmatales (miscellaneous)	K00239	succinate dehydrogenase / fumarate reductase, flavoprotein subunit [EC:1.3.5.1 1.3.5.4]	arCOG00571	C	SdhA	Succinate dehydrogenase/fumarate reductase, flavoprotein subunit
DAPE01000006.1_19	Ca.Parvarchaeota.UBA573	0.632121	unclassified Thermoplasmatales (miscellaneous)	K05592	ATP-dependent RNA helicase DeaD [EC:3.6.4.13]	arCOG00558	L	SrmB	Superfamily II DNA and RNA helicase
DAPE01000001.1_41	Ca.Parvarchaeota.UBA573	0.629361	Thermoplasmatales archaeon B_DKE	K25152	gliding motility-associated transport system ATP-binding protein	arCOG00194	V	CcmA	ABC-type multidrug transport system, ATPase component
DAPE01000004.1_79	Ca.Parvarchaeota.UBA573	0.574168	Thermoplasmatales archaeon ARMAN	K00425	cytochrome bd ubiquinol oxidase subunit I [EC:7.1.1.7]	arCOG02721	C	CydA	Cytochrome bd-type quinol oxidase, subunit 1
DAPE01000005.1_10	Ca.Parvarchaeota.UBA573	0.568357	Thermoplasmatales archaeon ARMAN	K03671	thioredoxin 1	arCOG01972	O	TrxA	Thiol-disulfide isomerase or thioredoxin
DAPE01000005.1_4	Ca.Parvarchaeota.UBA573	0.544676	Thermoplasmatales archaeon ARMAN	K00240	succinate dehydrogenase / fumarate reductase, iron-sulfur subunit [EC:1.3.5.1 1.3.5.4]	arCOG00962	C	FrdB	Succinate dehydrogenase/fumarate reductase, Fe-S protein subunit
DAPE01000006.1_38	Ca.Parvarchaeota.UBA573	0.631124	Thermoplasmatales archaeon ARMAN	K19784	chromate reductase, NAD(P)H dehydrogenase (quinone)	arCOG04624	R	-	Multimeric flavodoxin WrbA
DAPE01000013.1_14	Ca.Parvarchaeota.UBA573	0.640606	Thermoplasmatales archaeon ARMAN	K00116	malate dehydrogenase (quinone) [EC:1.1.5.4]	arCOG00754	G	LhgO	L-2-hydroxyglutarate oxidase LhgO
DAPE01000018.1_17	Ca.Parvarchaeota.UBA573	0.554306	Thermoplasmatales archaeon ARMAN	K01681	aconitate hydratase [EC:4.2.1.3]	arCOG01697	C	AcnA	Aconitase A
DAPE01000018.1_9	Ca.Parvarchaeota.UBA573	0.639908	Thermoplasmatales archaeon ARMAN	K00520	mercuric reductase [EC:1.16.1.1]	arCOG01068	C	Lpd	Pyruvate/2-oxoglutarate dehydrogenase complex, dihydrolipoamide dehydrogenase (E3) component or related enzyme
DAPE01000004.1_34	Ca.Parvarchaeota.UBA573	0.625242	Candidatus Marsarchaeota G1 archaeon BE_D	K00973	glucose-1-phosphate thymidylyltransferase [EC:2.7.7.24]	arCOG00665	M	GalU	UDP-glucose pyrophosphorylase
DAPE01000007.1_9	Ca.Parvarchaeota.UBA573	0.526581	Candidatus Marsarchaeota G1 archaeon BE_D	K11645	fructose-bisphosphate aldolase, class I [EC:4.1.2.13]	arCOG04044	E	-	2-amino-3,7-dideoxy-D-threo-hept-6-ulosonic acid synthase, DhnA-aldolase family
DAPE01000007.1_5	Ca.Parvarchaeota.UBA573	0.53709	Candidatus Marsarchaeota G2 archaeon ECH_B_1	K03787	5'-nucleotidase [EC:3.1.3.5]	arCOG02303	R	SurE	Predicted acid phosphatase
DAPE01000011.1_59	Ca.Parvarchaeota.UBA573	0.620626	Aigarchaeota archaeon NZ13_MG1	K00176	2-oxoglutarate ferredoxin oxidoreductase subunit delta [EC:1.2.7.3]	arCOG04548	C	-	Ferredoxin
DAPE01000011.1_125	Ca.Parvarchaeota.UBA573	0.602534	Bacteria	K00873	pyruvate kinase [EC:2.7.1.40]	arCOG04120	G	PykF	Pyruvate kinase
DAPE01000018.1_24	Ca.Parvarchaeota.UBA573	0.563041	Bacteria	K00331	NADH-quinone oxidoreductase subunit B [EC:7.1.1.2]	arCOG01554	C	NuoB	F420H2 dehydrogenase subunit, related to NADH:ubiquinone oxidoreductase 20 kD subunit
DAPE01000019.1_25	Ca.Parvarchaeota.UBA573	0.573803	Bacteroidia	K02612	ring-1,2-phenylacetyl-CoA epoxidase subunit PaaD	arCOG01845	O	PaaD	Metal-sulfur cluster biosynthetic enzyme
DAPE01000002.1_12	Ca.Parvarchaeota.UBA573	0.535661	Candidatus Bathyarchaeota archaeon	K19802	L-Ala-D/L-Glu epimerase [EC:5.1.1.20]	arCOG01168	M	RspA	L-alanine-DL-glutamate epimerase or related enzyme of enolase superfamily
DAPE01000011.1_81	Ca.Parvarchaeota.UBA573	0.56299	Candidatus Bathyarchaeota archaeon	K24012	acetate---CoA ligase (ADP-forming) [EC:6.2.1.13]	arCOG01338	C	-	Acyl-CoA synthetase, ATP-grasp containing subunit
DAPE01000018.1_16	Ca.Parvarchaeota.UBA573	0.640106	Candidatus Bathyarchaeota archaeon	K00052	3-isopropylmalate dehydrogenase [EC:1.1.1.85]	arCOG01163	C	LeuB	Isocitrate/isopropylmalate dehydrogenase
DAPE01000001.1_42	Ca.Parvarchaeota.UBA573	0.588262	Thaumarchaeota archaeon	K01990	ABC-2 type transport system ATP-binding protein	arCOG00194	V	CcmA	ABC-type multidrug transport system, ATPase component
DAPE01000005.1_9	Ca.Parvarchaeota.UBA573	0.580779	Thaumarchaeota archaeon	K00174	2-oxoglutarate/2-oxoacid ferredoxin oxidoreductase subunit alpha [EC:1.2.7.3 1.2.7.11]	arCOG01606	C	PorA	Pyruvate:ferredoxin oxidoreductase or related 2-oxoacid:ferredoxin oxidoreductase, alpha subunit and gamma
DAPE01000016.1_25	Ca.Parvarchaeota.UBA573	0.640245	Thaumarchaeota archaeon	K03799	heat shock protein HtpX [EC:3.4.24.-]	arCOG01331	O	HtpX	Zn-dependent protease with chaperone function
DAPE01000004.1_20	Ca.Parvarchaeota.UBA573	0.586921	Candidatus Methanoperedenaceae archaeon	K01495	GTP cyclohydrolase IA [EC:3.5.4.16]	arCOG04542	H	FolE	GTP cyclohydrolase I
DAPE01000001.1_14	Ca.Parvarchaeota.UBA573	0.638001	Archaea	K01535	H+-transporting ATPase [EC:7.1.2.1]	arCOG01578	P	MgtA	Cation transport ATPase
DAPE01000003.1_23	Ca.Parvarchaeota.UBA573	0.608756	Archaea	K08167	MFS transporter, DHA2 family, multidrug resistance protein	arCOG00144	G	-	MFS family permease
DAPE01000004.1_60	Ca.Parvarchaeota.UBA573	0.569694	Archaea	K03975	membrane-associated protein	arCOG03117	S	DedA	Uncharacterized membrane-associated protein, DedA family
DAPE01000005.1_11	Ca.Parvarchaeota.UBA573	0.512939	Archaea	K01902	succinyl-CoA synthetase alpha subunit [EC:6.2.1.5]	arCOG01339	C	SucD	Succinyl-CoA synthetase, alpha subunit
DAPE01000006.1_42	Ca.Parvarchaeota.UBA573	0.639271	Archaea	K00065	2-dehydro-3-deoxy-D-gluconate 5-dehydrogenase [EC:1.1.1.127]	arCOG01259	I	FabG	Short-chain alcohol dehydrogenase
DAPE01000011.1_42	Ca.Parvarchaeota.UBA573	0.503229	Archaea	K02973	small subunit ribosomal protein S23e	arCOG04255	J	RpsL	Ribosomal protein S12
DAPE01000016.1_28	Ca.Parvarchaeota.UBA573	0.641369	Archaea	K18978	glyceraldehyde-3-phosphate dehydrogenase [NAD(P)+] [EC:1.2.1.90]	arCOG01252	C	PutA	Lactaldehyde dehydrogenase, Succinate semialdehyde dehydrogenase or other NAD-dependent aldehyde dehydrogenase
DAPE01000019.1_71	Ca.Parvarchaeota.UBA573	0.507382	Thermococcus	K02958	small subunit ribosomal protein S15e	arCOG04099	J	RpsS	Ribosomal protein S19
DAPE01000002.1_15	Ca.Parvarchaeota.UBA573	0.647042	Thermoplasmatales	K07386	putative endopeptidase [EC:3.4.24.-]	arCOG05200	O	PepO	Predicted metalloendopeptidase
DAPE01000004.1_40	Ca.Parvarchaeota.UBA573	0.517527	Thermoplasmatales	K01710	dTDP-glucose 4,6-dehydratase [EC:4.2.1.46]	arCOG01371	M	RfbB	dTDP-D-glucose 4,6-dehydratase
DAPE01000005.1_7	Ca.Parvarchaeota.UBA573	0.630245	Thermoplasmatales	K01647	citrate synthase [EC:2.3.3.1]	arCOG04237	C	GltA	Citrate synthase
DAPE01000006.1_12	Ca.Parvarchaeota.UBA573	0.619554	Thermoplasmatales	K04564	superoxide dismutase, Fe-Mn family [EC:1.15.1.1]	arCOG04147	P	SodA	Superoxide dismutase
DAPE01000018.1_10	Ca.Parvarchaeota.UBA573	0.625226	Thermoplasmatales	K01297	muramoyltetrapeptide carboxypeptidase [EC:3.4.17.13]	arCOG04676	V	LdcA	Uncharacterized protein, homolog of microcin C7 resistance protein MccF
DAPE01000004.1_49	Ca.Parvarchaeota.UBA573	0.576871	Thermoplasma	K01619	deoxyribose-phosphate aldolase [EC:4.1.2.4]	arCOG04320	F	DeoC	Deoxyribose-phosphate aldolase
DAPE01000013.1_17	Ca.Parvarchaeota.UBA573	0.539334	Thermoplasma	K03386	peroxiredoxin 2/4 [EC:1.11.1.24]	arCOG00312	O	AhpC	AhpC/TSA family peroxiredoxin
DAPE01000017.1_5	Ca.Parvarchaeota.UBA573	0.567144	unclassified Sulfolobus	K00798	cob(I)alamin adenosyltransferase [EC:2.5.1.17]	arCOG00489	H	PduO	Cob(I)alamin adenosyltransferase
DAPE01000002.1_5	Ca.Parvarchaeota.UBA573	0.564353	Thermoplasma acidophilum DSM 1728	K23257	methylglyoxal/glyoxal reductase [EC:1.1.1.283 1.1.1.-]	arCOG01619	R	ARA1	Aldo/keto reductase, related to diketogulonate reductase
DAPE01000006.1_31	Ca.Parvarchaeota.UBA573	0.631628	Thermoplasma acidophilum DSM 1728	K06222	2,5-diketo-D-gluconate reductase B [EC:1.1.1.346]	arCOG01619	R	ARA1	Aldo/keto reductase, related to diketogulonate reductase
DAPE01000002.1_26	Ca.Parvarchaeota.UBA573	0.558617	Thermoplasma volcanium GSS1	K01507	inorganic pyrophosphatase [EC:3.6.1.1]	arCOG01711	C	Ppa	Inorganic pyrophosphatase
DAPE01000001.1_69	Ca.Parvarchaeota.UBA573	0.637252	Euryarchaeota	K09384	uncharacterized protein	arCOG04708	V	-	ATP-dependent helicase fused to N-terminal NERD family (PD-(DE)xK superfamily) endonuclease and C-terminal uncharacterized domain of COG3410
DAPE01000011.1_135	Ca.Parvarchaeota.UBA573	0.597051	Euryarchaeota	K03165	DNA topoisomerase III [EC:5.6.2.1]	arCOG01305	L	-	Topoisomerase DNA binding C4 zinc finger fused to uncharacterized N-terminal domain often associated with RecB-like endonuclease
DAPE01000016.1_20	Ca.Parvarchaeota.UBA573	0.568197	Euryarchaeota	K03686	molecular chaperone DnaJ	arCOG02846	O	DnaJ	DnaJ-class molecular chaperone
DAPE01000011.1_51	Ca.Parvarchaeota.UBA573	0.573483	Sulfurihydrogenibium yellowstonense SS-5	K10773	endonuclease III [EC:4.2.99.18]	arCOG00459	L	Nth	EndoIII-related endonuclease
DAPE01000003.1_26	Ca.Parvarchaeota.UBA573	0.598959	Legionella	K02503	histidine triad (HIT) family protein	arCOG00419	F	Hit	HIT family hydrolase
DAPE01000004.1_33	Ca.Parvarchaeota.UBA573	0.642853	Acidiplasma	K01784	UDP-glucose 4-epimerase [EC:5.1.3.2]	arCOG01369	M	WcaG	Nucleoside-diphosphate-sugar epimerase
DAPE01000004.1_88	Ca.Parvarchaeota.UBA573	0.625289	Ferroglobus placidus DSM 10642	K21929	uracil-DNA glycosylase [EC:3.2.2.27]	arCOG00905	L	-	Uracil-DNA glycosylase
DAPE01000011.1_34	Ca.Parvarchaeota.UBA573	0.622884	Thaumarchaeota	K06929	uncharacterized protein	arCOG04227	R	-	Predicted CoA-binding protein
DAPE01000004.1_35	Ca.Parvarchaeota.UBA573	0.606168	Metallosphaera yellowstonensis MK1	K00012	UDPglucose 6-dehydrogenase [EC:1.1.1.22]	arCOG00253	M	AglM/Ugd	UDP-glucose 6-dehydrogenase
DAPE01000019.1_137	Ca.Parvarchaeota.UBA573	0.593697	Thermoanaerobacterales	K04567	lysyl-tRNA synthetase, class II [EC:6.1.1.6]	arCOG00408	J	LysU	Lysyl-tRNA synthetase (class II)
DAPE01000004.1_73	Ca.Parvarchaeota.UBA573	0.548185	Methanosarcina barkeri CM1	K01834	2,3-bisphosphoglycerate-dependent phosphoglycerate mutase [EC:5.4.2.11]	arCOG01993	G	GpmA	Phosphoglycerate mutase 1
DAPE01000003.1_20	Ca.Parvarchaeota.UBA573	0.554419	Sphingobacteriaceae
DAPE01000006.1_14	Ca.Parvarchaeota.UBA573	0.625403	Methanobacterium lacus	K01990	ABC-2 type transport system ATP-binding protein	arCOG00194	V	CcmA	ABC-type multidrug transport system, ATPase component
DAPE01000008.1_3	Ca.Parvarchaeota.UBA573	0.59901	Ferroplasmaceae	K21567	ferredoxin/flavodoxin---NADP+ reductase [EC:1.18.1.2 1.19.1.1]	arCOG01296	O	TrxB	Thioredoxin reductase
DAPE01000011.1_83	Ca.Parvarchaeota.UBA573	0.546086	Acidianus hospitalis W1	K09129	uncharacterized protein	arCOG04298	F	-	Adenosine/AMP kinase
ZMQR_201803_bins_1_scaffold_20_7	ZMQR_201803_bins_1	0.523753	Crenarchaeota archaeon SCGC AAA471-B05	K01596	phosphoenolpyruvate carboxykinase (GTP) [EC:4.1.1.32]	arCOG05865	C	PepCK	Phosphoenolpyruvate carboxykinase, GTP-dependent
ZMQR_201803_bins_1_scaffold_43_3	ZMQR_201803_bins_1	0.580395	Sulfolobaceae	K09003	uncharacterized protein	arCOG04253	S	-	Uncharacterized protein
ZMQR_201803_bins_1_scaffold_11_6	ZMQR_201803_bins_1	0.64167	cellular organisms	K00337	NADH-quinone oxidoreductase subunit H [EC:7.1.1.2]	arCOG01546	C	NuoH	NADH dehydrogenase subunit H
ZMQR_201803_bins_1_scaffold_11_7	ZMQR_201803_bins_1	0.621893	cellular organisms	K00333	NADH-quinone oxidoreductase subunit D [EC:7.1.1.2]	arCOG01548	C	NuoD	NADH dehydrogenase subunit D
ZMQR_201803_bins_1_scaffold_11_9	ZMQR_201803_bins_1	0.552012	cellular organisms	K00331	NADH-quinone oxidoreductase subunit B [EC:7.1.1.2]	arCOG01554	C	NuoB	F420H2 dehydrogenase subunit, related to NADH:ubiquinone oxidoreductase 20 kD subunit
ZMQR_201803_bins_1_scaffold_1_24	ZMQR_201803_bins_1	0.452988	cellular organisms	K12267	peptide methionine sulfoxide reductase msrA/msrB [EC:1.8.4.11 1.8.4.12]	arCOG02816	O	MsrA	Peptide methionine sulfoxide reductase
ZMQR_201803_bins_1_scaffold_1_25	ZMQR_201803_bins_1	0.414545	cellular organisms	K07305	peptide-methionine (R)-S-oxide reductase [EC:1.8.4.12]	arCOG02815	O	-	Conserved domain frequently associated with peptide methionine sulfoxide reductase
ZMQR_201803_bins_1_scaffold_27_8	ZMQR_201803_bins_1	0.570832	cellular organisms	K11717	cysteine desulfurase / selenocysteine lyase [EC:2.8.1.7 4.4.1.16]	arCOG00065	O	csdA	Selenocysteine lyase/Cysteine desulfurase
ZMQR_201803_bins_1_scaffold_36_4	ZMQR_201803_bins_1	0.58955	cellular organisms	K16904	dCTP diphosphatase [EC:3.6.1.12]	arCOG01084	R	MazG	Predicted pyrophosphatase
ZMQR_201803_bins_1_scaffold_38_6	ZMQR_201803_bins_1	0.604996	cellular organisms	K02049	NitT/TauT family transport system ATP-binding protein	arCOG00193	P	TauB	ABC-type nitrate/sulfonate/bicarbonate transport system, ATPase component
ZMQR_201803_bins_1_scaffold_45_3	ZMQR_201803_bins_1	0.63424	cellular organisms	K13953	alcohol dehydrogenase, propanol-preferring [EC:1.1.1.1]	arCOG01455	R	AdhP	Zn-dependent alcohol dehydrogenase
ZMQR_201803_bins_1_scaffold_46_5	ZMQR_201803_bins_1	0.567034	cellular organisms	K03564	thioredoxin-dependent peroxiredoxin [EC:1.11.1.24]	arCOG00310	O	Bcp	Peroxiredoxin
ZMQR_201803_bins_1_scaffold_6_19	ZMQR_201803_bins_1	0.619716	cellular organisms	K00864	glycerol kinase [EC:2.7.1.30]	arCOG00024	C	GlpK	Glycerol kinase
ZMQR_201803_bins_1_scaffold_83_1	ZMQR_201803_bins_1	0.633226	cellular organisms	K16907	fluoroquinolone transport system ATP-binding protein [EC:7.6.2.-]	arCOG00196	V	CcmA	ABC-type multidrug transport system, ATPase component
ZMQR_201803_bins_1_scaffold_92_2	ZMQR_201803_bins_1	0.602355	cellular organisms	K01515	ADP-ribose pyrophosphatase [EC:3.6.1.13 3.6.1.-]	arCOG01073	L	-	NUDIX family hydrolase
ZMQR_201803_bins_1_scaffold_47_3	ZMQR_201803_bins_1	0.607081	Hydrogenothermus marinus	K00873	pyruvate kinase [EC:2.7.1.40]	arCOG01112	G	PykA2	Phosphohistidine swiveling domain of PEP-utilizing enzymes
ZMQR_201803_bins_1_scaffold_51_1	ZMQR_201803_bins_1	0.517673	Treponema	K01493	dCMP deaminase [EC:3.5.4.12]	arCOG01487	F	ComEB	Deoxycytidylate deaminase
ZMQR_201803_bins_1_scaffold_110_3	ZMQR_201803_bins_1	0.54989	Caldimicrobium thiodismutans	K07317	adenine-specific DNA-methyltransferase [EC:2.1.1.72]	arCOG02635	V	-	Type II restriction enzyme, methylase subunit
ZMQR_201803_bins_1_scaffold_39_3	ZMQR_201803_bins_1	0.579191	Candidatus Bathyarchaeota archaeon BA2	K00067	dTDP-4-dehydrorhamnose reductase [EC:1.1.1.133]	arCOG01367	M	RfbD	dTDP-4-dehydrorhamnose reductase
ZMQR_201803_bins_1_scaffold_56_5	ZMQR_201803_bins_1	0.61662	Cuniculiplasma	K04564	superoxide dismutase, Fe-Mn family [EC:1.15.1.1]	arCOG04147	P	SodA	Superoxide dismutase
ZMQR_201803_bins_1_scaffold_11_3	ZMQR_201803_bins_1	0.643988	TACK group	K10978	methanogen homoisocitrate dehydrogenase [EC:1.1.1.87 1.1.1.-]	arCOG01163	C	LeuB	Isocitrate/isopropylmalate dehydrogenase
ZMQR_201803_bins_1_scaffold_26_6	ZMQR_201803_bins_1	0.619494	TACK group	K00525	ribonucleoside-diphosphate reductase alpha chain [EC:1.17.4.1]	arCOG04276	F	NrdA	Ribonucleotide reductase, alpha subunit
ZMQR_201803_bins_1_scaffold_27_15	ZMQR_201803_bins_1	0.556799	TACK group	K01480	agmatinase [EC:3.5.3.11]	arCOG01700	E	SpeB	Arginase family enzyme
ZMQR_201803_bins_1_scaffold_40_4	ZMQR_201803_bins_1	0.645281	TACK group	K03799	heat shock protein HtpX [EC:3.4.24.-]	arCOG01331	O	HtpX	Zn-dependent protease with chaperone function
ZMQR_201803_bins_1_scaffold_6_20	ZMQR_201803_bins_1	0.610044	TACK group	K01126	glycerophosphoryl diester phosphodiesterase [EC:3.1.4.46]	arCOG00701	C	UgpQ	Glycerophosphoryl diester phosphodiesterase
ZMQR_201803_bins_1_scaffold_8_10	ZMQR_201803_bins_1	0.587311	TACK group	K01916	NAD+ synthase [EC:6.3.1.5]	arCOG00069	H	NadE	NH3-dependent NAD+ synthetase
ZMQR_201803_bins_1_scaffold_56_3	ZMQR_201803_bins_1	0.553321	Thermoprotei	K25189	pyoluteorin transport system ATP-binding protein	arCOG00194	V	CcmA	ABC-type multidrug transport system, ATPase component
ZMQR_201803_bins_1_scaffold_49_1	ZMQR_201803_bins_1	0.512018	Clostridia	K01868	threonyl-tRNA synthetase [EC:6.1.1.3]	arCOG00401	J	ThrS	Threonyl-tRNA synthetase
ZMQR_201803_bins_1_scaffold_22_7	ZMQR_201803_bins_1	0.578292	Thermoplasmata archaeon	K13522	bifunctional NMN adenylyltransferase/nudix hydrolase [EC:2.7.7.1 3.6.1.-]	arCOG01075	F	-	NUDIX family hydrolase
ZMQR_201803_bins_1_scaffold_23_4	ZMQR_201803_bins_1	0.614755	Ferroplasmaceae archaeon UBA567	K21567	ferredoxin/flavodoxin---NADP+ reductase [EC:1.18.1.2 1.19.1.1]	arCOG01296	O	TrxB	Thioredoxin reductase
ZMQR_201803_bins_1_scaffold_36_3	ZMQR_201803_bins_1	0.643539	Methanocellaceae archaeon UBA148	K09384	uncharacterized protein	arCOG04708	V	-	ATP-dependent helicase fused to N-terminal NERD family (PD-(DE)xK superfamily) endonuclease and C-terminal uncharacterized domain of COG3410
ZMQR_201803_bins_1_scaffold_77_2	ZMQR_201803_bins_1	0.635237	Thermoplasmatales archaeon UBA513	K13985	N-acyl-phosphatidylethanolamine-hydrolysing phospholipase D [EC:3.1.4.54]	arCOG00497	R	-	Zn-dependent hydrolase of the beta-lactamase fold
ZMQR_201803_bins_1_scaffold_66_4	ZMQR_201803_bins_1	0.627088	Thermoplasmata archaeon UBA184	K25152	gliding motility-associated transport system ATP-binding protein	arCOG00194	V	CcmA	ABC-type multidrug transport system, ATPase component
ZMQR_201803_bins_1_scaffold_64_3	ZMQR_201803_bins_1	0.514493	Thaumarchaeota archaeon UBA141	K01772	protoporphyrin/coproporphyrin ferrochelatase [EC:4.98.1.1 4.99.1.9]	arCOG05373	H	HemH	Protoheme ferro-lyase
ZMQR_201803_bins_1_scaffold_5_16	ZMQR_201803_bins_1	0.569079	Thaumarchaeota archaeon UBA164	K00390	phosphoadenosine phosphosulfate reductase [EC:1.8.4.8 1.8.4.10]	arCOG04586	E	CysH	3'-phosphoadenosine 5'-phosphosulfate sulfotransferase (PAPS reductase)/FAD synthetase or related enzyme
ZMQR_201803_bins_1_scaffold_51_6	ZMQR_201803_bins_1	0.604047	Thaumarchaeota archaeon UBA223	K03593	ATP-binding protein involved in chromosome partitioning	arCOG00585	D	Mrp	Mrp family protein, ATPase, contains iron-sulfur cluster
ZMQR_201803_bins_1_scaffold_6_16	ZMQR_201803_bins_1	0.631799	unclassified Thermoplasmatales (miscellaneous)	K05592	ATP-dependent RNA helicase DeaD [EC:3.6.4.13]	arCOG00558	L	SrmB	Superfamily II DNA and RNA helicase
ZMQR_201803_bins_1_scaffold_7_16	ZMQR_201803_bins_1	0.579348	unclassified Thermoplasmatales (miscellaneous)	K00239	succinate dehydrogenase / fumarate reductase, flavoprotein subunit [EC:1.3.5.1 1.3.5.4]	arCOG00571	C	SdhA	Succinate dehydrogenase/fumarate reductase, flavoprotein subunit
ZMQR_201803_bins_1_scaffold_40_9	ZMQR_201803_bins_1	0.570421	Archaeoglobus sp. JdFR-22	K03686	molecular chaperone DnaJ	arCOG02846	O	DnaJ	DnaJ-class molecular chaperone
ZMQR_201803_bins_1_scaffold_46_2	ZMQR_201803_bins_1	0.626474	Candidatus Geothermarchaeota archaeon JdFR-13	K01494	dCTP deaminase [EC:3.5.4.13]	arCOG04048	F	Dcd	Deoxycytidine deaminase
ZMQR_201803_bins_1_scaffold_103_1	ZMQR_201803_bins_1	0.643542	Thermoplasmatales archaeon B_DKE	K06911	quercetin 2,3-dioxygenase [EC:1.13.11.24]	arCOG02935	R	-	Pirin-related protein
ZMQR_201803_bins_1_scaffold_4_38	ZMQR_201803_bins_1	0.629102	Thermoplasmatales archaeon B_DKE	K25152	gliding motility-associated transport system ATP-binding protein	arCOG00194	V	CcmA	ABC-type multidrug transport system, ATPase component
ZMQR_201803_bins_1_scaffold_107_4	ZMQR_201803_bins_1	0.626799	Thermoplasmatales archaeon ARMAN	K19784	chromate reductase, NAD(P)H dehydrogenase (quinone)	arCOG04624	R	-	Multimeric flavodoxin WrbA
ZMQR_201803_bins_1_scaffold_11_4	ZMQR_201803_bins_1	0.552531	Thermoplasmatales archaeon ARMAN	K01681	aconitate hydratase [EC:4.2.1.3]	arCOG01697	C	AcnA	Aconitase A
ZMQR_201803_bins_1_scaffold_29_9	ZMQR_201803_bins_1	0.592255	Thermoplasmatales archaeon ARMAN	K02347	DNA polymerase (family X)	arCOG00305	L	POL4	DNA polymerase IV (family X)
ZMQR_201803_bins_1_scaffold_32_12	ZMQR_201803_bins_1	0.517153	Thermoplasmatales archaeon ARMAN	K17816	8-oxo-dGTP diphosphatase / 2-hydroxy-dATP diphosphatase [EC:3.6.1.55 3.6.1.56]	arCOG01074	L	-	NUDIX family hydrolase
ZMQR_201803_bins_1_scaffold_46_4	ZMQR_201803_bins_1	0.525022	Thermoplasmatales archaeon ARMAN	K10773	endonuclease III [EC:4.2.99.18]	arCOG00459	L	Nth	EndoIII-related endonuclease
ZMQR_201803_bins_1_scaffold_62_5	ZMQR_201803_bins_1	0.638182	Thermoplasmatales archaeon ARMAN	K00520	mercuric reductase [EC:1.16.1.1]	arCOG01068	C	Lpd	Pyruvate/2-oxoglutarate dehydrogenase complex, dihydrolipoamide dehydrogenase (E3) component or related enzyme
ZMQR_201803_bins_1_scaffold_84_3	ZMQR_201803_bins_1	0.639951	Thermoplasmatales archaeon ARMAN	K00116	malate dehydrogenase (quinone) [EC:1.1.5.4]	arCOG00754	G	LhgO	L-2-hydroxyglutarate oxidase LhgO
ZMQR_201803_bins_1_scaffold_15_5	ZMQR_201803_bins_1	0.523577	Candidatus Marsarchaeota G1 archaeon BE_D	K11645	fructose-bisphosphate aldolase, class I [EC:4.1.2.13]	arCOG04044	E	-	2-amino-3,7-dideoxy-D-threo-hept-6-ulosonic acid synthase, DhnA-aldolase family
ZMQR_201803_bins_1_scaffold_45_1	ZMQR_201803_bins_1	0.628593	Candidatus Marsarchaeota G1 archaeon BE_D	K01811	alpha-D-xyloside xylohydrolase [EC:3.2.1.177]	arCOG03663	G	-	Alpha-glucosidase, family 31 of glycosyl hydrolase
ZMQR_201803_bins_1_scaffold_37_7	ZMQR_201803_bins_1	0.629342	Aigarchaeota archaeon NZ13_MG1	K00176	2-oxoglutarate ferredoxin oxidoreductase subunit delta [EC:1.2.7.3]	arCOG04548	C	-	Ferredoxin
ZMQR_201803_bins_1_scaffold_11_8	ZMQR_201803_bins_1	0.619401	Bacteria	K00332	NADH-quinone oxidoreductase subunit C [EC:7.1.1.2]	arCOG01551	C	NuoC	NADH dehydrogenase subunit C
ZMQR_201803_bins_1_scaffold_31_9	ZMQR_201803_bins_1	0.632703	Bacteria	K01876	aspartyl-tRNA synthetase [EC:6.1.1.12]	arCOG00406	J	AsnS	Aspartyl/asparaginyl-tRNA synthetase
ZMQR_201803_bins_1_scaffold_78_3	ZMQR_201803_bins_1	0.521679	Bacteria	K01874	methionyl-tRNA synthetase [EC:6.1.1.10]	arCOG00810	J	MetG	Methionyl-tRNA synthetase
ZMQR_201803_bins_1_scaffold_13_11	ZMQR_201803_bins_1	0.585713	Bacteroidia	K02612	ring-1,2-phenylacetyl-CoA epoxidase subunit PaaD	arCOG01845	O	PaaD	Metal-sulfur cluster biosynthetic enzyme
ZMQR_201803_bins_1_scaffold_18_12	ZMQR_201803_bins_1	0.557079	Candidatus Bathyarchaeota archaeon	K24012	acetate---CoA ligase (ADP-forming) [EC:6.2.1.13]	arCOG01338	C	-	Acyl-CoA synthetase, ATP-grasp containing subunit
ZMQR_201803_bins_1_scaffold_32_2	ZMQR_201803_bins_1	0.505488	Candidatus Bathyarchaeota archaeon	K01990	ABC-2 type transport system ATP-binding protein	arCOG00194	V	CcmA	ABC-type multidrug transport system, ATPase component
ZMQR_201803_bins_1_scaffold_107_3	ZMQR_201803_bins_1	0.640634	Thaumarchaeota archaeon	K22227	AdoMet-dependent heme synthase [EC:1.3.98.6]	arCOG00938	R	-	Radical SAM superfamily enzyme
ZMQR_201803_bins_1_scaffold_7_10	ZMQR_201803_bins_1	0.573704	Thaumarchaeota archaeon	K00174	2-oxoglutarate/2-oxoacid ferredoxin oxidoreductase subunit alpha [EC:1.2.7.3 1.2.7.11]	arCOG01606	C	PorA	Pyruvate:ferredoxin oxidoreductase or related 2-oxoacid:ferredoxin oxidoreductase, alpha subunit and gamma
ZMQR_201803_bins_1_scaffold_32_11	ZMQR_201803_bins_1	0.638283	Candidatus Thorarchaeota archaeon	K00065	2-dehydro-3-deoxy-D-gluconate 5-dehydrogenase [EC:1.1.1.127]	arCOG01259	I	FabG	Short-chain alcohol dehydrogenase
ZMQR_201803_bins_1_scaffold_71_1	ZMQR_201803_bins_1	0.628459	Neisseriales	K00954	pantetheine-phosphate adenylyltransferase [EC:2.7.7.3]
ZMQR_201803_bins_1_scaffold_20_2	ZMQR_201803_bins_1	0.629114	Archaea	K17314	trehalose transport system ATP-binding protein	arCOG00175	G	MalK	ABC-type sugar transport system, ATPase component
ZMQR_201803_bins_1_scaffold_31_3	ZMQR_201803_bins_1	0.633342	Archaea	K21929	uracil-DNA glycosylase [EC:3.2.2.27]	arCOG00905	L	-	Uracil-DNA glycosylase
ZMQR_201803_bins_1_scaffold_43_2	ZMQR_201803_bins_1	0.613677	Archaea	K08167	MFS transporter, DHA2 family, multidrug resistance protein	arCOG00144	G	-	MFS family permease
ZMQR_201803_bins_1_scaffold_59_2	ZMQR_201803_bins_1	0.602546	Archaea	K01142	exodeoxyribonuclease III [EC:3.1.11.2]	arCOG02207	L	XthA	Exonuclease III
ZMQR_201803_bins_1_scaffold_37_6	ZMQR_201803_bins_1	0.567099	Methanobacterium			arCOG06027	S	-	Uncharacterized protein, DUF488 family
ZMQR_201803_bins_1_scaffold_24_4	ZMQR_201803_bins_1	0.50841	Marinitoga lauensis	K09129	uncharacterized protein	arCOG04298	F	-	Adenosine/AMP kinase
ZMQR_201803_bins_1_scaffold_78_1	ZMQR_201803_bins_1	0.624738	Methanosarcinaceae	K03165	DNA topoisomerase III [EC:5.6.2.1]	arCOG01305	L	-	Topoisomerase DNA binding C4 zinc finger fused to uncharacterized N-terminal domain often associated with RecB-like endonuclease
ZMQR_201803_bins_1_scaffold_6_10	ZMQR_201803_bins_1	0.611415	Sulfolobus	K00111	glycerol-3-phosphate dehydrogenase [EC:1.1.5.3]	arCOG00753	C	GlpA	Glycerol-3-phosphate dehydrogenase
ZMQR_201803_bins_1_scaffold_13_8	ZMQR_201803_bins_1	0.633396	Thermoplasmatales			arCOG01907	S	AIM24	Uncharacterized protein, AIM24 family
ZMQR_201803_bins_1_scaffold_39_2	ZMQR_201803_bins_1	0.521227	Thermoplasmatales	K01710	dTDP-glucose 4,6-dehydratase [EC:4.2.1.46]	arCOG01371	M	RfbB	dTDP-D-glucose 4,6-dehydratase
ZMQR_201803_bins_1_scaffold_63_1	ZMQR_201803_bins_1	0.640252	Thermoplasmatales	K07386	putative endopeptidase [EC:3.4.24.-]	arCOG05200	O	PepO	Predicted metalloendopeptidase
ZMQR_201803_bins_1_scaffold_62_4	ZMQR_201803_bins_1	0.625425	Thermoplasma	K01297	muramoyltetrapeptide carboxypeptidase [EC:3.4.17.13]	arCOG04676	V	LdcA	Uncharacterized protein, homolog of microcin C7 resistance protein MccF
ZMQR_201803_bins_1_scaffold_40_7	ZMQR_201803_bins_1	0.63486	Pedobacter sp. SYP-B3415	K03687	molecular chaperone GrpE	arCOG04772	O	GrpE	Molecular chaperone GrpE (heat shock protein)
ZMQR_201803_bins_1_scaffold_7_11	ZMQR_201803_bins_1	0.645327	unclassified Thermocladium	K00175	2-oxoglutarate/2-oxoacid ferredoxin oxidoreductase subunit beta [EC:1.2.7.3 1.2.7.11]	arCOG01599	C	PorB	Pyruvate:ferredoxin oxidoreductase or related 2-oxoacid:ferredoxin oxidoreductase, beta subunit
ZMQR_201803_bins_1_scaffold_87_4	ZMQR_201803_bins_1	0.632236	Sulfurisphaera tokodaii str. 7	K07566	L-threonylcarbamoyladenylate synthase [EC:2.7.7.87]	arCOG01952	J	SUA5	tRNA A37 threonylcarbamoyladenosine synthetase subunit TsaC/SUA5/YrdC
ZMQR_201803_bins_1_scaffold_8_14	ZMQR_201803_bins_1	0.56605	Thermoplasma acidophilum DSM 1728	K06222	2,5-diketo-D-gluconate reductase B [EC:1.1.1.346]	arCOG01619	R	ARA1	Aldo/keto reductase, related to diketogulonate reductase
ZMQR_201803_bins_1_scaffold_33_4	ZMQR_201803_bins_1	0.615958	Nitrososphaera	K00088	IMP dehydrogenase [EC:1.1.1.205]	arCOG00612	F	GuaB	IMP dehydrogenase/GMP reductase
ZMQR_201803_bins_1_scaffold_9_17	ZMQR_201803_bins_1	0.623333	Halopelagius inordinatus	K08678	UDP-glucuronate decarboxylase [EC:4.1.1.35]	arCOG01369	M	WcaG	Nucleoside-diphosphate-sugar epimerase
ZMQR_201803_bins_1_scaffold_12_18	ZMQR_201803_bins_1	0.636177	Thaumarchaeota	K06929	uncharacterized protein	arCOG04227	R	-	Predicted CoA-binding protein
ZMQR_201803_bins_1_scaffold_41_7	ZMQR_201803_bins_1	0.616825	Bacteroidetes	K07316	adenine-specific DNA-methyltransferase [EC:2.1.1.72]	arCOG00108	L	Mod	Adenine specific DNA methylase Mod
ZMQR_201803_bins_1_scaffold_43_5	ZMQR_201803_bins_1	0.567577	Bacteroidetes
ZMQR_201803_bins_1_scaffold_26_4	ZMQR_201803_bins_1	0.614616	Barrientosiimonas humi	K02503	histidine triad (HIT) family protein	arCOG00419	F	Hit	HIT family hydrolase
JZ-2_201803_bins_97_scaffold_45_9	JZ-2_201803_bins_97	0.548433	Crenarchaeota archaeon SCGC AAA471-B05	K01596	phosphoenolpyruvate carboxykinase (GTP) [EC:4.1.1.32]	arCOG05865	C	PepCK	Phosphoenolpyruvate carboxykinase, GTP-dependent
JZ-2_201803_bins_97_scaffold_36_4	JZ-2_201803_bins_97	0.648759	Candidatus Brocadiaceae	K00763	nicotinate phosphoribosyltransferase [EC:6.3.4.21]	arCOG01481	H	PncB	Nicotinic acid phosphoribosyltransferase
JZ-2_201803_bins_97_scaffold_70_5	JZ-2_201803_bins_97	0.525446	Candidatus Acidianus copahuensis	K01834	2,3-bisphosphoglycerate-dependent phosphoglycerate mutase [EC:5.4.2.11]	arCOG01993	G	GpmA	Phosphoglycerate mutase 1
JZ-2_201803_bins_97_scaffold_28_2	JZ-2_201803_bins_97	0.580395	Sulfolobaceae	K09003	uncharacterized protein	arCOG04253	S	-	Uncharacterized protein
JZ-2_201803_bins_97_scaffold_11_26	JZ-2_201803_bins_97	0.53177	cellular organisms	K11717	cysteine desulfurase / selenocysteine lyase [EC:2.8.1.7 4.4.1.16]	arCOG00065	O	csdA	Selenocysteine lyase/Cysteine desulfurase
JZ-2_201803_bins_97_scaffold_15_13	JZ-2_201803_bins_97	0.619215	cellular organisms	K00864	glycerol kinase [EC:2.7.1.30]	arCOG00024	C	GlpK	Glycerol kinase
JZ-2_201803_bins_97_scaffold_21_2	JZ-2_201803_bins_97	0.604996	cellular organisms	K02049	NitT/TauT family transport system ATP-binding protein	arCOG00193	P	TauB	ABC-type nitrate/sulfonate/bicarbonate transport system, ATPase component
JZ-2_201803_bins_97_scaffold_2_20	JZ-2_201803_bins_97	0.612608	cellular organisms	K01495	GTP cyclohydrolase IA [EC:3.5.4.16]	arCOG04542	H	FolE	GTP cyclohydrolase I
JZ-2_201803_bins_97_scaffold_25_5	JZ-2_201803_bins_97	0.452988	cellular organisms	K12267	peptide methionine sulfoxide reductase msrA/msrB [EC:1.8.4.11 1.8.4.12]	arCOG02816	O	MsrA	Peptide methionine sulfoxide reductase
JZ-2_201803_bins_97_scaffold_25_6	JZ-2_201803_bins_97	0.414545	cellular organisms	K07305	peptide-methionine (R)-S-oxide reductase [EC:1.8.4.12]	arCOG02815	O	-	Conserved domain frequently associated with peptide methionine sulfoxide reductase
JZ-2_201803_bins_97_scaffold_3_30	JZ-2_201803_bins_97	0.602355	cellular organisms	K01515	ADP-ribose pyrophosphatase [EC:3.6.1.13 3.6.1.-]	arCOG01073	L	-	NUDIX family hydrolase
JZ-2_201803_bins_97_scaffold_3_39	JZ-2_201803_bins_97	0.527256	cellular organisms	K00384	thioredoxin reductase (NADPH) [EC:1.8.1.9]	arCOG01296	O	TrxB	Thioredoxin reductase
JZ-2_201803_bins_97_scaffold_34_4	JZ-2_201803_bins_97	0.63424	cellular organisms	K13953	alcohol dehydrogenase, propanol-preferring [EC:1.1.1.1]	arCOG01455	R	AdhP	Zn-dependent alcohol dehydrogenase
JZ-2_201803_bins_97_scaffold_51_1	JZ-2_201803_bins_97	0.538042	cellular organisms	K01889	phenylalanyl-tRNA synthetase alpha chain [EC:6.1.1.20]	arCOG00410	J	PheS	Phenylalanyl-tRNA synthetase alpha subunit
JZ-2_201803_bins_97_scaffold_52_6	JZ-2_201803_bins_97	0.58955	cellular organisms	K16904	dCTP diphosphatase [EC:3.6.1.12]	arCOG01084	R	MazG	Predicted pyrophosphatase
JZ-2_201803_bins_97_scaffold_75_1	JZ-2_201803_bins_97	0.527911	cellular organisms	K03778	D-lactate dehydrogenase [EC:1.1.1.28]	arCOG01754	H	SerA	Phosphoglycerate dehydrogenase or related dehydrogenase
JZ-2_201803_bins_97_scaffold_88_5	JZ-2_201803_bins_97	0.625389	cellular organisms	K00116	malate dehydrogenase (quinone) [EC:1.1.5.4]	arCOG00754	G	LhgO	L-2-hydroxyglutarate oxidase LhgO
JZ-2_201803_bins_97_scaffold_83_4	JZ-2_201803_bins_97	0.645647	Candidatus Aramenus sulfurataquae	K01535	H+-transporting ATPase [EC:7.1.2.1]	arCOG01578	P	MgtA	Cation transport ATPase
JZ-2_201803_bins_97_scaffold_16_8	JZ-2_201803_bins_97	0.607081	Hydrogenothermus marinus	K00873	pyruvate kinase [EC:2.7.1.40]	arCOG01112	G	PykA2	Phosphohistidine swiveling domain of PEP-utilizing enzymes
JZ-2_201803_bins_97_scaffold_43_2	JZ-2_201803_bins_97	0.521633	Treponema	K01493	dCMP deaminase [EC:3.5.4.12]	arCOG01487	F	ComEB	Deoxycytidylate deaminase
JZ-2_201803_bins_97_scaffold_79_1	JZ-2_201803_bins_97	0.596725	Sulfodiicoccus acidiphilus	K01990	ABC-2 type transport system ATP-binding protein	arCOG00194	V	CcmA	ABC-type multidrug transport system, ATPase component
JZ-2_201803_bins_97_scaffold_47_6	JZ-2_201803_bins_97	0.579191	Candidatus Bathyarchaeota archaeon BA2	K00067	dTDP-4-dehydrorhamnose reductase [EC:1.1.1.133]	arCOG01367	M	RfbD	dTDP-4-dehydrorhamnose reductase
JZ-2_201803_bins_97_scaffold_68_2	JZ-2_201803_bins_97	0.61662	Cuniculiplasma	K04564	superoxide dismutase, Fe-Mn family [EC:1.15.1.1]	arCOG04147	P	SodA	Superoxide dismutase
JZ-2_201803_bins_97_scaffold_19_15	JZ-2_201803_bins_97	0.541579	TACK group	K01480	agmatinase [EC:3.5.3.11]	arCOG01700	E	SpeB	Arginase family enzyme
JZ-2_201803_bins_97_scaffold_36_6	JZ-2_201803_bins_97	0.587311	TACK group	K01916	NAD+ synthase [EC:6.3.1.5]	arCOG00069	H	NadE	NH3-dependent NAD+ synthetase
JZ-2_201803_bins_97_scaffold_60_5	JZ-2_201803_bins_97	0.645281	TACK group	K03799	heat shock protein HtpX [EC:3.4.24.-]	arCOG01331	O	HtpX	Zn-dependent protease with chaperone function
JZ-2_201803_bins_97_scaffold_91_1	JZ-2_201803_bins_97	0.629237	TACK group	K01126	glycerophosphoryl diester phosphodiesterase [EC:3.1.4.46]	arCOG00701	C	UgpQ	Glycerophosphoryl diester phosphodiesterase
JZ-2_201803_bins_97_scaffold_61_1	JZ-2_201803_bins_97	0.611742	Peptococcaceae	K07071	uncharacterized protein	arCOG03096	R	-	NAD dependent epimerase/dehydratase family enzyme
JZ-2_201803_bins_97_scaffold_64_2	JZ-2_201803_bins_97	0.523655	Nitrospiraceae	K09457	7-cyano-7-deazaguanine reductase [EC:1.7.1.13]	arCOG04210	J	QueFC	NADPH-dependent 7-cyano-7-deazaguanine reductase QueF, C-terminal domain, T-fold superfamily
JZ-2_201803_bins_97_scaffold_26_11	JZ-2_201803_bins_97	0.578292	Thermoplasmata archaeon	K13522	bifunctional NMN adenylyltransferase/nudix hydrolase [EC:2.7.7.1 3.6.1.-]	arCOG01075	F	-	NUDIX family hydrolase
JZ-2_201803_bins_97_scaffold_52_5	JZ-2_201803_bins_97	0.643539	Methanocellaceae archaeon UBA148	K09384	uncharacterized protein	arCOG04708	V	-	ATP-dependent helicase fused to N-terminal NERD family (PD-(DE)xK superfamily) endonuclease and C-terminal uncharacterized domain of COG3410
JZ-2_201803_bins_97_scaffold_70_6	JZ-2_201803_bins_97	0.637551	Thermoplasmatales archaeon UBA509	K07090	uncharacterized protein	arCOG02050	P	-	Sulfite exporter, TauE/SafE family
JZ-2_201803_bins_97_scaffold_12_14	JZ-2_201803_bins_97	0.635237	Thermoplasmatales archaeon UBA513	K13985	N-acyl-phosphatidylethanolamine-hydrolysing phospholipase D [EC:3.1.4.54]	arCOG00497	R	-	Zn-dependent hydrolase of the beta-lactamase fold
JZ-2_201803_bins_97_scaffold_23_3	JZ-2_201803_bins_97	0.627088	Thermoplasmata archaeon UBA184	K25152	gliding motility-associated transport system ATP-binding protein	arCOG00194	V	CcmA	ABC-type multidrug transport system, ATPase component
JZ-2_201803_bins_97_scaffold_30_6	JZ-2_201803_bins_97	0.569079	Thaumarchaeota archaeon UBA164	K00390	phosphoadenosine phosphosulfate reductase [EC:1.8.4.8 1.8.4.10]	arCOG04586	E	CysH	3'-phosphoadenosine 5'-phosphosulfate sulfotransferase (PAPS reductase)/FAD synthetase or related enzyme
JZ-2_201803_bins_97_scaffold_9_4	JZ-2_201803_bins_97	0.627926	Thaumarchaeota archaeon UBA164	K01903	succinyl-CoA synthetase beta subunit [EC:6.2.1.5]	arCOG01337	C	SucC	Succinyl-CoA synthetase, beta subunit
JZ-2_201803_bins_97_scaffold_9_5	JZ-2_201803_bins_97	0.514498	Thaumarchaeota archaeon UBA164	K01902	succinyl-CoA synthetase alpha subunit [EC:6.2.1.5]	arCOG01339	C	SucD	Succinyl-CoA synthetase, alpha subunit
JZ-2_201803_bins_97_scaffold_43_7	JZ-2_201803_bins_97	0.604047	Thaumarchaeota archaeon UBA223	K03593	ATP-binding protein involved in chromosome partitioning	arCOG00585	D	Mrp	Mrp family protein, ATPase, contains iron-sulfur cluster
JZ-2_201803_bins_97_scaffold_15_10	JZ-2_201803_bins_97	0.631799	unclassified Thermoplasmatales (miscellaneous)	K05592	ATP-dependent RNA helicase DeaD [EC:3.6.4.13]	arCOG00558	L	SrmB	Superfamily II DNA and RNA helicase
JZ-2_201803_bins_97_scaffold_21_13	JZ-2_201803_bins_97	0.629102	Thermoplasmatales archaeon B_DKE	K25152	gliding motility-associated transport system ATP-binding protein	arCOG00194	V	CcmA	ABC-type multidrug transport system, ATPase component
JZ-2_201803_bins_97_scaffold_35_8	JZ-2_201803_bins_97	0.590618	Thermoplasmatales archaeon ARMAN	K00425	cytochrome bd ubiquinol oxidase subunit I [EC:7.1.1.7]	arCOG02721	C	CydA	Cytochrome bd-type quinol oxidase, subunit 1
JZ-2_201803_bins_97_scaffold_39_6	JZ-2_201803_bins_97	0.517153	Thermoplasmatales archaeon ARMAN	K17816	8-oxo-dGTP diphosphatase / 2-hydroxy-dATP diphosphatase [EC:3.6.1.55 3.6.1.56]	arCOG01074	L	-	NUDIX family hydrolase
JZ-2_201803_bins_97_scaffold_41_7	JZ-2_201803_bins_97	0.633174	Thermoplasmatales archaeon ARMAN	K19784	chromate reductase, NAD(P)H dehydrogenase (quinone)	arCOG04624	R	-	Multimeric flavodoxin WrbA
JZ-2_201803_bins_97_scaffold_53_3	JZ-2_201803_bins_97	0.592255	Thermoplasmatales archaeon ARMAN	K02347	DNA polymerase (family X)	arCOG00305	L	POL4	DNA polymerase IV (family X)
JZ-2_201803_bins_97_scaffold_9_6	JZ-2_201803_bins_97	0.582949	Thermoplasmatales archaeon ARMAN	K03671	thioredoxin 1	arCOG01972	O	TrxA	Thiol-disulfide isomerase or thioredoxin
JZ-2_201803_bins_97_scaffold_34_6	JZ-2_201803_bins_97	0.615607	Candidatus Marsarchaeota G1 archaeon BE_D	K01811	alpha-D-xyloside xylohydrolase [EC:3.2.1.177]	arCOG03663	G	-	Alpha-glucosidase, family 31 of glycosyl hydrolase
JZ-2_201803_bins_97_scaffold_20_4	JZ-2_201803_bins_97	0.550764	Candidatus Marsarchaeota G2 archaeon ECH_B_1	K03787	5'-nucleotidase [EC:3.1.3.5]	arCOG02303	R	SurE	Predicted acid phosphatase
JZ-2_201803_bins_97_scaffold_5_10	JZ-2_201803_bins_97	0.632703	Bacteria	K01876	aspartyl-tRNA synthetase [EC:6.1.1.12]	arCOG00406	J	AsnS	Aspartyl/asparaginyl-tRNA synthetase
JZ-2_201803_bins_97_scaffold_9_18	JZ-2_201803_bins_97	0.622548	Bacteria	K01744	aspartate ammonia-lyase [EC:4.3.1.1]	arCOG01750	E	AspA	Aspartate ammonia-lyase
JZ-2_201803_bins_97_scaffold_32_8	JZ-2_201803_bins_97	0.585713	Bacteroidia	K02612	ring-1,2-phenylacetyl-CoA epoxidase subunit PaaD	arCOG01845	O	PaaD	Metal-sulfur cluster biosynthetic enzyme
JZ-2_201803_bins_97_scaffold_64_1	JZ-2_201803_bins_97	0.625077	Candidatus Sulfobium mesophilum	K01817	phosphoribosylanthranilate isomerase [EC:5.3.1.24]	arCOG01983	E	TrpF	Phosphoribosylanthranilate isomerase
JZ-2_201803_bins_97_scaffold_18_3	JZ-2_201803_bins_97	0.55422	Candidatus Bathyarchaeota archaeon	K24012	acetate---CoA ligase (ADP-forming) [EC:6.2.1.13]	arCOG01338	C	-	Acyl-CoA synthetase, ATP-grasp containing subunit
JZ-2_201803_bins_97_scaffold_6_21	JZ-2_201803_bins_97	0.505488	Candidatus Bathyarchaeota archaeon	K01990	ABC-2 type transport system ATP-binding protein	arCOG00194	V	CcmA	ABC-type multidrug transport system, ATPase component
JZ-2_201803_bins_97_scaffold_21_14	JZ-2_201803_bins_97	0.581567	Thaumarchaeota archaeon	K01990	ABC-2 type transport system ATP-binding protein	arCOG00194	V	CcmA	ABC-type multidrug transport system, ATPase component
JZ-2_201803_bins_97_scaffold_41_8	JZ-2_201803_bins_97	0.640634	Thaumarchaeota archaeon	K22227	AdoMet-dependent heme synthase [EC:1.3.98.6]	arCOG00938	R	-	Radical SAM superfamily enzyme
JZ-2_201803_bins_97_scaffold_9_7	JZ-2_201803_bins_97	0.573704	Thaumarchaeota archaeon	K00174	2-oxoglutarate/2-oxoacid ferredoxin oxidoreductase subunit alpha [EC:1.2.7.3 1.2.7.11]	arCOG01606	C	PorA	Pyruvate:ferredoxin oxidoreductase or related 2-oxoacid:ferredoxin oxidoreductase, alpha subunit and gamma
JZ-2_201803_bins_97_scaffold_46_8	JZ-2_201803_bins_97	0.529597	Candidatus Lokiarchaeota archaeon	K07075	uncharacterized protein	arCOG05024	V	-	HEPN domain containing protein
JZ-2_201803_bins_97_scaffold_39_5	JZ-2_201803_bins_97	0.638283	Candidatus Thorarchaeota archaeon	K00065	2-dehydro-3-deoxy-D-gluconate 5-dehydrogenase [EC:1.1.1.127]	arCOG01259	I	FabG	Short-chain alcohol dehydrogenase
JZ-2_201803_bins_97_scaffold_20_12	JZ-2_201803_bins_97	0.501081	Archaea	K09014	Fe-S cluster assembly protein SufB	arCOG01715	O	SufB	Cysteine desulfurase activator SufB
JZ-2_201803_bins_97_scaffold_33_2	JZ-2_201803_bins_97	0.554324	Archaea	K01619	deoxyribose-phosphate aldolase [EC:4.1.2.4]	arCOG04320	F	DeoC	Deoxyribose-phosphate aldolase
JZ-2_201803_bins_97_scaffold_42_8	JZ-2_201803_bins_97	0.615006	Archaea	K00525	ribonucleoside-diphosphate reductase alpha chain [EC:1.17.4.1]	arCOG04276	F	NrdA	Ribonucleotide reductase, alpha subunit
JZ-2_201803_bins_97_scaffold_69_4	JZ-2_201803_bins_97	0.625693	Archaea	K17314	trehalose transport system ATP-binding protein	arCOG00175	G	MalK	ABC-type sugar transport system, ATPase component
JZ-2_201803_bins_97_scaffold_79_3	JZ-2_201803_bins_97	0.630431	Methanobacterium	K01990	ABC-2 type transport system ATP-binding protein	arCOG00194	V	CcmA	ABC-type multidrug transport system, ATPase component
JZ-2_201803_bins_97_scaffold_81_1	JZ-2_201803_bins_97	0.622922	Archaeoglobus fulgidus DSM 4304	K03724	ATP-dependent helicase Lhr and Lhr-like helicase [EC:3.6.4.-]	arCOG00557	R	Lhr	Lhr-like helicase
JZ-2_201803_bins_97_scaffold_15_3	JZ-2_201803_bins_97	0.611415	Sulfolobus	K00111	glycerol-3-phosphate dehydrogenase [EC:1.1.5.3]	arCOG00753	C	GlpA	Glycerol-3-phosphate dehydrogenase
JZ-2_201803_bins_97_scaffold_32_5	JZ-2_201803_bins_97	0.633396	Thermoplasmatales			arCOG01907	S	AIM24	Uncharacterized protein, AIM24 family
JZ-2_201803_bins_97_scaffold_47_5	JZ-2_201803_bins_97	0.521227	Thermoplasmatales	K01710	dTDP-glucose 4,6-dehydratase [EC:4.2.1.46]	arCOG01371	M	RfbB	dTDP-D-glucose 4,6-dehydratase
JZ-2_201803_bins_97_scaffold_72_1	JZ-2_201803_bins_97	0.586423	Thermoplasmatales	K07386	putative endopeptidase [EC:3.4.24.-]	arCOG05200	O	PepO	Predicted metalloendopeptidase
JZ-2_201803_bins_97_scaffold_9_9	JZ-2_201803_bins_97	0.633361	Thermoplasmatales	K01659	2-methylcitrate synthase [EC:2.3.3.5]	arCOG04237	C	GltA	Citrate synthase
JZ-2_201803_bins_97_scaffold_60_2	JZ-2_201803_bins_97	0.63486	Pedobacter sp. SYP-B3415	K03687	molecular chaperone GrpE	arCOG04772	O	GrpE	Molecular chaperone GrpE (heat shock protein)
JZ-2_201803_bins_97_scaffold_9_8	JZ-2_201803_bins_97	0.645327	unclassified Thermocladium	K00175	2-oxoglutarate/2-oxoacid ferredoxin oxidoreductase subunit beta [EC:1.2.7.3 1.2.7.11]	arCOG01599	C	PorB	Pyruvate:ferredoxin oxidoreductase or related 2-oxoacid:ferredoxin oxidoreductase, beta subunit
JZ-2_201803_bins_97_scaffold_21_11	JZ-2_201803_bins_97	0.644184	Sulfurisphaera tokodaii str. 7	K07566	L-threonylcarbamoyladenylate synthase [EC:2.7.7.87]	arCOG01952	J	SUA5	tRNA A37 threonylcarbamoyladenosine synthetase subunit TsaC/SUA5/YrdC
JZ-2_201803_bins_97_scaffold_36_10	JZ-2_201803_bins_97	0.56605	Thermoplasma acidophilum DSM 1728	K06222	2,5-diketo-D-gluconate reductase B [EC:1.1.1.346]	arCOG01619	R	ARA1	Aldo/keto reductase, related to diketogulonate reductase
JZ-2_201803_bins_97_scaffold_67_5	JZ-2_201803_bins_97	0.619353	Thermoplasma acidophilum DSM 1728	K06222	2,5-diketo-D-gluconate reductase B [EC:1.1.1.346]	arCOG01619	R	ARA1	Aldo/keto reductase, related to diketogulonate reductase
JZ-2_201803_bins_97_scaffold_63_3	JZ-2_201803_bins_97	0.602214	Euryarchaeota	K03165	DNA topoisomerase III [EC:5.6.2.1]	arCOG01305	L	-	Topoisomerase DNA binding C4 zinc finger fused to uncharacterized N-terminal domain often associated with RecB-like endonuclease
JZ-2_201803_bins_97_scaffold_49_2	JZ-2_201803_bins_97	0.544761	Chitinophagaceae	K01867	tryptophanyl-tRNA synthetase [EC:6.1.1.2]	arCOG01887	J	TrpS	Tryptophanyl-tRNA synthetase
JZ-2_201803_bins_97_scaffold_13_4	JZ-2_201803_bins_97	0.636177	Thaumarchaeota	K06929	uncharacterized protein	arCOG04227	R	-	Predicted CoA-binding protein
JZ-2_201803_bins_97_scaffold_31_7	JZ-2_201803_bins_97	0.609556	Thaumarchaeota	K00088	IMP dehydrogenase [EC:1.1.1.205]	arCOG00612	F	GuaB	IMP dehydrogenase/GMP reductase
JZ-2_201803_bins_97_scaffold_30_9	JZ-2_201803_bins_97	0.596947	Thermoanaerobacterales	K04567	lysyl-tRNA synthetase, class II [EC:6.1.1.6]	arCOG00408	J	LysU	Lysyl-tRNA synthetase (class II)
JZ-2_201803_bins_97_scaffold_20_13	JZ-2_201803_bins_97	0.566107	Streptosporangiales	K09013	Fe-S cluster assembly ATP-binding protein	arCOG04236	O	SufC	Cysteine desulfurase activator ATPase
JZ-2_201803_bins_97_scaffold_11_13	JZ-2_201803_bins_97	0.572842	Cytophagaceae	K07319	adenine-specific DNA-methyltransferase [EC:2.1.1.72]	arCOG00115	L	-	DNA modification methylase
JZ-2_201803_bins_97_scaffold_61_2	JZ-2_201803_bins_97	0.641923	Methanothrix sp.	K18978	glyceraldehyde-3-phosphate dehydrogenase [NAD(P)+] [EC:1.2.1.90]	arCOG01252	C	PutA	Lactaldehyde dehydrogenase, Succinate semialdehyde dehydrogenase or other NAD-dependent aldehyde dehydrogenase
JZ-2_201803_bins_97_scaffold_28_4	JZ-2_201803_bins_97	0.567438	Bacteroidetes
JADFAP010000035.1_7	GCA_015121965.1_ASM1512196v1_genomic	0.532624	Crenarchaeota archaeon SCGC AAA471-B05	K00798	cob(I)alamin adenosyltransferase [EC:2.5.1.17]	arCOG00489	H	PduO	Cob(I)alamin adenosyltransferase
JADFAP010000021.1_2	GCA_015121965.1_ASM1512196v1_genomic	0.519627	Caldisphaera lagunensis DSM 15908	K09020	ureidoacrylate peracid hydrolase [EC:3.5.1.110]	arCOG01943	Q	PncA	Amidase related to nicotinamidase
JADFAP010000023.1_3	GCA_015121965.1_ASM1512196v1_genomic	0.641492	Sulfolobaceae	K01535	H+-transporting ATPase [EC:7.1.2.1]	arCOG01578	P	MgtA	Cation transport ATPase
JADFAP010000003.1_20	GCA_015121965.1_ASM1512196v1_genomic	0.526693	Methanomassiliicoccales	K02434	aspartyl-tRNA(Asn)/glutamyl-tRNA(Gln) amidotransferase subunit B [EC:6.3.5.6 6.3.5.7]	arCOG01718	J	GatB	Asp-tRNAAsn/Glu-tRNAGln amidotransferase B subunit
JADFAP010000029.1_6	GCA_015121965.1_ASM1512196v1_genomic	0.596476	Firmicutes	K01868	threonyl-tRNA synthetase [EC:6.1.1.3]	arCOG00401	J	ThrS	Threonyl-tRNA synthetase
JADFAP010000017.1_40	GCA_015121965.1_ASM1512196v1_genomic	0.570605	Acidianus	K00174	2-oxoglutarate/2-oxoacid ferredoxin oxidoreductase subunit alpha [EC:1.2.7.3 1.2.7.11]	arCOG01606	C	PorA	Pyruvate:ferredoxin oxidoreductase or related 2-oxoacid:ferredoxin oxidoreductase, alpha subunit and gamma
JADFAP010000002.1_9	GCA_015121965.1_ASM1512196v1_genomic	0.628563	cellular organisms			arCOG00723	S	-	Uncharacterized protein, DUF488 family
JADFAP010000016.1_3	GCA_015121965.1_ASM1512196v1_genomic	0.534295	cellular organisms	K00384	thioredoxin reductase (NADPH) [EC:1.8.1.9]	arCOG01296	O	TrxB	Thioredoxin reductase
JADFAP010000018.1_3	GCA_015121965.1_ASM1512196v1_genomic	0.638166	cellular organisms	K13378	NADH-quinone oxidoreductase subunit C/D [EC:7.1.1.2]	arCOG01548	C	NuoD	NADH dehydrogenase subunit D
JADFAP010000018.1_4	GCA_015121965.1_ASM1512196v1_genomic	0.628559	cellular organisms	K00337	NADH-quinone oxidoreductase subunit H [EC:7.1.1.2]	arCOG01546	C	NuoH	NADH dehydrogenase subunit H
JADFAP010000032.1_10	GCA_015121965.1_ASM1512196v1_genomic	0.57675	cellular organisms	K00873	pyruvate kinase [EC:2.7.1.40]	arCOG04120	G	PykF	Pyruvate kinase
JADFAP010000012.1_8	GCA_015121965.1_ASM1512196v1_genomic	0.54506	Prolixibacteraceae	K02612	ring-1,2-phenylacetyl-CoA epoxidase subunit PaaD	arCOG01845	O	PaaD	Metal-sulfur cluster biosynthetic enzyme
JADFAP010000033.1_5	GCA_015121965.1_ASM1512196v1_genomic	0.582526	Brevibacillus sp. CFH S0501	K01297	muramoyltetrapeptide carboxypeptidase [EC:3.4.17.13]	arCOG04676	V	LdcA	Uncharacterized protein, homolog of microcin C7 resistance protein MccF
JADFAP010000014.1_1	GCA_015121965.1_ASM1512196v1_genomic	0.648778	Cuniculiplasma	K07386	putative endopeptidase [EC:3.4.24.-]	arCOG05200	O	PepO	Predicted metalloendopeptidase
JADFAP010000002.1_7	GCA_015121965.1_ASM1512196v1_genomic	0.502611	TACK group	K09014	Fe-S cluster assembly protein SufB	arCOG01715	O	SufB	Cysteine desulfurase activator SufB
JADFAP010000032.1_17	GCA_015121965.1_ASM1512196v1_genomic	0.611532	TACK group	K00176	2-oxoglutarate ferredoxin oxidoreductase subunit delta [EC:1.2.7.3]	arCOG04548	C	-	Ferredoxin
JADFAP010000039.1_24	GCA_015121965.1_ASM1512196v1_genomic	0.605403	TACK group	K03593	ATP-binding protein involved in chromosome partitioning	arCOG00585	D	Mrp	Mrp family protein, ATPase, contains iron-sulfur cluster
JADFAP010000013.1_3	GCA_015121965.1_ASM1512196v1_genomic	0.616441	Thermoprotei	K21929	uracil-DNA glycosylase [EC:3.2.2.27]	arCOG00905	L	-	Uracil-DNA glycosylase
JADFAP010000017.1_39	GCA_015121965.1_ASM1512196v1_genomic	0.641266	Thermoprotei	K00175	2-oxoglutarate/2-oxoacid ferredoxin oxidoreductase subunit beta [EC:1.2.7.3 1.2.7.11]	arCOG01599	C	PorB	Pyruvate:ferredoxin oxidoreductase or related 2-oxoacid:ferredoxin oxidoreductase, beta subunit
JADFAP010000005.1_3	GCA_015121965.1_ASM1512196v1_genomic	0.62124	Ferroplasmaceae archaeon UBA567	K21567	ferredoxin/flavodoxin---NADP+ reductase [EC:1.18.1.2 1.19.1.1]	arCOG01296	O	TrxB	Thioredoxin reductase
JADFAP010000040.1_17	GCA_015121965.1_ASM1512196v1_genomic	0.609708	unclassified Thermoplasmatales (miscellaneous)	K05592	ATP-dependent RNA helicase DeaD [EC:3.6.4.13]	arCOG00558	L	SrmB	Superfamily II DNA and RNA helicase
JADFAP010000029.1_8	GCA_015121965.1_ASM1512196v1_genomic	0.555387	Thermoplasmatales archaeon B_DKE	K02347	DNA polymerase (family X)	arCOG00305	L	POL4	DNA polymerase IV (family X)
JADFAP010000024.1_6	GCA_015121965.1_ASM1512196v1_genomic	0.556874	Candidatus Marsarchaeota G1 archaeon BE_D	K14163	bifunctional glutamyl/prolyl-tRNA synthetase [EC:6.1.1.17 6.1.1.15]	arCOG00402	J	ProS	Prolyl-tRNA synthetase
JADFAP010000039.1_6	GCA_015121965.1_ASM1512196v1_genomic	0.567981	Candidatus Marsarchaeota G1 archaeon BE_D	K11645	fructose-bisphosphate aldolase, class I [EC:4.1.2.13]	arCOG04044	E	-	2-amino-3,7-dideoxy-D-threo-hept-6-ulosonic acid synthase, DhnA-aldolase family
JADFAP010000013.1_6	GCA_015121965.1_ASM1512196v1_genomic	0.581106	Bacteria	K00331	NADH-quinone oxidoreductase subunit B [EC:7.1.1.2]	arCOG01554	C	NuoB	F420H2 dehydrogenase subunit, related to NADH:ubiquinone oxidoreductase 20 kD subunit
JADFAP010000025.1_1	GCA_015121965.1_ASM1512196v1_genomic	0.526286	Bacteria	K01874	methionyl-tRNA synthetase [EC:6.1.1.10]	arCOG00810	J	MetG	Methionyl-tRNA synthetase
JADFAP010000009.1_14	GCA_015121965.1_ASM1512196v1_genomic	0.61648	Candidatus Bathyarchaeota archaeon	K00864	glycerol kinase [EC:2.7.1.30]	arCOG00024	C	GlpK	Glycerol kinase
JADFAP010000025.1_2	GCA_015121965.1_ASM1512196v1_genomic	0.549363	Candidatus Bathyarchaeota archaeon	K24012	acetate---CoA ligase (ADP-forming) [EC:6.2.1.13]	arCOG01338	C	-	Acyl-CoA synthetase, ATP-grasp containing subunit
JADFAP010000031.1_13	GCA_015121965.1_ASM1512196v1_genomic	0.639566	Archaea	K18978	glyceraldehyde-3-phosphate dehydrogenase [NAD(P)+] [EC:1.2.1.90]	arCOG01252	C	PutA	Lactaldehyde dehydrogenase, Succinate semialdehyde dehydrogenase or other NAD-dependent aldehyde dehydrogenase
JADFAP010000039.1_10	GCA_015121965.1_ASM1512196v1_genomic	0.588026	Archaea	K03787	5'-nucleotidase [EC:3.1.3.5]	arCOG02303	R	SurE	Predicted acid phosphatase
JADFAP010000040.1_20	GCA_015121965.1_ASM1512196v1_genomic	0.593513	Archaea	K03165	DNA topoisomerase III [EC:5.6.2.1]	arCOG01305	L	-	Topoisomerase DNA binding C4 zinc finger fused to uncharacterized N-terminal domain often associated with RecB-like endonuclease
JADFAP010000002.1_16	GCA_015121965.1_ASM1512196v1_genomic	0.555947	Methanobacterium			arCOG06027	S	-	Uncharacterized protein, DUF488 family
JADFAP010000032.1_4	GCA_015121965.1_ASM1512196v1_genomic	0.59376	Archaeoglobus fulgidus DSM 4304	K03671	thioredoxin 1	arCOG01972	O	TrxA	Thiol-disulfide isomerase or thioredoxin
JADFAP010000023.1_4	GCA_015121965.1_ASM1512196v1_genomic	0.611081	Diaforarchaea group	K08167	MFS transporter, DHA2 family, multidrug resistance protein	arCOG00144	G	-	MFS family permease
JADFAP010000039.1_26	GCA_015121965.1_ASM1512196v1_genomic	0.627871	Sulfolobus	K00111	glycerol-3-phosphate dehydrogenase [EC:1.1.5.3]	arCOG00753	C	GlpA	Glycerol-3-phosphate dehydrogenase
JADFAP010000023.1_8	GCA_015121965.1_ASM1512196v1_genomic	0.620959	Thermoplasmatales	K21929	uracil-DNA glycosylase [EC:3.2.2.27]	arCOG00905	L	-	Uracil-DNA glycosylase
JADFAP010000021.1_1	GCA_015121965.1_ASM1512196v1_genomic	0.616023	Thermoplasma	K06222	2,5-diketo-D-gluconate reductase B [EC:1.1.1.346]	arCOG01619	R	ARA1	Aldo/keto reductase, related to diketogulonate reductase
JADFAP010000009.1_4	GCA_015121965.1_ASM1512196v1_genomic	0.569353	unclassified Mucilaginibacter	K03687	molecular chaperone GrpE	arCOG04772	O	GrpE	Molecular chaperone GrpE (heat shock protein)
JADFAP010000003.1_21	GCA_015121965.1_ASM1512196v1_genomic	0.58749	Euryarchaeota	K01876	aspartyl-tRNA synthetase [EC:6.1.1.12]	arCOG00406	J	AsnS	Aspartyl/asparaginyl-tRNA synthetase
JADFAP010000013.1_7	GCA_015121965.1_ASM1512196v1_genomic	0.537882	Euryarchaeota	K16881	mannose-1-phosphate guanylyltransferase / phosphomannomutase [EC:2.7.7.13 5.4.2.8]	arCOG00668	M	GCD1	Nucleoside-diphosphate-sugar pyrophosphorylase involved in lipopolysaccharide biosynthesis/translation initiation factor 2B, gamma/epsilon subunit
JADFAP010000020.1_8	GCA_015121965.1_ASM1512196v1_genomic	0.522356	Metallosphaera	K02034	peptide/nickel transport system permease protein	arCOG00748	E	DppC	ABC-type dipeptide/oligopeptide/nickel transport system, permease component
JADFAP010000002.1_17	GCA_015121965.1_ASM1512196v1_genomic	0.559495	Pyrinomonas methylaliphatogenes	K02503	histidine triad (HIT) family protein	arCOG00419	F	Hit	HIT family hydrolase
JADFAP010000004.1_2	GCA_015121965.1_ASM1512196v1_genomic	0.609692	Thermoanaerobacterales	K04567	lysyl-tRNA synthetase, class II [EC:6.1.1.6]	arCOG00408	J	LysU	Lysyl-tRNA synthetase (class II)
JADFAP010000009.1_6	GCA_015121965.1_ASM1512196v1_genomic	0.539413	Bacteroidetes/Chlorobi group	K03686	molecular chaperone DnaJ	arCOG02846	O	DnaJ	DnaJ-class molecular chaperone
JZ-2_201601_bins_28_scaffold_8_20	JZ-2_201601_bins_28	0.570604	Acidilobus	K23518	O-acetyl-ADP-ribose deacetylase [EC:3.1.1.106]	arCOG04225	J	YmdB	O-acetyl-ADP-ribose deacetylase (regulator of RNase III), contains Macro domain
JZ-2_201601_bins_28_scaffold_2_12	JZ-2_201601_bins_28	0.589639	cellular organisms	K03151	tRNA uracil 4-sulfurtransferase [EC:2.8.1.4]	arCOG00038	J	ThiI	tRNA S(4)U 4-thiouridine synthase
JZ-2_201601_bins_28_scaffold_7_15	JZ-2_201601_bins_28	0.614837	cellular organisms	K03671	thioredoxin 1	arCOG01972	O	TrxA	Thiol-disulfide isomerase or thioredoxin
JZ-2_201601_bins_28_scaffold_6_25	JZ-2_201601_bins_28	0.514889	unclassified Candidatus Bathyarchaeota	K01537	P-type Ca2+ transporter type 2C [EC:7.2.2.10]	arCOG01578	P	MgtA	Cation transport ATPase
JZ-2_201601_bins_28_scaffold_3_26	JZ-2_201601_bins_28	0.578245	TACK group	K01622	fructose 1,6-bisphosphate aldolase/phosphatase [EC:4.1.2.13 3.1.3.11]	arCOG04180	G	-	Bifunctional fructose-1,6-bisphosphate aldolase/phosphatase FBPA/FBPase
JZ-2_201601_bins_28_scaffold_6_40	JZ-2_201601_bins_28	0.531194	TACK group	K01858	myo-inositol-1-phosphate synthase [EC:5.5.1.4]	arCOG04213	I	INO1	Myo-inositol-1-phosphate synthase
JZ-2_201601_bins_28_scaffold_7_7	JZ-2_201601_bins_28	0.645914	Candidatus Bathyarchaeota archaeon RBG_13_46_16b	K01531	P-type Mg2+ transporter [EC:7.2.2.14]	arCOG01578	P	MgtA	Cation transport ATPase
JZ-2_201601_bins_28_scaffold_1_132	JZ-2_201601_bins_28	0.602223	Thermoprotei			arCOG00723	S	-	Uncharacterized protein, DUF488 family
JZ-2_201601_bins_28_scaffold_1_44	JZ-2_201601_bins_28	0.648426	Candidatus Methanosuratus	K07059	uncharacterized protein	arCOG01768	E	GlpG	Membrane associated serine protease
JZ-2_201601_bins_28_scaffold_11_7	JZ-2_201601_bins_28	0.530594	Candidatus Bathyarchaeota archaeon	K00054	hydroxymethylglutaryl-CoA reductase [EC:1.1.1.88]	arCOG04260	I	HMG1	Hydroxymethylglutaryl-CoA reductase
JZ-2_201601_bins_28_scaffold_1_65	JZ-2_201601_bins_28	0.613403	Candidatus Bathyarchaeota archaeon	K01611	S-adenosylmethionine decarboxylase [EC:4.1.1.50]	arCOG00279	E	SpeD	S-adenosylmethionine decarboxylase/arginine decarboxylase
JZ-2_201601_bins_28_scaffold_1_85	JZ-2_201601_bins_28	0.54557	Candidatus Bathyarchaeota archaeon	K00096	glycerol-1-phosphate dehydrogenase [NAD(P)+] [EC:1.1.1.261]	arCOG00982	C	GldA	Glycerol dehydrogenase or related enzyme
JZ-2_201601_bins_28_scaffold_2_58	JZ-2_201601_bins_28	0.623053	Candidatus Bathyarchaeota archaeon	K00939	adenylate kinase [EC:2.7.4.3]	arCOG01046	F	Adk	Adenylate kinase or related kinase
JZ-2_201601_bins_28_scaffold_2_59	JZ-2_201601_bins_28	0.644688	Candidatus Bathyarchaeota archaeon	K16881	mannose-1-phosphate guanylyltransferase / phosphomannomutase [EC:2.7.7.13 5.4.2.8]	arCOG00663	M	GCD1	Nucleoside-diphosphate-sugar pyrophosphorylase involved in lipopolysaccharide biosynthesis/translation initiation factor 2B, gamma/epsilon subunit
JZ-2_201601_bins_28_scaffold_3_63	JZ-2_201601_bins_28	0.557902	Candidatus Bathyarchaeota archaeon	K06878	tRNA-binding protein	arCOG00810	J	MetG	Methionyl-tRNA synthetase
JZ-2_201601_bins_28_scaffold_3_73	JZ-2_201601_bins_28	0.616323	Candidatus Bathyarchaeota archaeon	K24991	methenyltetrahydrofolate synthase domain-containing protein	arCOG00474	H	FAU1	5-formyltetrahydrofolate cyclo-ligase
JZ-2_201601_bins_28_scaffold_4_86	JZ-2_201601_bins_28	0.62688	Candidatus Bathyarchaeota archaeon	K21029	molybdopterin-synthase adenylyltransferase [EC:2.7.7.80]	arCOG01676	H	ThiF	Dinucleotide-utilizing enzyme involved in molybdopterin and thiamine biosynthesis
JZ-2_201601_bins_28_scaffold_8_19	JZ-2_201601_bins_28	0.573591	Candidatus Bathyarchaeota archaeon	K03652	DNA-3-methyladenine glycosylase [EC:3.2.2.21]	arCOG04295	L	Mpg	3-methyladenine DNA glycosylase
JZ-2_201601_bins_28_scaffold_7_5	JZ-2_201601_bins_28	0.638674	Thaumarchaeota archaeon	K10979	DNA end-binding protein Ku	arCOG10146	L	YkoV	Non-homologous end joining protein Ku, dsDNA break repair
JZ-2_201601_bins_28_scaffold_13_3	JZ-2_201601_bins_28	0.61622	Archaea	K21929	uracil-DNA glycosylase [EC:3.2.2.27]	arCOG00905	L	-	Uracil-DNA glycosylase
JZ-2_201601_bins_28_scaffold_2_47	JZ-2_201601_bins_28	0.532601	Archaea	K00573	protein-L-isoaspartate(D-aspartate) O-methyltransferase [EC:2.1.1.77]	arCOG00976	O	Pcm	Protein-L-isoaspartate carboxylmethyltransferase
JZ-2_201601_bins_28_scaffold_3_13	JZ-2_201601_bins_28	0.514962	Archaea	K01895	acetyl-CoA synthetase [EC:6.2.1.1]	arCOG01529	I	Acs	Acyl-coenzyme A synthetase/AMP-(fatty) acid ligase
JZ-2_201601_bins_28_scaffold_3_18	JZ-2_201601_bins_28	0.513853	Archaea	K04768	acetoin utilization protein AcuC	arCOG00324	R	AcuC	Deacetylase, including yeast histone deacetylase and acetoin utilization protein
JZ-2_201601_bins_28_scaffold_8_15	JZ-2_201601_bins_28	0.572471	Archaea	K03724	ATP-dependent helicase Lhr and Lhr-like helicase [EC:3.6.4.-]	arCOG00557	R	Lhr	Lhr-like helicase
JZ-2_201601_bins_28_scaffold_9_6	JZ-2_201601_bins_28	0.560876	Archaea	K22585	DNA repair protein NreA	arCOG01290	L	SplB	DNA repair photolyase
JZ-2_201601_bins_28_scaffold_7_33	JZ-2_201601_bins_28	0.591538	Archaeoglobus	K02600	transcription termination/antitermination protein NusA	arCOG01760	K	NusA	Transcription elongation factor
JZ-2_201601_bins_28_scaffold_3_72	JZ-2_201601_bins_28	0.595886	Candidatus Verstraetearchaeota archaeon	K08281	nicotinamidase/pyrazinamidase [EC:3.5.1.19 3.5.1.-]	arCOG01943	Q	PncA	Amidase related to nicotinamidase
JZ-2_201601_bins_28_scaffold_6_19	JZ-2_201601_bins_28	0.640408	Candidatus Verstraetearchaeota archaeon	K15888	tritrans,polycis-undecaprenyl-diphosphate synthase [geranylgeranyl-diphosphate specific] [EC:2.5.1.89]	arCOG01532	I	UppS	Undecaprenyl pyrophosphate synthase
JZ-2_201601_bins_28_scaffold_7_34	JZ-2_201601_bins_28	0.598552	Archaeoglobales archaeon	K02973	small subunit ribosomal protein S23e	arCOG04255	J	RpsL	Ribosomal protein S12
JZ-2_201601_bins_28_scaffold_7_6	JZ-2_201601_bins_28	0.625302	Archaeoglobales archaeon	K01971	bifunctional non-homologous end joining protein LigD [EC:6.5.1.1]	arCOG01347	L	CDC9	ATP-dependent DNA ligase
JZ-2_201601_bins_28_scaffold_5_67	JZ-2_201601_bins_28	0.556275	Hadesarchaea archaeon	K04069	pyruvate formate lyase activating enzyme [EC:1.97.1.4]	arCOG00952	O	PflA	Pyruvate-formate lyase-activating enzyme
JZ-2_201601_bins_28_scaffold_8_10	JZ-2_201601_bins_28	0.528253	Hadesarchaea archaeon	K01874	methionyl-tRNA synthetase [EC:6.1.1.10]	arCOG00810	J	MetG	Methionyl-tRNA synthetase
JZ-2_201601_bins_28_scaffold_13_2	JZ-2_201601_bins_28	0.563929	Thermoprotei archaeon	K22585	DNA repair protein NreA	arCOG01290	L	SplB	DNA repair photolyase
JZ-2_201601_bins_28_scaffold_3_12	JZ-2_201601_bins_28	0.564137	Thermoprotei archaeon	K00943	dTMP kinase [EC:2.7.4.9]	arCOG01891	F	Tmk	Thymidylate kinase
JZ-2_201601_bins_28_scaffold_5_23	JZ-2_201601_bins_28	0.602081	Thermococcus	K01975	RNA 2',3'-cyclic 3'-phosphodiesterase [EC:3.1.4.58]	arCOG01736	J	LigT	2'-5' RNA ligase
JZ-2_201601_bins_28_scaffold_5_22	JZ-2_201601_bins_28	0.613241	Candidatus Methanollivieraceae	K00789	S-adenosylmethionine synthetase [EC:2.5.1.6]	arCOG01678	E	MetK	Archaeal S-adenosylmethionine synthetase
JZ-2_201601_bins_28_scaffold_9_12	JZ-2_201601_bins_28	0.585649	Euryarchaeota	K02938	large subunit ribosomal protein L8e	arCOG04067	J	RplB	Ribosomal protein L2
JZ-2_201601_bins_28_scaffold_1_152	JZ-2_201601_bins_28	0.599264	Dictyoglomus turgidum DSM 6724	K01092	myo-inositol-1(or 4)-monophosphatase [EC:3.1.3.25]	arCOG01349	G	SuhB	Archaeal fructose-1,6-bisphosphatase or related enzyme of inositol monophosphatase family
JZ-2_201601_bins_28_scaffold_1_46	JZ-2_201601_bins_28	0.54559	Thermosulfurimonas dismutans	K01611	S-adenosylmethionine decarboxylase [EC:4.1.1.50]	arCOG00279	E	SpeD	S-adenosylmethionine decarboxylase/arginine decarboxylase
DRTY-3_201709_bins_12_scaffold_25_1	DRTY-3_201709_bins_12	0.608728	Sulfolobaceae	K00111	glycerol-3-phosphate dehydrogenase [EC:1.1.5.3]	arCOG00753	C	GlpA	Glycerol-3-phosphate dehydrogenase
DRTY-3_201709_bins_12_scaffold_11_17	DRTY-3_201709_bins_12	0.614595	cellular organisms	K09013	Fe-S cluster assembly ATP-binding protein	arCOG04236	O	SufC	Cysteine desulfurase activator ATPase
DRTY-3_201709_bins_12_scaffold_15_3	DRTY-3_201709_bins_12	0.585143	cellular organisms	K14163	bifunctional glutamyl/prolyl-tRNA synthetase [EC:6.1.1.17 6.1.1.15]	arCOG00402	J	ProS	Prolyl-tRNA synthetase
DRTY-3_201709_bins_12_scaffold_4_9	DRTY-3_201709_bins_12	0.585981	cellular organisms	K01876	aspartyl-tRNA synthetase [EC:6.1.1.12]	arCOG00406	J	AsnS	Aspartyl/asparaginyl-tRNA synthetase
DRTY-3_201709_bins_12_scaffold_2_28	DRTY-3_201709_bins_12	0.537329	Prolixibacteraceae	K02612	ring-1,2-phenylacetyl-CoA epoxidase subunit PaaD	arCOG01845	O	PaaD	Metal-sulfur cluster biosynthetic enzyme
DRTY-3_201709_bins_12_scaffold_10_11	DRTY-3_201709_bins_12	0.588392	TACK group	K03787	5'-nucleotidase [EC:3.1.3.5]	arCOG02303	R	SurE	Predicted acid phosphatase
DRTY-3_201709_bins_12_scaffold_11_18	DRTY-3_201709_bins_12	0.509625	TACK group	K09014	Fe-S cluster assembly protein SufB	arCOG01715	O	SufB	Cysteine desulfurase activator SufB
DRTY-3_201709_bins_12_scaffold_12_13	DRTY-3_201709_bins_12	0.56001	TACK group	K25141	daunorubicin/doxorubicin transport system ATP-binding protein	arCOG00196	V	CcmA	ABC-type multidrug transport system, ATPase component
DRTY-3_201709_bins_12_scaffold_6_14	DRTY-3_201709_bins_12	0.517842	TACK group	K00384	thioredoxin reductase (NADPH) [EC:1.8.1.9]	arCOG01296	O	TrxB	Thioredoxin reductase
DRTY-3_201709_bins_12_scaffold_5_11	DRTY-3_201709_bins_12	0.644726	Thermoprotei	K00175	2-oxoglutarate/2-oxoacid ferredoxin oxidoreductase subunit beta [EC:1.2.7.3 1.2.7.11]	arCOG01599	C	PorB	Pyruvate:ferredoxin oxidoreductase or related 2-oxoacid:ferredoxin oxidoreductase, beta subunit
DRTY-3_201709_bins_12_scaffold_1_30	DRTY-3_201709_bins_12	0.5956	Thaumarchaeota archaeon UBA164	K00390	phosphoadenosine phosphosulfate reductase [EC:1.8.4.8 1.8.4.10]	arCOG04586	E	CysH	3'-phosphoadenosine 5'-phosphosulfate sulfotransferase (PAPS reductase)/FAD synthetase or related enzyme
DRTY-3_201709_bins_12_scaffold_1_42	DRTY-3_201709_bins_12	0.590581	Thermoplasmata archaeon M9B1D	K00873	pyruvate kinase [EC:2.7.1.40]	arCOG04120	G	PykF	Pyruvate kinase
DRTY-3_201709_bins_12_scaffold_20_2	DRTY-3_201709_bins_12	0.598116	Thermoplasmatales archaeon B_DKE	K02347	DNA polymerase (family X)	arCOG00305	L	POL4	DNA polymerase IV (family X)
DRTY-3_201709_bins_12_scaffold_11_2	DRTY-3_201709_bins_12	0.588408	Thermoplasmatales archaeon ARMAN	K00425	cytochrome bd ubiquinol oxidase subunit I [EC:7.1.1.7]	arCOG02721	C	CydA	Cytochrome bd-type quinol oxidase, subunit 1
DRTY-3_201709_bins_12_scaffold_12_15	DRTY-3_201709_bins_12	0.622284	Thermoplasmatales archaeon ARMAN	K19784	chromate reductase, NAD(P)H dehydrogenase (quinone)	arCOG04624	R	-	Multimeric flavodoxin WrbA
DRTY-3_201709_bins_12_scaffold_21_3	DRTY-3_201709_bins_12	0.639254	Thermoplasmatales archaeon ARMAN	K00520	mercuric reductase [EC:1.16.1.1]	arCOG01068	C	Lpd	Pyruvate/2-oxoglutarate dehydrogenase complex, dihydrolipoamide dehydrogenase (E3) component or related enzyme
DRTY-3_201709_bins_12_scaffold_10_7	DRTY-3_201709_bins_12	0.543826	Candidatus Marsarchaeota G1 archaeon BE_D	K11645	fructose-bisphosphate aldolase, class I [EC:4.1.2.13]	arCOG04044	E	-	2-amino-3,7-dideoxy-D-threo-hept-6-ulosonic acid synthase, DhnA-aldolase family
DRTY-3_201709_bins_12_scaffold_5_5	DRTY-3_201709_bins_12	0.50967	Bacteria	K01874	methionyl-tRNA synthetase [EC:6.1.1.10]	arCOG00810	J	MetG	Methionyl-tRNA synthetase
DRTY-3_201709_bins_12_scaffold_6_10	DRTY-3_201709_bins_12	0.553423	Bacteria	K11717	cysteine desulfurase / selenocysteine lyase [EC:2.8.1.7 4.4.1.16]	arCOG00065	O	csdA	Selenocysteine lyase/Cysteine desulfurase
DRTY-3_201709_bins_12_scaffold_16_10	DRTY-3_201709_bins_12	0.60685	Candidatus Bathyarchaeota archaeon	K00176	2-oxoglutarate ferredoxin oxidoreductase subunit delta [EC:1.2.7.3]	arCOG04548	C	-	Ferredoxin
DRTY-3_201709_bins_12_scaffold_5_4	DRTY-3_201709_bins_12	0.566475	Candidatus Bathyarchaeota archaeon	K24012	acetate---CoA ligase (ADP-forming) [EC:6.2.1.13]	arCOG01338	C	-	Acyl-CoA synthetase, ATP-grasp containing subunit
DRTY-3_201709_bins_12_scaffold_26_2	DRTY-3_201709_bins_12	0.580087	Thaumarchaeota archaeon	K01990	ABC-2 type transport system ATP-binding protein	arCOG00194	V	CcmA	ABC-type multidrug transport system, ATPase component
DRTY-3_201709_bins_12_scaffold_9_13	DRTY-3_201709_bins_12	0.626089	Thaumarchaeota archaeon	K03799	heat shock protein HtpX [EC:3.4.24.-]	arCOG01331	O	HtpX	Zn-dependent protease with chaperone function
DRTY-3_201709_bins_12_scaffold_4_13	DRTY-3_201709_bins_12	0.623942	Desulfurococcaceae archaeon AG1	K20712	3-(hydroxyamino)phenol mutase [EC:5.4.4.3]	arCOG01909	E	GlnA	Glutamine synthetase
DRTY-3_201709_bins_12_scaffold_6_7	DRTY-3_201709_bins_12	0.620586	Thermoplasma sp. Kam2015	K21929	uracil-DNA glycosylase [EC:3.2.2.27]	arCOG00905	L	-	Uracil-DNA glycosylase
DRTY-3_201709_bins_12_scaffold_3_22	DRTY-3_201709_bins_12	0.577679	Methanosarcina thermophila	K10773	endonuclease III [EC:4.2.99.18]	arCOG00459	L	Nth	EndoIII-related endonuclease
DRTY-3_201709_bins_12_scaffold_26_8	DRTY-3_201709_bins_12	0.625962	Thermoplasmatales	K21567	ferredoxin/flavodoxin---NADP+ reductase [EC:1.18.1.2 1.19.1.1]	arCOG01296	O	TrxB	Thioredoxin reductase
DRTY-3_201709_bins_12_scaffold_12_12	DRTY-3_201709_bins_12	0.625873	Thermoplasma	K06222	2,5-diketo-D-gluconate reductase B [EC:1.1.1.346]	arCOG01619	R	ARA1	Aldo/keto reductase, related to diketogulonate reductase
DRTY-3_201709_bins_12_scaffold_5_10	DRTY-3_201709_bins_12	0.574043	Crenarchaeota	K00174	2-oxoglutarate/2-oxoacid ferredoxin oxidoreductase subunit alpha [EC:1.2.7.3 1.2.7.11]	arCOG01606	C	PorA	Pyruvate:ferredoxin oxidoreductase or related 2-oxoacid:ferredoxin oxidoreductase, alpha subunit and gamma
DRTY-3_201709_bins_12_scaffold_8_4	DRTY-3_201709_bins_12	0.615834	Euryarchaeota	K01784	UDP-glucose 4-epimerase [EC:5.1.3.2]	arCOG01369	M	WcaG	Nucleoside-diphosphate-sugar epimerase
DRTY-3_201709_bins_12_scaffold_13_16	DRTY-3_201709_bins_12	0.640553	Nitrosopumilaceae	K06929	uncharacterized protein	arCOG04227	R	-	Predicted CoA-binding protein
DRTY-3_201709_bins_12_scaffold_17_7	DRTY-3_201709_bins_12	0.617828	Chthoniobacter flavus Ellin428			arCOG00723	S	-	Uncharacterized protein, DUF488 family
DRTY-3_201709_bins_12_scaffold_9_8	DRTY-3_201709_bins_12	0.601739	Thermoanaerobacterales	K04567	lysyl-tRNA synthetase, class II [EC:6.1.1.6]	arCOG00408	J	LysU	Lysyl-tRNA synthetase (class II)
DAUI01000023.1_39	Ca.Parvarchaeota.UBA569	0.561499	Polaribacter glomeratus	K01529	inosine/xanthosine triphosphatase [EC:3.6.1.73]
DAUI01000020.1_58	Ca.Parvarchaeota.UBA569	0.50618	Crenarchaeota archaeon SCGC AAA471-B05	K01480	agmatinase [EC:3.5.3.11]
DAUI01000018.1_16	Ca.Parvarchaeota.UBA569	0.521321	Treponema socranskii subsp. socranskii VPI DR56BR1116 = ATCC 35536	K01493	dCMP deaminase [EC:3.5.4.12]
DAUI01000018.1_22	Ca.Parvarchaeota.UBA569	0.606014	Candidatus Brocadiaceae	K01744	aspartate ammonia-lyase [EC:4.3.1.1]
DAUI01000028.1_23	Ca.Parvarchaeota.UBA569	0.554163	Sulfolobaceae	K09003	uncharacterized protein
DAUI01000020.1_39	Ca.Parvarchaeota.UBA569	0.648724	Firmicutes	K01876	aspartyl-tRNA synthetase [EC:6.1.1.12]
DAUI01000023.1_38	Ca.Parvarchaeota.UBA569	0.611171	Firmicutes	K07071	uncharacterized protein
DAUI01000003.1_46	Ca.Parvarchaeota.UBA569	0.426162	cellular organisms	K04567	lysyl-tRNA synthetase, class II [EC:6.1.1.6]
DAUI01000005.1_25	Ca.Parvarchaeota.UBA569	0.504028	cellular organisms	K06878	tRNA-binding protein
DAUI01000005.1_44	Ca.Parvarchaeota.UBA569	0.473628	cellular organisms	K01710	dTDP-glucose 4,6-dehydratase [EC:4.2.1.46]
DAUI01000008.1_6	Ca.Parvarchaeota.UBA569	0.533154	cellular organisms	K06223	DNA adenine methylase [EC:2.1.1.72]
DAUI01000010.1_33	Ca.Parvarchaeota.UBA569	0.606272	cellular organisms	K00332	NADH-quinone oxidoreductase subunit C [EC:7.1.1.2]
DAUI01000010.1_34	Ca.Parvarchaeota.UBA569	0.61392	cellular organisms	K00333	NADH-quinone oxidoreductase subunit D [EC:7.1.1.2]
DAUI01000010.1_35	Ca.Parvarchaeota.UBA569	0.634186	cellular organisms	K00337	NADH-quinone oxidoreductase subunit H [EC:7.1.1.2]
DAUI01000023.1_43	Ca.Parvarchaeota.UBA569	0.625688	cellular organisms	K03687	molecular chaperone GrpE
DAUI01000023.1_69	Ca.Parvarchaeota.UBA569	0.596344	cellular organisms	K01142	exodeoxyribonuclease III [EC:3.1.11.2]
DAUI01000026.1_18	Ca.Parvarchaeota.UBA569	0.63083	cellular organisms	K02503	histidine triad (HIT) family protein
DAUI01000029.1_33	Ca.Parvarchaeota.UBA569	0.63488	cellular organisms	K13953	alcohol dehydrogenase, propanol-preferring [EC:1.1.1.1]
DAUI01000033.1_22	Ca.Parvarchaeota.UBA569	0.604705	cellular organisms	K16904	dCTP diphosphatase [EC:3.6.1.12]
DAUI01000034.1_13	Ca.Parvarchaeota.UBA569	0.582272	cellular organisms	K24012	acetate---CoA ligase (ADP-forming) [EC:6.2.1.13]
DAUI01000034.1_11	Ca.Parvarchaeota.UBA569	0.566142	Marinitoga	K09129	uncharacterized protein
DAUI01000008.1_2	Ca.Parvarchaeota.UBA569	0.572699	Actinobacteria	K18369	alcohol dehydrogenase [EC:1.1.1.-]
DAUI01000010.1_26	Ca.Parvarchaeota.UBA569	0.534273	Mycobacterium	K09014	Fe-S cluster assembly protein SufB
DAUI01000005.1_38	Ca.Parvarchaeota.UBA569	0.589587	TACK group	K08678	UDP-glucuronate decarboxylase [EC:4.1.1.35]
DAUI01000010.1_55	Ca.Parvarchaeota.UBA569	0.636825	TACK group	K00027	malate dehydrogenase (oxaloacetate-decarboxylating) [EC:1.1.1.38]
DAUI01000013.1_1	Ca.Parvarchaeota.UBA569	0.636803	TACK group	K00525	ribonucleoside-diphosphate reductase alpha chain [EC:1.17.4.1]
DAUI01000024.1_35	Ca.Parvarchaeota.UBA569	0.602087	TACK group	K00088	IMP dehydrogenase [EC:1.1.1.205]
DAUI01000031.1_2	Ca.Parvarchaeota.UBA569	0.520893	Candidatus Nitrosocosmicus franklandus	K04488	nitrogen fixation protein NifU and related proteins
DAUI01000003.1_45	Ca.Parvarchaeota.UBA569	0.640984	Clostridia	K04567	lysyl-tRNA synthetase, class II [EC:6.1.1.6]
DAUI01000010.1_27	Ca.Parvarchaeota.UBA569	0.574104	Clostridia	K09013	Fe-S cluster assembly ATP-binding protein
DAUI01000030.1_19	Ca.Parvarchaeota.UBA569	0.506518	Clostridia	K01868	threonyl-tRNA synthetase [EC:6.1.1.3]
DAUI01000007.1_25	Ca.Parvarchaeota.UBA569	0.604065	Sulfolobus sp. A20	K00111	glycerol-3-phosphate dehydrogenase [EC:1.1.5.3]
DAUI01000023.1_22	Ca.Parvarchaeota.UBA569	0.575635	Thermoplasmata archaeon	K13522	bifunctional NMN adenylyltransferase/nudix hydrolase [EC:2.7.7.1 3.6.1.-]
DAUI01000030.1_62	Ca.Parvarchaeota.UBA569	0.566141	Methanobacterium sp. UBA299
DAUI01000005.1_45	Ca.Parvarchaeota.UBA569	0.592664	Thermoplasmatales archaeon UBA513	K00067	dTDP-4-dehydrorhamnose reductase [EC:1.1.1.133]
DAUI01000032.1_14	Ca.Parvarchaeota.UBA569	0.619929	Thermoplasmatales archaeon UBA513	K13985	N-acyl-phosphatidylethanolamine-hydrolysing phospholipase D [EC:3.1.4.54]
DAUI01000023.1_51	Ca.Parvarchaeota.UBA569	0.608899	Thermoplasmata archaeon UBA184	K25152	gliding motility-associated transport system ATP-binding protein
DAUI01000006.1_97	Ca.Parvarchaeota.UBA569	0.543452	Thaumarchaeota archaeon UBA164	K00390	phosphoadenosine phosphosulfate reductase [EC:1.8.4.8 1.8.4.10]
DAUI01000014.1_2	Ca.Parvarchaeota.UBA569	0.619627	Thaumarchaeota archaeon UBA164	K01903	succinyl-CoA synthetase beta subunit [EC:6.2.1.5]
DAUI01000007.1_19	Ca.Parvarchaeota.UBA569	0.615337	unclassified Thermoplasmatales (miscellaneous)	K05592	ATP-dependent RNA helicase DeaD [EC:3.6.4.13]
DAUI01000014.1_12	Ca.Parvarchaeota.UBA569	0.58748	unclassified Thermoplasmatales (miscellaneous)	K00239	succinate dehydrogenase / fumarate reductase, flavoprotein subunit [EC:1.3.5.1 1.3.5.4]
DAUI01000023.1_67	Ca.Parvarchaeota.UBA569	0.594292	unclassified Thermoplasmatales (miscellaneous)	K02347	DNA polymerase (family X)
DAUI01000029.1_10	Ca.Parvarchaeota.UBA569	0.629361	Thermoplasmatales archaeon B_DKE	K25152	gliding motility-associated transport system ATP-binding protein
DAUI01000007.1_43	Ca.Parvarchaeota.UBA569	0.631124	Thermoplasmatales archaeon ARMAN	K19784	chromate reductase, NAD(P)H dehydrogenase (quinone)
DAUI01000010.1_38	Ca.Parvarchaeota.UBA569	0.526977	Thermoplasmatales archaeon ARMAN	K01681	aconitate hydratase [EC:4.2.1.3]
DAUI01000010.1_39	Ca.Parvarchaeota.UBA569	0.528974	Thermoplasmatales archaeon ARMAN	K01681	aconitate hydratase [EC:4.2.1.3]
DAUI01000010.1_47	Ca.Parvarchaeota.UBA569	0.639908	Thermoplasmatales archaeon ARMAN	K00520	mercuric reductase [EC:1.16.1.1]
DAUI01000014.1_11	Ca.Parvarchaeota.UBA569	0.544676	Thermoplasmatales archaeon ARMAN	K00240	succinate dehydrogenase / fumarate reductase, iron-sulfur subunit [EC:1.3.5.1 1.3.5.4]
DAUI01000014.1_5	Ca.Parvarchaeota.UBA569	0.568357	Thermoplasmatales archaeon ARMAN	K03671	thioredoxin 1
DAUI01000018.1_14	Ca.Parvarchaeota.UBA569	0.640606	Thermoplasmatales archaeon ARMAN	K00116	malate dehydrogenase (quinone) [EC:1.1.5.4]
DAUI01000020.1_26	Ca.Parvarchaeota.UBA569	0.56027	Thermoplasmatales archaeon ARMAN	K00425	cytochrome bd ubiquinol oxidase subunit I [EC:7.1.1.7]
DAUI01000029.1_40	Ca.Parvarchaeota.UBA569	0.620101	Thermoplasmatales archaeon ARMAN	K01535	H+-transporting ATPase [EC:7.1.2.1]
DAUI01000005.1_36	Ca.Parvarchaeota.UBA569	0.625242	Candidatus Marsarchaeota G1 archaeon BE_D	K00973	glucose-1-phosphate thymidylyltransferase [EC:2.7.7.24]
DAUI01000019.1_10	Ca.Parvarchaeota.UBA569	0.526581	Candidatus Marsarchaeota G1 archaeon BE_D	K11645	fructose-bisphosphate aldolase, class I [EC:4.1.2.13]
DAUI01000006.1_90	Ca.Parvarchaeota.UBA569	0.50531	Candidatus Marsarchaeota G2 archaeon ECH_B_1	K00384	thioredoxin reductase (NADPH) [EC:1.8.1.9]
DAUI01000019.1_6	Ca.Parvarchaeota.UBA569	0.53709	Candidatus Marsarchaeota G2 archaeon ECH_B_1	K03787	5'-nucleotidase [EC:3.1.3.5]
DAUI01000030.1_61	Ca.Parvarchaeota.UBA569	0.620626	Aigarchaeota archaeon NZ13_MG1	K00176	2-oxoglutarate ferredoxin oxidoreductase subunit delta [EC:1.2.7.3]
DAUI01000010.1_32	Ca.Parvarchaeota.UBA569	0.563041	Bacteria	K00331	NADH-quinone oxidoreductase subunit B [EC:7.1.1.2]
DAUI01000025.1_23	Ca.Parvarchaeota.UBA569	0.573803	Bacteroidia	K02612	ring-1,2-phenylacetyl-CoA epoxidase subunit PaaD
DAUI01000010.1_40	Ca.Parvarchaeota.UBA569	0.640106	Candidatus Bathyarchaeota archaeon	K00052	3-isopropylmalate dehydrogenase [EC:1.1.1.85]
DAUI01000020.1_12	Ca.Parvarchaeota.UBA569	0.476395	Candidatus Bathyarchaeota archaeon	K12267	peptide methionine sulfoxide reductase msrA/msrB [EC:1.8.4.11 1.8.4.12]
DAUI01000032.1_26	Ca.Parvarchaeota.UBA569	0.535661	Candidatus Bathyarchaeota archaeon	K19802	L-Ala-D/L-Glu epimerase [EC:5.1.1.20]
DAUI01000014.1_6	Ca.Parvarchaeota.UBA569	0.580779	Thaumarchaeota archaeon	K00174	2-oxoglutarate/2-oxoacid ferredoxin oxidoreductase subunit alpha [EC:1.2.7.3 1.2.7.11]
DAUI01000023.1_40	Ca.Parvarchaeota.UBA569	0.640245	Thaumarchaeota archaeon	K03799	heat shock protein HtpX [EC:3.4.24.-]
DAUI01000029.1_9	Ca.Parvarchaeota.UBA569	0.579692	Thaumarchaeota archaeon	K05643	ATP-binding cassette, subfamily A (ABC1), member 3
DAUI01000005.1_21	Ca.Parvarchaeota.UBA569	0.586921	Candidatus Methanoperedenaceae archaeon	K01495	GTP cyclohydrolase IA [EC:3.5.4.16]
DAUI01000006.1_85	Ca.Parvarchaeota.UBA569	0.547411	Archaea	K00344	NADPH:quinone reductase [EC:1.6.5.5]
DAUI01000011.1_7	Ca.Parvarchaeota.UBA569	0.561909	Archaea	K01619	deoxyribose-phosphate aldolase [EC:4.1.2.4]
DAUI01000014.1_4	Ca.Parvarchaeota.UBA569	0.509634	Archaea	K01902	succinyl-CoA synthetase alpha subunit [EC:6.2.1.5]
DAUI01000023.1_37	Ca.Parvarchaeota.UBA569	0.641369	Archaea	K18978	glyceraldehyde-3-phosphate dehydrogenase [NAD(P)+] [EC:1.2.1.90]
DAUI01000028.1_24	Ca.Parvarchaeota.UBA569	0.608756	Archaea	K08167	MFS transporter, DHA2 family, multidrug resistance protein
DAUI01000029.1_41	Ca.Parvarchaeota.UBA569	0.526405	Archaea	K01535	H+-transporting ATPase [EC:7.1.2.1]
DAUI01000030.1_43	Ca.Parvarchaeota.UBA569	0.503229	Archaea	K02973	small subunit ribosomal protein S23e
DAUI01000007.1_47	Ca.Parvarchaeota.UBA569	0.6341	Methanosarcinaceae	K00065	2-dehydro-3-deoxy-D-gluconate 5-dehydrogenase [EC:1.1.1.127]
DAUI01000006.1_30	Ca.Parvarchaeota.UBA569	0.507382	Thermococcus	K02958	small subunit ribosomal protein S15e
DAUI01000007.1_12	Ca.Parvarchaeota.UBA569	0.619554	Thermoplasmatales	K04564	superoxide dismutase, Fe-Mn family [EC:1.15.1.1]
DAUI01000010.1_46	Ca.Parvarchaeota.UBA569	0.625654	Thermoplasmatales	K01297	muramoyltetrapeptide carboxypeptidase [EC:3.4.17.13]
DAUI01000014.1_8	Ca.Parvarchaeota.UBA569	0.630245	Thermoplasmatales	K01647	citrate synthase [EC:2.3.3.1]
DAUI01000032.1_29	Ca.Parvarchaeota.UBA569	0.64618	Thermoplasmatales	K07386	putative endopeptidase [EC:3.4.24.-]
DAUI01000018.1_17	Ca.Parvarchaeota.UBA569	0.539334	Thermoplasma	K03386	peroxiredoxin 2/4 [EC:1.11.1.24]
DAUI01000021.1_10	Ca.Parvarchaeota.UBA569	0.567144	unclassified Sulfolobus	K00798	cob(I)alamin adenosyltransferase [EC:2.5.1.17]
DAUI01000007.1_35	Ca.Parvarchaeota.UBA569	0.539245	Thermoplasma acidophilum DSM 1728	K05275	pyridoxine 4-dehydrogenase [EC:1.1.1.65]
DAUI01000032.1_19	Ca.Parvarchaeota.UBA569	0.55543	Thermoplasma acidophilum DSM 1728	K06222	2,5-diketo-D-gluconate reductase B [EC:1.1.1.346]
DAUI01000004.1_6	Ca.Parvarchaeota.UBA569	0.558617	Thermoplasma volcanium GSS1	K01507	inorganic pyrophosphatase [EC:3.6.1.1]
DAUI01000002.1_4	Ca.Parvarchaeota.UBA569	0.590407	Euryarchaeota	K03165	DNA topoisomerase III [EC:5.6.2.1]
DAUI01000020.1_40	Ca.Parvarchaeota.UBA569	0.577618	Euryarchaeota	K01876	aspartyl-tRNA synthetase [EC:6.1.1.12]
DAUI01000023.1_46	Ca.Parvarchaeota.UBA569	0.568197	Euryarchaeota	K03686	molecular chaperone DnaJ
DAUI01000033.1_21	Ca.Parvarchaeota.UBA569	0.637252	Euryarchaeota	K09384	uncharacterized protein
DAUI01000028.1_27	Ca.Parvarchaeota.UBA569	0.598959	Legionella	K02503	histidine triad (HIT) family protein
DAUI01000005.1_35	Ca.Parvarchaeota.UBA569	0.642853	Acidiplasma	K01784	UDP-glucose 4-epimerase [EC:5.1.3.2]
DAUI01000020.1_35	Ca.Parvarchaeota.UBA569	0.625289	Ferroglobus placidus DSM 10642	K21929	uracil-DNA glycosylase [EC:3.2.2.27]
DAUI01000030.1_35	Ca.Parvarchaeota.UBA569	0.622884	Thaumarchaeota	K06929	uncharacterized protein
DAUI01000007.1_27	Ca.Parvarchaeota.UBA569	0.526848	Thermoplasmatales archaeon I-plasma	K08166	MFS transporter, DHA2 family, methylenomycin A resistance protein
DAUI01000005.1_37	Ca.Parvarchaeota.UBA569	0.606168	Metallosphaera yellowstonensis MK1	K00012	UDPglucose 6-dehydrogenase [EC:1.1.1.22]
DAUI01000030.1_53	Ca.Parvarchaeota.UBA569	0.592466	Hippea maritima DSM 10411	K10773	endonuclease III [EC:4.2.99.18]
DAUI01000020.1_20	Ca.Parvarchaeota.UBA569	0.548185	Methanosarcina barkeri CM1	K01834	2,3-bisphosphoglycerate-dependent phosphoglycerate mutase [EC:5.4.2.11]
DAUI01000028.1_21	Ca.Parvarchaeota.UBA569	0.554419	Sphingobacteriaceae
DAUI01000007.1_14	Ca.Parvarchaeota.UBA569	0.622832	Methanobacterium lacus	K01990	ABC-2 type transport system ATP-binding protein
DAUI01000009.1_39	Ca.Parvarchaeota.UBA569	0.59901	Ferroplasmaceae	K21567	ferredoxin/flavodoxin---NADP+ reductase [EC:1.18.1.2 1.19.1.1]
DRTY-6_201901_bins_9_scaffold_18_12	DRTY-6_201901_bins_9	0.610607	Caldanaerobius fijiensis DSM 17918	K01444	N4-(beta-N-acetylglucosaminyl)-L-asparaginase [EC:3.5.1.26]	arCOG04779	E	IaaA	Isoaspartyl peptidase or L-asparaginase, Ntn-hydrolase superfamily
DRTY-6_201901_bins_9_scaffold_11_18	DRTY-6_201901_bins_9	0.576202	Mesoaciditoga lauensis cd-1655R = DSM 25116	K03604	LacI family transcriptional regulator, purine nucleotide synthesis repressor
DRTY-6_201901_bins_9_scaffold_16_17	DRTY-6_201901_bins_9	0.456777	Mesoaciditoga lauensis cd-1655R = DSM 25116	K10440	ribose transport system permease protein	arCOG00263	G	AraH	Ribose/xylose/arabinose/galactoside ABC-type transport system, permease component
DRTY-6_201901_bins_9_scaffold_18_2	DRTY-6_201901_bins_9	0.579245	Mesoaciditoga lauensis cd-1655R = DSM 25116	K01455	formamidase [EC:3.5.1.49]	arCOG01004	C	FmdA	Acetamidase/formamidase
DRTY-6_201901_bins_9_scaffold_25_8	DRTY-6_201901_bins_9	0.616246	Mesoaciditoga lauensis cd-1655R = DSM 25116	K02529	LacI family transcriptional regulator
DRTY-6_201901_bins_9_scaffold_30_1	DRTY-6_201901_bins_9	0.578959	Mesoaciditoga lauensis cd-1655R = DSM 25116	K02431	L-fucose mutarotase [EC:5.1.3.29]
DRTY-6_201901_bins_9_scaffold_32_3	DRTY-6_201901_bins_9	0.574168	Mesoaciditoga lauensis cd-1655R = DSM 25116	K10236	trehalose/maltose transport system substrate-binding protein	arCOG00151	G	UgpB	ABC-type sugar transport system, periplasmic component
DRTY-6_201901_bins_9_scaffold_32_4	DRTY-6_201901_bins_9	0.5629	Mesoaciditoga lauensis cd-1655R = DSM 25116	K10236	trehalose/maltose transport system substrate-binding protein	arCOG00151	G	UgpB	ABC-type sugar transport system, periplasmic component
DRTY-6_201901_bins_9_scaffold_32_5	DRTY-6_201901_bins_9	0.605062	Mesoaciditoga lauensis cd-1655R = DSM 25116	K10237	trehalose/maltose transport system permease protein	arCOG00157	G	UgpA	ABC-type sugar transport system, permease component
DRTY-6_201901_bins_9_scaffold_32_6	DRTY-6_201901_bins_9	0.62865	Mesoaciditoga lauensis cd-1655R = DSM 25116	K10238	trehalose/maltose transport system permease protein	arCOG00159	G	UgpE	ABC-type sugar transport system, permease component
DRTY-6_201901_bins_9_scaffold_38_4	DRTY-6_201901_bins_9	0.589569	Mesoaciditoga lauensis cd-1655R = DSM 25116	K08176	MFS transporter, PHS family, inorganic phosphate transporter	arCOG02682	G	-	MFS family permease
DRTY-6_201901_bins_9_scaffold_28_9	DRTY-6_201901_bins_9	0.626875	Mesotoga	K05813	sn-glycerol 3-phosphate transport system substrate-binding protein	arCOG00153	G	UgpB	ABC-type trehalose transport system, periplasmic component
DRTY-6_201901_bins_9_scaffold_31_2	DRTY-6_201901_bins_9	0.625841	Mesotoga	K01209	alpha-L-arabinofuranosidase [EC:3.2.1.55]
DRTY-6_201901_bins_9_scaffold_36_3	DRTY-6_201901_bins_9	0.629114	Mesotoga	K02025	multiple sugar transport system permease protein	arCOG00157	G	UgpA	ABC-type sugar transport system, permease component
DRTY-6_201901_bins_9_scaffold_36_4	DRTY-6_201901_bins_9	0.619063	unclassified Mesotoga	K02026	multiple sugar transport system permease protein	arCOG00159	G	UgpE	ABC-type sugar transport system, permease component
DRTY-6_201901_bins_9_scaffold_19_16	DRTY-6_201901_bins_9	0.57087	Firmicutes	K03530	DNA-binding protein HU-beta	arCOG05336	L	HimA	Bacterial nucleoid DNA-binding protein
DRTY-6_201901_bins_9_scaffold_23_1	DRTY-6_201901_bins_9	0.441292	Firmicutes	K24258	UDP-N-acetyl-L-fucosamine synthase [EC:5.1.3.28]	arCOG01392	M	WecB	UDP-N-acetylglucosamine 2-epimerase
DRTY-6_201901_bins_9_scaffold_5_37	DRTY-6_201901_bins_9	0.561859	Firmicutes	K04034	anaerobic magnesium-protoporphyrin IX monomethyl ester cyclase [EC:1.21.98.3]	arCOG01355	C	-	Radical SAM superfamily enzyme
DRTY-6_201901_bins_9_scaffold_32_1	DRTY-6_201901_bins_9	0.614203	Thermotoga sp. KOL6	K10441	ribose transport system ATP-binding protein [EC:7.5.2.7]	arCOG00186	R	-	ABC-type uncharacterized transport system, ATPase component
DRTY-6_201901_bins_9_scaffold_2_137	DRTY-6_201901_bins_9	0.630629	cellular organisms	K03151	tRNA uracil 4-sulfurtransferase [EC:2.8.1.4]	arCOG00038	J	ThiI	tRNA S(4)U 4-thiouridine synthase
DRTY-6_201901_bins_9_scaffold_3_19	DRTY-6_201901_bins_9	0.631242	cellular organisms	K07464	CRISPR-associated exonuclease Cas4 [EC:3.1.12.1]	arCOG00794	V	Cas4	CRISPR-associated protein Cas4, RecB family nuclease
DRTY-6_201901_bins_9_scaffold_3_56	DRTY-6_201901_bins_9	0.436702	cellular organisms	K02003	putative ABC transport system ATP-binding protein	arCOG00922	V	SalX	ABC-type antimicrobial peptide transport system, ATPase component
DRTY-6_201901_bins_9_scaffold_8_15	DRTY-6_201901_bins_9	0.627592	cellular organisms	K08369	MFS transporter, putative metabolite:H+ symporter	arCOG02682	G	-	MFS family permease
DRTY-6_201901_bins_9_scaffold_8_18	DRTY-6_201901_bins_9	0.467703	cellular organisms	K01619	deoxyribose-phosphate aldolase [EC:4.1.2.4]	arCOG04320	F	DeoC	Deoxyribose-phosphate aldolase
DRTY-6_201901_bins_9_scaffold_11_13	DRTY-6_201901_bins_9	0.608892	Kosmotoga pacifica	K02056	simple sugar transport system ATP-binding protein [EC:7.5.2.-]	arCOG00186	R	-	ABC-type uncharacterized transport system, ATPase component
DRTY-6_201901_bins_9_scaffold_34_4	DRTY-6_201901_bins_9	0.628862	Bacillales	K19181	1,5-anhydro-D-fructose reductase (1,5-anhydro-D-mannitol-forming) [EC:1.1.1.292]	arCOG01622	R	MviM	Predicted dehydrogenase
DRTY-6_201901_bins_9_scaffold_38_3	DRTY-6_201901_bins_9	0.456306	Bacillus	K01580	glutamate decarboxylase [EC:4.1.1.15]	arCOG00027	E	MfnA	L-tyrosine decarboxylase, PLP-dependent protein
DRTY-6_201901_bins_9_scaffold_11_21	DRTY-6_201901_bins_9	0.628259	Thermotoga caldifontis AZM44c09	K10112	multiple sugar transport system ATP-binding protein [EC:7.5.2.-]	arCOG00175	G	MalK	ABC-type sugar transport system, ATPase component
DRTY-6_201901_bins_9_scaffold_11_22	DRTY-6_201901_bins_9	0.627004	Thermotoga profunda AZM34c06	K02026	multiple sugar transport system permease protein	arCOG00159	G	UgpE	ABC-type sugar transport system, permease component
DRTY-6_201901_bins_9_scaffold_26_2	DRTY-6_201901_bins_9	0.582115	Petrotoga sp. 9PWA.NaAc.5.4	K10118	raffinose/stachyose/melibiose transport system permease protein	arCOG00157	G	UgpA	ABC-type sugar transport system, permease component
DRTY-6_201901_bins_9_scaffold_26_3	DRTY-6_201901_bins_9	0.622566	Petrotoga sp. 9PWA.NaAc.5.4	K02026	multiple sugar transport system permease protein	arCOG00159	G	UgpE	ABC-type sugar transport system, permease component
DRTY-6_201901_bins_9_scaffold_30_2	DRTY-6_201901_bins_9	0.591483	Petrotoga sp. 9PWA.NaAc.5.4	K01811	alpha-D-xyloside xylohydrolase [EC:3.2.1.177]	arCOG03663	G	-	Alpha-glucosidase, family 31 of glycosyl hydrolase
DRTY-6_201901_bins_9_scaffold_33_2	DRTY-6_201901_bins_9	0.564738	Novibacillus thermophilus	K14274	xylono-1,5-lactonase [EC:3.1.1.110]	arCOG05370	G	-	Gluconolactonase
DRTY-6_201901_bins_9_scaffold_16_12	DRTY-6_201901_bins_9	0.586327	Thermoanaerobacterium sp. RBIITD	K16183	[Co(II) methylated amine-specific corrinoid protein] reductase [EC:1.16.99.1]	arCOG02035	R	-	Uncharacterized Fe-S clusters-containing protein, contains DUF4445 domain
DRTY-6_201901_bins_9_scaffold_2_60	DRTY-6_201901_bins_9	0.649029	unclassified Candidatus Bathyarchaeota	K01531	P-type Mg2+ transporter [EC:7.2.2.14]	arCOG01578	P	MgtA	Cation transport ATPase
DRTY-6_201901_bins_9_scaffold_25_5	DRTY-6_201901_bins_9	0.624306	Actinobacteria	K02026	multiple sugar transport system permease protein	arCOG00159	G	UgpE	ABC-type sugar transport system, permease component
DRTY-6_201901_bins_9_scaffold_38_1	DRTY-6_201901_bins_9	0.617813	Actinobacteria	K20265	glutamate:GABA antiporter	arCOG00009	E	PotE	Amino acid transporter
DRTY-6_201901_bins_9_scaffold_33_3	DRTY-6_201901_bins_9	0.573009	Terrabacteria group	K23107	1-deoxyxylulose-5-phosphate synthase [EC:1.1.-.-]	arCOG01617	C	Tas	Aryl-alcohol dehydrogenase related enzyme
DRTY-6_201901_bins_9_scaffold_1_185	DRTY-6_201901_bins_9	0.545362	TACK group	K16048	3-hydroxy-9,10-secoandrosta-1,3,5(10)-triene-9,17-dione monooxygenase reductase component [EC:1.5.1.-]	arCOG02017	C	RutF	NADH-FMN oxidoreductase RutF, flavin reductase (DIM6/NTAB) family
DRTY-6_201901_bins_9_scaffold_8_17	DRTY-6_201901_bins_9	0.648992	TACK group	K22224	acetate---CoA ligase (ADP-forming) subunit beta [EC:6.2.1.13]	arCOG01338	C	-	Acyl-CoA synthetase, ATP-grasp containing subunit
DRTY-6_201901_bins_9_scaffold_8_22	DRTY-6_201901_bins_9	0.544647	TACK group	K00789	S-adenosylmethionine synthetase [EC:2.5.1.6]	arCOG01678	E	MetK	Archaeal S-adenosylmethionine synthetase
DRTY-6_201901_bins_9_scaffold_23_2	DRTY-6_201901_bins_9	0.592143	Bacillus freudenreichii	K19068	UDP-2-acetamido-2,6-beta-L-arabino-hexul-4-ose reductase [EC:1.1.1.367]	arCOG03015	R	-	Uncharacterized protein YbjT, contains NAD(P)-binding and DUF2867 domains
DRTY-6_201901_bins_9_scaffold_22_8	DRTY-6_201901_bins_9	0.605483	Petroclostridium xylanilyticum	K12308	beta-galactosidase [EC:3.2.1.23]
DRTY-6_201901_bins_9_scaffold_7_27	DRTY-6_201901_bins_9	0.511045	Theionarchaea archaeon DG-70-1	K01493	dCMP deaminase [EC:3.5.4.12]	arCOG01487	F	ComEB	Deoxycytidylate deaminase
DRTY-6_201901_bins_9_scaffold_2_46	DRTY-6_201901_bins_9	0.529022	Euryarchaeota archaeon SM23-78	K20986	geranyl diphosphate phosphohydrolase [EC:3.6.1.68]	arCOG01075	F	-	NUDIX family hydrolase
DRTY-6_201901_bins_9_scaffold_29_9	DRTY-6_201901_bins_9	0.516235	Crenarchaeota archaeon 13_1_40CM_3_52_17	K12960	5-methylthioadenosine/S-adenosylhomocysteine deaminase [EC:3.5.4.31 3.5.4.28]	arCOG00695	F	SsnA	Cytosine deaminase or related metal-dependent hydrolase
DRTY-6_201901_bins_9_scaffold_16_14	DRTY-6_201901_bins_9	0.594292	Clostridia	K16179	dimethylamine corrinoid protein	arCOG02028	H	MtbC1	Methanogenic corrinoid protein MtbC1
DRTY-6_201901_bins_9_scaffold_34_5	DRTY-6_201901_bins_9	0.572422	Clostridia	K18855	UDP-N-acetylglucosamine 3-dehydrogenase [EC:1.1.1.374]	arCOG01622	R	MviM	Predicted dehydrogenase
DRTY-6_201901_bins_9_scaffold_5_44	DRTY-6_201901_bins_9	0.585675	Clostridia	K06287	nucleoside triphosphate pyrophosphatase [EC:3.6.1.-]	arCOG05007	D	Maf	Nucleotide-binding protein implicated in inhibition of septum formation
DRTY-6_201901_bins_9_scaffold_28_7	DRTY-6_201901_bins_9	0.62917	Thermotogae	K05815	sn-glycerol 3-phosphate transport system permease protein	arCOG00159	G	UgpE	ABC-type sugar transport system, permease component
DRTY-6_201901_bins_9_scaffold_11_24	DRTY-6_201901_bins_9	0.54842	Thermotogaceae	K02027	multiple sugar transport system substrate-binding protein	arCOG00151	G	UgpB	ABC-type sugar transport system, periplasmic component
DRTY-6_201901_bins_9_scaffold_2_102	DRTY-6_201901_bins_9	0.626782	Archaeoglobus sp. UBA234	K16904	dCTP diphosphatase [EC:3.6.1.12]	arCOG01084	R	MazG	Predicted pyrophosphatase
DRTY-6_201901_bins_9_scaffold_10_13	DRTY-6_201901_bins_9	0.610921	Methanocellaceae archaeon UBA148	K01069	hydroxyacylglutathione hydrolase [EC:3.1.2.6]	arCOG00504	R	-	Metal-dependent hydrolase of the beta-lactamase superfamily II
DRTY-6_201901_bins_9_scaffold_7_42	DRTY-6_201901_bins_9	0.593667	Candidatus Hydrothermarchaeota archaeon JdFR-18	K03724	ATP-dependent helicase Lhr and Lhr-like helicase [EC:3.6.4.-]	arCOG00557	R	Lhr	Lhr-like helicase
DRTY-6_201901_bins_9_scaffold_12_12	DRTY-6_201901_bins_9	0.603802	Bacteria	K24012	acetate---CoA ligase (ADP-forming) [EC:6.2.1.13]	arCOG01338	C	-	Acyl-CoA synthetase, ATP-grasp containing subunit
DRTY-6_201901_bins_9_scaffold_15_3	DRTY-6_201901_bins_9	0.646298	Bacteria	K05982	deoxyribonuclease V [EC:3.1.21.7]	arCOG00929	L	Nfi	Deoxyinosine 3'endonuclease (endonuclease V)
DRTY-6_201901_bins_9_scaffold_16_16	DRTY-6_201901_bins_9	0.62934	Bacteria	K10439	ribose transport system substrate-binding protein	arCOG07728	G	RbsB	ABC-type sugar transport system, periplasmic component, contains N-terminal xre family HTH domain
DRTY-6_201901_bins_9_scaffold_20_3	DRTY-6_201901_bins_9	0.577715	Candidatus Bathyarchaeota archaeon	K16150	glycogen synthase [EC:2.4.1.11]	arCOG01403	M	AglL	Glycosyltransferase
DRTY-6_201901_bins_9_scaffold_3_106	DRTY-6_201901_bins_9	0.638314	Candidatus Bathyarchaeota archaeon	K03639	GTP 3',8-cyclase [EC:4.1.99.22]	arCOG00930	H	MoaA	Molybdenum cofactor biosynthesis enzyme
DRTY-6_201901_bins_9_scaffold_3_110	DRTY-6_201901_bins_9	0.637266	Candidatus Bathyarchaeota archaeon	K01507	inorganic pyrophosphatase [EC:3.6.1.1]	arCOG01711	C	Ppa	Inorganic pyrophosphatase
DRTY-6_201901_bins_9_scaffold_3_90	DRTY-6_201901_bins_9	0.605346	Candidatus Bathyarchaeota archaeon	K16153	glycogen phosphorylase/synthase [EC:2.4.1.1 2.4.1.11]	arCOG01421	G	GlgP	Glucan phosphorylase
DRTY-6_201901_bins_9_scaffold_4_47	DRTY-6_201901_bins_9	0.50587	Candidatus Bathyarchaeota archaeon	K01870	isoleucyl-tRNA synthetase [EC:6.1.1.5]	arCOG00807	J	IleS	Isoleucyl-tRNA synthetase
DRTY-6_201901_bins_9_scaffold_6_18	DRTY-6_201901_bins_9	0.513699	Candidatus Bathyarchaeota archaeon	K03719	Lrp/AsnC family transcriptional regulator, leucine-responsive regulatory protein	arCOG01580	K	-	DNA-binding transcriptional regulator, Lrp family
DRTY-6_201901_bins_9_scaffold_10_17	DRTY-6_201901_bins_9	0.633027	Thaumarchaeota archaeon	K10979	DNA end-binding protein Ku	arCOG10146	L	YkoV	Non-homologous end joining protein Ku, dsDNA break repair
DRTY-6_201901_bins_9_scaffold_1_100	DRTY-6_201901_bins_9	0.577429	Archaea	K02938	large subunit ribosomal protein L8e	arCOG04067	J	RplB	Ribosomal protein L2
DRTY-6_201901_bins_9_scaffold_12_10	DRTY-6_201901_bins_9	0.516722	Archaea	K22224	acetate---CoA ligase (ADP-forming) subunit beta [EC:6.2.1.13]	arCOG01338	C	-	Acyl-CoA synthetase, ATP-grasp containing subunit
DRTY-6_201901_bins_9_scaffold_17_10	DRTY-6_201901_bins_9	0.587729	Archaea	K13993	HSP20 family protein	arCOG01832	O	IbpA	Molecular chaperone (HSP20 family)
DRTY-6_201901_bins_9_scaffold_2_103	DRTY-6_201901_bins_9	0.645479	Archaea	K16422	4-hydroxymandelate oxidase [EC:1.1.3.46]	arCOG00613	H	LldD	FMN-dependent dehydrogenase, includes L-lactate dehydrogenase and type II isopentenyl diphosphate isomerase
DRTY-6_201901_bins_9_scaffold_2_143	DRTY-6_201901_bins_9	0.646742	Archaea	K23359	biuret amidohydrolase [EC:3.5.1.84]	arCOG01943	Q	PncA	Amidase related to nicotinamidase
DRTY-6_201901_bins_9_scaffold_8_21	DRTY-6_201901_bins_9	0.549164	Archaea	K07566	L-threonylcarbamoyladenylate synthase [EC:2.7.7.87]	arCOG01952	J	SUA5	tRNA A37 threonylcarbamoyladenosine synthetase subunit TsaC/SUA5/YrdC
DRTY-6_201901_bins_9_scaffold_8_51	DRTY-6_201901_bins_9	0.632436	Archaea	K00096	glycerol-1-phosphate dehydrogenase [NAD(P)+] [EC:1.1.1.261]	arCOG00982	C	GldA	Glycerol dehydrogenase or related enzyme
DRTY-6_201901_bins_9_scaffold_20_2	DRTY-6_201901_bins_9	0.620046	Methanobacterium	K19710	ATP adenylyltransferase [EC:2.7.7.53]	arCOG00021	H	-	Predicted transcriptional regulator fused phosphomethylpyrimidine kinase, involved in the thiamin biosynthesis
DRTY-6_201901_bins_9_scaffold_33_4	DRTY-6_201901_bins_9	0.551726	Halanaerobium sp. ST460_2HS_T2	K02026	multiple sugar transport system permease protein	arCOG00159	G	UgpE	ABC-type sugar transport system, permease component
DRTY-6_201901_bins_9_scaffold_33_5	DRTY-6_201901_bins_9	0.500574	Halanaerobium sp. ST460_2HS_T2	K10118	raffinose/stachyose/melibiose transport system permease protein	arCOG00157	G	UgpA	ABC-type sugar transport system, permease component
DRTY-6_201901_bins_9_scaffold_10_18	DRTY-6_201901_bins_9	0.619291	Archaeoglobales	K01971	bifunctional non-homologous end joining protein LigD [EC:6.5.1.1]	arCOG01347	L	CDC9	ATP-dependent DNA ligase
DRTY-6_201901_bins_9_scaffold_3_109	DRTY-6_201901_bins_9	0.610291	Methanomicrobia	K01990	ABC-2 type transport system ATP-binding protein	arCOG00196	V	CcmA	ABC-type multidrug transport system, ATPase component
DRTY-6_201901_bins_9_scaffold_8_27	DRTY-6_201901_bins_9	0.556993	Candidatus Verstraetearchaeota archaeon	K04759	ferrous iron transport protein B	arCOG00359	P	FeoB	Fe2+ transport system protein B
DRTY-6_201901_bins_9_scaffold_1_126	DRTY-6_201901_bins_9	0.648883	Thermoprotei archaeon	K00564	16S rRNA (guanine1207-N2)-methyltransferase [EC:2.1.1.172]	arCOG00110	J	RsmC	16S RNA G1207 methylase RsmC
DRTY-6_201901_bins_9_scaffold_2_118	DRTY-6_201901_bins_9	0.612519	Thermoprotei archaeon	K02973	small subunit ribosomal protein S23e	arCOG04255	J	RpsL	Ribosomal protein S12
DRTY-6_201901_bins_9_scaffold_8_42	DRTY-6_201901_bins_9	0.631242	Thermoprotei archaeon	K21029	molybdopterin-synthase adenylyltransferase [EC:2.7.7.80]	arCOG01676	H	ThiF	Dinucleotide-utilizing enzyme involved in molybdopterin and thiamine biosynthesis
DRTY-6_201901_bins_9_scaffold_8_45	DRTY-6_201901_bins_9	0.523757	Thermoprotei archaeon	K19221	cob(I)alamin adenosyltransferase [EC:2.5.1.17]	arCOG04678	H	BtuR	ATP:corrinoid adenosyltransferase
DRTY-6_201901_bins_9_scaffold_5_43	DRTY-6_201901_bins_9	0.524256	Methanopyrus	K01519	inosine triphosphate pyrophosphatase [EC:3.6.1.-]	arCOG04184	F	RdgB	Inosine/xanthosine triphosphate pyrophosphatase, all-alpha NTP-PPase family
DRTY-6_201901_bins_9_scaffold_28_8	DRTY-6_201901_bins_9	0.624868	Halanaerobium	K05814	sn-glycerol 3-phosphate transport system permease protein	arCOG00157	G	UgpA	ABC-type sugar transport system, permease component
DRTY-6_201901_bins_9_scaffold_11_14	DRTY-6_201901_bins_9	0.583314	Thermotoga	K02057	simple sugar transport system permease protein	arCOG00263	G	AraH	Ribose/xylose/arabinose/galactoside ABC-type transport system, permease component
DRTY-6_201901_bins_9_scaffold_11_23	DRTY-6_201901_bins_9	0.616394	Thermotoga	K02025	multiple sugar transport system permease protein	arCOG00157	G	UgpA	ABC-type sugar transport system, permease component
DRTY-6_201901_bins_9_scaffold_25_6	DRTY-6_201901_bins_9	0.594912	Halobacillus sp. SKP4-6	K02025	multiple sugar transport system permease protein	arCOG00157	G	UgpA	ABC-type sugar transport system, permease component
DRTY-6_201901_bins_9_scaffold_33_7	DRTY-6_201901_bins_9	0.546801	Petrotoga	K05989	alpha-L-rhamnosidase [EC:3.2.1.40]	arCOG03865	G	-	Uncharacterized protein, contains beta-Glucocerebrosidase 2 and DUF608 domains
DRTY-6_201901_bins_9_scaffold_1_139	DRTY-6_201901_bins_9	0.609191	Euryarchaeota	K01872	alanyl-tRNA synthetase [EC:6.1.1.7]	arCOG01255	J	AlaS	Alanyl-tRNA synthetase
DRTY-6_201901_bins_9_scaffold_1_145	DRTY-6_201901_bins_9	0.635924	Euryarchaeota	K15888	tritrans,polycis-undecaprenyl-diphosphate synthase [geranylgeranyl-diphosphate specific] [EC:2.5.1.89]	arCOG01532	I	UppS	Undecaprenyl pyrophosphate synthase
DRTY-6_201901_bins_9_scaffold_7_34	DRTY-6_201901_bins_9	0.606636	Euryarchaeota	K03165	DNA topoisomerase III [EC:5.6.2.1]	arCOG01527	L	TopA	Topoisomerase IA
DRTY-6_201901_bins_9_scaffold_31_3	DRTY-6_201901_bins_9	0.628999	Halanaerobium salsuginis	K02026	multiple sugar transport system permease protein	arCOG00159	G	UgpE	ABC-type sugar transport system, permease component
DRTY-6_201901_bins_9_scaffold_31_4	DRTY-6_201901_bins_9	0.571266	Halanaerobium salsuginis	K02025	multiple sugar transport system permease protein	arCOG00157	G	UgpA	ABC-type sugar transport system, permease component
DRTY-6_201901_bins_9_scaffold_30_5	DRTY-6_201901_bins_9	0.628278	Thermotoga neapolitana DSM 4359	K02025	multiple sugar transport system permease protein	arCOG00157	G	UgpA	ABC-type sugar transport system, permease component
DRTY-6_201901_bins_9_scaffold_30_6	DRTY-6_201901_bins_9	0.594134	Thermotoga neapolitana DSM 4359	K02026	multiple sugar transport system permease protein	arCOG00159	G	UgpE	ABC-type sugar transport system, permease component
DRTY-6_201901_bins_9_scaffold_18_6	DRTY-6_201901_bins_9	0.623176	Clostridiaceae	K18855	UDP-N-acetylglucosamine 3-dehydrogenase [EC:1.1.1.374]	arCOG01622	R	MviM	Predicted dehydrogenase
DRTY-6_201901_bins_9_scaffold_25_4	DRTY-6_201901_bins_9	0.623345	Pedosphaera parvula Ellin514	K05989	alpha-L-rhamnosidase [EC:3.2.1.40]
DRTY-6_201901_bins_9_scaffold_19_10	DRTY-6_201901_bins_9	0.629355	Thermosipho melanesiensis BI429
DRTY-6_201901_bins_9_scaffold_6_19	DRTY-6_201901_bins_9	0.627627	Methanobrevibacter arboriphilus	K01915	glutamine synthetase [EC:6.3.1.2]	arCOG01909	E	GlnA	Glutamine synthetase
DRTY-6_201901_bins_9_scaffold_3_23	DRTY-6_201901_bins_9	0.621041	Methanococcus aeolicus Nankai-3	K09002	CRISPR-associated protein Csm3	arCOG02658	V	Csm3g7	CRISPR-Cas system related protein, RAMP superfamily Cas7 group
DRTY-6_201901_bins_9_scaffold_18_10	DRTY-6_201901_bins_9	0.522644	Paenibacillus	K02026	multiple sugar transport system permease protein	arCOG00159	G	UgpE	ABC-type sugar transport system, permease component
DRTY-6_201901_bins_9_scaffold_3_18	DRTY-6_201901_bins_9	0.507257	Candidatus Nitrosocaldus	K15342	CRISP-associated protein Cas1	arCOG01452	V	Cas1	CRISPR-associated protein Cas1
DRTY-6_201901_bins_9_scaffold_35_1	DRTY-6_201901_bins_9	0.501241	Caldisericum exile AZM16c01	K01734	methylglyoxal synthase [EC:4.2.3.3]	arCOG06314	G	MgsA	Methylglyoxal synthase
DRTY-6_201901_bins_9_scaffold_35_4	DRTY-6_201901_bins_9	0.576972	Caldisericum exile AZM16c01	K03322	manganese transport protein
DRTY-6_201901_bins_9_scaffold_26_4	DRTY-6_201901_bins_9	0.564129	Rhodothermus marinus DSM 4252	K18650	exo-poly-alpha-galacturonosidase [EC:3.2.1.82]	arCOG10471	S	Pgu1	Polygalacturonase
DRTY-6_201901_bins_9_scaffold_34_3	DRTY-6_201901_bins_9	0.597293	Kosmotoga olearia TBF 19.5.1
DRTY-6_201901_bins_9_scaffold_1_20	DRTY-6_201901_bins_9	0.644008	Methanoregula formicica SMSP	K07089	uncharacterized protein	arCOG02712	R	-	Predicted permease
DRTY-6_201901_bins_9_scaffold_11_10	DRTY-6_201901_bins_9	0.58466	Kosmotoga	K00615	transketolase [EC:2.2.1.1]	arCOG01053	G	TktA1	Transketolase, N-terminal subunit
DRTY-6_201901_bins_9_scaffold_11_11	DRTY-6_201901_bins_9	0.554438	Kosmotoga	K00927	phosphoglycerate kinase [EC:2.7.2.3]	arCOG00496	G	Pgk	3-phosphoglycerate kinase
DRTY-6_201901_bins_9_scaffold_11_12	DRTY-6_201901_bins_9	0.647822	Kosmotoga	K00150	glyceraldehyde-3-phosphate dehydrogenase (NAD(P)) [EC:1.2.1.59]	arCOG00493	G	GapA	Glyceraldehyde-3-phosphate dehydrogenase/erythrose-4-phosphate dehydrogenase
DRTY-6_201901_bins_9_scaffold_11_9	DRTY-6_201901_bins_9	0.560904	Kosmotoga	K01662	1-deoxy-D-xylulose-5-phosphate synthase [EC:2.2.1.7]	arCOG01051	G	TktA2	Transketolase, C-terminal subunit
DRTY-6_201901_bins_9_scaffold_26_5	DRTY-6_201901_bins_9	0.623629	Caldanaerobius	K13020	UDP-N-acetyl-2-amino-2-deoxyglucuronate dehydrogenase [EC:1.1.1.335]	arCOG01622	R	MviM	Predicted dehydrogenase
DRTY-6_201901_bins_9_scaffold_26_6	DRTY-6_201901_bins_9	0.623113	Bacteroidetes	K18650	exo-poly-alpha-galacturonosidase [EC:3.2.1.82]
JADFAR010000005.1_14	GCA_015122035.1_ASM1512203v1_genomic	0.529772	Crenarchaeota archaeon SCGC AAA471-B05	K00798	cob(I)alamin adenosyltransferase [EC:2.5.1.17]	arCOG00489	H	PduO	Cob(I)alamin adenosyltransferase
JADFAR010000030.1_4	GCA_015122035.1_ASM1512203v1_genomic	0.512317	Caldisphaera lagunensis DSM 15908	K09020	ureidoacrylate peracid hydrolase [EC:3.5.1.110]	arCOG01943	Q	PncA	Amidase related to nicotinamidase
JADFAR010000004.1_12	GCA_015122035.1_ASM1512203v1_genomic	0.641186	Sulfolobaceae	K01535	H+-transporting ATPase [EC:7.1.2.1]	arCOG01578	P	MgtA	Cation transport ATPase
JADFAR010000005.1_41	GCA_015122035.1_ASM1512203v1_genomic	0.584248	Acidianus	K00174	2-oxoglutarate/2-oxoacid ferredoxin oxidoreductase subunit alpha [EC:1.2.7.3 1.2.7.11]	arCOG01606	C	PorA	Pyruvate:ferredoxin oxidoreductase or related 2-oxoacid:ferredoxin oxidoreductase, alpha subunit and gamma
JADFAR010000001.1_2	GCA_015122035.1_ASM1512203v1_genomic	0.533359	cellular organisms	K00384	thioredoxin reductase (NADPH) [EC:1.8.1.9]	arCOG01296	O	TrxB	Thioredoxin reductase
JADFAR010000017.1_2	GCA_015122035.1_ASM1512203v1_genomic	0.537294	cellular organisms	K03564	thioredoxin-dependent peroxiredoxin [EC:1.11.1.24]	arCOG00310	O	Bcp	Peroxiredoxin
JADFAR010000023.1_37	GCA_015122035.1_ASM1512203v1_genomic	0.628559	cellular organisms	K00337	NADH-quinone oxidoreductase subunit H [EC:7.1.1.2]	arCOG01546	C	NuoH	NADH dehydrogenase subunit H
JADFAR010000023.1_38	GCA_015122035.1_ASM1512203v1_genomic	0.638559	cellular organisms	K13378	NADH-quinone oxidoreductase subunit C/D [EC:7.1.1.2]	arCOG01548	C	NuoD	NADH dehydrogenase subunit D
JADFAR010000020.1_21	GCA_015122035.1_ASM1512203v1_genomic	0.544683	Mariniphaga	K02612	ring-1,2-phenylacetyl-CoA epoxidase subunit PaaD	arCOG01845	O	PaaD	Metal-sulfur cluster biosynthetic enzyme
JADFAR010000020.1_16	GCA_015122035.1_ASM1512203v1_genomic	0.582184	Nitrososphaeria	K00088	IMP dehydrogenase [EC:1.1.1.205]	arCOG00612	F	GuaB	IMP dehydrogenase/GMP reductase
JADFAR010000017.1_9	GCA_015122035.1_ASM1512203v1_genomic	0.584705	Candidatus Kuenenia stuttgartiensis			arCOG00723	S	-	Uncharacterized protein, DUF488 family
JADFAR010000017.1_7	GCA_015122035.1_ASM1512203v1_genomic	0.501313	TACK group	K09014	Fe-S cluster assembly protein SufB	arCOG01715	O	SufB	Cysteine desulfurase activator SufB
JADFAR010000026.1_2	GCA_015122035.1_ASM1512203v1_genomic	0.640326	TACK group	K06929	uncharacterized protein	arCOG04227	R	-	Predicted CoA-binding protein
JADFAR010000005.1_24	GCA_015122035.1_ASM1512203v1_genomic	0.516419	Thermoprotei	K09129	uncharacterized protein	arCOG04298	F	-	Adenosine/AMP kinase
JADFAR010000005.1_42	GCA_015122035.1_ASM1512203v1_genomic	0.642617	Thermoprotei	K00175	2-oxoglutarate/2-oxoacid ferredoxin oxidoreductase subunit beta [EC:1.2.7.3 1.2.7.11]	arCOG01599	C	PorB	Pyruvate:ferredoxin oxidoreductase or related 2-oxoacid:ferredoxin oxidoreductase, beta subunit
JADFAR010000030.1_6	GCA_015122035.1_ASM1512203v1_genomic	0.566552	Candidatus Marsarchaeota	K25141	daunorubicin/doxorubicin transport system ATP-binding protein	arCOG00196	V	CcmA	ABC-type multidrug transport system, ATPase component
JADFAR010000022.1_19	GCA_015122035.1_ASM1512203v1_genomic	0.54166	Candidatus Marsarchaeota G1 archaeon BE_D	K11645	fructose-bisphosphate aldolase, class I [EC:4.1.2.13]	arCOG04044	E	-	2-amino-3,7-dideoxy-D-threo-hept-6-ulosonic acid synthase, DhnA-aldolase family
JADFAR010000025.1_8	GCA_015122035.1_ASM1512203v1_genomic	0.55692	Candidatus Marsarchaeota G1 archaeon BE_D	K14163	bifunctional glutamyl/prolyl-tRNA synthetase [EC:6.1.1.17 6.1.1.15]	arCOG00402	J	ProS	Prolyl-tRNA synthetase
JADFAR010000005.1_35	GCA_015122035.1_ASM1512203v1_genomic	0.506872	Bacteria	K01874	methionyl-tRNA synthetase [EC:6.1.1.10]	arCOG00810	J	MetG	Methionyl-tRNA synthetase
JADFAR010000023.1_41	GCA_015122035.1_ASM1512203v1_genomic	0.581106	Bacteria	K00331	NADH-quinone oxidoreductase subunit B [EC:7.1.1.2]	arCOG01554	C	NuoB	F420H2 dehydrogenase subunit, related to NADH:ubiquinone oxidoreductase 20 kD subunit
JADFAR010000005.1_34	GCA_015122035.1_ASM1512203v1_genomic	0.550658	Candidatus Bathyarchaeota archaeon	K24012	acetate---CoA ligase (ADP-forming) [EC:6.2.1.13]	arCOG01338	C	-	Acyl-CoA synthetase, ATP-grasp containing subunit
JADFAR010000015.1_2	GCA_015122035.1_ASM1512203v1_genomic	0.619143	Candidatus Bathyarchaeota archaeon	K00864	glycerol kinase [EC:2.7.1.30]	arCOG00024	C	GlpK	Glycerol kinase
JADFAR010000005.1_33	GCA_015122035.1_ASM1512203v1_genomic	0.506031	Archaea	K03724	ATP-dependent helicase Lhr and Lhr-like helicase [EC:3.6.4.-]	arCOG00557	R	Lhr	Lhr-like helicase
JADFAR010000013.1_2	GCA_015122035.1_ASM1512203v1_genomic	0.618251	Archaea	K04564	superoxide dismutase, Fe-Mn family [EC:1.15.1.1]	arCOG04147	P	SodA	Superoxide dismutase
JADFAR010000022.1_15	GCA_015122035.1_ASM1512203v1_genomic	0.584862	Archaea	K03787	5'-nucleotidase [EC:3.1.3.5]	arCOG02303	R	SurE	Predicted acid phosphatase
JADFAR010000023.1_44	GCA_015122035.1_ASM1512203v1_genomic	0.627193	Thermoproteaceae	K21929	uracil-DNA glycosylase [EC:3.2.2.27]	arCOG00905	L	-	Uracil-DNA glycosylase
JADFAR010000004.1_11	GCA_015122035.1_ASM1512203v1_genomic	0.606638	Diaforarchaea group	K08167	MFS transporter, DHA2 family, multidrug resistance protein	arCOG00144	G	-	MFS family permease
JADFAR010000012.1_32	GCA_015122035.1_ASM1512203v1_genomic	0.614063	Sulfolobus	K00111	glycerol-3-phosphate dehydrogenase [EC:1.1.5.3]	arCOG00753	C	GlpA	Glycerol-3-phosphate dehydrogenase
JADFAR010000004.1_7	GCA_015122035.1_ASM1512203v1_genomic	0.623645	Thermoplasmatales	K21929	uracil-DNA glycosylase [EC:3.2.2.27]	arCOG00905	L	-	Uracil-DNA glycosylase
JADFAR010000013.1_3	GCA_015122035.1_ASM1512203v1_genomic	0.593379	Thermoplasma	K09700	uncharacterized protein	arCOG03350	S	-	Uncharacterized protein
JADFAR010000030.1_5	GCA_015122035.1_ASM1512203v1_genomic	0.609294	Thermoplasma acidophilum DSM 1728	K06222	2,5-diketo-D-gluconate reductase B [EC:1.1.1.346]	arCOG01619	R	ARA1	Aldo/keto reductase, related to diketogulonate reductase
JADFAR010000003.1_2	GCA_015122035.1_ASM1512203v1_genomic	0.58827	Euryarchaeota	K01876	aspartyl-tRNA synthetase [EC:6.1.1.12]	arCOG00406	J	AsnS	Aspartyl/asparaginyl-tRNA synthetase
JADFAR010000021.1_1	GCA_015122035.1_ASM1512203v1_genomic	0.535478	Metallosphaera	K02034	peptide/nickel transport system permease protein	arCOG00748	E	DppC	ABC-type dipeptide/oligopeptide/nickel transport system, permease component
JADFAR010000010.1_2	GCA_015122035.1_ASM1512203v1_genomic	0.607853	Aciduliprofundum boonei T469	K01784	UDP-glucose 4-epimerase [EC:5.1.3.2]	arCOG01369	M	WcaG	Nucleoside-diphosphate-sugar epimerase
JADFAR010000029.1_7	GCA_015122035.1_ASM1512203v1_genomic	0.611305	Thermoanaerobacterales	K04567	lysyl-tRNA synthetase, class II [EC:6.1.1.6]	arCOG00408	J	LysU	Lysyl-tRNA synthetase (class II)
JADFAR010000014.1_11	GCA_015122035.1_ASM1512203v1_genomic	0.575624	Ferroplasmaceae	K21567	ferredoxin/flavodoxin---NADP+ reductase [EC:1.18.1.2 1.19.1.1]	arCOG01296	O	TrxB	Thioredoxin reductase
JADFAR010000019.1_1	GCA_015122035.1_ASM1512203v1_genomic	0.534919	Ferroplasmaceae	K01007	pyruvate, water dikinase [EC:2.7.9.2]	arCOG01111	G	PpsA	Phosphoenolpyruvate synthase/pyruvate phosphate dikinase
DRTY-6_201907_bins_75_scaffold_7_6	DRTY-6_201907_bins_75	0.625841	Mesotoga	K01209	alpha-L-arabinofuranosidase [EC:3.2.1.55]
DRTY-6_201907_bins_75_scaffold_6_37	DRTY-6_201907_bins_75	0.561859	Firmicutes	K04034	anaerobic magnesium-protoporphyrin IX monomethyl ester cyclase [EC:1.21.98.3]	arCOG01355	C	-	Radical SAM superfamily enzyme
DRTY-6_201907_bins_75_scaffold_1_148	DRTY-6_201907_bins_75	0.614293	cellular organisms			arCOG02713	O	TrxA	Thiol-disulfide isomerase or thioredoxin
DRTY-6_201907_bins_75_scaffold_2_32	DRTY-6_201907_bins_75	0.436702	cellular organisms	K02003	putative ABC transport system ATP-binding protein	arCOG00922	V	SalX	ABC-type antimicrobial peptide transport system, ATPase component
DRTY-6_201907_bins_75_scaffold_5_37	DRTY-6_201907_bins_75	0.606126	cellular organisms	K03926	periplasmic divalent cation tolerance protein	arCOG04231	P	CutA	Uncharacterized protein involved in tolerance to divalent cations
DRTY-6_201907_bins_75_scaffold_5_50	DRTY-6_201907_bins_75	0.627592	cellular organisms	K08369	MFS transporter, putative metabolite:H+ symporter	arCOG02682	G	-	MFS family permease
DRTY-6_201907_bins_75_scaffold_5_53	DRTY-6_201907_bins_75	0.467703	cellular organisms	K01619	deoxyribose-phosphate aldolase [EC:4.1.2.4]	arCOG04320	F	DeoC	Deoxyribose-phosphate aldolase
DRTY-6_201907_bins_75_scaffold_5_90	DRTY-6_201907_bins_75	0.565372	cellular organisms	K03671	thioredoxin 1	arCOG01972	O	TrxA	Thiol-disulfide isomerase or thioredoxin
DRTY-6_201907_bins_75_scaffold_1_66	DRTY-6_201907_bins_75	0.585434	unclassified Candidatus Bathyarchaeota	K00789	S-adenosylmethionine synthetase [EC:2.5.1.6]	arCOG01678	E	MetK	Archaeal S-adenosylmethionine synthetase
DRTY-6_201907_bins_75_scaffold_2_177	DRTY-6_201907_bins_75	0.649029	unclassified Candidatus Bathyarchaeota	K01531	P-type Mg2+ transporter [EC:7.2.2.14]	arCOG01578	P	MgtA	Cation transport ATPase
DRTY-6_201907_bins_75_scaffold_2_239	DRTY-6_201907_bins_75	0.52741	Hadesarchaea archaeon YNP_45	K00809	deoxyhypusine synthase [EC:2.5.1.46]	arCOG04142	O	DYS1	Deoxyhypusine synthase
DRTY-6_201907_bins_75_scaffold_5_52	DRTY-6_201907_bins_75	0.648992	TACK group	K22224	acetate---CoA ligase (ADP-forming) subunit beta [EC:6.2.1.13]	arCOG01338	C	-	Acyl-CoA synthetase, ATP-grasp containing subunit
DRTY-6_201907_bins_75_scaffold_5_57	DRTY-6_201907_bins_75	0.552374	TACK group	K00789	S-adenosylmethionine synthetase [EC:2.5.1.6]	arCOG01678	E	MetK	Archaeal S-adenosylmethionine synthetase
DRTY-6_201907_bins_75_scaffold_1_90	DRTY-6_201907_bins_75	0.511045	Theionarchaea archaeon DG-70-1	K01493	dCMP deaminase [EC:3.5.4.12]	arCOG01487	F	ComEB	Deoxycytidylate deaminase
DRTY-6_201907_bins_75_scaffold_2_191	DRTY-6_201907_bins_75	0.528084	Euryarchaeota archaeon SM23-78	K20986	geranyl diphosphate phosphohydrolase [EC:3.6.1.68]	arCOG01075	F	-	NUDIX family hydrolase
DRTY-6_201907_bins_75_scaffold_2_246	DRTY-6_201907_bins_75	0.516235	Crenarchaeota archaeon 13_1_40CM_3_52_17	K12960	5-methylthioadenosine/S-adenosylhomocysteine deaminase [EC:3.5.4.31 3.5.4.28]	arCOG00695	F	SsnA	Cytosine deaminase or related metal-dependent hydrolase
DRTY-6_201907_bins_75_scaffold_4_29	DRTY-6_201907_bins_75	0.556455	Thermoplasmata	K07138	uncharacterized protein	arCOG02448	R	-	Uncharacterized Fe-S center protein
DRTY-6_201907_bins_75_scaffold_6_44	DRTY-6_201907_bins_75	0.585675	Clostridia	K06287	nucleoside triphosphate pyrophosphatase [EC:3.6.1.-]	arCOG05007	D	Maf	Nucleotide-binding protein implicated in inhibition of septum formation
DRTY-6_201907_bins_75_scaffold_2_135	DRTY-6_201907_bins_75	0.626782	Archaeoglobus sp. UBA234	K16904	dCTP diphosphatase [EC:3.6.1.12]	arCOG01084	R	MazG	Predicted pyrophosphatase
DRTY-6_201907_bins_75_scaffold_4_46	DRTY-6_201907_bins_75	0.610921	Methanocellaceae archaeon UBA148	K01069	hydroxyacylglutathione hydrolase [EC:3.1.2.6]	arCOG00504	R	-	Metal-dependent hydrolase of the beta-lactamase superfamily II
DRTY-6_201907_bins_75_scaffold_1_105	DRTY-6_201907_bins_75	0.593667	Candidatus Hydrothermarchaeota archaeon JdFR-18	K03724	ATP-dependent helicase Lhr and Lhr-like helicase [EC:3.6.4.-]	arCOG00557	R	Lhr	Lhr-like helicase
DRTY-6_201907_bins_75_scaffold_2_101	DRTY-6_201907_bins_75	0.586285	Euryarchaeota archaeon JdFR-21	K03151	tRNA uracil 4-sulfurtransferase [EC:2.8.1.4]	arCOG00038	J	ThiI	tRNA S(4)U 4-thiouridine synthase
DRTY-6_201907_bins_75_scaffold_4_28	DRTY-6_201907_bins_75	0.610324	Bacteria	K00021	hydroxymethylglutaryl-CoA reductase (NADPH) [EC:1.1.1.34]	arCOG04260	I	HMG1	Hydroxymethylglutaryl-CoA reductase
DRTY-6_201907_bins_75_scaffold_4_82	DRTY-6_201907_bins_75	0.603802	Bacteria	K24012	acetate---CoA ligase (ADP-forming) [EC:6.2.1.13]	arCOG01338	C	-	Acyl-CoA synthetase, ATP-grasp containing subunit
DRTY-6_201907_bins_75_scaffold_1_172	DRTY-6_201907_bins_75	0.620366	Flavobacteriales	K03499	trk/ktr system potassium uptake protein	arCOG01958	P	Kch	Kef-type K+ transport system, predicted NAD-binding component
DRTY-6_201907_bins_75_scaffold_1_64	DRTY-6_201907_bins_75	0.621939	Candidatus Bathyarchaeota archaeon	K01874	methionyl-tRNA synthetase [EC:6.1.1.10]	arCOG00810	J	MetG	Methionyl-tRNA synthetase
DRTY-6_201907_bins_75_scaffold_2_180	DRTY-6_201907_bins_75	0.507229	Candidatus Bathyarchaeota archaeon	K01858	myo-inositol-1-phosphate synthase [EC:5.5.1.4]	arCOG04213	I	INO1	Myo-inositol-1-phosphate synthase
DRTY-6_201907_bins_75_scaffold_2_67	DRTY-6_201907_bins_75	0.605346	Candidatus Bathyarchaeota archaeon	K16153	glycogen phosphorylase/synthase [EC:2.4.1.1 2.4.1.11]	arCOG01421	G	GlgP	Glucan phosphorylase
DRTY-6_201907_bins_75_scaffold_2_83	DRTY-6_201907_bins_75	0.638314	Candidatus Bathyarchaeota archaeon	K03639	GTP 3',8-cyclase [EC:4.1.99.22]	arCOG00930	H	MoaA	Molybdenum cofactor biosynthesis enzyme
DRTY-6_201907_bins_75_scaffold_2_87	DRTY-6_201907_bins_75	0.637266	Candidatus Bathyarchaeota archaeon	K01507	inorganic pyrophosphatase [EC:3.6.1.1]	arCOG01711	C	Ppa	Inorganic pyrophosphatase
DRTY-6_201907_bins_75_scaffold_3_127	DRTY-6_201907_bins_75	0.577715	Candidatus Bathyarchaeota archaeon	K16150	glycogen synthase [EC:2.4.1.11]	arCOG01403	M	AglL	Glycosyltransferase
DRTY-6_201907_bins_75_scaffold_3_62	DRTY-6_201907_bins_75	0.513699	Candidatus Bathyarchaeota archaeon	K03719	Lrp/AsnC family transcriptional regulator, leucine-responsive regulatory protein	arCOG01580	K	-	DNA-binding transcriptional regulator, Lrp family
DRTY-6_201907_bins_75_scaffold_4_27	DRTY-6_201907_bins_75	0.511087	Candidatus Bathyarchaeota archaeon	K22585	DNA repair protein NreA	arCOG01290	L	SplB	DNA repair photolyase
DRTY-6_201907_bins_75_scaffold_4_42	DRTY-6_201907_bins_75	0.633027	Thaumarchaeota archaeon	K10979	DNA end-binding protein Ku	arCOG10146	L	YkoV	Non-homologous end joining protein Ku, dsDNA break repair
DRTY-6_201907_bins_75_scaffold_1_229	DRTY-6_201907_bins_75	0.577429	Archaea	K02938	large subunit ribosomal protein L8e	arCOG04067	J	RplB	Ribosomal protein L2
DRTY-6_201907_bins_75_scaffold_2_134	DRTY-6_201907_bins_75	0.645479	Archaea	K16422	4-hydroxymandelate oxidase [EC:1.1.3.46]	arCOG00613	H	LldD	FMN-dependent dehydrogenase, includes L-lactate dehydrogenase and type II isopentenyl diphosphate isomerase
DRTY-6_201907_bins_75_scaffold_2_27	DRTY-6_201907_bins_75	0.607704	Archaea	K06937	7,8-dihydro-6-hydroxymethylpterin dimethyltransferase [EC:2.1.1.-]	arCOG00933	R	-	Radical SAM superfamily enzyme
DRTY-6_201907_bins_75_scaffold_2_29	DRTY-6_201907_bins_75	0.518159	Archaea	K25144	linearmycin/streptolysin S transport system ATP-binding protein	arCOG00194	V	CcmA	ABC-type multidrug transport system, ATPase component
DRTY-6_201907_bins_75_scaffold_2_95	DRTY-6_201907_bins_75	0.646652	Archaea	K23359	biuret amidohydrolase [EC:3.5.1.84]	arCOG01943	Q	PncA	Amidase related to nicotinamidase
DRTY-6_201907_bins_75_scaffold_3_79	DRTY-6_201907_bins_75	0.622376	Archaea	K01939	adenylosuccinate synthase [EC:6.3.4.4]	arCOG04387	F	PurA	Adenylosuccinate synthase
DRTY-6_201907_bins_75_scaffold_4_24	DRTY-6_201907_bins_75	0.604591	Archaea	K07588	GTPase [EC:3.6.5.-]	arCOG01226	O	ArgK	Putative periplasmic protein kinase ArgK or related GTPase of G3E family
DRTY-6_201907_bins_75_scaffold_4_80	DRTY-6_201907_bins_75	0.516722	Archaea	K22224	acetate---CoA ligase (ADP-forming) subunit beta [EC:6.2.1.13]	arCOG01338	C	-	Acyl-CoA synthetase, ATP-grasp containing subunit
DRTY-6_201907_bins_75_scaffold_5_33	DRTY-6_201907_bins_75	0.587729	Archaea	K13993	HSP20 family protein	arCOG01832	O	IbpA	Molecular chaperone (HSP20 family)
DRTY-6_201907_bins_75_scaffold_5_56	DRTY-6_201907_bins_75	0.549164	Archaea	K07566	L-threonylcarbamoyladenylate synthase [EC:2.7.7.87]	arCOG01952	J	SUA5	tRNA A37 threonylcarbamoyladenosine synthetase subunit TsaC/SUA5/YrdC
DRTY-6_201907_bins_75_scaffold_5_87	DRTY-6_201907_bins_75	0.632436	Archaea	K00096	glycerol-1-phosphate dehydrogenase [NAD(P)+] [EC:1.1.1.261]	arCOG00982	C	GldA	Glycerol dehydrogenase or related enzyme
DRTY-6_201907_bins_75_scaffold_3_128	DRTY-6_201907_bins_75	0.619726	Methanobacterium	K19710	ATP adenylyltransferase [EC:2.7.7.53]	arCOG00021	H	-	Predicted transcriptional regulator fused phosphomethylpyrimidine kinase, involved in the thiamin biosynthesis
DRTY-6_201907_bins_75_scaffold_4_41	DRTY-6_201907_bins_75	0.619291	Archaeoglobales	K01971	bifunctional non-homologous end joining protein LigD [EC:6.5.1.1]	arCOG01347	L	CDC9	ATP-dependent DNA ligase
DRTY-6_201907_bins_75_scaffold_3_75	DRTY-6_201907_bins_75	0.556124	Archaeoglobaceae	K00859	dephospho-CoA kinase [EC:2.7.1.24]	arCOG01045	H	CoaE	Dephospho-CoA kinase
DRTY-6_201907_bins_75_scaffold_2_86	DRTY-6_201907_bins_75	0.610291	Methanomicrobia	K01990	ABC-2 type transport system ATP-binding protein	arCOG00196	V	CcmA	ABC-type multidrug transport system, ATPase component
DRTY-6_201907_bins_75_scaffold_1_118	DRTY-6_201907_bins_75	0.527567	Candidatus Verstraetearchaeota archaeon	K13010	perosamine synthetase [EC:2.6.1.102]	arCOG00118	M	WecE	Predicted pyridoxal phosphate-dependent enzyme apparently involved in regulation of cell wall biogenesis
DRTY-6_201907_bins_75_scaffold_4_22	DRTY-6_201907_bins_75	0.540772	Candidatus Verstraetearchaeota archaeon	K06950	uncharacterized protein	arCOG01860	R	-	Predicted HD superfamily hydrolase
DRTY-6_201907_bins_75_scaffold_5_63	DRTY-6_201907_bins_75	0.556993	Candidatus Verstraetearchaeota archaeon	K04759	ferrous iron transport protein B	arCOG00359	P	FeoB	Fe2+ transport system protein B
DRTY-6_201907_bins_75_scaffold_1_255	DRTY-6_201907_bins_75	0.648883	Thermoprotei archaeon	K00564	16S rRNA (guanine1207-N2)-methyltransferase [EC:2.1.1.172]	arCOG00110	J	RsmC	16S RNA G1207 methylase RsmC
DRTY-6_201907_bins_75_scaffold_2_119	DRTY-6_201907_bins_75	0.612519	Thermoprotei archaeon	K02973	small subunit ribosomal protein S23e	arCOG04255	J	RpsL	Ribosomal protein S12
DRTY-6_201907_bins_75_scaffold_4_17	DRTY-6_201907_bins_75	0.632656	Thermoprotei archaeon	K07732	riboflavin kinase, archaea type [EC:2.7.1.161]	arCOG01904	H	-	CTP-dependent Riboflavin kinase
DRTY-6_201907_bins_75_scaffold_5_78	DRTY-6_201907_bins_75	0.631242	Thermoprotei archaeon	K21029	molybdopterin-synthase adenylyltransferase [EC:2.7.7.80]	arCOG01676	H	ThiF	Dinucleotide-utilizing enzyme involved in molybdopterin and thiamine biosynthesis
DRTY-6_201907_bins_75_scaffold_5_81	DRTY-6_201907_bins_75	0.523757	Thermoprotei archaeon	K19221	cob(I)alamin adenosyltransferase [EC:2.5.1.17]	arCOG04678	H	BtuR	ATP:corrinoid adenosyltransferase
DRTY-6_201907_bins_75_scaffold_6_43	DRTY-6_201907_bins_75	0.524256	Methanopyrus	K01519	inosine triphosphate pyrophosphatase [EC:3.6.1.-]	arCOG04184	F	RdgB	Inosine/xanthosine triphosphate pyrophosphatase, all-alpha NTP-PPase family
DRTY-6_201907_bins_75_scaffold_1_122	DRTY-6_201907_bins_75	0.591167	Euryarchaeota	K02473	UDP-N-acetylglucosamine/UDP-N-acetylgalactosamine 4-epimerase [EC:5.1.3.7 5.1.3.-]	arCOG01369	M	WcaG	Nucleoside-diphosphate-sugar epimerase
DRTY-6_201907_bins_75_scaffold_1_268	DRTY-6_201907_bins_75	0.609191	Euryarchaeota	K01872	alanyl-tRNA synthetase [EC:6.1.1.7]	arCOG01255	J	AlaS	Alanyl-tRNA synthetase
DRTY-6_201907_bins_75_scaffold_1_274	DRTY-6_201907_bins_75	0.635924	Euryarchaeota	K15888	tritrans,polycis-undecaprenyl-diphosphate synthase [geranylgeranyl-diphosphate specific] [EC:2.5.1.89]	arCOG01532	I	UppS	Undecaprenyl pyrophosphate synthase
DRTY-6_201907_bins_75_scaffold_1_97	DRTY-6_201907_bins_75	0.606636	Euryarchaeota	K03165	DNA topoisomerase III [EC:5.6.2.1]	arCOG01527	L	TopA	Topoisomerase IA
DRTY-6_201907_bins_75_scaffold_2_156	DRTY-6_201907_bins_75	0.53756	Euryarchaeota	K02528	16S rRNA (adenine1518-N6/adenine1519-N6)-dimethyltransferase [EC:2.1.1.182]	arCOG04131	J	RsmA	16S rRNA A1518 and A1519 N6-dimethyltransferase RsmA/KsgA/DIM1
DRTY-6_201907_bins_75_scaffold_3_77	DRTY-6_201907_bins_75	0.621561	Euryarchaeota	K13522	bifunctional NMN adenylyltransferase/nudix hydrolase [EC:2.7.7.1 3.6.1.-]	arCOG01075	F	-	NUDIX family hydrolase
DRTY-6_201907_bins_75_scaffold_4_72	DRTY-6_201907_bins_75	0.634681	Euryarchaeota	K07472	TBP-interacting protein	arCOG04081	K	TIP49	DNA helicase TIP49, TBP-interacting protein
DRTY-6_201907_bins_75_scaffold_7_4	DRTY-6_201907_bins_75	0.571266	Halanaerobium salsuginis	K02025	multiple sugar transport system permease protein	arCOG00157	G	UgpA	ABC-type sugar transport system, permease component
DRTY-6_201907_bins_75_scaffold_7_5	DRTY-6_201907_bins_75	0.628999	Halanaerobium salsuginis	K02026	multiple sugar transport system permease protein	arCOG00159	G	UgpE	ABC-type sugar transport system, permease component
DRTY-6_201907_bins_75_scaffold_3_61	DRTY-6_201907_bins_75	0.627627	Methanobrevibacter arboriphilus	K01915	glutamine synthetase [EC:6.3.1.2]	arCOG01909	E	GlnA	Glutamine synthetase
DRTY-6_201907_bins_75_scaffold_2_258	DRTY-6_201907_bins_75	0.645799	Candidatus Nitrosocaldus	K00763	nicotinate phosphoribosyltransferase [EC:6.3.4.21]	arCOG01481	H	PncB	Nicotinic acid phosphoribosyltransferase
DRTY-6_201907_bins_75_scaffold_2_256	DRTY-6_201907_bins_75	0.64171	Methanothermus fervidus DSM 2088	K01916	NAD+ synthase [EC:6.3.1.5]	arCOG00069	H	NadE	NH3-dependent NAD+ synthetase
DRTY-6_201907_bins_75_scaffold_1_149	DRTY-6_201907_bins_75	0.644008	Methanoregula formicica SMSP	K07089	uncharacterized protein	arCOG02712	R	-	Predicted permease
DAIT01000007.1_6	Ca.Parvarchaeota.UBA519	0.50618	Crenarchaeota archaeon SCGC AAA471-B05	K01480	agmatinase [EC:3.5.3.11]
DAIT01000024.1_6	Ca.Parvarchaeota.UBA519	0.521321	Treponema socranskii subsp. socranskii VPI DR56BR1116 = ATCC 35536	K01493	dCMP deaminase [EC:3.5.4.12]
DAIT01000013.1_3	Ca.Parvarchaeota.UBA519	0.55069	Sulfolobaceae	K00012	UDPglucose 6-dehydrogenase [EC:1.1.1.22]
DAIT01000058.1_3	Ca.Parvarchaeota.UBA519	0.554163	Sulfolobaceae	K09003	uncharacterized protein
DAIT01000006.1_20	Ca.Parvarchaeota.UBA519	0.596344	cellular organisms	K01142	exodeoxyribonuclease III [EC:3.1.11.2]
DAIT01000014.1_13	Ca.Parvarchaeota.UBA519	0.634591	cellular organisms	K01876	aspartyl-tRNA synthetase [EC:6.1.1.12]
DAIT01000015.1_11	Ca.Parvarchaeota.UBA519	0.604708	cellular organisms	K16904	dCTP diphosphatase [EC:3.6.1.12]
DAIT01000015.1_7	Ca.Parvarchaeota.UBA519	0.56635	cellular organisms	K07075	uncharacterized protein
DAIT01000027.1_3	Ca.Parvarchaeota.UBA519	0.447116	cellular organisms	K12267	peptide methionine sulfoxide reductase msrA/msrB [EC:1.8.4.11 1.8.4.12]
DAIT01000037.1_4	Ca.Parvarchaeota.UBA519	0.625688	cellular organisms	K03687	molecular chaperone GrpE
DAIT01000040.1_3	Ca.Parvarchaeota.UBA519	0.634186	cellular organisms	K00337	NADH-quinone oxidoreductase subunit H [EC:7.1.1.2]
DAIT01000040.1_4	Ca.Parvarchaeota.UBA519	0.602861	cellular organisms	K13378	NADH-quinone oxidoreductase subunit C/D [EC:7.1.1.2]
DAIT01000040.1_5	Ca.Parvarchaeota.UBA519	0.601053	cellular organisms	K00333	NADH-quinone oxidoreductase subunit D [EC:7.1.1.2]
DAIT01000040.1_6	Ca.Parvarchaeota.UBA519	0.595533	cellular organisms	K00332	NADH-quinone oxidoreductase subunit C [EC:7.1.1.2]
DAIT01000046.1_2	Ca.Parvarchaeota.UBA519	0.63083	cellular organisms	K02503	histidine triad (HIT) family protein
DAIT01000049.1_26	Ca.Parvarchaeota.UBA519	0.640878	cellular organisms	K13953	alcohol dehydrogenase, propanol-preferring [EC:1.1.1.1]
DAIT01000039.1_9	Ca.Parvarchaeota.UBA519	0.600311	Sulfodiicoccus acidiphilus	K08369	MFS transporter, putative metabolite:H+ symporter
DAIT01000031.1_5	Ca.Parvarchaeota.UBA519	0.57648	Candidatus Bathyarchaeota archaeon BA2	K00067	dTDP-4-dehydrorhamnose reductase [EC:1.1.1.133]
DAIT01000026.1_5	Ca.Parvarchaeota.UBA519	0.565029	FCB group	K03564	thioredoxin-dependent peroxiredoxin [EC:1.11.1.24]
DAIT01000002.1_3	Ca.Parvarchaeota.UBA519	0.611627	TACK group	K03593	ATP-binding protein involved in chromosome partitioning
DAIT01000019.1_76	Ca.Parvarchaeota.UBA519	0.512717	TACK group	K00384	thioredoxin reductase (NADPH) [EC:1.8.1.9]
DAIT01000047.1_16	Ca.Parvarchaeota.UBA519	0.636825	TACK group	K00027	malate dehydrogenase (oxaloacetate-decarboxylating) [EC:1.1.1.38]
DAIT01000020.1_3	Ca.Parvarchaeota.UBA519	0.520893	Candidatus Nitrosocosmicus franklandus	K04488	nitrogen fixation protein NifU and related proteins
DAIT01000006.1_6	Ca.Parvarchaeota.UBA519	0.628885	Thermoplasmata	K25152	gliding motility-associated transport system ATP-binding protein
DAIT01000008.1_10	Ca.Parvarchaeota.UBA519	0.506518	Clostridia	K01868	threonyl-tRNA synthetase [EC:6.1.1.3]
DAIT01000026.1_24	Ca.Parvarchaeota.UBA519	0.604065	Sulfolobus sp. A20	K00111	glycerol-3-phosphate dehydrogenase [EC:1.1.5.3]
DAIT01000018.1_16	Ca.Parvarchaeota.UBA519	0.566141	Methanobacterium sp. UBA299
DAIT01000044.1_13	Ca.Parvarchaeota.UBA519	0.592664	Thermoplasmatales archaeon UBA513	K00067	dTDP-4-dehydrorhamnose reductase [EC:1.1.1.133]
DAIT01000051.1_15	Ca.Parvarchaeota.UBA519	0.619929	Thermoplasmatales archaeon UBA513	K13985	N-acyl-phosphatidylethanolamine-hydrolysing phospholipase D [EC:3.1.4.54]
DAIT01000019.1_83	Ca.Parvarchaeota.UBA519	0.543452	Thaumarchaeota archaeon UBA164	K00390	phosphoadenosine phosphosulfate reductase [EC:1.8.4.8 1.8.4.10]
DAIT01000006.1_18	Ca.Parvarchaeota.UBA519	0.595412	unclassified Thermoplasmatales (miscellaneous)	K02347	DNA polymerase (family X)
DAIT01000010.1_10	Ca.Parvarchaeota.UBA519	0.568462	unclassified Thermoplasmatales (miscellaneous)	K00239	succinate dehydrogenase / fumarate reductase, flavoprotein subunit [EC:1.3.5.1 1.3.5.4]
DAIT01000026.1_19	Ca.Parvarchaeota.UBA519	0.632121	unclassified Thermoplasmatales (miscellaneous)	K05592	ATP-dependent RNA helicase DeaD [EC:3.6.4.13]
DAIT01000049.1_48	Ca.Parvarchaeota.UBA519	0.629361	Thermoplasmatales archaeon B_DKE	K25152	gliding motility-associated transport system ATP-binding protein
DAIT01000010.1_2	Ca.Parvarchaeota.UBA519	0.568357	Thermoplasmatales archaeon ARMAN	K03671	thioredoxin 1
DAIT01000010.1_9	Ca.Parvarchaeota.UBA519	0.544676	Thermoplasmatales archaeon ARMAN	K00240	succinate dehydrogenase / fumarate reductase, iron-sulfur subunit [EC:1.3.5.1 1.3.5.4]
DAIT01000021.1_13	Ca.Parvarchaeota.UBA519	0.637826	Thermoplasmatales archaeon ARMAN	K19784	chromate reductase, NAD(P)H dehydrogenase (quinone)
DAIT01000024.1_8	Ca.Parvarchaeota.UBA519	0.640606	Thermoplasmatales archaeon ARMAN	K00116	malate dehydrogenase (quinone) [EC:1.1.5.4]
DAIT01000027.1_16	Ca.Parvarchaeota.UBA519	0.557229	Thermoplasmatales archaeon ARMAN	K00425	cytochrome bd ubiquinol oxidase subunit I [EC:7.1.1.7]
DAIT01000047.1_10	Ca.Parvarchaeota.UBA519	0.639908	Thermoplasmatales archaeon ARMAN	K00520	mercuric reductase [EC:1.16.1.1]
DAIT01000047.1_2	Ca.Parvarchaeota.UBA519	0.554306	Thermoplasmatales archaeon ARMAN	K01681	aconitate hydratase [EC:4.2.1.3]
DAIT01000013.1_2	Ca.Parvarchaeota.UBA519	0.573732	Candidatus Marsarchaeota G1 archaeon BE_D	K08678	UDP-glucuronate decarboxylase [EC:4.1.1.35]
DAIT01000013.1_4	Ca.Parvarchaeota.UBA519	0.622913	Candidatus Marsarchaeota G1 archaeon BE_D	K00973	glucose-1-phosphate thymidylyltransferase [EC:2.7.7.24]
DAIT01000043.1_12	Ca.Parvarchaeota.UBA519	0.526581	Candidatus Marsarchaeota G1 archaeon BE_D	K11645	fructose-bisphosphate aldolase, class I [EC:4.1.2.13]
DAIT01000044.1_5	Ca.Parvarchaeota.UBA519	0.625242	Candidatus Marsarchaeota G1 archaeon BE_D	K00973	glucose-1-phosphate thymidylyltransferase [EC:2.7.7.24]
DAIT01000043.1_16	Ca.Parvarchaeota.UBA519	0.537063	Candidatus Marsarchaeota G2 archaeon ECH_B_1	K03787	5'-nucleotidase [EC:3.1.3.5]
DAIT01000018.1_17	Ca.Parvarchaeota.UBA519	0.620626	Aigarchaeota archaeon NZ13_MG1	K00176	2-oxoglutarate ferredoxin oxidoreductase subunit delta [EC:1.2.7.3]
DAIT01000040.1_7	Ca.Parvarchaeota.UBA519	0.563041	Bacteria	K00331	NADH-quinone oxidoreductase subunit B [EC:7.1.1.2]
DAIT01000047.1_3	Ca.Parvarchaeota.UBA519	0.640106	Candidatus Bathyarchaeota archaeon	K00052	3-isopropylmalate dehydrogenase [EC:1.1.1.85]
DAIT01000057.1_13	Ca.Parvarchaeota.UBA519	0.528516	Candidatus Bathyarchaeota archaeon	K19802	L-Ala-D/L-Glu epimerase [EC:5.1.1.20]
DAIT01000010.1_3	Ca.Parvarchaeota.UBA519	0.580779	Thaumarchaeota archaeon	K00174	2-oxoglutarate/2-oxoacid ferredoxin oxidoreductase subunit alpha [EC:1.2.7.3 1.2.7.11]
DAIT01000037.1_1	Ca.Parvarchaeota.UBA519	0.640245	Thaumarchaeota archaeon	K03799	heat shock protein HtpX [EC:3.4.24.-]
DAIT01000049.1_49	Ca.Parvarchaeota.UBA519	0.588262	Thaumarchaeota archaeon	K01990	ABC-2 type transport system ATP-binding protein
DAIT01000028.1_12	Ca.Parvarchaeota.UBA519	0.586921	Candidatus Methanoperedenaceae archaeon	K01495	GTP cyclohydrolase IA [EC:3.5.4.16]
DAIT01000003.1_4	Ca.Parvarchaeota.UBA519	0.569694	Archaea	K03975	membrane-associated protein
DAIT01000018.1_34	Ca.Parvarchaeota.UBA519	0.503229	Archaea	K02973	small subunit ribosomal protein S23e
DAIT01000049.1_20	Ca.Parvarchaeota.UBA519	0.638001	Archaea	K01535	H+-transporting ATPase [EC:7.1.2.1]
DAIT01000053.1_1	Ca.Parvarchaeota.UBA519	0.636191	Archaea	K08169	MFS transporter, DHA2 family, multidrug resistance protein
DAIT01000058.1_4	Ca.Parvarchaeota.UBA519	0.539801	Archaea	K08167	MFS transporter, DHA2 family, multidrug resistance protein
DAIT01000049.1_27	Ca.Parvarchaeota.UBA519	0.624471	Thermoprotei archaeon	K13953	alcohol dehydrogenase, propanol-preferring [EC:1.1.1.1]
DAIT01000019.1_18	Ca.Parvarchaeota.UBA519	0.507382	Thermococcus	K02958	small subunit ribosomal protein S15e
DAIT01000010.1_5	Ca.Parvarchaeota.UBA519	0.630245	Thermoplasmatales	K01647	citrate synthase [EC:2.3.3.1]
DAIT01000026.1_12	Ca.Parvarchaeota.UBA519	0.619554	Thermoplasmatales	K04564	superoxide dismutase, Fe-Mn family [EC:1.15.1.1]
DAIT01000044.1_12	Ca.Parvarchaeota.UBA519	0.517527	Thermoplasmatales	K01710	dTDP-glucose 4,6-dehydratase [EC:4.2.1.46]
DAIT01000047.1_9	Ca.Parvarchaeota.UBA519	0.625226	Thermoplasmatales	K01297	muramoyltetrapeptide carboxypeptidase [EC:3.4.17.13]
DAIT01000057.1_16	Ca.Parvarchaeota.UBA519	0.647042	Thermoplasmatales	K07386	putative endopeptidase [EC:3.4.24.-]
DAIT01000024.1_5	Ca.Parvarchaeota.UBA519	0.539334	Thermoplasma	K03386	peroxiredoxin 2/4 [EC:1.11.1.24]
DAIT01000039.1_8	Ca.Parvarchaeota.UBA519	0.576871	Thermoplasma	K01619	deoxyribose-phosphate aldolase [EC:4.1.2.4]
DAIT01000021.1_6	Ca.Parvarchaeota.UBA519	0.631628	Thermoplasma acidophilum DSM 1728	K06222	2,5-diketo-D-gluconate reductase B [EC:1.1.1.346]
DAIT01000057.1_27	Ca.Parvarchaeota.UBA519	0.558617	Thermoplasma volcanium GSS1	K01507	inorganic pyrophosphatase [EC:3.6.1.1]
DAIT01000015.1_10	Ca.Parvarchaeota.UBA519	0.637149	Euryarchaeota	K09384	uncharacterized protein
DAIT01000041.1_4	Ca.Parvarchaeota.UBA519	0.637723	Euryarchaeota
DAIT01000054.1_2	Ca.Parvarchaeota.UBA519	0.590407	Euryarchaeota	K03165	DNA topoisomerase III [EC:5.6.2.1]
DAIT01000018.1_25	Ca.Parvarchaeota.UBA519	0.573483	Sulfurihydrogenibium yellowstonense SS-5	K10773	endonuclease III [EC:4.2.99.18]
DAIT01000053.1_4	Ca.Parvarchaeota.UBA519	0.625127	Legionella	K02503	histidine triad (HIT) family protein
DAIT01000044.1_4	Ca.Parvarchaeota.UBA519	0.642853	Acidiplasma	K01784	UDP-glucose 4-epimerase [EC:5.1.3.2]
DAIT01000036.1_4	Ca.Parvarchaeota.UBA519	0.626272	Halobacteroidaceae	K01744	aspartate ammonia-lyase [EC:4.3.1.1]
DAIT01000014.1_17	Ca.Parvarchaeota.UBA519	0.625289	Ferroglobus placidus DSM 10642	K21929	uracil-DNA glycosylase [EC:3.2.2.27]
DAIT01000018.1_42	Ca.Parvarchaeota.UBA519	0.622884	Thaumarchaeota	K06929	uncharacterized protein
DAIT01000026.1_26	Ca.Parvarchaeota.UBA519	0.545343	Thermoplasmatales archaeon I-plasma	K08166	MFS transporter, DHA2 family, methylenomycin A resistance protein
DAIT01000044.1_6	Ca.Parvarchaeota.UBA519	0.606168	Metallosphaera yellowstonensis MK1	K00012	UDPglucose 6-dehydrogenase [EC:1.1.1.22]
DAIT01000019.1_88	Ca.Parvarchaeota.UBA519	0.593697	Thermoanaerobacterales	K04567	lysyl-tRNA synthetase, class II [EC:6.1.1.6]
DAIT01000027.1_10	Ca.Parvarchaeota.UBA519	0.548185	Methanosarcina barkeri CM1	K01834	2,3-bisphosphoglycerate-dependent phosphoglycerate mutase [EC:5.4.2.11]
DAIT01000019.1_25	Ca.Parvarchaeota.UBA519	0.637498	Sphingobacteriaceae	K00341	NADH-quinone oxidoreductase subunit L [EC:7.1.1.2]
DAIT01000058.1_1	Ca.Parvarchaeota.UBA519	0.554419	Sphingobacteriaceae
DAIT01000026.1_14	Ca.Parvarchaeota.UBA519	0.625403	Methanobacterium lacus	K01990	ABC-2 type transport system ATP-binding protein
DAIT01000056.1_3	Ca.Parvarchaeota.UBA519	0.59901	Ferroplasmaceae	K21567	ferredoxin/flavodoxin---NADP+ reductase [EC:1.18.1.2 1.19.1.1]
DAIT01000009.1_15	Ca.Parvarchaeota.UBA519	0.546086	Acidianus hospitalis W1	K09129	uncharacterized protein
DAIT01000001.1_7	Ca.Parvarchaeota.UBA519	0.627602	Bacteroidetes	K02473	UDP-N-acetylglucosamine/UDP-N-acetylgalactosamine 4-epimerase [EC:5.1.3.7 5.1.3.-]
DAPC01000006.1_13	Ca.Parvarchaeota.UBA575	0.555539	Candidatus Acidianus copahuensis	K01834	2,3-bisphosphoglycerate-dependent phosphoglycerate mutase [EC:5.4.2.11]
DAPC01000026.1_7	Ca.Parvarchaeota.UBA575	0.591284	Sulfolobaceae	K09003	uncharacterized protein
DAPC01000035.1_3	Ca.Parvarchaeota.UBA575	0.506261	Sulfolobaceae	K17313	trehalose transport system permease protein
DAPC01000037.1_18	Ca.Parvarchaeota.UBA575	0.630102	Firmicutes	K01876	aspartyl-tRNA synthetase [EC:6.1.1.12]
DAPC01000003.1_34	Ca.Parvarchaeota.UBA575	0.595689	cellular organisms	K02049	NitT/TauT family transport system ATP-binding protein
DAPC01000009.1_11	Ca.Parvarchaeota.UBA575	0.58703	cellular organisms	K01142	exodeoxyribonuclease III [EC:3.1.11.2]
DAPC01000009.1_28	Ca.Parvarchaeota.UBA575	0.580454	cellular organisms	K03686	molecular chaperone DnaJ
DAPC01000009.1_30	Ca.Parvarchaeota.UBA575	0.63538	cellular organisms	K03687	molecular chaperone GrpE
DAPC01000009.1_7	Ca.Parvarchaeota.UBA575	0.550364	cellular organisms	K03564	thioredoxin-dependent peroxiredoxin [EC:1.11.1.24]
DAPC01000027.1_2	Ca.Parvarchaeota.UBA575	0.63254	cellular organisms	K13953	alcohol dehydrogenase, propanol-preferring [EC:1.1.1.1]
DAPC01000030.1_5	Ca.Parvarchaeota.UBA575	0.591165	cellular organisms	K00798	cob(I)alamin adenosyltransferase [EC:2.5.1.17]
DAPC01000034.1_3	Ca.Parvarchaeota.UBA575	0.6025	cellular organisms	K00332	NADH-quinone oxidoreductase subunit C [EC:7.1.1.2]
DAPC01000034.1_4	Ca.Parvarchaeota.UBA575	0.622001	cellular organisms	K00333	NADH-quinone oxidoreductase subunit D [EC:7.1.1.2]
DAPC01000034.1_5	Ca.Parvarchaeota.UBA575	0.637337	cellular organisms	K00337	NADH-quinone oxidoreductase subunit H [EC:7.1.1.2]
DAPC01000036.1_68	Ca.Parvarchaeota.UBA575	0.489836	cellular organisms	K06878	tRNA-binding protein
DAPC01000038.1_58	Ca.Parvarchaeota.UBA575	0.586945	cellular organisms
DAPC01000009.1_47	Ca.Parvarchaeota.UBA575	0.633002	Candidatus Aramenus sulfurataquae	K01535	H+-transporting ATPase [EC:7.1.2.1]
DAPC01000012.1_11	Ca.Parvarchaeota.UBA575	0.508621	Bacillales	K00342	NADH-quinone oxidoreductase subunit M [EC:7.1.1.2]
DAPC01000004.1_42	Ca.Parvarchaeota.UBA575	0.609988	Nitrososphaeria	K00088	IMP dehydrogenase [EC:1.1.1.205]
DAPC01000034.1_10	Ca.Parvarchaeota.UBA575	0.512795	Cuniculiplasma divulgatum	K01533	P-type Cu2+ transporter [EC:7.2.2.9]
DAPC01000025.1_3	Ca.Parvarchaeota.UBA575	0.64784	Candidatus Kuenenia stuttgartiensis	K00763	nicotinate phosphoribosyltransferase [EC:6.3.4.21]
DAPC01000003.1_70	Ca.Parvarchaeota.UBA575	0.614439	Cuniculiplasma	K04564	superoxide dismutase, Fe-Mn family [EC:1.15.1.1]
DAPC01000009.1_25	Ca.Parvarchaeota.UBA575	0.609465	TACK group	K25152	gliding motility-associated transport system ATP-binding protein
DAPC01000009.1_57	Ca.Parvarchaeota.UBA575	0.61733	TACK group	K00525	ribonucleoside-diphosphate reductase alpha chain [EC:1.17.4.1]
DAPC01000019.1_15	Ca.Parvarchaeota.UBA575	0.584952	TACK group	K00174	2-oxoglutarate/2-oxoacid ferredoxin oxidoreductase subunit alpha [EC:1.2.7.3 1.2.7.11]
DAPC01000034.1_18	Ca.Parvarchaeota.UBA575	0.63776	Thermoprotei	K00027	malate dehydrogenase (oxaloacetate-decarboxylating) [EC:1.1.1.38]
DAPC01000019.1_32	Ca.Parvarchaeota.UBA575	0.519414	Candidatus Kryptonia	K11717	cysteine desulfurase / selenocysteine lyase [EC:2.8.1.7 4.4.1.16]
DAPC01000008.1_6	Ca.Parvarchaeota.UBA575	0.602667	Clostridia	K09013	Fe-S cluster assembly ATP-binding protein
DAPC01000019.1_6	Ca.Parvarchaeota.UBA575	0.54499	Candidatus Korarchaeota archaeon NZ13-K	K01480	agmatinase [EC:3.5.3.11]
DAPC01000011.1_3	Ca.Parvarchaeota.UBA575	0.637693	Thermoplasmatales archaeon UBA513	K13985	N-acyl-phosphatidylethanolamine-hydrolysing phospholipase D [EC:3.1.4.54]
DAPC01000003.1_14	Ca.Parvarchaeota.UBA575	0.583616	Thaumarchaeota archaeon UBA164	K01126	glycerophosphoryl diester phosphodiesterase [EC:3.1.4.46]
DAPC01000019.1_20	Ca.Parvarchaeota.UBA575	0.632484	Thaumarchaeota archaeon UBA164	K01903	succinyl-CoA synthetase beta subunit [EC:6.2.1.5]
DAPC01000024.1_41	Ca.Parvarchaeota.UBA575	0.572091	Thaumarchaeota archaeon UBA164	K00390	phosphoadenosine phosphosulfate reductase [EC:1.8.4.8 1.8.4.10]
DAPC01000007.1_13	Ca.Parvarchaeota.UBA575	0.609051	Thaumarchaeota archaeon UBA223	K03593	ATP-binding protein involved in chromosome partitioning
DAPC01000003.1_63	Ca.Parvarchaeota.UBA575	0.640677	unclassified Thermoplasmatales (miscellaneous)	K05592	ATP-dependent RNA helicase DeaD [EC:3.6.4.13]
DAPC01000009.1_13	Ca.Parvarchaeota.UBA575	0.578354	unclassified Thermoplasmatales (miscellaneous)	K02347	DNA polymerase (family X)
DAPC01000009.1_10	Ca.Parvarchaeota.UBA575	0.604885	Candidatus Geothermarchaeota archaeon JdFR-13	K01494	dCTP deaminase [EC:3.5.4.13]
DAPC01000003.1_28	Ca.Parvarchaeota.UBA575	0.636224	Thermoplasmatales archaeon B_DKE	K25152	gliding motility-associated transport system ATP-binding protein
DAPC01000006.1_24	Ca.Parvarchaeota.UBA575	0.583639	Thermoplasmatales archaeon B_DKE	K08368	MFS transporter, putative metabolite transport protein
DAPC01000019.1_8	Ca.Parvarchaeota.UBA575	0.582594	Thermoplasmatales archaeon B_DKE	K00239	succinate dehydrogenase / fumarate reductase, flavoprotein subunit [EC:1.3.5.1 1.3.5.4]
DAPC01000038.1_7	Ca.Parvarchaeota.UBA575	0.641841	Thermoplasmatales archaeon B_DKE	K06911	quercetin 2,3-dioxygenase [EC:1.13.11.24]
DAPC01000001.1_15	Ca.Parvarchaeota.UBA575	0.637199	Thermoplasmatales archaeon ARMAN	K07386	putative endopeptidase [EC:3.4.24.-]
DAPC01000003.1_46	Ca.Parvarchaeota.UBA575	0.63751	Thermoplasmatales archaeon ARMAN	K19784	chromate reductase, NAD(P)H dehydrogenase (quinone)
DAPC01000006.1_21	Ca.Parvarchaeota.UBA575	0.506827	Thermoplasmatales archaeon ARMAN	K00425	cytochrome bd ubiquinol oxidase subunit I [EC:7.1.1.7]
DAPC01000019.1_16	Ca.Parvarchaeota.UBA575	0.569656	Thermoplasmatales archaeon ARMAN	K03671	thioredoxin 1
DAPC01000019.1_9	Ca.Parvarchaeota.UBA575	0.526478	Thermoplasmatales archaeon ARMAN	K00240	succinate dehydrogenase / fumarate reductase, iron-sulfur subunit [EC:1.3.5.1 1.3.5.4]
DAPC01000034.1_7	Ca.Parvarchaeota.UBA575	0.565014	Thermoplasmatales archaeon ARMAN	K01681	aconitate hydratase [EC:4.2.1.3]
DAPC01000037.1_4	Ca.Parvarchaeota.UBA575	0.639984	Thermoplasmatales archaeon ARMAN	K00116	malate dehydrogenase (quinone) [EC:1.1.5.4]
DAPC01000008.1_14	Ca.Parvarchaeota.UBA575	0.532636	Candidatus Marsarchaeota	K03787	5'-nucleotidase [EC:3.1.3.5]
DAPC01000008.1_18	Ca.Parvarchaeota.UBA575	0.528473	Candidatus Marsarchaeota G1 archaeon BE_D	K11645	fructose-bisphosphate aldolase, class I [EC:4.1.2.13]
DAPC01000035.1_6	Ca.Parvarchaeota.UBA575	0.624232	Candidatus Marsarchaeota G1 archaeon BE_D	K05546	mannosyl-oligosaccharide alpha-1,3-glucosidase [EC:3.2.1.207]
DAPC01000001.1_14	Ca.Parvarchaeota.UBA575	0.609238	Candidatus Marsarchaeota G2 archaeon ECH_B_1	K03741	arsenate reductase (thioredoxin) [EC:1.20.4.4]
DAPC01000038.1_57	Ca.Parvarchaeota.UBA575	0.622706	Aigarchaeota archaeon NZ13_MG1	K00176	2-oxoglutarate ferredoxin oxidoreductase subunit delta [EC:1.2.7.3]
DAPC01000003.1_19	Ca.Parvarchaeota.UBA575	0.52576	Bacteria	K03775	FKBP-type peptidyl-prolyl cis-trans isomerase SlyD [EC:5.2.1.8]
DAPC01000005.1_24	Ca.Parvarchaeota.UBA575	0.502426	Bacteria	K00384	thioredoxin reductase (NADPH) [EC:1.8.1.9]
DAPC01000019.1_23	Ca.Parvarchaeota.UBA575	0.614751	Bacteria	K01744	aspartate ammonia-lyase [EC:4.3.1.1]
DAPC01000010.1_6	Ca.Parvarchaeota.UBA575	0.570552	Bacteroidia	K02612	ring-1,2-phenylacetyl-CoA epoxidase subunit PaaD
DAPC01000004.1_58	Ca.Parvarchaeota.UBA575	0.567383	Candidatus Bathyarchaeota archaeon	K24012	acetate---CoA ligase (ADP-forming) [EC:6.2.1.13]
DAPC01000034.1_8	Ca.Parvarchaeota.UBA575	0.644321	Candidatus Bathyarchaeota archaeon	K00052	3-isopropylmalate dehydrogenase [EC:1.1.1.85]
DAPC01000003.1_24	Ca.Parvarchaeota.UBA575	0.563298	Thaumarchaeota archaeon	K01990	ABC-2 type transport system ATP-binding protein
DAPC01000036.1_64	Ca.Parvarchaeota.UBA575	0.580124	Candidatus Methanoperedenaceae archaeon	K01495	GTP cyclohydrolase IA [EC:3.5.4.16]
DAPC01000003.1_13	Ca.Parvarchaeota.UBA575	0.61943	Archaea	K00864	glycerol kinase [EC:2.7.1.30]
DAPC01000003.1_26	Ca.Parvarchaeota.UBA575	0.556714	Archaea	K05643	ATP-binding cassette, subfamily A (ABC1), member 3
DAPC01000003.1_30	Ca.Parvarchaeota.UBA575	0.64855	Archaea	K07566	L-threonylcarbamoyladenylate synthase [EC:2.7.7.87]
DAPC01000003.1_68	Ca.Parvarchaeota.UBA575	0.64068	Archaea	K01990	ABC-2 type transport system ATP-binding protein
DAPC01000009.1_34	Ca.Parvarchaeota.UBA575	0.641813	Archaea	K18978	glyceraldehyde-3-phosphate dehydrogenase [NAD(P)+] [EC:1.2.1.90]
DAPC01000019.1_19	Ca.Parvarchaeota.UBA575	0.52342	Archaea	K01902	succinyl-CoA synthetase alpha subunit [EC:6.2.1.5]
DAPC01000023.1_3	Ca.Parvarchaeota.UBA575	0.595398	Archaea	K06223	DNA adenine methylase [EC:2.1.1.72]
DAPC01000025.1_1	Ca.Parvarchaeota.UBA575	0.577687	Archaea	K01916	NAD+ synthase [EC:6.3.1.5]
DAPC01000026.1_6	Ca.Parvarchaeota.UBA575	0.610786	Archaea	K08167	MFS transporter, DHA2 family, multidrug resistance protein
DAPC01000035.1_4	Ca.Parvarchaeota.UBA575	0.629262	Archaea	K17314	trehalose transport system ATP-binding protein
DAPC01000038.1_40	Ca.Parvarchaeota.UBA575	0.535209	Archaea	K02973	small subunit ribosomal protein S23e
DAPC01000006.1_4	Ca.Parvarchaeota.UBA575	0.505221	Methanosarcinaceae	K01178	glucoamylase [EC:3.2.1.3]
DAPC01000004.1_12	Ca.Parvarchaeota.UBA575	0.595545	Hydrogenothermaceae	K00873	pyruvate kinase [EC:2.7.1.40]
DAPC01000003.1_59	Ca.Parvarchaeota.UBA575	0.599139	Sulfolobus	K00111	glycerol-3-phosphate dehydrogenase [EC:1.1.5.3]
DAPC01000001.1_13	Ca.Parvarchaeota.UBA575	0.632914	Thermoplasmatales
DAPC01000019.1_13	Ca.Parvarchaeota.UBA575	0.632969	Thermoplasmatales	K01659	2-methylcitrate synthase [EC:2.3.3.5]
DAPC01000034.1_15	Ca.Parvarchaeota.UBA575	0.627576	Thermoplasmatales	K01297	muramoyltetrapeptide carboxypeptidase [EC:3.4.17.13]
DAPC01000003.1_53	Ca.Parvarchaeota.UBA575	0.613284	Thermoplasma acidophilum DSM 1728	K06222	2,5-diketo-D-gluconate reductase B [EC:1.1.1.346]
DAPC01000034.1_21	Ca.Parvarchaeota.UBA575	0.567628	Thermoplasma acidophilum DSM 1728	K06222	2,5-diketo-D-gluconate reductase B [EC:1.1.1.346]
DAPC01000001.1_8	Ca.Parvarchaeota.UBA575	0.557206	Thermoplasma volcanium GSS1	K01507	inorganic pyrophosphatase [EC:3.6.1.1]
DAPC01000003.1_16	Ca.Parvarchaeota.UBA575	0.567338	Thermoplasma volcanium GSS1	K01619	deoxyribose-phosphate aldolase [EC:4.1.2.4]
DAPC01000004.1_46	Ca.Parvarchaeota.UBA575	0.517239	Euryarchaeota	K03724	ATP-dependent helicase Lhr and Lhr-like helicase [EC:3.6.4.-]
DAPC01000011.1_1	Ca.Parvarchaeota.UBA575	0.566054	Euryarchaeota	K07304	peptide-methionine (S)-S-oxide reductase [EC:1.8.4.11]
DAPC01000009.1_33	Ca.Parvarchaeota.UBA575	0.648834	Amycolatopsis sp. ATCC 39116	K03366	meso-butanediol dehydrogenase / (S,S)-butanediol dehydrogenase / diacetyl reductase [EC:1.1.1.- 1.1.1.76 1.1.1.304]
DAPC01000037.1_23	Ca.Parvarchaeota.UBA575	0.623035	Ferroglobus placidus DSM 10642	K21929	uracil-DNA glycosylase [EC:3.2.2.27]
DAPC01000038.1_32	Ca.Parvarchaeota.UBA575	0.631817	Thaumarchaeota	K06929	uncharacterized protein
DAPC01000003.1_57	Ca.Parvarchaeota.UBA575	0.500485	Thermoplasmatales archaeon I-plasma	K08166	MFS transporter, DHA2 family, methylenomycin A resistance protein
DAPC01000024.1_38	Ca.Parvarchaeota.UBA575	0.594735	Thermoanaerobacterales	K04567	lysyl-tRNA synthetase, class II [EC:6.1.1.6]
DAPC01000038.1_18	Ca.Parvarchaeota.UBA575	0.519972	Thermoanaerobacterales	K01868	threonyl-tRNA synthetase [EC:6.1.1.3]
DAPC01000036.1_38	Ca.Parvarchaeota.UBA575	0.613821	Ferroplasmaceae	K21567	ferredoxin/flavodoxin---NADP+ reductase [EC:1.18.1.2 1.19.1.1]
DRTY-7_201912_bins_7_scaffold_2_18	DRTY-7_201912_bins_7	0.648663	Metallosphaera cuprina Ar-4	K00966	mannose-1-phosphate guanylyltransferase [EC:2.7.7.13]	arCOG00663	M	GCD1	Nucleoside-diphosphate-sugar pyrophosphorylase involved in lipopolysaccharide biosynthesis/translation initiation factor 2B, gamma/epsilon subunit
DRTY-7_201912_bins_7_scaffold_2_5	DRTY-7_201912_bins_7	0.522419	Crenarchaeota archaeon SCGC AAA471-B05	K00798	cob(I)alamin adenosyltransferase [EC:2.5.1.17]	arCOG00489	H	PduO	Cob(I)alamin adenosyltransferase
DRTY-7_201912_bins_7_scaffold_12_5	DRTY-7_201912_bins_7	0.60497	cellular organisms	K03671	thioredoxin 1	arCOG01972	O	TrxA	Thiol-disulfide isomerase or thioredoxin
DRTY-7_201912_bins_7_scaffold_15_3	DRTY-7_201912_bins_7	0.578616	cellular organisms	K09013	Fe-S cluster assembly ATP-binding protein	arCOG04236	O	SufC	Cysteine desulfurase activator ATPase
DRTY-7_201912_bins_7_scaffold_25_1	DRTY-7_201912_bins_7	0.628107	TACK group	K00525	ribonucleoside-diphosphate reductase alpha chain [EC:1.17.4.1]	arCOG04276	F	NrdA	Ribonucleotide reductase, alpha subunit
DRTY-7_201912_bins_7_scaffold_18_1	DRTY-7_201912_bins_7	0.615236	Bacillaceae	K13378	NADH-quinone oxidoreductase subunit C/D [EC:7.1.1.2]	arCOG01548	C	NuoD	NADH dehydrogenase subunit D
DRTY-7_201912_bins_7_scaffold_9_5	DRTY-7_201912_bins_7	0.640674	Thermoplasmatales archaeon ARMAN	K19784	chromate reductase, NAD(P)H dehydrogenase (quinone)	arCOG04624	R	-	Multimeric flavodoxin WrbA
DRTY-7_201912_bins_7_scaffold_30_5	DRTY-7_201912_bins_7	0.525393	Zestosphaera tikiterensis	K09129	uncharacterized protein	arCOG04298	F	-	Adenosine/AMP kinase
DRTY-7_201912_bins_7_scaffold_13_5	DRTY-7_201912_bins_7	0.545491	Candidatus Marsarchaeota G1 archaeon BE_D	K11645	fructose-bisphosphate aldolase, class I [EC:4.1.2.13]	arCOG04044	E	-	2-amino-3,7-dideoxy-D-threo-hept-6-ulosonic acid synthase, DhnA-aldolase family
DRTY-7_201912_bins_7_scaffold_19_1	DRTY-7_201912_bins_7	0.585626	Bacteria	K01874	methionyl-tRNA synthetase [EC:6.1.1.10]	arCOG00810	J	MetG	Methionyl-tRNA synthetase
DRTY-7_201912_bins_7_scaffold_24_1	DRTY-7_201912_bins_7	0.581542	Archaea	K02973	small subunit ribosomal protein S23e	arCOG04255	J	RpsL	Ribosomal protein S12
DRTY-7_201912_bins_7_scaffold_10_3	DRTY-7_201912_bins_7	0.559135	Methanobrevibacter	K02528	16S rRNA (adenine1518-N6/adenine1519-N6)-dimethyltransferase [EC:2.1.1.182]	arCOG04131	J	RsmA	16S rRNA A1518 and A1519 N6-dimethyltransferase RsmA/KsgA/DIM1
DRTY-7_201912_bins_7_scaffold_15_2	DRTY-7_201912_bins_7	0.578332	Thermoplasmatales	K09014	Fe-S cluster assembly protein SufB	arCOG01715	O	SufB	Cysteine desulfurase activator SufB
DRTY-7_201912_bins_7_scaffold_24_5	DRTY-7_201912_bins_7	0.589398	Thermoplasmatales	K07386	putative endopeptidase [EC:3.4.24.-]	arCOG05200	O	PepO	Predicted metalloendopeptidase
DRTY-7_201912_bins_7_scaffold_11_6	DRTY-7_201912_bins_7	0.548928	Candidatus Caldiarchaeum subterraneum	K02612	ring-1,2-phenylacetyl-CoA epoxidase subunit PaaD	arCOG01845	O	PaaD	Metal-sulfur cluster biosynthetic enzyme
DRTY-7_201912_bins_7_scaffold_29_3	DRTY-7_201912_bins_7	0.557353	Metallosphaera	K00260	glutamate dehydrogenase [EC:1.4.1.2]	arCOG01352	E	GdhA	Glutamate dehydrogenase/leucine dehydrogenase
DRTY-7_201912_bins_7_scaffold_12_7	DRTY-7_201912_bins_7	0.4534	Flavobacteriaceae	K00384	thioredoxin reductase (NADPH) [EC:1.8.1.9]	arCOG01296	O	TrxB	Thioredoxin reductase
DRTY-7_201912_bins_7_scaffold_31_2	DRTY-7_201912_bins_7	0.607978	Thermoanaerobacterales	K04567	lysyl-tRNA synthetase, class II [EC:6.1.1.6]	arCOG00408	J	LysU	Lysyl-tRNA synthetase (class II)
DRTY-7_201912_bins_7_scaffold_22_4	DRTY-7_201912_bins_7	0.624879	Fusobacterium	K01868	threonyl-tRNA synthetase [EC:6.1.1.3]	arCOG00401	J	ThrS	Threonyl-tRNA synthetase
DRTY-4_201912_bins_1_scaffold_30_2	DRTY-4_201912_bins_1	0.630174	Metallosphaera cuprina Ar-4	K23144	UDP-N-acetylglucosamine diphosphorylase / glucose-1-phosphate thymidylyltransferase / UDP-N-acetylgalactosamine diphosphorylase / glucosamine-1-phosphate N-acetyltransferase / galactosamine-1-phosphate N-acetyltransferase [EC:2.7.7.23 2.7.7.24 2.7.7.83 2.3.1.157 2.3.1.276]	arCOG00667	M	RfbA	dTDP-glucose pyrophosphorylase
DRTY-4_201912_bins_1_scaffold_30_3	DRTY-4_201912_bins_1	0.638768	Metallosphaera cuprina Ar-4	K00067	dTDP-4-dehydrorhamnose reductase [EC:1.1.1.133]	arCOG01367	M	RfbD	dTDP-4-dehydrorhamnose reductase
DRTY-4_201912_bins_1_scaffold_30_4	DRTY-4_201912_bins_1	0.572334	Metallosphaera cuprina Ar-4	K01790	dTDP-4-dehydrorhamnose 3,5-epimerase [EC:5.1.3.13]	arCOG04188	M	RfbC	dTDP-4-dehydrorhamnose 3,5-epimerase or related enzyme
DRTY-4_201912_bins_1_scaffold_2_51	DRTY-4_201912_bins_1	0.545197	Crenarchaeota archaeon SCGC AAA471-B05	K00798	cob(I)alamin adenosyltransferase [EC:2.5.1.17]	arCOG00489	H	PduO	Cob(I)alamin adenosyltransferase
DRTY-4_201912_bins_1_scaffold_2_20	DRTY-4_201912_bins_1	0.633208	Candidatus Acidianus copahuensis	K06910	phosphatidylethanolamine-binding protein	arCOG04702	R	-	Phospholipid-binding protein
DRTY-4_201912_bins_1_scaffold_1_32	DRTY-4_201912_bins_1	0.609134	Sulfolobaceae	K04564	superoxide dismutase, Fe-Mn family [EC:1.15.1.1]	arCOG04147	P	SodA	Superoxide dismutase
DRTY-4_201912_bins_1_scaffold_20_1	DRTY-4_201912_bins_1	0.596765	Sulfolobaceae	K00666	fatty-acyl-CoA synthase [EC:6.2.1.-]	arCOG00856	I	CaiC	Acyl-CoA synthetase (AMP-forming)/AMP-acid ligase II
DRTY-4_201912_bins_1_scaffold_21_3	DRTY-4_201912_bins_1	0.629197	Sulfolobaceae	K00111	glycerol-3-phosphate dehydrogenase [EC:1.1.5.3]	arCOG00753	C	GlpA	Glycerol-3-phosphate dehydrogenase
DRTY-4_201912_bins_1_scaffold_24_2	DRTY-4_201912_bins_1	0.615291	Sulfolobaceae	K03147	phosphomethylpyrimidine synthase [EC:4.1.99.17]	arCOG02741	H	ThiC	Thiamine biosynthesis protein ThiC
DRTY-4_201912_bins_1_scaffold_2_9	DRTY-4_201912_bins_1	0.520653	cellular organisms	K06878	tRNA-binding protein	arCOG00810	J	MetG	Methionyl-tRNA synthetase
DRTY-4_201912_bins_1_scaffold_3_27	DRTY-4_201912_bins_1	0.540095	cellular organisms	K00384	thioredoxin reductase (NADPH) [EC:1.8.1.9]	arCOG01296	O	TrxB	Thioredoxin reductase
DRTY-4_201912_bins_1_scaffold_3_45	DRTY-4_201912_bins_1	0.595019	cellular organisms	K00873	pyruvate kinase [EC:2.7.1.40]	arCOG04120	G	PykF	Pyruvate kinase
DRTY-4_201912_bins_1_scaffold_6_31	DRTY-4_201912_bins_1	0.592847	cellular organisms	K09013	Fe-S cluster assembly ATP-binding protein	arCOG04236	O	SufC	Cysteine desulfurase activator ATPase
DRTY-4_201912_bins_1_scaffold_7_5	DRTY-4_201912_bins_1	0.587395	cellular organisms	K03564	thioredoxin-dependent peroxiredoxin [EC:1.11.1.24]	arCOG00310	O	Bcp	Peroxiredoxin
DRTY-4_201912_bins_1_scaffold_6_26	DRTY-4_201912_bins_1	0.644997	Acidilobus sp. 7A	K06118	UDP-sulfoquinovose synthase [EC:3.13.1.1]	arCOG04762	M	WcaG	Nucleoside-diphosphate-sugar epimerase
DRTY-4_201912_bins_1_scaffold_12_4	DRTY-4_201912_bins_1	0.635744	TACK group	K08167	MFS transporter, DHA2 family, multidrug resistance protein	arCOG00144	G	-	MFS family permease
DRTY-4_201912_bins_1_scaffold_20_2	DRTY-4_201912_bins_1	0.537561	TACK group	K09456	putative acyl-CoA dehydrogenase	arCOG04100	I	CaiA	Acyl-CoA dehydrogenase
DRTY-4_201912_bins_1_scaffold_3_72	DRTY-4_201912_bins_1	0.568572	TACK group	K01142	exodeoxyribonuclease III [EC:3.1.11.2]	arCOG02207	L	XthA	Exonuclease III
DRTY-4_201912_bins_1_scaffold_4_54	DRTY-4_201912_bins_1	0.62794	TACK group	K00525	ribonucleoside-diphosphate reductase alpha chain [EC:1.17.4.1]	arCOG04276	F	NrdA	Ribonucleotide reductase, alpha subunit
DRTY-4_201912_bins_1_scaffold_1_53	DRTY-4_201912_bins_1	0.60795	Clostridia	K04567	lysyl-tRNA synthetase, class II [EC:6.1.1.6]	arCOG00408	J	LysU	Lysyl-tRNA synthetase (class II)
DRTY-4_201912_bins_1_scaffold_2_19	DRTY-4_201912_bins_1	0.509201	Thermoplasmatales archaeon ARMAN	K00425	cytochrome bd ubiquinol oxidase subunit I [EC:7.1.1.7]	arCOG02721	C	CydA	Cytochrome bd-type quinol oxidase, subunit 1
DRTY-4_201912_bins_1_scaffold_27_2	DRTY-4_201912_bins_1	0.640679	Thermoplasmatales archaeon ARMAN	K19784	chromate reductase, NAD(P)H dehydrogenase (quinone)	arCOG04624	R	-	Multimeric flavodoxin WrbA
DRTY-4_201912_bins_1_scaffold_6_28	DRTY-4_201912_bins_1	0.552076	Thermoplasmatales archaeon ARMAN	K01507	inorganic pyrophosphatase [EC:3.6.1.1]	arCOG01711	C	Ppa	Inorganic pyrophosphatase
DRTY-4_201912_bins_1_scaffold_12_10	DRTY-4_201912_bins_1	0.512416	Candidatus Marsarchaeota	K09759	nondiscriminating aspartyl-tRNA synthetase [EC:6.1.1.23]	arCOG00406	J	AsnS	Aspartyl/asparaginyl-tRNA synthetase
DRTY-4_201912_bins_1_scaffold_11_10	DRTY-4_201912_bins_1	0.595171	Bacteria	K01868	threonyl-tRNA synthetase [EC:6.1.1.3]	arCOG00401	J	ThrS	Threonyl-tRNA synthetase
DRTY-4_201912_bins_1_scaffold_9_3	DRTY-4_201912_bins_1	0.546238	Bacteria	K01874	methionyl-tRNA synthetase [EC:6.1.1.10]	arCOG00810	J	MetG	Methionyl-tRNA synthetase
DRTY-4_201912_bins_1_scaffold_1_20	DRTY-4_201912_bins_1	0.625471	Archaea	K00175	2-oxoglutarate/2-oxoacid ferredoxin oxidoreductase subunit beta [EC:1.2.7.3 1.2.7.11]	arCOG01599	C	PorB	Pyruvate:ferredoxin oxidoreductase or related 2-oxoacid:ferredoxin oxidoreductase, beta subunit
DRTY-4_201912_bins_1_scaffold_12_7	DRTY-4_201912_bins_1	0.549158	Archaea	K02434	aspartyl-tRNA(Asn)/glutamyl-tRNA(Gln) amidotransferase subunit B [EC:6.3.5.6 6.3.5.7]	arCOG01718	J	GatB	Asp-tRNAAsn/Glu-tRNAGln amidotransferase B subunit
DRTY-4_201912_bins_1_scaffold_3_25	DRTY-4_201912_bins_1	0.588921	Archaea	K03671	thioredoxin 1	arCOG01972	O	TrxA	Thiol-disulfide isomerase or thioredoxin
DRTY-4_201912_bins_1_scaffold_34_2	DRTY-4_201912_bins_1	0.627187	Archaea	K02032	peptide/nickel transport system ATP-binding protein	arCOG00204	E	AppF	ABC-type oligopeptide transport system, ATPase component
DRTY-4_201912_bins_1_scaffold_34_3	DRTY-4_201912_bins_1	0.619588	Archaea	K02031	peptide/nickel transport system ATP-binding protein	arCOG05410	E	DppD	ABC-type dipeptide/oligopeptide/nickel transport system, ATPase component
DRTY-4_201912_bins_1_scaffold_10_11	DRTY-4_201912_bins_1	0.60725	Thermoplasmatales	K02347	DNA polymerase (family X)	arCOG00305	L	POL4	DNA polymerase IV (family X)
DRTY-4_201912_bins_1_scaffold_15_2	DRTY-4_201912_bins_1	0.5639	Thermoplasmatales	K21567	ferredoxin/flavodoxin---NADP+ reductase [EC:1.18.1.2 1.19.1.1]	arCOG01296	O	TrxB	Thioredoxin reductase
DRTY-4_201912_bins_1_scaffold_6_32	DRTY-4_201912_bins_1	0.577034	Thermoplasmatales	K09014	Fe-S cluster assembly protein SufB	arCOG01715	O	SufB	Cysteine desulfurase activator SufB
DRTY-4_201912_bins_1_scaffold_20_4	DRTY-4_201912_bins_1	0.629047	Sulfurisphaera tokodaii str. 7	K00958	sulfate adenylyltransferase [EC:2.7.7.4]	arCOG04191	P	MET3	ATP sulfurylase (sulfate adenylyltransferase)
DRTY-4_201912_bins_1_scaffold_6_21	DRTY-4_201912_bins_1	0.637384	Thermoplasma volcanium GSS1	K02503	histidine triad (HIT) family protein	arCOG00419	F	Hit	HIT family hydrolase
DRTY-4_201912_bins_1_scaffold_1_45	DRTY-4_201912_bins_1	0.601786	Euryarchaeota	K03168	DNA topoisomerase I [EC:5.6.2.1]	arCOG01527	L	TopA	Topoisomerase IA
DRTY-4_201912_bins_1_scaffold_1_82	DRTY-4_201912_bins_1	0.633747	Euryarchaeota	K18978	glyceraldehyde-3-phosphate dehydrogenase [NAD(P)+] [EC:1.2.1.90]	arCOG01252	C	PutA	Lactaldehyde dehydrogenase, Succinate semialdehyde dehydrogenase or other NAD-dependent aldehyde dehydrogenase
DRTY-4_201912_bins_1_scaffold_15_5	DRTY-4_201912_bins_1	0.557845	Metallosphaera	K00260	glutamate dehydrogenase [EC:1.4.1.2]	arCOG01352	E	GdhA	Glutamate dehydrogenase/leucine dehydrogenase
DRTY-4_201912_bins_1_scaffold_3_47	DRTY-4_201912_bins_1	0.613142	Acidiplasma	K07386	putative endopeptidase [EC:3.4.24.-]	arCOG05200	O	PepO	Predicted metalloendopeptidase
DRTY-4_201912_bins_1_scaffold_4_14	DRTY-4_201912_bins_1	0.516833	Hippea maritima DSM 10411	K09003	uncharacterized protein	arCOG04253	S	-	Uncharacterized protein
DRTY-4_201912_bins_1_scaffold_8_13	DRTY-4_201912_bins_1	0.601257	Methanosarcina barkeri CM1	K01535	H+-transporting ATPase [EC:7.1.2.1]	arCOG01578	P	MgtA	Cation transport ATPase
GG745605.1_6	GCA_002412085.1_ASM241208v1_genomic	0.518169	Treponema socranskii subsp. socranskii VPI DR56BR1116 = ATCC 35536	K01493	dCMP deaminase [EC:3.5.4.12]
GG745545.1_10	GCA_002412085.1_ASM241208v1_genomic	0.555539	Candidatus Acidianus copahuensis	K01834	2,3-bisphosphoglycerate-dependent phosphoglycerate mutase [EC:5.4.2.11]
GG745548.1_7	GCA_002412085.1_ASM241208v1_genomic	0.591284	Sulfolobaceae	K09003	uncharacterized protein
GG745553.1_27	GCA_002412085.1_ASM241208v1_genomic	0.506261	Sulfolobaceae	K17313	trehalose transport system permease protein
GG745545.1_41	GCA_002412085.1_ASM241208v1_genomic	0.628841	Methanomassiliicoccales	K01876	aspartyl-tRNA synthetase [EC:6.1.1.12]
GG745596.1_5	GCA_002412085.1_ASM241208v1_genomic	0.627809	Firmicutes	K01744	aspartate ammonia-lyase [EC:4.3.1.1]
GG745546.1_73	GCA_002412085.1_ASM241208v1_genomic	0.489836	cellular organisms	K06878	tRNA-binding protein
GG745547.1_31	GCA_002412085.1_ASM241208v1_genomic	0.595689	cellular organisms	K02049	NitT/TauT family transport system ATP-binding protein
GG745553.1_16	GCA_002412085.1_ASM241208v1_genomic	0.544846	cellular organisms	K07304	peptide-methionine (S)-S-oxide reductase [EC:1.8.4.11]
GG745553.1_31	GCA_002412085.1_ASM241208v1_genomic	0.632586	cellular organisms	K13953	alcohol dehydrogenase, propanol-preferring [EC:1.1.1.1]
GG745554.1_5	GCA_002412085.1_ASM241208v1_genomic	0.6025	cellular organisms	K00332	NADH-quinone oxidoreductase subunit C [EC:7.1.1.2]
GG745554.1_6	GCA_002412085.1_ASM241208v1_genomic	0.622001	cellular organisms	K00333	NADH-quinone oxidoreductase subunit D [EC:7.1.1.2]
GG745554.1_7	GCA_002412085.1_ASM241208v1_genomic	0.633014	cellular organisms	K00337	NADH-quinone oxidoreductase subunit H [EC:7.1.1.2]
GG745555.1_34	GCA_002412085.1_ASM241208v1_genomic	0.580586	cellular organisms	K00798	cob(I)alamin adenosyltransferase [EC:2.5.1.17]
GG745557.1_10	GCA_002412085.1_ASM241208v1_genomic	0.550364	cellular organisms	K03564	thioredoxin-dependent peroxiredoxin [EC:1.11.1.24]
GG745557.1_6	GCA_002412085.1_ASM241208v1_genomic	0.586216	cellular organisms	K01142	exodeoxyribonuclease III [EC:3.1.11.2]
GG745559.1_18	GCA_002412085.1_ASM241208v1_genomic	0.645078	cellular organisms	K03529	chromosome segregation protein
GG745595.1_1	GCA_002412085.1_ASM241208v1_genomic	0.619418	cellular organisms	K03165	DNA topoisomerase III [EC:5.6.2.1]
GG745597.1_4	GCA_002412085.1_ASM241208v1_genomic	0.580454	cellular organisms	K03686	molecular chaperone DnaJ
GG745597.1_6	GCA_002412085.1_ASM241208v1_genomic	0.63538	cellular organisms	K03687	molecular chaperone GrpE
GG745598.1_4	GCA_002412085.1_ASM241208v1_genomic	0.56635	cellular organisms	K07075	uncharacterized protein
GG745603.1_4	GCA_002412085.1_ASM241208v1_genomic	0.533989	cellular organisms	K01297	muramoyltetrapeptide carboxypeptidase [EC:3.4.17.13]
GG745613.1_3	GCA_002412085.1_ASM241208v1_genomic	0.622001	cellular organisms	K00333	NADH-quinone oxidoreductase subunit D [EC:7.1.1.2]
GG745613.1_4	GCA_002412085.1_ASM241208v1_genomic	0.631458	cellular organisms	K00337	NADH-quinone oxidoreductase subunit H [EC:7.1.1.2]
GG745615.1_13	GCA_002412085.1_ASM241208v1_genomic	0.489836	cellular organisms	K06878	tRNA-binding protein
GG745587.1_2	GCA_002412085.1_ASM241208v1_genomic	0.508621	Bacillales	K00342	NADH-quinone oxidoreductase subunit M [EC:7.1.1.2]
GG745554.1_12	GCA_002412085.1_ASM241208v1_genomic	0.511913	Cuniculiplasma divulgatum	K01533	P-type Cu2+ transporter [EC:7.2.2.9]
GG745613.1_9	GCA_002412085.1_ASM241208v1_genomic	0.511913	Cuniculiplasma divulgatum	K01533	P-type Cu2+ transporter [EC:7.2.2.9]
GG745547.1_58	GCA_002412085.1_ASM241208v1_genomic	0.605801	unclassified Candidatus Bathyarchaeota	K01799	maleate isomerase [EC:5.2.1.1]
GG745589.1_4	GCA_002412085.1_ASM241208v1_genomic	0.614439	Cuniculiplasma	K04564	superoxide dismutase, Fe-Mn family [EC:1.15.1.1]
GG745556.1_3	GCA_002412085.1_ASM241208v1_genomic	0.583678	TACK group	K00174	2-oxoglutarate/2-oxoacid ferredoxin oxidoreductase subunit alpha [EC:1.2.7.3 1.2.7.11]
GG745554.1_19	GCA_002412085.1_ASM241208v1_genomic	0.63776	Thermoprotei	K00027	malate dehydrogenase (oxaloacetate-decarboxylating) [EC:1.1.1.38]
GG745556.1_12	GCA_002412085.1_ASM241208v1_genomic	0.54499	Candidatus Korarchaeota archaeon NZ13-K	K01480	agmatinase [EC:3.5.3.11]
GG745595.1_3	GCA_002412085.1_ASM241208v1_genomic	0.529633	Aquificae	K01874	methionyl-tRNA synthetase [EC:6.1.1.10]
GG745594.1_6	GCA_002412085.1_ASM241208v1_genomic	0.574275	Ferroplasmaceae archaeon UBA567	K22516	formate dehydrogenase (coenzyme F420) alpha subunit [EC:1.17.98.3 1.8.98.6]
GG745553.1_18	GCA_002412085.1_ASM241208v1_genomic	0.637693	Thermoplasmatales archaeon UBA513	K13985	N-acyl-phosphatidylethanolamine-hydrolysing phospholipase D [EC:3.1.4.54]
GG745547.1_51	GCA_002412085.1_ASM241208v1_genomic	0.583616	Thaumarchaeota archaeon UBA164	K01126	glycerophosphoryl diester phosphodiesterase [EC:3.1.4.46]
GG745550.1_68	GCA_002412085.1_ASM241208v1_genomic	0.572091	Thaumarchaeota archaeon UBA164	K00390	phosphoadenosine phosphosulfate reductase [EC:1.8.4.8 1.8.4.10]
GG745596.1_4	GCA_002412085.1_ASM241208v1_genomic	0.632484	Thaumarchaeota archaeon UBA164	K01903	succinyl-CoA synthetase beta subunit [EC:6.2.1.5]
GG745551.1_41	GCA_002412085.1_ASM241208v1_genomic	0.607192	Thaumarchaeota archaeon UBA223	K03593	ATP-binding protein involved in chromosome partitioning
GG745556.1_10	GCA_002412085.1_ASM241208v1_genomic	0.584433	unclassified Thermoplasmatales (miscellaneous)	K00239	succinate dehydrogenase / fumarate reductase, flavoprotein subunit [EC:1.3.5.1 1.3.5.4]
GG745557.1_4	GCA_002412085.1_ASM241208v1_genomic	0.578354	unclassified Thermoplasmatales (miscellaneous)	K02347	DNA polymerase (family X)
GG745601.1_5	GCA_002412085.1_ASM241208v1_genomic	0.640677	unclassified Thermoplasmatales (miscellaneous)	K05592	ATP-dependent RNA helicase DeaD [EC:3.6.4.13]
GG745557.1_7	GCA_002412085.1_ASM241208v1_genomic	0.604885	Candidatus Geothermarchaeota archaeon JdFR-13	K01494	dCTP deaminase [EC:3.5.4.13]
GG745545.1_21	GCA_002412085.1_ASM241208v1_genomic	0.518873	Thermoplasmatales archaeon B_DKE	K08368	MFS transporter, putative metabolite transport protein
GG745547.1_37	GCA_002412085.1_ASM241208v1_genomic	0.636224	Thermoplasmatales archaeon B_DKE	K25152	gliding motility-associated transport system ATP-binding protein
GG745553.1_53	GCA_002412085.1_ASM241208v1_genomic	0.641841	Thermoplasmatales archaeon B_DKE	K06911	quercetin 2,3-dioxygenase [EC:1.13.11.24]
GG745547.1_19	GCA_002412085.1_ASM241208v1_genomic	0.637928	Thermoplasmatales archaeon ARMAN	K19784	chromate reductase, NAD(P)H dehydrogenase (quinone)
GG745551.1_52	GCA_002412085.1_ASM241208v1_genomic	0.638367	Thermoplasmatales archaeon ARMAN	K00520	mercuric reductase [EC:1.16.1.1]
GG745554.1_34	GCA_002412085.1_ASM241208v1_genomic	0.637199	Thermoplasmatales archaeon ARMAN	K07386	putative endopeptidase [EC:3.4.24.-]
GG745554.1_9	GCA_002412085.1_ASM241208v1_genomic	0.565014	Thermoplasmatales archaeon ARMAN	K01681	aconitate hydratase [EC:4.2.1.3]
GG745556.1_2	GCA_002412085.1_ASM241208v1_genomic	0.569656	Thermoplasmatales archaeon ARMAN	K03671	thioredoxin 1
GG745556.1_9	GCA_002412085.1_ASM241208v1_genomic	0.526478	Thermoplasmatales archaeon ARMAN	K00240	succinate dehydrogenase / fumarate reductase, iron-sulfur subunit [EC:1.3.5.1 1.3.5.4]
GG745605.1_8	GCA_002412085.1_ASM241208v1_genomic	0.63427	Thermoplasmatales archaeon ARMAN	K00116	malate dehydrogenase (quinone) [EC:1.1.5.4]
GG745613.1_6	GCA_002412085.1_ASM241208v1_genomic	0.565954	Thermoplasmatales archaeon ARMAN	K01681	aconitate hydratase [EC:4.2.1.3]
GG745616.1_3	GCA_002412085.1_ASM241208v1_genomic	0.568357	Thermoplasmatales archaeon ARMAN	K03671	thioredoxin 1
GG745552.1_20	GCA_002412085.1_ASM241208v1_genomic	0.533004	Candidatus Marsarchaeota	K03787	5'-nucleotidase [EC:3.1.3.5]
GG745552.1_16	GCA_002412085.1_ASM241208v1_genomic	0.528473	Candidatus Marsarchaeota G1 archaeon BE_D	K11645	fructose-bisphosphate aldolase, class I [EC:4.1.2.13]
GG745553.1_24	GCA_002412085.1_ASM241208v1_genomic	0.624232	Candidatus Marsarchaeota G1 archaeon BE_D	K05546	mannosyl-oligosaccharide alpha-1,3-glucosidase [EC:3.2.1.207]
GG745578.1_5	GCA_002412085.1_ASM241208v1_genomic	0.587136	Candidatus Marsarchaeota G1 archaeon BE_D	K00525	ribonucleoside-diphosphate reductase alpha chain [EC:1.17.4.1]
GG745554.1_35	GCA_002412085.1_ASM241208v1_genomic	0.609238	Candidatus Marsarchaeota G2 archaeon ECH_B_1	K03741	arsenate reductase (thioredoxin) [EC:1.20.4.4]
GG745545.1_40	GCA_002412085.1_ASM241208v1_genomic	0.564378	Bacteria	K01876	aspartyl-tRNA synthetase [EC:6.1.1.12]
GG745547.1_46	GCA_002412085.1_ASM241208v1_genomic	0.52576	Bacteria	K03775	FKBP-type peptidyl-prolyl cis-trans isomerase SlyD [EC:5.2.1.8]
GG745550.1_59	GCA_002412085.1_ASM241208v1_genomic	0.502426	Bacteria	K00384	thioredoxin reductase (NADPH) [EC:1.8.1.9]
GG745596.1_1	GCA_002412085.1_ASM241208v1_genomic	0.560053	Bacteria	K01744	aspartate ammonia-lyase [EC:4.3.1.1]
GG745613.1_2	GCA_002412085.1_ASM241208v1_genomic	0.622857	Bacteria	K00332	NADH-quinone oxidoreductase subunit C [EC:7.1.1.2]
GG745602.1_3	GCA_002412085.1_ASM241208v1_genomic	0.570552	Bacteroidia	K02612	ring-1,2-phenylacetyl-CoA epoxidase subunit PaaD
GG745554.1_10	GCA_002412085.1_ASM241208v1_genomic	0.644321	Candidatus Bathyarchaeota archaeon	K00052	3-isopropylmalate dehydrogenase [EC:1.1.1.85]
GG745558.1_18	GCA_002412085.1_ASM241208v1_genomic	0.566084	Candidatus Bathyarchaeota archaeon	K24012	acetate---CoA ligase (ADP-forming) [EC:6.2.1.13]
GG745613.1_7	GCA_002412085.1_ASM241208v1_genomic	0.644321	Candidatus Bathyarchaeota archaeon	K00052	3-isopropylmalate dehydrogenase [EC:1.1.1.85]
GG745547.1_41	GCA_002412085.1_ASM241208v1_genomic	0.567058	Thaumarchaeota archaeon	K01990	ABC-2 type transport system ATP-binding protein
GG745616.1_4	GCA_002412085.1_ASM241208v1_genomic	0.580779	Thaumarchaeota archaeon	K00174	2-oxoglutarate/2-oxoacid ferredoxin oxidoreductase subunit alpha [EC:1.2.7.3 1.2.7.11]
GG745555.1_39	GCA_002412085.1_ASM241208v1_genomic	0.600693	Aciduliprofundum sp.	K13950	para-aminobenzoate synthetase [EC:2.6.1.85]
GG745546.1_69	GCA_002412085.1_ASM241208v1_genomic	0.580124	Candidatus Methanoperedenaceae archaeon	K01495	GTP cyclohydrolase IA [EC:3.5.4.16]
GG745615.1_17	GCA_002412085.1_ASM241208v1_genomic	0.580124	Candidatus Methanoperedenaceae archaeon	K01495	GTP cyclohydrolase IA [EC:3.5.4.16]
GG745547.1_35	GCA_002412085.1_ASM241208v1_genomic	0.64855	Archaea	K07566	L-threonylcarbamoyladenylate synthase [EC:2.7.7.87]
GG745547.1_39	GCA_002412085.1_ASM241208v1_genomic	0.556714	Archaea	K05643	ATP-binding cassette, subfamily A (ABC1), member 3
GG745547.1_52	GCA_002412085.1_ASM241208v1_genomic	0.623112	Archaea	K00864	glycerol kinase [EC:2.7.1.30]
GG745548.1_6	GCA_002412085.1_ASM241208v1_genomic	0.613591	Archaea	K08167	MFS transporter, DHA2 family, multidrug resistance protein
GG745551.1_13	GCA_002412085.1_ASM241208v1_genomic	0.616961	Archaea	K06223	DNA adenine methylase [EC:2.1.1.72]
GG745553.1_26	GCA_002412085.1_ASM241208v1_genomic	0.629262	Archaea	K17314	trehalose transport system ATP-binding protein
GG745583.1_5	GCA_002412085.1_ASM241208v1_genomic	0.567062	Archaea	K02973	small subunit ribosomal protein S23e
GG745586.1_7	GCA_002412085.1_ASM241208v1_genomic	0.641813	Archaea	K18978	glyceraldehyde-3-phosphate dehydrogenase [NAD(P)+] [EC:1.2.1.90]
GG745589.1_6	GCA_002412085.1_ASM241208v1_genomic	0.64068	Archaea	K01990	ABC-2 type transport system ATP-binding protein
GG745616.1_2	GCA_002412085.1_ASM241208v1_genomic	0.512939	Archaea	K01902	succinyl-CoA synthetase alpha subunit [EC:6.2.1.5]
GG745614.1_8	GCA_002412085.1_ASM241208v1_genomic	0.505221	Methanosarcinaceae	K01178	glucoamylase [EC:3.2.1.3]
GG745581.1_5	GCA_002412085.1_ASM241208v1_genomic	0.540615	Methanothrix	K03167	DNA topoisomerase VI subunit B [EC:5.6.2.2]
GG745596.1_6	GCA_002412085.1_ASM241208v1_genomic	0.607085	Ruminococcus sp. AF41-9	K01744	aspartate ammonia-lyase [EC:4.3.1.1]
GG745554.1_16	GCA_002412085.1_ASM241208v1_genomic	0.627722	Thermoplasmatales	K01297	muramoyltetrapeptide carboxypeptidase [EC:3.4.17.13]
GG745554.1_36	GCA_002412085.1_ASM241208v1_genomic	0.632914	Thermoplasmatales
GG745556.1_5	GCA_002412085.1_ASM241208v1_genomic	0.632969	Thermoplasmatales	K01659	2-methylcitrate synthase [EC:2.3.3.5]
GG745551.1_53	GCA_002412085.1_ASM241208v1_genomic	0.517042	Thermoplasma	K03386	peroxiredoxin 2/4 [EC:1.11.1.24]
GG745547.1_11	GCA_002412085.1_ASM241208v1_genomic	0.613284	Thermoplasma acidophilum DSM 1728	K06222	2,5-diketo-D-gluconate reductase B [EC:1.1.1.346]
GG745554.1_22	GCA_002412085.1_ASM241208v1_genomic	0.587319	Thermoplasma acidophilum DSM 1728	K06222	2,5-diketo-D-gluconate reductase B [EC:1.1.1.346]
GG745547.1_49	GCA_002412085.1_ASM241208v1_genomic	0.567338	Thermoplasma volcanium GSS1	K01619	deoxyribose-phosphate aldolase [EC:4.1.2.4]
GG745554.1_23	GCA_002412085.1_ASM241208v1_genomic	0.546029	Thermoplasma volcanium GSS1	K01507	inorganic pyrophosphatase [EC:3.6.1.1]
GG745551.1_16	GCA_002412085.1_ASM241208v1_genomic	0.528142	Micromonosporaceae	K18369	alcohol dehydrogenase [EC:1.1.1.-]
GG745558.1_6	GCA_002412085.1_ASM241208v1_genomic	0.514849	Euryarchaeota	K03724	ATP-dependent helicase Lhr and Lhr-like helicase [EC:3.6.4.-]
GG745605.1_9	GCA_002412085.1_ASM241208v1_genomic	0.63366	Euryarchaeota	K00116	malate dehydrogenase (quinone) [EC:1.1.5.4]
GG745586.1_8	GCA_002412085.1_ASM241208v1_genomic	0.648834	Amycolatopsis sp. ATCC 39116	K03366	meso-butanediol dehydrogenase / (S,S)-butanediol dehydrogenase / diacetyl reductase [EC:1.1.1.- 1.1.1.76 1.1.1.304]
GG745550.1_72	GCA_002412085.1_ASM241208v1_genomic	0.59561	Thermoanaerobacterales	K04567	lysyl-tRNA synthetase, class II [EC:6.1.1.6]
GG745546.1_39	GCA_002412085.1_ASM241208v1_genomic	0.613821	Ferroplasmaceae	K21567	ferredoxin/flavodoxin---NADP+ reductase [EC:1.18.1.2 1.19.1.1]
GG745600.1_1	GCA_002412085.1_ASM241208v1_genomic	0.619314	[Clostridium] fimetarium	K01535	H+-transporting ATPase [EC:7.1.2.1]
DRTY-6_201912_bins_27_scaffold_4_40	DRTY-6_201912_bins_27	0.561859	Firmicutes	K04034	anaerobic magnesium-protoporphyrin IX monomethyl ester cyclase [EC:1.21.98.3]	arCOG01355	C	-	Radical SAM superfamily enzyme
DRTY-6_201912_bins_27_scaffold_1_168	DRTY-6_201912_bins_27	0.615557	cellular organisms	K07464	CRISPR-associated exonuclease Cas4 [EC:3.1.12.1]	arCOG00794	V	Cas4	CRISPR-associated protein Cas4, RecB family nuclease
DRTY-6_201912_bins_27_scaffold_1_204	DRTY-6_201912_bins_27	0.436702	cellular organisms	K02003	putative ABC transport system ATP-binding protein	arCOG00922	V	SalX	ABC-type antimicrobial peptide transport system, ATPase component
DRTY-6_201912_bins_27_scaffold_2_143	DRTY-6_201912_bins_27	0.614293	cellular organisms			arCOG02713	O	TrxA	Thiol-disulfide isomerase or thioredoxin
DRTY-6_201912_bins_27_scaffold_3_183	DRTY-6_201912_bins_27	0.606126	cellular organisms	K03926	periplasmic divalent cation tolerance protein	arCOG04231	P	CutA	Uncharacterized protein involved in tolerance to divalent cations
DRTY-6_201912_bins_27_scaffold_3_196	DRTY-6_201912_bins_27	0.627592	cellular organisms	K08369	MFS transporter, putative metabolite:H+ symporter	arCOG02682	G	-	MFS family permease
DRTY-6_201912_bins_27_scaffold_3_200	DRTY-6_201912_bins_27	0.467703	cellular organisms	K01619	deoxyribose-phosphate aldolase [EC:4.1.2.4]	arCOG04320	F	DeoC	Deoxyribose-phosphate aldolase
DRTY-6_201912_bins_27_scaffold_3_237	DRTY-6_201912_bins_27	0.565372	cellular organisms	K03671	thioredoxin 1	arCOG01972	O	TrxA	Thiol-disulfide isomerase or thioredoxin
DRTY-6_201912_bins_27_scaffold_1_349	DRTY-6_201912_bins_27	0.649029	unclassified Candidatus Bathyarchaeota	K01531	P-type Mg2+ transporter [EC:7.2.2.14]	arCOG01578	P	MgtA	Cation transport ATPase
DRTY-6_201912_bins_27_scaffold_2_224	DRTY-6_201912_bins_27	0.585434	unclassified Candidatus Bathyarchaeota	K00789	S-adenosylmethionine synthetase [EC:2.5.1.6]	arCOG01678	E	MetK	Archaeal S-adenosylmethionine synthetase
DRTY-6_201912_bins_27_scaffold_1_412	DRTY-6_201912_bins_27	0.52741	Hadesarchaea archaeon YNP_45	K00809	deoxyhypusine synthase [EC:2.5.1.46]	arCOG04142	O	DYS1	Deoxyhypusine synthase
DRTY-6_201912_bins_27_scaffold_3_199	DRTY-6_201912_bins_27	0.648992	TACK group	K22224	acetate---CoA ligase (ADP-forming) subunit beta [EC:6.2.1.13]	arCOG01338	C	-	Acyl-CoA synthetase, ATP-grasp containing subunit
DRTY-6_201912_bins_27_scaffold_3_204	DRTY-6_201912_bins_27	0.552374	TACK group	K00789	S-adenosylmethionine synthetase [EC:2.5.1.6]	arCOG01678	E	MetK	Archaeal S-adenosylmethionine synthetase
DRTY-6_201912_bins_27_scaffold_4_26	DRTY-6_201912_bins_27	0.545362	TACK group	K16048	3-hydroxy-9,10-secoandrosta-1,3,5(10)-triene-9,17-dione monooxygenase reductase component [EC:1.5.1.-]	arCOG02017	C	RutF	NADH-FMN oxidoreductase RutF, flavin reductase (DIM6/NTAB) family
DRTY-6_201912_bins_27_scaffold_2_200	DRTY-6_201912_bins_27	0.511045	Theionarchaea archaeon DG-70-1	K01493	dCMP deaminase [EC:3.5.4.12]	arCOG01487	F	ComEB	Deoxycytidylate deaminase
DRTY-6_201912_bins_27_scaffold_1_363	DRTY-6_201912_bins_27	0.528084	Euryarchaeota archaeon SM23-78	K20986	geranyl diphosphate phosphohydrolase [EC:3.6.1.68]	arCOG01075	F	-	NUDIX family hydrolase
DRTY-6_201912_bins_27_scaffold_1_418	DRTY-6_201912_bins_27	0.516235	Crenarchaeota archaeon 13_1_40CM_3_52_17	K12960	5-methylthioadenosine/S-adenosylhomocysteine deaminase [EC:3.5.4.31 3.5.4.28]	arCOG00695	F	SsnA	Cytosine deaminase or related metal-dependent hydrolase
DRTY-6_201912_bins_27_scaffold_3_29	DRTY-6_201912_bins_27	0.556455	Thermoplasmata	K07138	uncharacterized protein	arCOG02448	R	-	Uncharacterized Fe-S center protein
DRTY-6_201912_bins_27_scaffold_1_190	DRTY-6_201912_bins_27	0.581427	Candidatus Odinarchaeota archaeon LCB_4	K01951	GMP synthase (glutamine-hydrolysing) [EC:6.3.5.2]	arCOG00085	F	GuaA	GMP synthase, PP-ATPase domain/subunit
DRTY-6_201912_bins_27_scaffold_4_33	DRTY-6_201912_bins_27	0.585675	Clostridia	K06287	nucleoside triphosphate pyrophosphatase [EC:3.6.1.-]	arCOG05007	D	Maf	Nucleotide-binding protein implicated in inhibition of septum formation
DRTY-6_201912_bins_27_scaffold_1_307	DRTY-6_201912_bins_27	0.626782	Archaeoglobus sp. UBA234	K16904	dCTP diphosphatase [EC:3.6.1.12]	arCOG01084	R	MazG	Predicted pyrophosphatase
DRTY-6_201912_bins_27_scaffold_3_46	DRTY-6_201912_bins_27	0.610921	Methanocellaceae archaeon UBA148	K01069	hydroxyacylglutathione hydrolase [EC:3.1.2.6]	arCOG00504	R	-	Metal-dependent hydrolase of the beta-lactamase superfamily II
DRTY-6_201912_bins_27_scaffold_1_166	DRTY-6_201912_bins_27	0.544781	Archaeoglobus sp. JdFR-27	K09951	CRISPR-associated protein Cas2	arCOG04194	V	Cas2	CRISPR-associated protein Cas2
DRTY-6_201912_bins_27_scaffold_2_186	DRTY-6_201912_bins_27	0.593667	Candidatus Hydrothermarchaeota archaeon JdFR-18	K03724	ATP-dependent helicase Lhr and Lhr-like helicase [EC:3.6.4.-]	arCOG00557	R	Lhr	Lhr-like helicase
DRTY-6_201912_bins_27_scaffold_1_273	DRTY-6_201912_bins_27	0.586285	Euryarchaeota archaeon JdFR-21	K03151	tRNA uracil 4-sulfurtransferase [EC:2.8.1.4]	arCOG00038	J	ThiI	tRNA S(4)U 4-thiouridine synthase
DRTY-6_201912_bins_27_scaffold_2_265	DRTY-6_201912_bins_27	0.646298	Bacteria	K05982	deoxyribonuclease V [EC:3.1.21.7]	arCOG00929	L	Nfi	Deoxyinosine 3'endonuclease (endonuclease V)
DRTY-6_201912_bins_27_scaffold_3_28	DRTY-6_201912_bins_27	0.610324	Bacteria	K00021	hydroxymethylglutaryl-CoA reductase (NADPH) [EC:1.1.1.34]	arCOG04260	I	HMG1	Hydroxymethylglutaryl-CoA reductase
DRTY-6_201912_bins_27_scaffold_3_83	DRTY-6_201912_bins_27	0.603802	Bacteria	K24012	acetate---CoA ligase (ADP-forming) [EC:6.2.1.13]	arCOG01338	C	-	Acyl-CoA synthetase, ATP-grasp containing subunit
DRTY-6_201912_bins_27_scaffold_2_119	DRTY-6_201912_bins_27	0.62156	Flavobacteriales	K03499	trk/ktr system potassium uptake protein	arCOG01958	P	Kch	Kef-type K+ transport system, predicted NAD-binding component
DRTY-6_201912_bins_27_scaffold_1_131	DRTY-6_201912_bins_27	0.577715	Candidatus Bathyarchaeota archaeon	K16150	glycogen synthase [EC:2.4.1.11]	arCOG01403	M	AglL	Glycosyltransferase
DRTY-6_201912_bins_27_scaffold_1_239	DRTY-6_201912_bins_27	0.605346	Candidatus Bathyarchaeota archaeon	K16153	glycogen phosphorylase/synthase [EC:2.4.1.1 2.4.1.11]	arCOG01421	G	GlgP	Glucan phosphorylase
DRTY-6_201912_bins_27_scaffold_1_255	DRTY-6_201912_bins_27	0.638314	Candidatus Bathyarchaeota archaeon	K03639	GTP 3',8-cyclase [EC:4.1.99.22]	arCOG00930	H	MoaA	Molybdenum cofactor biosynthesis enzyme
DRTY-6_201912_bins_27_scaffold_1_259	DRTY-6_201912_bins_27	0.637266	Candidatus Bathyarchaeota archaeon	K01507	inorganic pyrophosphatase [EC:3.6.1.1]	arCOG01711	C	Ppa	Inorganic pyrophosphatase
DRTY-6_201912_bins_27_scaffold_1_352	DRTY-6_201912_bins_27	0.507229	Candidatus Bathyarchaeota archaeon	K01858	myo-inositol-1-phosphate synthase [EC:5.5.1.4]	arCOG04213	I	INO1	Myo-inositol-1-phosphate synthase
DRTY-6_201912_bins_27_scaffold_1_66	DRTY-6_201912_bins_27	0.513699	Candidatus Bathyarchaeota archaeon	K03719	Lrp/AsnC family transcriptional regulator, leucine-responsive regulatory protein	arCOG01580	K	-	DNA-binding transcriptional regulator, Lrp family
DRTY-6_201912_bins_27_scaffold_2_226	DRTY-6_201912_bins_27	0.621939	Candidatus Bathyarchaeota archaeon	K01874	methionyl-tRNA synthetase [EC:6.1.1.10]	arCOG00810	J	MetG	Methionyl-tRNA synthetase
DRTY-6_201912_bins_27_scaffold_3_143	DRTY-6_201912_bins_27	0.505973	Candidatus Bathyarchaeota archaeon	K01870	isoleucyl-tRNA synthetase [EC:6.1.1.5]	arCOG00807	J	IleS	Isoleucyl-tRNA synthetase
DRTY-6_201912_bins_27_scaffold_3_27	DRTY-6_201912_bins_27	0.511087	Candidatus Bathyarchaeota archaeon	K22585	DNA repair protein NreA	arCOG01290	L	SplB	DNA repair photolyase
DRTY-6_201912_bins_27_scaffold_4_72	DRTY-6_201912_bins_27	0.523574	Candidatus Bathyarchaeota archaeon	K15987	K(+)-stimulated pyrophosphate-energized sodium pump [EC:7.1.3.2]	arCOG04949	C	OVP1	Na+ or H+-translocating membrane pyrophosphatase
DRTY-6_201912_bins_27_scaffold_3_42	DRTY-6_201912_bins_27	0.633027	Thaumarchaeota archaeon	K10979	DNA end-binding protein Ku	arCOG10146	L	YkoV	Non-homologous end joining protein Ku, dsDNA break repair
DRTY-6_201912_bins_27_scaffold_1_191	DRTY-6_201912_bins_27	0.628192	Archaea	K01951	GMP synthase (glutamine-hydrolysing) [EC:6.3.5.2]	arCOG00087	F	GuaA	GMP synthase - Glutamine amidotransferase domain
DRTY-6_201912_bins_27_scaffold_1_199	DRTY-6_201912_bins_27	0.607704	Archaea	K06937	7,8-dihydro-6-hydroxymethylpterin dimethyltransferase [EC:2.1.1.-]	arCOG00933	R	-	Radical SAM superfamily enzyme
DRTY-6_201912_bins_27_scaffold_1_201	DRTY-6_201912_bins_27	0.518159	Archaea	K25144	linearmycin/streptolysin S transport system ATP-binding protein	arCOG00194	V	CcmA	ABC-type multidrug transport system, ATPase component
DRTY-6_201912_bins_27_scaffold_1_267	DRTY-6_201912_bins_27	0.646652	Archaea	K23359	biuret amidohydrolase [EC:3.5.1.84]	arCOG01943	Q	PncA	Amidase related to nicotinamidase
DRTY-6_201912_bins_27_scaffold_1_306	DRTY-6_201912_bins_27	0.645479	Archaea	K16422	4-hydroxymandelate oxidase [EC:1.1.3.46]	arCOG00613	H	LldD	FMN-dependent dehydrogenase, includes L-lactate dehydrogenase and type II isopentenyl diphosphate isomerase
DRTY-6_201912_bins_27_scaffold_1_83	DRTY-6_201912_bins_27	0.622376	Archaea	K01939	adenylosuccinate synthase [EC:6.3.4.4]	arCOG04387	F	PurA	Adenylosuccinate synthase
DRTY-6_201912_bins_27_scaffold_2_62	DRTY-6_201912_bins_27	0.577429	Archaea	K02938	large subunit ribosomal protein L8e	arCOG04067	J	RplB	Ribosomal protein L2
DRTY-6_201912_bins_27_scaffold_3_179	DRTY-6_201912_bins_27	0.587729	Archaea	K13993	HSP20 family protein	arCOG01832	O	IbpA	Molecular chaperone (HSP20 family)
DRTY-6_201912_bins_27_scaffold_3_203	DRTY-6_201912_bins_27	0.549164	Archaea	K07566	L-threonylcarbamoyladenylate synthase [EC:2.7.7.87]	arCOG01952	J	SUA5	tRNA A37 threonylcarbamoyladenosine synthetase subunit TsaC/SUA5/YrdC
DRTY-6_201912_bins_27_scaffold_3_234	DRTY-6_201912_bins_27	0.632436	Archaea	K00096	glycerol-1-phosphate dehydrogenase [NAD(P)+] [EC:1.1.1.261]	arCOG00982	C	GldA	Glycerol dehydrogenase or related enzyme
DRTY-6_201912_bins_27_scaffold_3_81	DRTY-6_201912_bins_27	0.516722	Archaea	K22224	acetate---CoA ligase (ADP-forming) subunit beta [EC:6.2.1.13]	arCOG01338	C	-	Acyl-CoA synthetase, ATP-grasp containing subunit
DRTY-6_201912_bins_27_scaffold_1_132	DRTY-6_201912_bins_27	0.619726	Methanobacterium	K19710	ATP adenylyltransferase [EC:2.7.7.53]	arCOG00021	H	-	Predicted transcriptional regulator fused phosphomethylpyrimidine kinase, involved in the thiamin biosynthesis
DRTY-6_201912_bins_27_scaffold_3_41	DRTY-6_201912_bins_27	0.619291	Archaeoglobales	K01971	bifunctional non-homologous end joining protein LigD [EC:6.5.1.1]	arCOG01347	L	CDC9	ATP-dependent DNA ligase
DRTY-6_201912_bins_27_scaffold_1_79	DRTY-6_201912_bins_27	0.556124	Archaeoglobaceae	K00859	dephospho-CoA kinase [EC:2.7.1.24]	arCOG01045	H	CoaE	Dephospho-CoA kinase
DRTY-6_201912_bins_27_scaffold_1_258	DRTY-6_201912_bins_27	0.610291	Methanomicrobia	K01990	ABC-2 type transport system ATP-binding protein	arCOG00196	V	CcmA	ABC-type multidrug transport system, ATPase component
DRTY-6_201912_bins_27_scaffold_2_173	DRTY-6_201912_bins_27	0.527567	Candidatus Verstraetearchaeota archaeon	K13010	perosamine synthetase [EC:2.6.1.102]	arCOG00118	M	WecE	Predicted pyridoxal phosphate-dependent enzyme apparently involved in regulation of cell wall biogenesis
DRTY-6_201912_bins_27_scaffold_3_210	DRTY-6_201912_bins_27	0.556993	Candidatus Verstraetearchaeota archaeon	K04759	ferrous iron transport protein B	arCOG00359	P	FeoB	Fe2+ transport system protein B
DRTY-6_201912_bins_27_scaffold_1_291	DRTY-6_201912_bins_27	0.612519	Thermoprotei archaeon	K02973	small subunit ribosomal protein S23e	arCOG04255	J	RpsL	Ribosomal protein S12
DRTY-6_201912_bins_27_scaffold_2_36	DRTY-6_201912_bins_27	0.648883	Thermoprotei archaeon	K00564	16S rRNA (guanine1207-N2)-methyltransferase [EC:2.1.1.172]	arCOG00110	J	RsmC	16S RNA G1207 methylase RsmC
DRTY-6_201912_bins_27_scaffold_3_225	DRTY-6_201912_bins_27	0.631242	Thermoprotei archaeon	K21029	molybdopterin-synthase adenylyltransferase [EC:2.7.7.80]	arCOG01676	H	ThiF	Dinucleotide-utilizing enzyme involved in molybdopterin and thiamine biosynthesis
DRTY-6_201912_bins_27_scaffold_3_228	DRTY-6_201912_bins_27	0.523757	Thermoprotei archaeon	K19221	cob(I)alamin adenosyltransferase [EC:2.5.1.17]	arCOG04678	H	BtuR	ATP:corrinoid adenosyltransferase
DRTY-6_201912_bins_27_scaffold_4_34	DRTY-6_201912_bins_27	0.524256	Methanopyrus	K01519	inosine triphosphate pyrophosphatase [EC:3.6.1.-]	arCOG04184	F	RdgB	Inosine/xanthosine triphosphate pyrophosphatase, all-alpha NTP-PPase family
DRTY-6_201912_bins_27_scaffold_1_328	DRTY-6_201912_bins_27	0.53756	Euryarchaeota	K02528	16S rRNA (adenine1518-N6/adenine1519-N6)-dimethyltransferase [EC:2.1.1.182]	arCOG04131	J	RsmA	16S rRNA A1518 and A1519 N6-dimethyltransferase RsmA/KsgA/DIM1
DRTY-6_201912_bins_27_scaffold_1_81	DRTY-6_201912_bins_27	0.621561	Euryarchaeota	K13522	bifunctional NMN adenylyltransferase/nudix hydrolase [EC:2.7.7.1 3.6.1.-]	arCOG01075	F	-	NUDIX family hydrolase
DRTY-6_201912_bins_27_scaffold_2_169	DRTY-6_201912_bins_27	0.591167	Euryarchaeota	K02473	UDP-N-acetylglucosamine/UDP-N-acetylgalactosamine 4-epimerase [EC:5.1.3.7 5.1.3.-]	arCOG01369	M	WcaG	Nucleoside-diphosphate-sugar epimerase
DRTY-6_201912_bins_27_scaffold_2_194	DRTY-6_201912_bins_27	0.606636	Euryarchaeota	K03165	DNA topoisomerase III [EC:5.6.2.1]	arCOG01527	L	TopA	Topoisomerase IA
DRTY-6_201912_bins_27_scaffold_3_73	DRTY-6_201912_bins_27	0.634681	Euryarchaeota	K07472	TBP-interacting protein	arCOG04081	K	TIP49	DNA helicase TIP49, TBP-interacting protein
DRTY-6_201912_bins_27_scaffold_1_65	DRTY-6_201912_bins_27	0.627627	Methanobrevibacter arboriphilus	K01915	glutamine synthetase [EC:6.3.1.2]	arCOG01909	E	GlnA	Glutamine synthetase
DRTY-6_201912_bins_27_scaffold_1_167	DRTY-6_201912_bins_27	0.507257	Candidatus Nitrosocaldus	K15342	CRISP-associated protein Cas1	arCOG01452	V	Cas1	CRISPR-associated protein Cas1
DRTY-6_201912_bins_27_scaffold_1_430	DRTY-6_201912_bins_27	0.645799	Candidatus Nitrosocaldus	K00763	nicotinate phosphoribosyltransferase [EC:6.3.4.21]	arCOG01481	H	PncB	Nicotinic acid phosphoribosyltransferase
DRTY-6_201912_bins_27_scaffold_1_428	DRTY-6_201912_bins_27	0.64171	Methanothermus fervidus DSM 2088	K01916	NAD+ synthase [EC:6.3.1.5]	arCOG00069	H	NadE	NH3-dependent NAD+ synthetase
DRTY-6_201912_bins_27_scaffold_2_142	DRTY-6_201912_bins_27	0.644008	Methanoregula formicica SMSP	K07089	uncharacterized protein	arCOG02712	R	-	Predicted permease
DRTY-9_201705_bins_4_scaffold_23_6	DRTY-9_201705_bins_4	0.608728	Sulfolobaceae	K00111	glycerol-3-phosphate dehydrogenase [EC:1.1.5.3]	arCOG00753	C	GlpA	Glycerol-3-phosphate dehydrogenase
DRTY-9_201705_bins_4_scaffold_10_19	DRTY-9_201705_bins_4	0.502006	cellular organisms	K09129	uncharacterized protein	arCOG04298	F	-	Adenosine/AMP kinase
DRTY-9_201705_bins_4_scaffold_12_3	DRTY-9_201705_bins_4	0.615738	cellular organisms	K03564	thioredoxin-dependent peroxiredoxin [EC:1.11.1.24]	arCOG00310	O	Bcp	Peroxiredoxin
DRTY-9_201705_bins_4_scaffold_27_4	DRTY-9_201705_bins_4	0.585725	cellular organisms	K01876	aspartyl-tRNA synthetase [EC:6.1.1.12]	arCOG00406	J	AsnS	Aspartyl/asparaginyl-tRNA synthetase
DRTY-9_201705_bins_4_scaffold_9_6	DRTY-9_201705_bins_4	0.537329	Prolixibacteraceae	K02612	ring-1,2-phenylacetyl-CoA epoxidase subunit PaaD	arCOG01845	O	PaaD	Metal-sulfur cluster biosynthetic enzyme
DRTY-9_201705_bins_4_scaffold_9_10	DRTY-9_201705_bins_4	0.61122	Nitrososphaeria	K00088	IMP dehydrogenase [EC:1.1.1.205]	arCOG00612	F	GuaB	IMP dehydrogenase/GMP reductase
DRTY-9_201705_bins_4_scaffold_7_10	DRTY-9_201705_bins_4	0.644614	Thermocladium sp. UBA166	K00175	2-oxoglutarate/2-oxoacid ferredoxin oxidoreductase subunit beta [EC:1.2.7.3 1.2.7.11]	arCOG01599	C	PorB	Pyruvate:ferredoxin oxidoreductase or related 2-oxoacid:ferredoxin oxidoreductase, beta subunit
DRTY-9_201705_bins_4_scaffold_20_7	DRTY-9_201705_bins_4	0.618621	Ferroplasmaceae archaeon UBA567	K21567	ferredoxin/flavodoxin---NADP+ reductase [EC:1.18.1.2 1.19.1.1]	arCOG01296	O	TrxB	Thioredoxin reductase
DRTY-9_201705_bins_4_scaffold_1_29	DRTY-9_201705_bins_4	0.590581	Thermoplasmata archaeon M9B1D	K00873	pyruvate kinase [EC:2.7.1.40]	arCOG04120	G	PykF	Pyruvate kinase
DRTY-9_201705_bins_4_scaffold_1_55	DRTY-9_201705_bins_4	0.598116	Thermoplasmatales archaeon B_DKE	K02347	DNA polymerase (family X)	arCOG00305	L	POL4	DNA polymerase IV (family X)
DRTY-9_201705_bins_4_scaffold_14_13	DRTY-9_201705_bins_4	0.638533	Thermoplasmatales archaeon ARMAN	K00520	mercuric reductase [EC:1.16.1.1]	arCOG01068	C	Lpd	Pyruvate/2-oxoglutarate dehydrogenase complex, dihydrolipoamide dehydrogenase (E3) component or related enzyme
DRTY-9_201705_bins_4_scaffold_18_12	DRTY-9_201705_bins_4	0.630676	Thermoplasmatales archaeon ARMAN	K01535	H+-transporting ATPase [EC:7.1.2.1]	arCOG01578	P	MgtA	Cation transport ATPase
DRTY-9_201705_bins_4_scaffold_25_2	DRTY-9_201705_bins_4	0.588408	Thermoplasmatales archaeon ARMAN	K00425	cytochrome bd ubiquinol oxidase subunit I [EC:7.1.1.7]	arCOG02721	C	CydA	Cytochrome bd-type quinol oxidase, subunit 1
DRTY-9_201705_bins_4_scaffold_6_11	DRTY-9_201705_bins_4	0.543601	Candidatus Marsarchaeota G1 archaeon BE_D	K11645	fructose-bisphosphate aldolase, class I [EC:4.1.2.13]	arCOG04044	E	-	2-amino-3,7-dideoxy-D-threo-hept-6-ulosonic acid synthase, DhnA-aldolase family
DRTY-9_201705_bins_4_scaffold_23_3	DRTY-9_201705_bins_4	0.599185	Candidatus Marsarchaeota G2 archaeon ECH_B_1	K03593	ATP-binding protein involved in chromosome partitioning	arCOG00585	D	Mrp	Mrp family protein, ATPase, contains iron-sulfur cluster
DRTY-9_201705_bins_4_scaffold_6_7	DRTY-9_201705_bins_4	0.587829	Candidatus Marsarchaeota G2 archaeon ECH_B_1	K03787	5'-nucleotidase [EC:3.1.3.5]	arCOG02303	R	SurE	Predicted acid phosphatase
DRTY-9_201705_bins_4_scaffold_7_16	DRTY-9_201705_bins_4	0.50967	Bacteria	K01874	methionyl-tRNA synthetase [EC:6.1.1.10]	arCOG00810	J	MetG	Methionyl-tRNA synthetase
DRTY-9_201705_bins_4_scaffold_1_36	DRTY-9_201705_bins_4	0.60685	Candidatus Bathyarchaeota archaeon	K00176	2-oxoglutarate ferredoxin oxidoreductase subunit delta [EC:1.2.7.3]	arCOG04548	C	-	Ferredoxin
DRTY-9_201705_bins_4_scaffold_2_33	DRTY-9_201705_bins_4	0.627247	Candidatus Bathyarchaeota archaeon	K00864	glycerol kinase [EC:2.7.1.30]	arCOG00024	C	GlpK	Glycerol kinase
DRTY-9_201705_bins_4_scaffold_7_17	DRTY-9_201705_bins_4	0.566475	Candidatus Bathyarchaeota archaeon	K24012	acetate---CoA ligase (ADP-forming) [EC:6.2.1.13]	arCOG01338	C	-	Acyl-CoA synthetase, ATP-grasp containing subunit
DRTY-9_201705_bins_4_scaffold_4_25	DRTY-9_201705_bins_4	0.626089	Thaumarchaeota archaeon	K03799	heat shock protein HtpX [EC:3.4.24.-]	arCOG01331	O	HtpX	Zn-dependent protease with chaperone function
DRTY-9_201705_bins_4_scaffold_1_10	DRTY-9_201705_bins_4	0.641788	Archaea	K18978	glyceraldehyde-3-phosphate dehydrogenase [NAD(P)+] [EC:1.2.1.90]	arCOG01252	C	PutA	Lactaldehyde dehydrogenase, Succinate semialdehyde dehydrogenase or other NAD-dependent aldehyde dehydrogenase
DRTY-9_201705_bins_4_scaffold_14_5	DRTY-9_201705_bins_4	0.619278	Thermoplasmatales	K01297	muramoyltetrapeptide carboxypeptidase [EC:3.4.17.13]	arCOG04676	V	LdcA	Uncharacterized protein, homolog of microcin C7 resistance protein MccF
DRTY-9_201705_bins_4_scaffold_1_20	DRTY-9_201705_bins_4	0.569317	Thermoplasma volcanium GSS1	K01507	inorganic pyrophosphatase [EC:3.6.1.1]	arCOG01711	C	Ppa	Inorganic pyrophosphatase
DRTY-9_201705_bins_4_scaffold_7_11	DRTY-9_201705_bins_4	0.574043	Crenarchaeota	K00174	2-oxoglutarate/2-oxoacid ferredoxin oxidoreductase subunit alpha [EC:1.2.7.3 1.2.7.11]	arCOG01606	C	PorA	Pyruvate:ferredoxin oxidoreductase or related 2-oxoacid:ferredoxin oxidoreductase, alpha subunit and gamma
DRTY-9_201705_bins_4_scaffold_13_5	DRTY-9_201705_bins_4	0.508069	Euryarchaeota	K02528	16S rRNA (adenine1518-N6/adenine1519-N6)-dimethyltransferase [EC:2.1.1.182]	arCOG04131	J	RsmA	16S rRNA A1518 and A1519 N6-dimethyltransferase RsmA/KsgA/DIM1
DRTY-9_201705_bins_4_scaffold_6_19	DRTY-9_201705_bins_4	0.611561	Euryarchaeota	K03168	DNA topoisomerase I [EC:5.6.2.1]	arCOG01305	L	-	Topoisomerase DNA binding C4 zinc finger fused to uncharacterized N-terminal domain often associated with RecB-like endonuclease
DRTY-9_201705_bins_4_scaffold_3_23	DRTY-9_201705_bins_4	0.542692	Acidiplasma	K01007	pyruvate, water dikinase [EC:2.7.9.2]	arCOG01111	G	PpsA	Phosphoenolpyruvate synthase/pyruvate phosphate dikinase
DRTY-9_201705_bins_4_scaffold_4_20	DRTY-9_201705_bins_4	0.601739	Thermoanaerobacterales	K04567	lysyl-tRNA synthetase, class II [EC:6.1.1.6]	arCOG00408	J	LysU	Lysyl-tRNA synthetase (class II)
DRTY-9_201705_bins_4_scaffold_2_29	DRTY-9_201705_bins_4	0.50924	Ignavibacterium album JCM 16511	K03686	molecular chaperone DnaJ	arCOG02846	O	DnaJ	DnaJ-class molecular chaperone
DRTY-1_201705_bins_31_scaffold_34_5	DRTY-1_201705_bins_31	0.524563	Crenarchaeota archaeon SCGC AAA471-B05	K00798	cob(I)alamin adenosyltransferase [EC:2.5.1.17]	arCOG00489	H	PduO	Cob(I)alamin adenosyltransferase
DRTY-1_201705_bins_31_scaffold_5_9	DRTY-1_201705_bins_31	0.629565	Candidatus Acidianus copahuensis	K06910	phosphatidylethanolamine-binding protein	arCOG04702	R	-	Phospholipid-binding protein
DRTY-1_201705_bins_31_scaffold_49_6	DRTY-1_201705_bins_31	0.612424	Sulfolobaceae	K04564	superoxide dismutase, Fe-Mn family [EC:1.15.1.1]	arCOG04147	P	SodA	Superoxide dismutase
DRTY-1_201705_bins_31_scaffold_53_8	DRTY-1_201705_bins_31	0.584988	Sulfolobaceae	K01142	exodeoxyribonuclease III [EC:3.1.11.2]	arCOG02207	L	XthA	Exonuclease III
DRTY-1_201705_bins_31_scaffold_2_13	DRTY-1_201705_bins_31	0.628904	Dictyoglomus	K24300	UDP-N-acetylglucosamine 4,6-dehydratase [EC:4.2.1.135]	arCOG01375	M	FlaA1	NDP-sugar epimerase, includes UDP-GlcNAc-inverting 4,6-dehydratase FlaA1 and capsular polysaccharide biosynthesis protein EpsC
DRTY-1_201705_bins_31_scaffold_21_2	DRTY-1_201705_bins_31	0.583936	cellular organisms	K03564	thioredoxin-dependent peroxiredoxin [EC:1.11.1.24]	arCOG00310	O	Bcp	Peroxiredoxin
DRTY-1_201705_bins_31_scaffold_30_5	DRTY-1_201705_bins_31	0.592847	cellular organisms	K09013	Fe-S cluster assembly ATP-binding protein	arCOG04236	O	SufC	Cysteine desulfurase activator ATPase
DRTY-1_201705_bins_31_scaffold_56_6	DRTY-1_201705_bins_31	0.506991	cellular organisms	K00331	NADH-quinone oxidoreductase subunit B [EC:7.1.1.2]	arCOG01554	C	NuoB	F420H2 dehydrogenase subunit, related to NADH:ubiquinone oxidoreductase 20 kD subunit
DRTY-1_201705_bins_31_scaffold_68_1	DRTY-1_201705_bins_31	0.643621	cellular organisms	K01153	type I restriction enzyme, R subunit [EC:3.1.21.3]	arCOG00878	V	-	Type I site-specific restriction-modification system, R (restriction) subunit or related helicase
DRTY-1_201705_bins_31_scaffold_13_10	DRTY-1_201705_bins_31	0.537759	Bacillus rubiinfantis	K01455	formamidase [EC:3.5.1.49]	arCOG01004	C	FmdA	Acetamidase/formamidase
DRTY-1_201705_bins_31_scaffold_16_3	DRTY-1_201705_bins_31	0.495763	Pseudobacteriovorax antillogorgiicola	K04077	chaperonin GroEL	arCOG05154	O	GroEL	Chaperonin GroEL (HSP60 family)
DRTY-1_201705_bins_31_scaffold_70_3	DRTY-1_201705_bins_31	0.431713	Thermoanaerobacter	K23774	DeoR family transcriptional regulator, catabolite repression regulator
DRTY-1_201705_bins_31_scaffold_56_4	DRTY-1_201705_bins_31	0.634909	Candidatus Syntrophoarchaeum caldarius	K13378	NADH-quinone oxidoreductase subunit C/D [EC:7.1.1.2]	arCOG01548	C	NuoD	NADH dehydrogenase subunit D
DRTY-1_201705_bins_31_scaffold_18_1	DRTY-1_201705_bins_31	0.59988	Thermotogae	K01868	threonyl-tRNA synthetase [EC:6.1.1.3]	arCOG00401	J	ThrS	Threonyl-tRNA synthetase
DRTY-1_201705_bins_31_scaffold_30_2	DRTY-1_201705_bins_31	0.552076	Thermoplasmatales archaeon ARMAN	K01507	inorganic pyrophosphatase [EC:3.6.1.1]	arCOG01711	C	Ppa	Inorganic pyrophosphatase
DRTY-1_201705_bins_31_scaffold_5_10	DRTY-1_201705_bins_31	0.507723	Thermoplasmatales archaeon ARMAN	K00425	cytochrome bd ubiquinol oxidase subunit I [EC:7.1.1.7]	arCOG02721	C	CydA	Cytochrome bd-type quinol oxidase, subunit 1
DRTY-1_201705_bins_31_scaffold_19_8	DRTY-1_201705_bins_31	0.532709	Methanotorris	K01711	GDPmannose 4,6-dehydratase [EC:4.2.1.47]	arCOG01373	M	Gmd	GDP-D-mannose dehydratase
DRTY-1_201705_bins_31_scaffold_12_3	DRTY-1_201705_bins_31	0.544562	Candidatus Marsarchaeota G1 archaeon BE_D	K11645	fructose-bisphosphate aldolase, class I [EC:4.1.2.13]	arCOG04044	E	-	2-amino-3,7-dideoxy-D-threo-hept-6-ulosonic acid synthase, DhnA-aldolase family
DRTY-1_201705_bins_31_scaffold_16_1	DRTY-1_201705_bins_31	0.626969	Bacteria	K03177	tRNA pseudouridine55 synthase [EC:5.4.99.25]	arCOG00987	J	TruB	Pseudouridine synthase
DRTY-1_201705_bins_31_scaffold_16_5	DRTY-1_201705_bins_31	0.52119	Bacteria	K04078	chaperonin GroES	arCOG05153	O	GroS	Co-chaperonin GroES (HSP10)
DRTY-1_201705_bins_31_scaffold_16_7	DRTY-1_201705_bins_31	0.615752	Bacteria	K02314	replicative DNA helicase [EC:5.6.2.3]
DRTY-1_201705_bins_31_scaffold_47_4	DRTY-1_201705_bins_31	0.628153	Bacteria	K03469	ribonuclease HI [EC:3.1.26.4]	arCOG02942	L	RnhA	Ribonuclease HI
DRTY-1_201705_bins_31_scaffold_17_13	DRTY-1_201705_bins_31	0.635664	Archaea	K21929	uracil-DNA glycosylase [EC:3.2.2.27]	arCOG00905	L	-	Uracil-DNA glycosylase
DRTY-1_201705_bins_31_scaffold_31_2	DRTY-1_201705_bins_31	0.548888	Archaea	K02434	aspartyl-tRNA(Asn)/glutamyl-tRNA(Gln) amidotransferase subunit B [EC:6.3.5.6 6.3.5.7]	arCOG01718	J	GatB	Asp-tRNAAsn/Glu-tRNAGln amidotransferase B subunit
DRTY-1_201705_bins_31_scaffold_47_3	DRTY-1_201705_bins_31	0.626898	Archaea	K00175	2-oxoglutarate/2-oxoacid ferredoxin oxidoreductase subunit beta [EC:1.2.7.3 1.2.7.11]	arCOG01599	C	PorB	Pyruvate:ferredoxin oxidoreductase or related 2-oxoacid:ferredoxin oxidoreductase, beta subunit
DRTY-1_201705_bins_31_scaffold_30_6	DRTY-1_201705_bins_31	0.57882	Thermoplasmatales	K09014	Fe-S cluster assembly protein SufB	arCOG01715	O	SufB	Cysteine desulfurase activator SufB
DRTY-1_201705_bins_31_scaffold_41_6	DRTY-1_201705_bins_31	0.585493	Thermoplasmatales	K02347	DNA polymerase (family X)	arCOG00305	L	POL4	DNA polymerase IV (family X)
DRTY-1_201705_bins_31_scaffold_58_3	DRTY-1_201705_bins_31	0.577662	Thermoplasmatales	K21567	ferredoxin/flavodoxin---NADP+ reductase [EC:1.18.1.2 1.19.1.1]	arCOG01296	O	TrxB	Thioredoxin reductase
DRTY-1_201705_bins_31_scaffold_24_5	DRTY-1_201705_bins_31	0.569918	Candidatus Methanodesulfokores washburnensis	K17249	GalNAc-alpha-(1->4)-GalNAc-alpha-(1->3)-diNAcBac-PP-undecaprenol alpha-1,4-N-acetyl-D-galactosaminyltransferase [EC:2.4.1.292]	arCOG01411	M	RfaG	Glycosyltransferase
DRTY-1_201705_bins_31_scaffold_46_5	DRTY-1_201705_bins_31	0.511264	unclassified Methanobacterium			arCOG06027	S	-	Uncharacterized protein, DUF488 family
DRTY-1_201705_bins_31_scaffold_16_6	DRTY-1_201705_bins_31	0.563869	Thermodesulfovibrio	K03070	preprotein translocase subunit SecA [EC:7.4.2.8]
DRTY-1_201705_bins_31_scaffold_10_13	DRTY-1_201705_bins_31	0.560047	Crenarchaeota	K09129	uncharacterized protein	arCOG04298	F	-	Adenosine/AMP kinase
DRTY-1_201705_bins_31_scaffold_47_2	DRTY-1_201705_bins_31	0.570122	Crenarchaeota	K00174	2-oxoglutarate/2-oxoacid ferredoxin oxidoreductase subunit alpha [EC:1.2.7.3 1.2.7.11]	arCOG01606	C	PorA	Pyruvate:ferredoxin oxidoreductase or related 2-oxoacid:ferredoxin oxidoreductase, alpha subunit and gamma
DRTY-1_201705_bins_31_scaffold_12_10	DRTY-1_201705_bins_31	0.634068	Euryarchaeota	K18978	glyceraldehyde-3-phosphate dehydrogenase [NAD(P)+] [EC:1.2.1.90]	arCOG01252	C	PutA	Lactaldehyde dehydrogenase, Succinate semialdehyde dehydrogenase or other NAD-dependent aldehyde dehydrogenase
DRTY-1_201705_bins_31_scaffold_6_10	DRTY-1_201705_bins_31	0.566405	Clostridium algidicarnis	K09951	CRISPR-associated protein Cas2	arCOG04194	V	Cas2	CRISPR-associated protein Cas2
DRTY-1_201705_bins_31_scaffold_2_10	DRTY-1_201705_bins_31	0.570945	Caloramator	K20997	polysaccharide biosynthesis protein PslA	arCOG06282	M	WcaJ	Sugar transferase involved in lipopolysaccharide synthesis
DRTY-1_201705_bins_31_scaffold_22_2	DRTY-1_201705_bins_31	0.603399	Caldisericum exile AZM16c01	K07814	cyclic di-GMP phosphodiesterase [EC:3.1.4.-]	arCOG06192	T	-	Signal transduction histidine kinase, contains PAS domain
DRTY-1_201705_bins_31_scaffold_44_1	DRTY-1_201705_bins_31	0.581349	Ferroplasma	K00973	glucose-1-phosphate thymidylyltransferase [EC:2.7.7.24]	arCOG00667	M	RfbA	dTDP-glucose pyrophosphorylase
DRTY-1_201705_bins_31_scaffold_73_1	DRTY-1_201705_bins_31	0.547276	Ferroplasma	K00973	glucose-1-phosphate thymidylyltransferase [EC:2.7.7.24]	arCOG00667	M	RfbA	dTDP-glucose pyrophosphorylase
DRTY-1_201705_bins_31_scaffold_26_2	DRTY-1_201705_bins_31	0.60148	Methanosarcina barkeri CM1	K01535	H+-transporting ATPase [EC:7.1.2.1]	arCOG01578	P	MgtA	Cation transport ATPase
DRTY-1_201705_bins_31_scaffold_65_5	DRTY-1_201705_bins_31	0.544766	Methanotorris igneus Kol 5	K01711	GDPmannose 4,6-dehydratase [EC:4.2.1.47]	arCOG01373	M	Gmd	GDP-D-mannose dehydratase
NODE_2_length_85400_cov_15.6213_98	Ca.Parvarchaeota.FK.AMD.2014.bin.27	0.524258	Prevotella paludivivens DSM 17968 = JCM 13650	K03686	molecular chaperone DnaJ	arCOG02846	O	DnaJ	DnaJ-class molecular chaperone
NODE_1_length_108955_cov_17.7316_119	Ca.Parvarchaeota.FK.AMD.2014.bin.27	0.508825	Sulfurihydrogenibium subterraneum DSM 15120	K10773	endonuclease III [EC:4.2.99.18]	arCOG00459	L	Nth	EndoIII-related endonuclease
NODE_5_length_39128_cov_16.4905_39	Ca.Parvarchaeota.FK.AMD.2014.bin.27	0.59873	Sulfolobaceae	K06118	UDP-sulfoquinovose synthase [EC:3.13.1.1]	arCOG04762	M	WcaG	Nucleoside-diphosphate-sugar epimerase
NODE_5_length_39128_cov_16.4905_23	Ca.Parvarchaeota.FK.AMD.2014.bin.27	0.544283	Methanomassiliicoccales	K02434	aspartyl-tRNA(Asn)/glutamyl-tRNA(Gln) amidotransferase subunit B [EC:6.3.5.6 6.3.5.7]	arCOG01718	J	GatB	Asp-tRNAAsn/Glu-tRNAGln amidotransferase B subunit
NODE_14_length_16689_cov_7.60155_3	Ca.Parvarchaeota.FK.AMD.2014.bin.27	0.553165	Acidiplasma sp. MBA-1	K01784	UDP-glucose 4-epimerase [EC:5.1.3.2]	arCOG01369	M	WcaG	Nucleoside-diphosphate-sugar epimerase
NODE_18_length_14401_cov_15.1438_4	Ca.Parvarchaeota.FK.AMD.2014.bin.27	0.638963	Sulfolobus sp. JCM 16833	K21929	uracil-DNA glycosylase [EC:3.2.2.27]	arCOG00905	L	-	Uracil-DNA glycosylase
NODE_11_length_23850_cov_14.1261_29	Ca.Parvarchaeota.FK.AMD.2014.bin.27	0.593971	cellular organisms	K00873	pyruvate kinase [EC:2.7.1.40]	arCOG04120	G	PykF	Pyruvate kinase
NODE_11_length_23850_cov_14.1261_8	Ca.Parvarchaeota.FK.AMD.2014.bin.27	0.559438	cellular organisms	K02612	ring-1,2-phenylacetyl-CoA epoxidase subunit PaaD	arCOG01845	O	PaaD	Metal-sulfur cluster biosynthetic enzyme
NODE_12_length_23775_cov_13.6025_16	Ca.Parvarchaeota.FK.AMD.2014.bin.27	0.503569	cellular organisms	K11717	cysteine desulfurase / selenocysteine lyase [EC:2.8.1.7 4.4.1.16]	arCOG00065	O	csdA	Selenocysteine lyase/Cysteine desulfurase
NODE_17_length_14866_cov_9.85751_17	Ca.Parvarchaeota.FK.AMD.2014.bin.27	0.532286	cellular organisms	K01834	2,3-bisphosphoglycerate-dependent phosphoglycerate mutase [EC:5.4.2.11]	arCOG01993	G	GpmA	Phosphoglycerate mutase 1
NODE_23_length_11299_cov_11.0921_9	Ca.Parvarchaeota.FK.AMD.2014.bin.27	0.602023	cellular organisms	K16904	dCTP diphosphatase [EC:3.6.1.12]	arCOG01084	R	MazG	Predicted pyrophosphatase
NODE_5_length_39128_cov_16.4905_27	Ca.Parvarchaeota.FK.AMD.2014.bin.27	0.614888	cellular organisms	K04564	superoxide dismutase, Fe-Mn family [EC:1.15.1.1]	arCOG04147	P	SodA	Superoxide dismutase
NODE_8_length_28677_cov_12.5839_11	Ca.Parvarchaeota.FK.AMD.2014.bin.27	0.539021	cellular organisms	K01480	agmatinase [EC:3.5.3.11]	arCOG01700	E	SpeB	Arginase family enzyme
NODE_10_length_23991_cov_11.637_6	Ca.Parvarchaeota.FK.AMD.2014.bin.27	0.616038	Bacillales	K03671	thioredoxin 1	arCOG01972	O	TrxA	Thiol-disulfide isomerase or thioredoxin
NODE_7_length_33148_cov_12.8455_19	Ca.Parvarchaeota.FK.AMD.2014.bin.27	0.639638	Candidatus Nitrosotenuis uzonensis	K06929	uncharacterized protein	arCOG04227	R	-	Predicted CoA-binding protein
NODE_5_length_39128_cov_16.4905_29	Ca.Parvarchaeota.FK.AMD.2014.bin.27	0.584263	Candidatus Kryptonium thompsoni	K03564	thioredoxin-dependent peroxiredoxin [EC:1.11.1.24]	arCOG00310	O	Bcp	Peroxiredoxin
NODE_1_length_108955_cov_17.7316_94	Ca.Parvarchaeota.FK.AMD.2014.bin.27	0.648502	Candidatus Kuenenia stuttgartiensis	K00763	nicotinate phosphoribosyltransferase [EC:6.3.4.21]	arCOG01481	H	PncB	Nicotinic acid phosphoribosyltransferase
NODE_24_length_10637_cov_13.8145_5	Ca.Parvarchaeota.FK.AMD.2014.bin.27	0.523344	Terrabacteria group	K09013	Fe-S cluster assembly ATP-binding protein	arCOG04236	O	SufC	Cysteine desulfurase activator ATPase
NODE_2_length_85400_cov_15.6213_88	Ca.Parvarchaeota.FK.AMD.2014.bin.27	0.556899	Terrabacteria group	K02503	histidine triad (HIT) family protein	arCOG00419	F	Hit	HIT family hydrolase
NODE_12_length_23775_cov_13.6025_9	Ca.Parvarchaeota.FK.AMD.2014.bin.27	0.64587	TACK group	K00052	3-isopropylmalate dehydrogenase [EC:1.1.1.85]	arCOG01163	C	LeuB	Isocitrate/isopropylmalate dehydrogenase
NODE_18_length_14401_cov_15.1438_11	Ca.Parvarchaeota.FK.AMD.2014.bin.27	0.598277	TACK group	K03593	ATP-binding protein involved in chromosome partitioning	arCOG00585	D	Mrp	Mrp family protein, ATPase, contains iron-sulfur cluster
NODE_19_length_14113_cov_20.5092_8	Ca.Parvarchaeota.FK.AMD.2014.bin.27	0.645281	TACK group	K03799	heat shock protein HtpX [EC:3.4.24.-]	arCOG01331	O	HtpX	Zn-dependent protease with chaperone function
NODE_1_length_108955_cov_17.7316_96	Ca.Parvarchaeota.FK.AMD.2014.bin.27	0.573434	TACK group	K01916	NAD+ synthase [EC:6.3.1.5]	arCOG00069	H	NadE	NH3-dependent NAD+ synthetase
NODE_27_length_6136_cov_9.62195_2	Ca.Parvarchaeota.FK.AMD.2014.bin.27	0.583727	TACK group	K00174	2-oxoglutarate/2-oxoacid ferredoxin oxidoreductase subunit alpha [EC:1.2.7.3 1.2.7.11]	arCOG01606	C	PorA	Pyruvate:ferredoxin oxidoreductase or related 2-oxoacid:ferredoxin oxidoreductase, alpha subunit and gamma
NODE_5_length_39128_cov_16.4905_32	Ca.Parvarchaeota.FK.AMD.2014.bin.27	0.59436	TACK group	K01142	exodeoxyribonuclease III [EC:3.1.11.2]	arCOG02207	L	XthA	Exonuclease III
NODE_10_length_23991_cov_11.637_16	Ca.Parvarchaeota.FK.AMD.2014.bin.27	0.617978	Thermoprotei	K25141	daunorubicin/doxorubicin transport system ATP-binding protein	arCOG00194	V	CcmA	ABC-type multidrug transport system, ATPase component
NODE_2_length_85400_cov_15.6213_21	Ca.Parvarchaeota.FK.AMD.2014.bin.27	0.536466	Methanobacterium sp. UBA299			arCOG06027	S	-	Uncharacterized protein, DUF488 family
NODE_1_length_108955_cov_17.7316_17	Ca.Parvarchaeota.FK.AMD.2014.bin.27	0.558463	Ferroplasmaceae archaeon UBA567	K21567	ferredoxin/flavodoxin---NADP+ reductase [EC:1.18.1.2 1.19.1.1]	arCOG01296	O	TrxB	Thioredoxin reductase
NODE_23_length_11299_cov_11.0921_8	Ca.Parvarchaeota.FK.AMD.2014.bin.27	0.637466	Methanocellaceae archaeon UBA148	K09384	uncharacterized protein	arCOG04708	V	-	ATP-dependent helicase fused to N-terminal NERD family (PD-(DE)xK superfamily) endonuclease and C-terminal uncharacterized domain of COG3410
NODE_16_length_15374_cov_11.4787_2	Ca.Parvarchaeota.FK.AMD.2014.bin.27	0.574624	Thermoplasmatales archaeon UBA513	K00067	dTDP-4-dehydrorhamnose reductase [EC:1.1.1.133]	arCOG01367	M	RfbD	dTDP-4-dehydrorhamnose reductase
NODE_3_length_70452_cov_15.1933_31	Ca.Parvarchaeota.FK.AMD.2014.bin.27	0.646115	Candidatus Bathyarchaeota archaeon UBA185	K01247	DNA-3-methyladenine glycosylase II [EC:3.2.2.21]	arCOG00464	L	AlkA	3-methyladenine DNA glycosylase/8-oxoguanine DNA glycosylase
NODE_3_length_70452_cov_15.1933_44	Ca.Parvarchaeota.FK.AMD.2014.bin.27	0.561294	unclassified Thermoplasmatales (miscellaneous)	K00239	succinate dehydrogenase / fumarate reductase, flavoprotein subunit [EC:1.3.5.1 1.3.5.4]	arCOG00571	C	SdhA	Succinate dehydrogenase/fumarate reductase, flavoprotein subunit
NODE_5_length_39128_cov_16.4905_34	Ca.Parvarchaeota.FK.AMD.2014.bin.27	0.60213	unclassified Thermoplasmatales (miscellaneous)	K02347	DNA polymerase (family X)	arCOG00305	L	POL4	DNA polymerase IV (family X)
NODE_19_length_14113_cov_20.5092_13	Ca.Parvarchaeota.FK.AMD.2014.bin.27	0.570421	Archaeoglobus sp. JdFR-22	K03686	molecular chaperone DnaJ	arCOG02846	O	DnaJ	DnaJ-class molecular chaperone
NODE_4_length_51728_cov_9.69853_26	Ca.Parvarchaeota.FK.AMD.2014.bin.27	0.629358	Thermoplasmatales archaeon B_DKE	K25152	gliding motility-associated transport system ATP-binding protein	arCOG00194	V	CcmA	ABC-type multidrug transport system, ATPase component
NODE_10_length_23991_cov_11.637_4	Ca.Parvarchaeota.FK.AMD.2014.bin.27	0.639618	Thermoplasmatales archaeon ARMAN	K00116	malate dehydrogenase (quinone) [EC:1.1.5.4]	arCOG00754	G	LhgO	L-2-hydroxyglutarate oxidase LhgO
NODE_12_length_23775_cov_13.6025_10	Ca.Parvarchaeota.FK.AMD.2014.bin.27	0.536201	Thermoplasmatales archaeon ARMAN	K01681	aconitate hydratase [EC:4.2.1.3]	arCOG01697	C	AcnA	Aconitase A
NODE_12_length_23775_cov_13.6025_25	Ca.Parvarchaeota.FK.AMD.2014.bin.27	0.58492	Thermoplasmatales archaeon ARMAN	K00425	cytochrome bd ubiquinol oxidase subunit I [EC:7.1.1.7]	arCOG02721	C	CydA	Cytochrome bd-type quinol oxidase, subunit 1
NODE_17_length_14866_cov_9.85751_2	Ca.Parvarchaeota.FK.AMD.2014.bin.27	0.636759	Thermoplasmatales archaeon ARMAN	K00520	mercuric reductase [EC:1.16.1.1]	arCOG01068	C	Lpd	Pyruvate/2-oxoglutarate dehydrogenase complex, dihydrolipoamide dehydrogenase (E3) component or related enzyme
NODE_17_length_14866_cov_9.85751_9	Ca.Parvarchaeota.FK.AMD.2014.bin.27	0.631322	Thermoplasmatales archaeon ARMAN	K07386	putative endopeptidase [EC:3.4.24.-]	arCOG05200	O	PepO	Predicted metalloendopeptidase
NODE_27_length_6136_cov_9.62195_3	Ca.Parvarchaeota.FK.AMD.2014.bin.27	0.598281	Thermoplasmatales archaeon ARMAN	K03671	thioredoxin 1	arCOG01972	O	TrxA	Thiol-disulfide isomerase or thioredoxin
NODE_2_length_85400_cov_15.6213_75	Ca.Parvarchaeota.FK.AMD.2014.bin.27	0.516512	Thermoplasmatales archaeon ARMAN	K01497	GTP cyclohydrolase II [EC:3.5.4.25]	arCOG01321	H	RibA	GTP cyclohydrolase II
NODE_3_length_70452_cov_15.1933_43	Ca.Parvarchaeota.FK.AMD.2014.bin.27	0.530423	Thermoplasmatales archaeon ARMAN	K00240	succinate dehydrogenase / fumarate reductase, iron-sulfur subunit [EC:1.3.5.1 1.3.5.4]	arCOG00962	C	FrdB	Succinate dehydrogenase/fumarate reductase, Fe-S protein subunit
NODE_5_length_39128_cov_16.4905_20	Ca.Parvarchaeota.FK.AMD.2014.bin.27	0.625175	Thermoplasmatales archaeon ARMAN	K19784	chromate reductase, NAD(P)H dehydrogenase (quinone)	arCOG04624	R	-	Multimeric flavodoxin WrbA
NODE_5_length_39128_cov_16.4905_30	Ca.Parvarchaeota.FK.AMD.2014.bin.27	0.50629	Thermoplasmatales archaeon ARMAN	K10773	endonuclease III [EC:4.2.99.18]	arCOG00459	L	Nth	EndoIII-related endonuclease
NODE_9_length_28556_cov_10.9608_4	Ca.Parvarchaeota.FK.AMD.2014.bin.27	0.611836	Thermoplasmatales archaeon ARMAN	K05592	ATP-dependent RNA helicase DeaD [EC:3.6.4.13]	arCOG00558	L	SrmB	Superfamily II DNA and RNA helicase
NODE_18_length_14401_cov_15.1438_5	Ca.Parvarchaeota.FK.AMD.2014.bin.27	0.576946	Candidatus Marsarchaeota	K09759	nondiscriminating aspartyl-tRNA synthetase [EC:6.1.1.23]	arCOG00406	J	AsnS	Aspartyl/asparaginyl-tRNA synthetase
NODE_8_length_28677_cov_12.5839_15	Ca.Parvarchaeota.FK.AMD.2014.bin.27	0.591412	Candidatus Marsarchaeota	K03787	5'-nucleotidase [EC:3.1.3.5]	arCOG02303	R	SurE	Predicted acid phosphatase
NODE_8_length_28677_cov_12.5839_19	Ca.Parvarchaeota.FK.AMD.2014.bin.27	0.557189	Candidatus Marsarchaeota G1 archaeon BE_D	K11645	fructose-bisphosphate aldolase, class I [EC:4.1.2.13]	arCOG04044	E	-	2-amino-3,7-dideoxy-D-threo-hept-6-ulosonic acid synthase, DhnA-aldolase family
NODE_2_length_85400_cov_15.6213_89	Ca.Parvarchaeota.FK.AMD.2014.bin.27	0.614558	Candidatus Marsarchaeota G2 archaeon ECH_B_1	K00525	ribonucleoside-diphosphate reductase alpha chain [EC:1.17.4.1]	arCOG04276	F	NrdA	Ribonucleotide reductase, alpha subunit
NODE_9_length_28556_cov_10.9608_11	Ca.Parvarchaeota.FK.AMD.2014.bin.27	0.515488	Candidatus Marsarchaeota G2 archaeon ECH_B_1	K00384	thioredoxin reductase (NADPH) [EC:1.8.1.9]	arCOG01296	O	TrxB	Thioredoxin reductase
NODE_2_length_85400_cov_15.6213_20	Ca.Parvarchaeota.FK.AMD.2014.bin.27	0.617526	Aigarchaeota archaeon NZ13_MG1	K00176	2-oxoglutarate ferredoxin oxidoreductase subunit delta [EC:1.2.7.3]	arCOG04548	C	-	Ferredoxin
NODE_4_length_51728_cov_9.69853_15	Ca.Parvarchaeota.FK.AMD.2014.bin.27	0.609001	Aigarchaeota archaeon NZ13_MG1	K00111	glycerol-3-phosphate dehydrogenase [EC:1.1.5.3]	arCOG00753	C	GlpA	Glycerol-3-phosphate dehydrogenase
NODE_12_length_23775_cov_13.6025_12	Ca.Parvarchaeota.FK.AMD.2014.bin.27	0.594689	Bacteria	K01744	aspartate ammonia-lyase [EC:4.3.1.1]	arCOG01749	C	FumC	Fumarase
NODE_15_length_15917_cov_15.17_3	Ca.Parvarchaeota.FK.AMD.2014.bin.27	0.530561	Bacteria	K01874	methionyl-tRNA synthetase [EC:6.1.1.10]	arCOG00810	J	MetG	Methionyl-tRNA synthetase
NODE_16_length_15374_cov_11.4787_4	Ca.Parvarchaeota.FK.AMD.2014.bin.27	0.636967	Bacteria	K01790	dTDP-4-dehydrorhamnose 3,5-epimerase [EC:5.1.3.13]	arCOG04188	M	RfbC	dTDP-4-dehydrorhamnose 3,5-epimerase or related enzyme
NODE_3_length_70452_cov_15.1933_23	Ca.Parvarchaeota.FK.AMD.2014.bin.27	0.560288	Candidatus Bathyarchaeota archaeon	K24012	acetate---CoA ligase (ADP-forming) [EC:6.2.1.13]	arCOG01338	C	-	Acyl-CoA synthetase, ATP-grasp containing subunit
NODE_9_length_28556_cov_10.9608_3	Ca.Parvarchaeota.FK.AMD.2014.bin.27	0.626056	Candidatus Bathyarchaeota archaeon			arCOG00723	S	-	Uncharacterized protein, DUF488 family
NODE_13_length_16714_cov_10.6_15	Ca.Parvarchaeota.FK.AMD.2014.bin.27	0.637569	Thaumarchaeota archaeon	K03799	heat shock protein HtpX [EC:3.4.24.-]	arCOG01331	O	HtpX	Zn-dependent protease with chaperone function
NODE_4_length_51728_cov_9.69853_27	Ca.Parvarchaeota.FK.AMD.2014.bin.27	0.585163	Thaumarchaeota archaeon	K05643	ATP-binding cassette, subfamily A (ABC1), member 3	arCOG00194	V	CcmA	ABC-type multidrug transport system, ATPase component
NODE_17_length_14866_cov_9.85751_15	Ca.Parvarchaeota.FK.AMD.2014.bin.27	0.561218	Archaea	K19802	L-Ala-D/L-Glu epimerase [EC:5.1.1.20]	arCOG01168	M	RspA	L-alanine-DL-glutamate epimerase or related enzyme of enolase superfamily
NODE_2_length_85400_cov_15.6213_33	Ca.Parvarchaeota.FK.AMD.2014.bin.27	0.511549	Archaea	K00344	NADPH:quinone reductase [EC:1.6.5.5]	arCOG01458	C	Qor	NADPH:quinone reductase or related Zn-dependent oxidoreductase
NODE_2_length_85400_cov_15.6213_57	Ca.Parvarchaeota.FK.AMD.2014.bin.27	0.505924	Archaea	K00789	S-adenosylmethionine synthetase [EC:2.5.1.6]	arCOG01678	E	MetK	Archaeal S-adenosylmethionine synthetase
NODE_15_length_15917_cov_15.17_6	Ca.Parvarchaeota.FK.AMD.2014.bin.27	0.591478	Methanosarcinaceae	K03165	DNA topoisomerase III [EC:5.6.2.1]	arCOG01305	L	-	Topoisomerase DNA binding C4 zinc finger fused to uncharacterized N-terminal domain often associated with RecB-like endonuclease
NODE_5_length_39128_cov_16.4905_14	Ca.Parvarchaeota.FK.AMD.2014.bin.27	0.608572	Archaeoglobus	K24872	heptaprenylglycerol acetyltransferase [EC:2.3.1.-]	arCOG01850	R	WbbJ	Acetyltransferase (isoleucine patch superfamily)
NODE_5_length_39128_cov_16.4905_26	Ca.Parvarchaeota.FK.AMD.2014.bin.27	0.64748	Sulfolobales	K20712	3-(hydroxyamino)phenol mutase [EC:5.4.4.3]	arCOG01909	E	GlnA	Glutamine synthetase
NODE_16_length_15374_cov_11.4787_3	Ca.Parvarchaeota.FK.AMD.2014.bin.27	0.527859	Thermoplasmatales	K01710	dTDP-glucose 4,6-dehydratase [EC:4.2.1.46]	arCOG01371	M	RfbB	dTDP-D-glucose 4,6-dehydratase
NODE_14_length_16689_cov_7.60155_11	Ca.Parvarchaeota.FK.AMD.2014.bin.27	0.53015	Thermoplasma	K01619	deoxyribose-phosphate aldolase [EC:4.1.2.4]	arCOG04320	F	DeoC	Deoxyribose-phosphate aldolase
NODE_17_length_14866_cov_9.85751_10	Ca.Parvarchaeota.FK.AMD.2014.bin.27	0.619833	Thermoplasma	K01297	muramoyltetrapeptide carboxypeptidase [EC:3.4.17.13]	arCOG04676	V	LdcA	Uncharacterized protein, homolog of microcin C7 resistance protein MccF
NODE_19_length_14113_cov_20.5092_11	Ca.Parvarchaeota.FK.AMD.2014.bin.27	0.63486	Pedobacter sp. SYP-B3415	K03687	molecular chaperone GrpE	arCOG04772	O	GrpE	Molecular chaperone GrpE (heat shock protein)
NODE_2_length_85400_cov_15.6213_83	Ca.Parvarchaeota.FK.AMD.2014.bin.27	0.570784	Thermoplasma acidophilum DSM 1728	K05275	pyridoxine 4-dehydrogenase [EC:1.1.1.65]	arCOG01619	R	ARA1	Aldo/keto reductase, related to diketogulonate reductase
NODE_17_length_14866_cov_9.85751_16	Ca.Parvarchaeota.FK.AMD.2014.bin.27	0.605858	Acidianus manzaensis	K01515	ADP-ribose pyrophosphatase [EC:3.6.1.13 3.6.1.-]	arCOG01073	L	-	NUDIX family hydrolase
NODE_5_length_39128_cov_16.4905_22	Ca.Parvarchaeota.FK.AMD.2014.bin.27	0.617151	Euryarchaeota	K01876	aspartyl-tRNA synthetase [EC:6.1.1.12]	arCOG00406	J	AsnS	Aspartyl/asparaginyl-tRNA synthetase
NODE_10_length_23991_cov_11.637_22	Ca.Parvarchaeota.FK.AMD.2014.bin.27	0.627508	Metallosphaera	K00958	sulfate adenylyltransferase [EC:2.7.7.4]	arCOG04191	P	MET3	ATP sulfurylase (sulfate adenylyltransferase)
NODE_10_length_23991_cov_11.637_23	Ca.Parvarchaeota.FK.AMD.2014.bin.27	0.590018	Metallosphaera	K00390	phosphoadenosine phosphosulfate reductase [EC:1.8.4.8 1.8.4.10]	arCOG00124	E	CysH	3'-phosphoadenosine 5'-phosphosulfate sulfotransferase (PAPS reductase)/FAD synthetase or related enzyme
NODE_24_length_10637_cov_13.8145_10	Ca.Parvarchaeota.FK.AMD.2014.bin.27	0.542834	Caldicellulosiruptor	K01596	phosphoenolpyruvate carboxykinase (GTP) [EC:4.1.1.32]	arCOG05865	C	PepCK	Phosphoenolpyruvate carboxykinase, GTP-dependent
NODE_10_length_23991_cov_11.637_26	Ca.Parvarchaeota.FK.AMD.2014.bin.27	0.509843	Flavobacteriaceae bacterium JJC	K00798	cob(I)alamin adenosyltransferase [EC:2.5.1.17]	arCOG00489	H	PduO	Cob(I)alamin adenosyltransferase
NODE_12_length_23775_cov_13.6025_8	Ca.Parvarchaeota.FK.AMD.2014.bin.27	0.623793	Thermoplasmatales archaeon I-plasma	K08167	MFS transporter, DHA2 family, multidrug resistance protein	arCOG00144	G	-	MFS family permease
NODE_4_length_51728_cov_9.69853_16	Ca.Parvarchaeota.FK.AMD.2014.bin.27	0.561493	Coriobacteriia	K01495	GTP cyclohydrolase IA [EC:3.5.4.16]	arCOG04542	H	FolE	GTP cyclohydrolase I
NODE_2_length_85400_cov_15.6213_59	Ca.Parvarchaeota.FK.AMD.2014.bin.27	0.641547	Methanothrix sp.	K18978	glyceraldehyde-3-phosphate dehydrogenase [NAD(P)+] [EC:1.2.1.90]	arCOG01252	C	PutA	Lactaldehyde dehydrogenase, Succinate semialdehyde dehydrogenase or other NAD-dependent aldehyde dehydrogenase
JZ-1_201912_bins_11_scaffold_5_6	JZ-1_201912_bins_11	0.570609	Acidilobus	K23518	O-acetyl-ADP-ribose deacetylase [EC:3.1.1.106]	arCOG04225	J	YmdB	O-acetyl-ADP-ribose deacetylase (regulator of RNase III), contains Macro domain
JZ-1_201912_bins_11_scaffold_3_79	JZ-1_201912_bins_11	0.589639	cellular organisms	K03151	tRNA uracil 4-sulfurtransferase [EC:2.8.1.4]	arCOG00038	J	ThiI	tRNA S(4)U 4-thiouridine synthase
JZ-1_201912_bins_11_scaffold_5_26	JZ-1_201912_bins_11	0.573516	unclassified Candidatus Bathyarchaeota	K01512	acylphosphatase [EC:3.6.1.7]	arCOG01674	C	AcyP	Acylphosphatase
JZ-1_201912_bins_11_scaffold_6_25	JZ-1_201912_bins_11	0.514889	unclassified Candidatus Bathyarchaeota	K01537	P-type Ca2+ transporter type 2C [EC:7.2.2.10]	arCOG01578	P	MgtA	Cation transport ATPase
JZ-1_201912_bins_11_scaffold_1_242	JZ-1_201912_bins_11	0.563065	TACK group	K25141	daunorubicin/doxorubicin transport system ATP-binding protein	arCOG00196	V	CcmA	ABC-type multidrug transport system, ATPase component
JZ-1_201912_bins_11_scaffold_2_125	JZ-1_201912_bins_11	0.578245	TACK group	K01622	fructose 1,6-bisphosphate aldolase/phosphatase [EC:4.1.2.13 3.1.3.11]	arCOG04180	G	-	Bifunctional fructose-1,6-bisphosphate aldolase/phosphatase FBPA/FBPase
JZ-1_201912_bins_11_scaffold_2_41	JZ-1_201912_bins_11	0.596665	TACK group	K15987	K(+)-stimulated pyrophosphate-energized sodium pump [EC:7.1.3.2]	arCOG04949	C	OVP1	Na+ or H+-translocating membrane pyrophosphatase
JZ-1_201912_bins_11_scaffold_6_40	JZ-1_201912_bins_11	0.531194	TACK group	K01858	myo-inositol-1-phosphate synthase [EC:5.5.1.4]	arCOG04213	I	INO1	Myo-inositol-1-phosphate synthase
JZ-1_201912_bins_11_scaffold_2_121	JZ-1_201912_bins_11	0.500875	Euryarchaeota archaeon SM23-78	K01887	arginyl-tRNA synthetase [EC:6.1.1.19]	arCOG00487	J	ArgS	Arginyl-tRNA synthetase
JZ-1_201912_bins_11_scaffold_1_107	JZ-1_201912_bins_11	0.602223	Thermoprotei			arCOG00723	S	-	Uncharacterized protein, DUF488 family
JZ-1_201912_bins_11_scaffold_1_196	JZ-1_201912_bins_11	0.648426	Candidatus Methanosuratus	K07059	uncharacterized protein	arCOG01768	E	GlpG	Membrane associated serine protease
JZ-1_201912_bins_11_scaffold_1_154	JZ-1_201912_bins_11	0.54557	Candidatus Bathyarchaeota archaeon	K00096	glycerol-1-phosphate dehydrogenase [NAD(P)+] [EC:1.1.1.261]	arCOG00982	C	GldA	Glycerol dehydrogenase or related enzyme
JZ-1_201912_bins_11_scaffold_1_174	JZ-1_201912_bins_11	0.612978	Candidatus Bathyarchaeota archaeon	K01611	S-adenosylmethionine decarboxylase [EC:4.1.1.50]	arCOG00279	E	SpeD	S-adenosylmethionine decarboxylase/arginine decarboxylase
JZ-1_201912_bins_11_scaffold_1_240	JZ-1_201912_bins_11	0.630876	Candidatus Bathyarchaeota archaeon	K01537	P-type Ca2+ transporter type 2C [EC:7.2.2.10]	arCOG01578	P	MgtA	Cation transport ATPase
JZ-1_201912_bins_11_scaffold_1_244	JZ-1_201912_bins_11	0.508559	Candidatus Bathyarchaeota archaeon	K02003	putative ABC transport system ATP-binding protein	arCOG00922	V	SalX	ABC-type antimicrobial peptide transport system, ATPase component
JZ-1_201912_bins_11_scaffold_2_77	JZ-1_201912_bins_11	0.616747	Candidatus Bathyarchaeota archaeon	K24991	methenyltetrahydrofolate synthase domain-containing protein	arCOG00474	H	FAU1	5-formyltetrahydrofolate cyclo-ligase
JZ-1_201912_bins_11_scaffold_2_87	JZ-1_201912_bins_11	0.557902	Candidatus Bathyarchaeota archaeon	K06878	tRNA-binding protein	arCOG00810	J	MetG	Methionyl-tRNA synthetase
JZ-1_201912_bins_11_scaffold_3_30	JZ-1_201912_bins_11	0.644688	Candidatus Bathyarchaeota archaeon	K16881	mannose-1-phosphate guanylyltransferase / phosphomannomutase [EC:2.7.7.13 5.4.2.8]	arCOG00663	M	GCD1	Nucleoside-diphosphate-sugar pyrophosphorylase involved in lipopolysaccharide biosynthesis/translation initiation factor 2B, gamma/epsilon subunit
JZ-1_201912_bins_11_scaffold_3_31	JZ-1_201912_bins_11	0.623053	Candidatus Bathyarchaeota archaeon	K00939	adenylate kinase [EC:2.7.4.3]	arCOG01046	F	Adk	Adenylate kinase or related kinase
JZ-1_201912_bins_11_scaffold_5_7	JZ-1_201912_bins_11	0.57328	Candidatus Bathyarchaeota archaeon	K03652	DNA-3-methyladenine glycosylase [EC:3.2.2.21]	arCOG04295	L	Mpg	3-methyladenine DNA glycosylase
JZ-1_201912_bins_11_scaffold_7_19	JZ-1_201912_bins_11	0.62688	Candidatus Bathyarchaeota archaeon	K21029	molybdopterin-synthase adenylyltransferase [EC:2.7.7.80]	arCOG01676	H	ThiF	Dinucleotide-utilizing enzyme involved in molybdopterin and thiamine biosynthesis
JZ-1_201912_bins_11_scaffold_9_3	JZ-1_201912_bins_11	0.530594	Candidatus Bathyarchaeota archaeon	K00054	hydroxymethylglutaryl-CoA reductase [EC:1.1.1.88]	arCOG04260	I	HMG1	Hydroxymethylglutaryl-CoA reductase
JZ-1_201912_bins_11_scaffold_1_66	JZ-1_201912_bins_11	0.579947	Archaea	K04070	putative pyruvate formate lyase activating enzyme [EC:1.97.1.4]	arCOG00934	R	PflX	Radical SAM superfamily enzyme
JZ-1_201912_bins_11_scaffold_2_133	JZ-1_201912_bins_11	0.513853	Archaea	K04768	acetoin utilization protein AcuC	arCOG00324	R	AcuC	Deacetylase, including yeast histone deacetylase and acetoin utilization protein
JZ-1_201912_bins_11_scaffold_2_138	JZ-1_201912_bins_11	0.514962	Archaea	K01895	acetyl-CoA synthetase [EC:6.2.1.1]	arCOG01529	I	Acs	Acyl-coenzyme A synthetase/AMP-(fatty) acid ligase
JZ-1_201912_bins_11_scaffold_2_44	JZ-1_201912_bins_11	0.560876	Archaea	K22585	DNA repair protein NreA	arCOG01290	L	SplB	DNA repair photolyase
JZ-1_201912_bins_11_scaffold_3_42	JZ-1_201912_bins_11	0.526449	Archaea	K00573	protein-L-isoaspartate(D-aspartate) O-methyltransferase [EC:2.1.1.77]	arCOG00976	O	Pcm	Protein-L-isoaspartate carboxylmethyltransferase
JZ-1_201912_bins_11_scaffold_5_11	JZ-1_201912_bins_11	0.572471	Archaea	K03724	ATP-dependent helicase Lhr and Lhr-like helicase [EC:3.6.4.-]	arCOG00557	R	Lhr	Lhr-like helicase
JZ-1_201912_bins_11_scaffold_5_25	JZ-1_201912_bins_11	0.532885	Archaea	K02984	small subunit ribosomal protein S3Ae	arCOG04186	J	RPS1A	Ribosomal protein S3AE
JZ-1_201912_bins_11_scaffold_2_29	JZ-1_201912_bins_11	0.591538	Archaeoglobus	K02600	transcription termination/antitermination protein NusA	arCOG01760	K	NusA	Transcription elongation factor
JZ-1_201912_bins_11_scaffold_1_239	JZ-1_201912_bins_11	0.64255	Methanosarcinales archaeon	K07472	TBP-interacting protein	arCOG04081	K	TIP49	DNA helicase TIP49, TBP-interacting protein
JZ-1_201912_bins_11_scaffold_2_145	JZ-1_201912_bins_11	0.590899	Candidatus Verstraetearchaeota archaeon	K01868	threonyl-tRNA synthetase [EC:6.1.1.3]	arCOG00401	J	ThrS	Threonyl-tRNA synthetase
JZ-1_201912_bins_11_scaffold_2_78	JZ-1_201912_bins_11	0.595886	Candidatus Verstraetearchaeota archaeon	K08281	nicotinamidase/pyrazinamidase [EC:3.5.1.19 3.5.1.-]	arCOG01943	Q	PncA	Amidase related to nicotinamidase
JZ-1_201912_bins_11_scaffold_6_19	JZ-1_201912_bins_11	0.640408	Candidatus Verstraetearchaeota archaeon	K15888	tritrans,polycis-undecaprenyl-diphosphate synthase [geranylgeranyl-diphosphate specific] [EC:2.5.1.89]	arCOG01532	I	UppS	Undecaprenyl pyrophosphate synthase
JZ-1_201912_bins_11_scaffold_2_30	JZ-1_201912_bins_11	0.598552	Archaeoglobales archaeon	K02973	small subunit ribosomal protein S23e	arCOG04255	J	RpsL	Ribosomal protein S12
JZ-1_201912_bins_11_scaffold_5_16	JZ-1_201912_bins_11	0.528253	Hadesarchaea archaeon	K01874	methionyl-tRNA synthetase [EC:6.1.1.10]	arCOG00810	J	MetG	Methionyl-tRNA synthetase
JZ-1_201912_bins_11_scaffold_2_139	JZ-1_201912_bins_11	0.564137	Thermoprotei archaeon	K00943	dTMP kinase [EC:2.7.4.9]	arCOG01891	F	Tmk	Thymidylate kinase
JZ-1_201912_bins_11_scaffold_4_55	JZ-1_201912_bins_11	0.602081	Thermococcus	K01975	RNA 2',3'-cyclic 3'-phosphodiesterase [EC:3.1.4.58]	arCOG01736	J	LigT	2'-5' RNA ligase
JZ-1_201912_bins_11_scaffold_4_56	JZ-1_201912_bins_11	0.613241	Candidatus Methanollivieraceae	K00789	S-adenosylmethionine synthetase [EC:2.5.1.6]	arCOG01678	E	MetK	Archaeal S-adenosylmethionine synthetase
JZ-1_201912_bins_11_scaffold_2_50	JZ-1_201912_bins_11	0.585649	Euryarchaeota	K02938	large subunit ribosomal protein L8e	arCOG04067	J	RplB	Ribosomal protein L2
JZ-1_201912_bins_11_scaffold_1_87	JZ-1_201912_bins_11	0.59192	Brevibacillus	K01092	myo-inositol-1(or 4)-monophosphatase [EC:3.1.3.25]	arCOG01348	H	nadF	NAD kinase
JZ-1_201912_bins_11_scaffold_1_194	JZ-1_201912_bins_11	0.54559	Thermosulfurimonas dismutans	K01611	S-adenosylmethionine decarboxylase [EC:4.1.1.50]	arCOG00279	E	SpeD	S-adenosylmethionine decarboxylase/arginine decarboxylase
DAMR01000054.1_9	Ca.Parvarchaeota.UBA506	0.637356	Methanosarcina soligelidi	K00558	DNA (cytosine-5)-methyltransferase 1 [EC:2.1.1.37]	arCOG04157	L	Dcm	Site-specific DNA methylase
DAMR01000054.1_8	Ca.Parvarchaeota.UBA506	0.630777	Methanocella conradii HZ254	K07458	DNA mismatch endonuclease, patch repair protein [EC:3.1.-.-]	arCOG06555	L	Vsr	DNA G:T-mismatch repair endonuclease
DAMR01000026.1_8	Ca.Parvarchaeota.UBA506	0.518169	Treponema socranskii subsp. socranskii VPI DR56BR1116 = ATCC 35536	K01493	dCMP deaminase [EC:3.5.4.12]	arCOG01487	F	ComEB	Deoxycytidylate deaminase
DAMR01000030.1_5	Ca.Parvarchaeota.UBA506	0.555539	Candidatus Acidianus copahuensis	K01834	2,3-bisphosphoglycerate-dependent phosphoglycerate mutase [EC:5.4.2.11]	arCOG01993	G	GpmA	Phosphoglycerate mutase 1
DAMR01000053.1_3	Ca.Parvarchaeota.UBA506	0.591284	Sulfolobaceae	K09003	uncharacterized protein	arCOG04253	S	-	Uncharacterized protein
DAMR01000070.1_4	Ca.Parvarchaeota.UBA506	0.615617	Sulfolobaceae	K17314	trehalose transport system ATP-binding protein	arCOG00175	G	MalK	ABC-type sugar transport system, ATPase component
DAMR01000070.1_6	Ca.Parvarchaeota.UBA506	0.506261	Sulfolobaceae	K17313	trehalose transport system permease protein	arCOG00159	G	UgpE	ABC-type sugar transport system, permease component
DAMR01000059.1_9	Ca.Parvarchaeota.UBA506	0.630102	Firmicutes	K01876	aspartyl-tRNA synthetase [EC:6.1.1.12]	arCOG00406	J	AsnS	Aspartyl/asparaginyl-tRNA synthetase
DAMR01000023.1_25	Ca.Parvarchaeota.UBA506	0.637337	cellular organisms	K00337	NADH-quinone oxidoreductase subunit H [EC:7.1.1.2]	arCOG01546	C	NuoH	NADH dehydrogenase subunit H
DAMR01000023.1_26	Ca.Parvarchaeota.UBA506	0.622001	cellular organisms	K00333	NADH-quinone oxidoreductase subunit D [EC:7.1.1.2]	arCOG01548	C	NuoD	NADH dehydrogenase subunit D
DAMR01000023.1_27	Ca.Parvarchaeota.UBA506	0.6025	cellular organisms	K00332	NADH-quinone oxidoreductase subunit C [EC:7.1.1.2]	arCOG01551	C	NuoC	NADH dehydrogenase subunit C
DAMR01000032.1_10	Ca.Parvarchaeota.UBA506	0.544846	cellular organisms	K07304	peptide-methionine (S)-S-oxide reductase [EC:1.8.4.11]	arCOG02816	O	MsrA	Peptide methionine sulfoxide reductase
DAMR01000036.1_1	Ca.Parvarchaeota.UBA506	0.629214	cellular organisms	K13953	alcohol dehydrogenase, propanol-preferring [EC:1.1.1.1]	arCOG01455	R	AdhP	Zn-dependent alcohol dehydrogenase
DAMR01000040.1_3	Ca.Parvarchaeota.UBA506	0.63538	cellular organisms	K03687	molecular chaperone GrpE	arCOG04772	O	GrpE	Molecular chaperone GrpE (heat shock protein)
DAMR01000040.1_5	Ca.Parvarchaeota.UBA506	0.580454	cellular organisms	K03686	molecular chaperone DnaJ	arCOG02846	O	DnaJ	DnaJ-class molecular chaperone
DAMR01000049.1_6	Ca.Parvarchaeota.UBA506	0.586945	cellular organisms			arCOG06027	S	-	Uncharacterized protein, DUF488 family
DAMR01000069.1_7	Ca.Parvarchaeota.UBA506	0.489836	cellular organisms	K06878	tRNA-binding protein	arCOG01136	R	ARC1	EMAP domain RNA-binding protein
DAMR01000042.1_7	Ca.Parvarchaeota.UBA506	0.633002	Candidatus Aramenus sulfurataquae	K01535	H+-transporting ATPase [EC:7.1.2.1]	arCOG01578	P	MgtA	Cation transport ATPase
DAMR01000031.1_14	Ca.Parvarchaeota.UBA506	0.508504	Bacillales	K00342	NADH-quinone oxidoreductase subunit M [EC:7.1.1.2]	arCOG01538	C	NuoM	NADH dehydrogenase subunit M
DAMR01000045.1_5	Ca.Parvarchaeota.UBA506	0.609988	Nitrososphaeria	K00088	IMP dehydrogenase [EC:1.1.1.205]	arCOG00612	F	GuaB	IMP dehydrogenase/GMP reductase
DAMR01000023.1_20	Ca.Parvarchaeota.UBA506	0.512795	Cuniculiplasma divulgatum	K01533	P-type Cu2+ transporter [EC:7.2.2.9]	arCOG04507	P	ZntA	TRASH/YHS-like protein, metallochaperone
DAMR01000017.1_5	Ca.Parvarchaeota.UBA506	0.636892	Cuniculiplasma	K04564	superoxide dismutase, Fe-Mn family [EC:1.15.1.1]	arCOG04147	P	SodA	Superoxide dismutase
DAMR01000014.1_2	Ca.Parvarchaeota.UBA506	0.636958	TACK group	K00525	ribonucleoside-diphosphate reductase alpha chain [EC:1.17.4.1]	arCOG04276	F	NrdA	Ribonucleotide reductase, alpha subunit
DAMR01000034.1_29	Ca.Parvarchaeota.UBA506	0.584952	TACK group	K00174	2-oxoglutarate/2-oxoacid ferredoxin oxidoreductase subunit alpha [EC:1.2.7.3 1.2.7.11]	arCOG01606	C	PorA	Pyruvate:ferredoxin oxidoreductase or related 2-oxoacid:ferredoxin oxidoreductase, alpha subunit and gamma
DAMR01000066.1_2	Ca.Parvarchaeota.UBA506	0.609465	TACK group	K25152	gliding motility-associated transport system ATP-binding protein	arCOG00194	V	CcmA	ABC-type multidrug transport system, ATPase component
DAMR01000023.1_12	Ca.Parvarchaeota.UBA506	0.63776	Thermoprotei	K00027	malate dehydrogenase (oxaloacetate-decarboxylating) [EC:1.1.1.38]	arCOG00853	C	SfcA	Malic enzyme
DAMR01000034.1_12	Ca.Parvarchaeota.UBA506	0.519414	Candidatus Kryptonia	K11717	cysteine desulfurase / selenocysteine lyase [EC:2.8.1.7 4.4.1.16]	arCOG00065	O	csdA	Selenocysteine lyase/Cysteine desulfurase
DAMR01000023.1_34	Ca.Parvarchaeota.UBA506	0.602667	Clostridia	K09013	Fe-S cluster assembly ATP-binding protein	arCOG04236	O	SufC	Cysteine desulfurase activator ATPase
DAMR01000034.1_38	Ca.Parvarchaeota.UBA506	0.54499	Candidatus Korarchaeota archaeon NZ13-K	K01480	agmatinase [EC:3.5.3.11]	arCOG01700	E	SpeB	Arginase family enzyme
DAMR01000032.1_12	Ca.Parvarchaeota.UBA506	0.637693	Thermoplasmatales archaeon UBA513	K13985	N-acyl-phosphatidylethanolamine-hydrolysing phospholipase D [EC:3.1.4.54]	arCOG00497	R	-	Zn-dependent hydrolase of the beta-lactamase fold
DAMR01000007.1_5	Ca.Parvarchaeota.UBA506	0.583616	Thaumarchaeota archaeon UBA164	K01126	glycerophosphoryl diester phosphodiesterase [EC:3.1.4.46]	arCOG00701	C	UgpQ	Glycerophosphoryl diester phosphodiesterase
DAMR01000034.1_24	Ca.Parvarchaeota.UBA506	0.632484	Thaumarchaeota archaeon UBA164	K01903	succinyl-CoA synthetase beta subunit [EC:6.2.1.5]	arCOG01337	C	SucC	Succinyl-CoA synthetase, beta subunit
DAMR01000062.1_6	Ca.Parvarchaeota.UBA506	0.572091	Thaumarchaeota archaeon UBA164	K00390	phosphoadenosine phosphosulfate reductase [EC:1.8.4.8 1.8.4.10]	arCOG04586	E	CysH	3'-phosphoadenosine 5'-phosphosulfate sulfotransferase (PAPS reductase)/FAD synthetase or related enzyme
DAMR01000022.1_3	Ca.Parvarchaeota.UBA506	0.609051	Thaumarchaeota archaeon UBA223	K03593	ATP-binding protein involved in chromosome partitioning	arCOG00585	D	Mrp	Mrp family protein, ATPase, contains iron-sulfur cluster
DAMR01000034.1_36	Ca.Parvarchaeota.UBA506	0.582594	Thermoplasmatales archaeon B_DKE	K00239	succinate dehydrogenase / fumarate reductase, flavoprotein subunit [EC:1.3.5.1 1.3.5.4]	arCOG00571	C	SdhA	Succinate dehydrogenase/fumarate reductase, flavoprotein subunit
DAMR01000056.1_13	Ca.Parvarchaeota.UBA506	0.636224	Thermoplasmatales archaeon B_DKE	K25152	gliding motility-associated transport system ATP-binding protein	arCOG00194	V	CcmA	ABC-type multidrug transport system, ATPase component
DAMR01000068.1_2	Ca.Parvarchaeota.UBA506	0.641841	Thermoplasmatales archaeon B_DKE	K06911	quercetin 2,3-dioxygenase [EC:1.13.11.24]	arCOG02935	R	-	Pirin-related protein
DAMR01000001.1_9	Ca.Parvarchaeota.UBA506	0.63886	Thermoplasmatales archaeon ARMAN	K00520	mercuric reductase [EC:1.16.1.1]	arCOG01068	C	Lpd	Pyruvate/2-oxoglutarate dehydrogenase complex, dihydrolipoamide dehydrogenase (E3) component or related enzyme
DAMR01000004.1_9	Ca.Parvarchaeota.UBA506	0.638549	Thermoplasmatales archaeon ARMAN	K19784	chromate reductase, NAD(P)H dehydrogenase (quinone)	arCOG04624	R	-	Multimeric flavodoxin WrbA
DAMR01000023.1_23	Ca.Parvarchaeota.UBA506	0.565014	Thermoplasmatales archaeon ARMAN	K01681	aconitate hydratase [EC:4.2.1.3]	arCOG01697	C	AcnA	Aconitase A
DAMR01000026.1_6	Ca.Parvarchaeota.UBA506	0.639984	Thermoplasmatales archaeon ARMAN	K00116	malate dehydrogenase (quinone) [EC:1.1.5.4]	arCOG00754	G	LhgO	L-2-hydroxyglutarate oxidase LhgO
DAMR01000034.1_28	Ca.Parvarchaeota.UBA506	0.569656	Thermoplasmatales archaeon ARMAN	K03671	thioredoxin 1	arCOG01972	O	TrxA	Thiol-disulfide isomerase or thioredoxin
DAMR01000034.1_35	Ca.Parvarchaeota.UBA506	0.526478	Thermoplasmatales archaeon ARMAN	K00240	succinate dehydrogenase / fumarate reductase, iron-sulfur subunit [EC:1.3.5.1 1.3.5.4]	arCOG00962	C	FrdB	Succinate dehydrogenase/fumarate reductase, Fe-S protein subunit
DAMR01000023.1_42	Ca.Parvarchaeota.UBA506	0.532636	Candidatus Marsarchaeota	K03787	5'-nucleotidase [EC:3.1.3.5]	arCOG02303	R	SurE	Predicted acid phosphatase
DAMR01000023.1_46	Ca.Parvarchaeota.UBA506	0.553029	Candidatus Marsarchaeota G1 archaeon BE_D	K11645	fructose-bisphosphate aldolase, class I [EC:4.1.2.13]	arCOG04044	E	-	2-amino-3,7-dideoxy-D-threo-hept-6-ulosonic acid synthase, DhnA-aldolase family
DAMR01000070.1_2	Ca.Parvarchaeota.UBA506	0.624232	Candidatus Marsarchaeota G1 archaeon BE_D	K05546	mannosyl-oligosaccharide alpha-1,3-glucosidase [EC:3.2.1.207]	arCOG03663	G	-	Alpha-glucosidase, family 31 of glycosyl hydrolase
DAMR01000061.1_10	Ca.Parvarchaeota.UBA506	0.609238	Candidatus Marsarchaeota G2 archaeon ECH_B_1	K03741	arsenate reductase (thioredoxin) [EC:1.20.4.4]	arCOG04425	T	Wzb	Protein-tyrosine-phosphatase
DAMR01000049.1_7	Ca.Parvarchaeota.UBA506	0.622706	Aigarchaeota archaeon NZ13_MG1	K00176	2-oxoglutarate ferredoxin oxidoreductase subunit delta [EC:1.2.7.3]	arCOG04548	C	-	Ferredoxin
DAMR01000016.1_2	Ca.Parvarchaeota.UBA506	0.502426	Bacteria	K00384	thioredoxin reductase (NADPH) [EC:1.8.1.9]	arCOG01296	O	TrxB	Thioredoxin reductase
DAMR01000023.1_28	Ca.Parvarchaeota.UBA506	0.539335	Bacteria	K00331	NADH-quinone oxidoreductase subunit B [EC:7.1.1.2]	arCOG01554	C	NuoB	F420H2 dehydrogenase subunit, related to NADH:ubiquinone oxidoreductase 20 kD subunit
DAMR01000024.1_3	Ca.Parvarchaeota.UBA506	0.63974	Bacteria	K07316	adenine-specific DNA-methyltransferase [EC:2.1.1.72]	arCOG00108	L	Mod	Adenine specific DNA methylase Mod
DAMR01000032.1_3	Ca.Parvarchaeota.UBA506	0.527712	Bacteria	K01874	methionyl-tRNA synthetase [EC:6.1.1.10]	arCOG00810	J	MetG	Methionyl-tRNA synthetase
DAMR01000034.1_21	Ca.Parvarchaeota.UBA506	0.614751	Bacteria	K01744	aspartate ammonia-lyase [EC:4.3.1.1]	arCOG01750	E	AspA	Aspartate ammonia-lyase
DAMR01000056.1_4	Ca.Parvarchaeota.UBA506	0.52576	Bacteria	K03775	FKBP-type peptidyl-prolyl cis-trans isomerase SlyD [EC:5.2.1.8]	arCOG00981	O	SlpA	FKBP-type peptidyl-prolyl cis-trans isomerase 2
DAMR01000055.1_6	Ca.Parvarchaeota.UBA506	0.570552	Bacteroidia	K02612	ring-1,2-phenylacetyl-CoA epoxidase subunit PaaD	arCOG01845	O	PaaD	Metal-sulfur cluster biosynthetic enzyme
DAMR01000023.1_22	Ca.Parvarchaeota.UBA506	0.644321	Candidatus Bathyarchaeota archaeon	K00052	3-isopropylmalate dehydrogenase [EC:1.1.1.85]	arCOG01163	C	LeuB	Isocitrate/isopropylmalate dehydrogenase
DAMR01000063.1_4	Ca.Parvarchaeota.UBA506	0.567383	Candidatus Bathyarchaeota archaeon	K24012	acetate---CoA ligase (ADP-forming) [EC:6.2.1.13]	arCOG01338	C	-	Acyl-CoA synthetase, ATP-grasp containing subunit
DAMR01000056.1_9	Ca.Parvarchaeota.UBA506	0.563298	Thaumarchaeota archaeon	K01990	ABC-2 type transport system ATP-binding protein	arCOG00194	V	CcmA	ABC-type multidrug transport system, ATPase component
DAMR01000069.1_11	Ca.Parvarchaeota.UBA506	0.580124	Candidatus Methanoperedenaceae archaeon	K01495	GTP cyclohydrolase IA [EC:3.5.4.16]	arCOG04542	H	FolE	GTP cyclohydrolase I
DAMR01000007.1_4	Ca.Parvarchaeota.UBA506	0.61943	Archaea	K00864	glycerol kinase [EC:2.7.1.30]	arCOG00024	C	GlpK	Glycerol kinase
DAMR01000015.1_8	Ca.Parvarchaeota.UBA506	0.535209	Archaea	K02973	small subunit ribosomal protein S23e	arCOG04255	J	RpsL	Ribosomal protein S12
DAMR01000034.1_25	Ca.Parvarchaeota.UBA506	0.52342	Archaea	K01902	succinyl-CoA synthetase alpha subunit [EC:6.2.1.5]	arCOG01339	C	SucD	Succinyl-CoA synthetase, alpha subunit
DAMR01000034.1_8	Ca.Parvarchaeota.UBA506	0.617314	Archaea	K06223	DNA adenine methylase [EC:2.1.1.72]	arCOG03416	L	Dam	Site-specific DNA methylase
DAMR01000053.1_2	Ca.Parvarchaeota.UBA506	0.610786	Archaea	K08167	MFS transporter, DHA2 family, multidrug resistance protein	arCOG00144	G	-	MFS family permease
DAMR01000056.1_11	Ca.Parvarchaeota.UBA506	0.556714	Archaea	K05643	ATP-binding cassette, subfamily A (ABC1), member 3	arCOG00194	V	CcmA	ABC-type multidrug transport system, ATPase component
DAMR01000056.1_15	Ca.Parvarchaeota.UBA506	0.64855	Archaea	K07566	L-threonylcarbamoyladenylate synthase [EC:2.7.7.87]	arCOG01952	J	SUA5	tRNA A37 threonylcarbamoyladenosine synthetase subunit TsaC/SUA5/YrdC
DAMR01000070.1_5	Ca.Parvarchaeota.UBA506	0.528132	Archaea	K17314	trehalose transport system ATP-binding protein	arCOG00175	G	MalK	ABC-type sugar transport system, ATPase component
DAMR01000030.1_14	Ca.Parvarchaeota.UBA506	0.505221	Methanosarcinaceae	K01178	glucoamylase [EC:3.2.1.3]	arCOG03285	G	SGA1	Glycosyl hydrolase family 15
DAMR01000020.1_6	Ca.Parvarchaeota.UBA506	0.595545	Hydrogenothermaceae	K00873	pyruvate kinase [EC:2.7.1.40]	arCOG04120	G	PykF	Pyruvate kinase
DAMR01000023.1_15	Ca.Parvarchaeota.UBA506	0.627576	Thermoplasmatales	K01297	muramoyltetrapeptide carboxypeptidase [EC:3.4.17.13]	arCOG04676	V	LdcA	Uncharacterized protein, homolog of microcin C7 resistance protein MccF
DAMR01000034.1_31	Ca.Parvarchaeota.UBA506	0.632969	Thermoplasmatales	K01659	2-methylcitrate synthase [EC:2.3.3.5]	arCOG04237	C	GltA	Citrate synthase
DAMR01000061.1_11	Ca.Parvarchaeota.UBA506	0.64105	Thermoplasmatales	K07386	putative endopeptidase [EC:3.4.24.-]	arCOG05200	O	PepO	Predicted metalloendopeptidase
DAMR01000061.1_9	Ca.Parvarchaeota.UBA506	0.632914	Thermoplasmatales			arCOG01907	S	AIM24	Uncharacterized protein, AIM24 family
DAMR01000001.1_10	Ca.Parvarchaeota.UBA506	0.517042	Thermoplasma	K03386	peroxiredoxin 2/4 [EC:1.11.1.24]	arCOG00312	O	AhpC	AhpC/TSA family peroxiredoxin
DAMR01000022.1_15	Ca.Parvarchaeota.UBA506	0.628574	Caldanaerobacter subterraneus subsp. tengcongensis MB4	K00602	phosphoribosylaminoimidazolecarboxamide formyltransferase / IMP cyclohydrolase [EC:2.1.2.3 3.5.4.10]	arCOG02824	F	PurH	AICAR transformylase/IMP cyclohydrolase PurH
DAMR01000004.1_16	Ca.Parvarchaeota.UBA506	0.613284	Thermoplasma acidophilum DSM 1728	K06222	2,5-diketo-D-gluconate reductase B [EC:1.1.1.346]	arCOG01619	R	ARA1	Aldo/keto reductase, related to diketogulonate reductase
DAMR01000023.1_9	Ca.Parvarchaeota.UBA506	0.587319	Thermoplasma acidophilum DSM 1728	K06222	2,5-diketo-D-gluconate reductase B [EC:1.1.1.346]	arCOG01619	R	ARA1	Aldo/keto reductase, related to diketogulonate reductase
DAMR01000023.1_8	Ca.Parvarchaeota.UBA506	0.546029	Thermoplasma volcanium GSS1	K01507	inorganic pyrophosphatase [EC:3.6.1.1]	arCOG01711	C	Ppa	Inorganic pyrophosphatase
DAMR01000061.1_4	Ca.Parvarchaeota.UBA506	0.557206	Thermoplasma volcanium GSS1	K01507	inorganic pyrophosphatase [EC:3.6.1.1]	arCOG01711	C	Ppa	Inorganic pyrophosphatase
DAMR01000034.1_5	Ca.Parvarchaeota.UBA506	0.528142	Micromonosporaceae	K18369	alcohol dehydrogenase [EC:1.1.1.-]	arCOG01459	E	Tdh	Threonine dehydrogenase or related Zn-dependent dehydrogenase
DAMR01000018.1_8	Ca.Parvarchaeota.UBA506	0.578033	Crenarchaeota	K00798	cob(I)alamin adenosyltransferase [EC:2.5.1.17]	arCOG00489	H	PduO	Cob(I)alamin adenosyltransferase
DAMR01000032.1_5	Ca.Parvarchaeota.UBA506	0.596641	Euryarchaeota	K03165	DNA topoisomerase III [EC:5.6.2.1]	arCOG01305	L	-	Topoisomerase DNA binding C4 zinc finger fused to uncharacterized N-terminal domain often associated with RecB-like endonuclease
DAMR01000042.1_22	Ca.Parvarchaeota.UBA506	0.648834	Amycolatopsis sp. ATCC 39116	K03366	meso-butanediol dehydrogenase / (S,S)-butanediol dehydrogenase / diacetyl reductase [EC:1.1.1.- 1.1.1.76 1.1.1.304]	arCOG01259	I	FabG	Short-chain alcohol dehydrogenase
DAMR01000059.1_14	Ca.Parvarchaeota.UBA506	0.623035	Ferroglobus placidus DSM 10642	K21929	uracil-DNA glycosylase [EC:3.2.2.27]	arCOG00905	L	-	Uracil-DNA glycosylase
DAMR01000015.1_16	Ca.Parvarchaeota.UBA506	0.631817	Thaumarchaeota	K06929	uncharacterized protein	arCOG04227	R	-	Predicted CoA-binding protein
DAMR01000004.1_20	Ca.Parvarchaeota.UBA506	0.500485	Thermoplasmatales archaeon I-plasma	K08166	MFS transporter, DHA2 family, methylenomycin A resistance protein	arCOG00144	G	-	MFS family permease
DAMR01000015.1_30	Ca.Parvarchaeota.UBA506	0.519972	Thermoanaerobacterales	K01868	threonyl-tRNA synthetase [EC:6.1.1.3]	arCOG00401	J	ThrS	Threonyl-tRNA synthetase
DAMR01000062.1_2	Ca.Parvarchaeota.UBA506	0.594735	Thermoanaerobacterales	K04567	lysyl-tRNA synthetase, class II [EC:6.1.1.6]	arCOG00408	J	LysU	Lysyl-tRNA synthetase (class II)
DAMR01000065.1_36	Ca.Parvarchaeota.UBA506	0.613821	Ferroplasmaceae	K21567	ferredoxin/flavodoxin---NADP+ reductase [EC:1.18.1.2 1.19.1.1]	arCOG01296	O	TrxB	Thioredoxin reductase
DAMR01000042.1_21	Ca.Parvarchaeota.UBA506	0.64037	Methanothrix sp.	K18978	glyceraldehyde-3-phosphate dehydrogenase [NAD(P)+] [EC:1.2.1.90]	arCOG01252	C	PutA	Lactaldehyde dehydrogenase, Succinate semialdehyde dehydrogenase or other NAD-dependent aldehyde dehydrogenase
DAMR01000011.1_7	Ca.Parvarchaeota.UBA506	0.558853	Ignavibacterium album JCM 16511	K03564	thioredoxin-dependent peroxiredoxin [EC:1.11.1.24]	arCOG00310	O	Bcp	Peroxiredoxin
DRTY-6_201803_bins_19_scaffold_39_4	DRTY-6_201803_bins_19	0.557837	Methanocella conradii HZ254	K17734	serine protease AprX [EC:3.4.21.-]	arCOG00702	O	AprE	Subtilisin-like serine protease
DRTY-6_201803_bins_19_scaffold_57_7	DRTY-6_201803_bins_19	0.506599	Clostridium homopropionicum DSM 5847	K08678	UDP-glucuronate decarboxylase [EC:4.1.1.35]	arCOG01369	M	WcaG	Nucleoside-diphosphate-sugar epimerase
DRTY-6_201803_bins_19_scaffold_31_8	DRTY-6_201803_bins_19	0.626063	Desulfotomaculum putei DSM 12395	K09992	uncharacterized protein
DRTY-6_201803_bins_19_scaffold_113_4	DRTY-6_201803_bins_19	0.547436	Mesoaciditoga lauensis cd-1655R = DSM 25116	K11751	5'-nucleotidase / UDP-sugar diphosphatase [EC:3.1.3.5 3.6.1.45]	arCOG02832	F	UshA	5'-nucleotidase/2',3'-cyclic phosphodiesterase or related esterase
DRTY-6_201803_bins_19_scaffold_31_2	DRTY-6_201803_bins_19	0.507178	Mesoaciditoga lauensis cd-1655R = DSM 25116	K10439	ribose transport system substrate-binding protein
DRTY-6_201803_bins_19_scaffold_31_3	DRTY-6_201803_bins_19	0.574099	Mesoaciditoga lauensis cd-1655R = DSM 25116	K10441	ribose transport system ATP-binding protein [EC:7.5.2.7]	arCOG00186	R	-	ABC-type uncharacterized transport system, ATPase component
DRTY-6_201803_bins_19_scaffold_31_5	DRTY-6_201803_bins_19	0.612503	Mesoaciditoga lauensis cd-1655R = DSM 25116	K10441	ribose transport system ATP-binding protein [EC:7.5.2.7]	arCOG00186	R	-	ABC-type uncharacterized transport system, ATPase component
DRTY-6_201803_bins_19_scaffold_31_6	DRTY-6_201803_bins_19	0.610182	Mesoaciditoga lauensis cd-1655R = DSM 25116	K10440	ribose transport system permease protein	arCOG00263	G	AraH	Ribose/xylose/arabinose/galactoside ABC-type transport system, permease component
DRTY-6_201803_bins_19_scaffold_74_2	DRTY-6_201803_bins_19	0.61379	Paenibacillus taihuensis	K23244	D-apiose dehydrogenase [EC:1.1.1.420]
DRTY-6_201803_bins_19_scaffold_55_1	DRTY-6_201803_bins_19	0.573951	Tepidanaerobacter acetatoxydans Re1	K04034	anaerobic magnesium-protoporphyrin IX monomethyl ester cyclase [EC:1.21.98.3]	arCOG01355	C	-	Radical SAM superfamily enzyme
DRTY-6_201803_bins_19_scaffold_62_3	DRTY-6_201803_bins_19	0.594133	Vibrio ezurae NBRC 102218	K12984	(heptosyl)LPS beta-1,4-glucosyltransferase [EC:2.4.1.-]	arCOG01381	M	AglO	Glycosyl transferase family 2
DRTY-6_201803_bins_19_scaffold_2_19	DRTY-6_201803_bins_19	0.626568	Proteobacteria	K00754	L-malate glycosyltransferase [EC:2.4.1.-]	arCOG01410	M	AglA	Glycosyltransferase
DRTY-6_201803_bins_19_scaffold_2_20	DRTY-6_201803_bins_19	0.576058	Proteobacteria	K05946	N-acetylglucosaminyldiphosphoundecaprenol N-acetyl-beta-D-mannosaminyltransferase [EC:2.4.1.187]
DRTY-6_201803_bins_19_scaffold_118_1	DRTY-6_201803_bins_19	0.519526	Calderihabitans maritimus	K01895	acetyl-CoA synthetase [EC:6.2.1.1]	arCOG01529	I	Acs	Acyl-coenzyme A synthetase/AMP-(fatty) acid ligase
DRTY-6_201803_bins_19_scaffold_83_3	DRTY-6_201803_bins_19	0.564867	Coprothermobacter platensis DSM 11748	K03784	purine-nucleoside phosphorylase [EC:2.4.2.1]	arCOG01324	F	Udp	Uridine phosphorylase
DRTY-6_201803_bins_19_scaffold_129_2	DRTY-6_201803_bins_19	0.571644	cellular organisms			arCOG03361	R	-	Predicted nuclease of restriction endonuclease-like fold
DRTY-6_201803_bins_19_scaffold_34_9	DRTY-6_201803_bins_19	0.467703	cellular organisms	K01619	deoxyribose-phosphate aldolase [EC:4.1.2.4]	arCOG04320	F	DeoC	Deoxyribose-phosphate aldolase
DRTY-6_201803_bins_19_scaffold_66_2	DRTY-6_201803_bins_19	0.580672	cellular organisms	K01153	type I restriction enzyme, R subunit [EC:3.1.21.3]	arCOG00878	V	-	Type I site-specific restriction-modification system, R (restriction) subunit or related helicase
DRTY-6_201803_bins_19_scaffold_66_5	DRTY-6_201803_bins_19	0.643732	cellular organisms	K01153	type I restriction enzyme, R subunit [EC:3.1.21.3]	arCOG00878	V	-	Type I site-specific restriction-modification system, R (restriction) subunit or related helicase
DRTY-6_201803_bins_19_scaffold_72_2	DRTY-6_201803_bins_19	0.628862	Bacillales	K19181	1,5-anhydro-D-fructose reductase (1,5-anhydro-D-mannitol-forming) [EC:1.1.1.292]	arCOG01622	R	MviM	Predicted dehydrogenase
DRTY-6_201803_bins_19_scaffold_170_3	DRTY-6_201803_bins_19	0.522317	Kosmotoga arenicorallina S304	K11161	retinol dehydrogenase 13 [EC:1.1.1.300]	arCOG01264	I	FabG	Short-chain alcohol dehydrogenase
DRTY-6_201803_bins_19_scaffold_93_3	DRTY-6_201803_bins_19	0.513063	Marinitoga	K01709	CDP-glucose 4,6-dehydratase [EC:4.2.1.45]	arCOG01374	M	WcaG	Nucleoside-diphosphate-sugar epimerase
DRTY-6_201803_bins_19_scaffold_129_3	DRTY-6_201803_bins_19	0.638319	Candidatus Desulfofervidus auxilii			arCOG03361	R	-	Predicted nuclease of restriction endonuclease-like fold
DRTY-6_201803_bins_19_scaffold_80_3	DRTY-6_201803_bins_19	0.589959	Fervidobacteriaceae	K02026	multiple sugar transport system permease protein	arCOG00159	G	UgpE	ABC-type sugar transport system, permease component
DRTY-6_201803_bins_19_scaffold_163_1	DRTY-6_201803_bins_19	0.577653	unclassified Candidatus Bathyarchaeota	K01870	isoleucyl-tRNA synthetase [EC:6.1.1.5]	arCOG00807	J	IleS	Isoleucyl-tRNA synthetase
DRTY-6_201803_bins_19_scaffold_181_1	DRTY-6_201803_bins_19	0.647276	unclassified Candidatus Bathyarchaeota	K01531	P-type Mg2+ transporter [EC:7.2.2.14]	arCOG01578	P	MgtA	Cation transport ATPase
DRTY-6_201803_bins_19_scaffold_67_4	DRTY-6_201803_bins_19	0.585434	unclassified Candidatus Bathyarchaeota	K00789	S-adenosylmethionine synthetase [EC:2.5.1.6]	arCOG01678	E	MetK	Archaeal S-adenosylmethionine synthetase
DRTY-6_201803_bins_19_scaffold_75_3	DRTY-6_201803_bins_19	0.52741	Hadesarchaea archaeon YNP_45	K00809	deoxyhypusine synthase [EC:2.5.1.46]	arCOG04142	O	DYS1	Deoxyhypusine synthase
DRTY-6_201803_bins_19_scaffold_74_4	DRTY-6_201803_bins_19	0.622934	Terrabacteria group	K02025	multiple sugar transport system permease protein	arCOG00157	G	UgpA	ABC-type sugar transport system, permease component
DRTY-6_201803_bins_19_scaffold_80_4	DRTY-6_201803_bins_19	0.619169	Terrabacteria group	K02025	multiple sugar transport system permease protein	arCOG00157	G	UgpA	ABC-type sugar transport system, permease component
DRTY-6_201803_bins_19_scaffold_20_2	DRTY-6_201803_bins_19	0.545362	TACK group	K16048	3-hydroxy-9,10-secoandrosta-1,3,5(10)-triene-9,17-dione monooxygenase reductase component [EC:1.5.1.-]	arCOG02017	C	RutF	NADH-FMN oxidoreductase RutF, flavin reductase (DIM6/NTAB) family
DRTY-6_201803_bins_19_scaffold_34_10	DRTY-6_201803_bins_19	0.648992	TACK group	K22224	acetate---CoA ligase (ADP-forming) subunit beta [EC:6.2.1.13]	arCOG01338	C	-	Acyl-CoA synthetase, ATP-grasp containing subunit
DRTY-6_201803_bins_19_scaffold_34_5	DRTY-6_201803_bins_19	0.553407	TACK group	K00789	S-adenosylmethionine synthetase [EC:2.5.1.6]	arCOG01678	E	MetK	Archaeal S-adenosylmethionine synthetase
DRTY-6_201803_bins_19_scaffold_169_2	DRTY-6_201803_bins_19	0.528905	Euryarchaeota archaeon SM23-78	K20986	geranyl diphosphate phosphohydrolase [EC:3.6.1.68]	arCOG01075	F	-	NUDIX family hydrolase
DRTY-6_201803_bins_19_scaffold_48_6	DRTY-6_201803_bins_19	0.561739	Halobacteria	K03671	thioredoxin 1	arCOG01972	O	TrxA	Thiol-disulfide isomerase or thioredoxin
DRTY-6_201803_bins_19_scaffold_117_3	DRTY-6_201803_bins_19	0.518585	Thermoplasmata	K07138	uncharacterized protein	arCOG02448	R	-	Uncharacterized Fe-S center protein
DRTY-6_201803_bins_19_scaffold_129_6	DRTY-6_201803_bins_19	0.492582	Candidatus Syntrophoarchaeum butanivorans	K03427	type I restriction enzyme M protein [EC:2.1.1.72]	arCOG02632	V	HsdM	Type I restriction-modification system methyltransferase subunit
DRTY-6_201803_bins_19_scaffold_129_7	DRTY-6_201803_bins_19	0.646118	Candidatus Syntrophoarchaeum butanivorans	K03427	type I restriction enzyme M protein [EC:2.1.1.72]	arCOG02632	V	HsdM	Type I restriction-modification system methyltransferase subunit
DRTY-6_201803_bins_19_scaffold_168_1	DRTY-6_201803_bins_19	0.489007	Clostridia	K01753	D-serine dehydratase [EC:4.3.1.18]
DRTY-6_201803_bins_19_scaffold_66_3	DRTY-6_201803_bins_19	0.613666	Clostridia	K01153	type I restriction enzyme, R subunit [EC:3.1.21.3]	arCOG00878	V	-	Type I site-specific restriction-modification system, R (restriction) subunit or related helicase
DRTY-6_201803_bins_19_scaffold_72_3	DRTY-6_201803_bins_19	0.572422	Clostridia	K18855	UDP-N-acetylglucosamine 3-dehydrogenase [EC:1.1.1.374]	arCOG01622	R	MviM	Predicted dehydrogenase
DRTY-6_201803_bins_19_scaffold_82_5	DRTY-6_201803_bins_19	0.606025	Clostridia	K01662	1-deoxy-D-xylulose-5-phosphate synthase [EC:2.2.1.7]	arCOG01051	G	TktA2	Transketolase, C-terminal subunit
DRTY-6_201803_bins_19_scaffold_146_2	DRTY-6_201803_bins_19	0.617585	Clostridiales	K05349	beta-glucosidase [EC:3.2.1.21]	arCOG04634	G	BglX	Bifunctional b-D-xylosidase/a-L-arabinosidase or related glycosidase
DRTY-6_201803_bins_19_scaffold_86_4	DRTY-6_201803_bins_19	0.638196	Desulfurococcaceae archaeon UBA285	K01495	GTP cyclohydrolase IA [EC:3.5.4.16]	arCOG04542	H	FolE	GTP cyclohydrolase I
DRTY-6_201803_bins_19_scaffold_127_5	DRTY-6_201803_bins_19	0.610921	Methanocellaceae archaeon UBA148	K01069	hydroxyacylglutathione hydrolase [EC:3.1.2.6]	arCOG00504	R	-	Metal-dependent hydrolase of the beta-lactamase superfamily II
DRTY-6_201803_bins_19_scaffold_165_1	DRTY-6_201803_bins_19	0.584338	Candidatus Hydrothermarchaeota archaeon JdFR-18	K03724	ATP-dependent helicase Lhr and Lhr-like helicase [EC:3.6.4.-]	arCOG00557	R	Lhr	Lhr-like helicase
DRTY-6_201803_bins_19_scaffold_56_10	DRTY-6_201803_bins_19	0.515362	Candidatus Bathyarchaeota archaeon CG07_land_8_20_14_0_80_47_9	K08153	MFS transporter, DHA1 family, multidrug resistance protein	arCOG00130	G	-	MFS family permease
DRTY-6_201803_bins_19_scaffold_117_2	DRTY-6_201803_bins_19	0.610324	Bacteria	K00021	hydroxymethylglutaryl-CoA reductase (NADPH) [EC:1.1.1.34]	arCOG04260	I	HMG1	Hydroxymethylglutaryl-CoA reductase
DRTY-6_201803_bins_19_scaffold_173_2	DRTY-6_201803_bins_19	0.591965	Bacteria	K16044	scyllo-inositol 2-dehydrogenase (NADP+) [EC:1.1.1.371]	arCOG01622	R	MviM	Predicted dehydrogenase
DRTY-6_201803_bins_19_scaffold_173_3	DRTY-6_201803_bins_19	0.496664	Bacteria	K03079	L-ribulose-5-phosphate 3-epimerase [EC:5.1.3.22]	arCOG01895	G	IolE	Sugar phosphate isomerase/epimerase
DRTY-6_201803_bins_19_scaffold_41_1	DRTY-6_201803_bins_19	0.603802	Bacteria	K24012	acetate---CoA ligase (ADP-forming) [EC:6.2.1.13]	arCOG01338	C	-	Acyl-CoA synthetase, ATP-grasp containing subunit
DRTY-6_201803_bins_19_scaffold_95_3	DRTY-6_201803_bins_19	0.5738	Bacteria	K00965	UDPglucose--hexose-1-phosphate uridylyltransferase [EC:2.7.7.12]	arCOG00422	C	GalT	Galactose-1-phosphate uridylyltransferase
DRTY-6_201803_bins_19_scaffold_32_3	DRTY-6_201803_bins_19	0.620366	Flavobacteriales	K03499	trk/ktr system potassium uptake protein	arCOG01958	P	Kch	Kef-type K+ transport system, predicted NAD-binding component
DRTY-6_201803_bins_19_scaffold_103_4	DRTY-6_201803_bins_19	0.507229	Candidatus Bathyarchaeota archaeon	K01858	myo-inositol-1-phosphate synthase [EC:5.5.1.4]	arCOG04213	I	INO1	Myo-inositol-1-phosphate synthase
DRTY-6_201803_bins_19_scaffold_19_5	DRTY-6_201803_bins_19	0.577715	Candidatus Bathyarchaeota archaeon	K16150	glycogen synthase [EC:2.4.1.11]	arCOG01403	M	AglL	Glycosyltransferase
DRTY-6_201803_bins_19_scaffold_24_3	DRTY-6_201803_bins_19	0.513699	Candidatus Bathyarchaeota archaeon	K03719	Lrp/AsnC family transcriptional regulator, leucine-responsive regulatory protein	arCOG01580	K	-	DNA-binding transcriptional regulator, Lrp family
DRTY-6_201803_bins_19_scaffold_60_1	DRTY-6_201803_bins_19	0.604445	Candidatus Bathyarchaeota archaeon	K03639	GTP 3',8-cyclase [EC:4.1.99.22]	arCOG00930	H	MoaA	Molybdenum cofactor biosynthesis enzyme
DRTY-6_201803_bins_19_scaffold_60_5	DRTY-6_201803_bins_19	0.637266	Candidatus Bathyarchaeota archaeon	K01507	inorganic pyrophosphatase [EC:3.6.1.1]	arCOG01711	C	Ppa	Inorganic pyrophosphatase
DRTY-6_201803_bins_19_scaffold_64_1	DRTY-6_201803_bins_19	0.594042	Candidatus Bathyarchaeota archaeon	K16153	glycogen phosphorylase/synthase [EC:2.4.1.1 2.4.1.11]	arCOG01421	G	GlgP	Glucan phosphorylase
DRTY-6_201803_bins_19_scaffold_67_2	DRTY-6_201803_bins_19	0.62186	Candidatus Bathyarchaeota archaeon	K01874	methionyl-tRNA synthetase [EC:6.1.1.10]	arCOG00810	J	MetG	Methionyl-tRNA synthetase
DRTY-6_201803_bins_19_scaffold_127_1	DRTY-6_201803_bins_19	0.633027	Thaumarchaeota archaeon	K10979	DNA end-binding protein Ku	arCOG10146	L	YkoV	Non-homologous end joining protein Ku, dsDNA break repair
DRTY-6_201803_bins_19_scaffold_134_2	DRTY-6_201803_bins_19	0.62856	Thaumarchaeota archaeon	K00763	nicotinate phosphoribosyltransferase [EC:6.3.4.21]	arCOG01481	H	PncB	Nicotinic acid phosphoribosyltransferase
DRTY-6_201803_bins_19_scaffold_118_3	DRTY-6_201803_bins_19	0.646742	Archaea	K23359	biuret amidohydrolase [EC:3.5.1.84]	arCOG01943	Q	PncA	Amidase related to nicotinamidase
DRTY-6_201803_bins_19_scaffold_158_3	DRTY-6_201803_bins_19	0.604591	Archaea	K07588	GTPase [EC:3.6.5.-]	arCOG01226	O	ArgK	Putative periplasmic protein kinase ArgK or related GTPase of G3E family
DRTY-6_201803_bins_19_scaffold_34_6	DRTY-6_201803_bins_19	0.549164	Archaea	K07566	L-threonylcarbamoyladenylate synthase [EC:2.7.7.87]	arCOG01952	J	SUA5	tRNA A37 threonylcarbamoyladenosine synthetase subunit TsaC/SUA5/YrdC
DRTY-6_201803_bins_19_scaffold_41_3	DRTY-6_201803_bins_19	0.516722	Archaea	K22224	acetate---CoA ligase (ADP-forming) subunit beta [EC:6.2.1.13]	arCOG01338	C	-	Acyl-CoA synthetase, ATP-grasp containing subunit
DRTY-6_201803_bins_19_scaffold_45_4	DRTY-6_201803_bins_19	0.577429	Archaea	K02938	large subunit ribosomal protein L8e	arCOG04067	J	RplB	Ribosomal protein L2
DRTY-6_201803_bins_19_scaffold_19_4	DRTY-6_201803_bins_19	0.620046	Methanobacterium	K19710	ATP adenylyltransferase [EC:2.7.7.53]	arCOG00021	H	-	Predicted transcriptional regulator fused phosphomethylpyrimidine kinase, involved in the thiamin biosynthesis
DRTY-6_201803_bins_19_scaffold_140_5	DRTY-6_201803_bins_19	0.556124	Archaeoglobaceae	K00859	dephospho-CoA kinase [EC:2.7.1.24]	arCOG01045	H	CoaE	Dephospho-CoA kinase
DRTY-6_201803_bins_19_scaffold_60_4	DRTY-6_201803_bins_19	0.610291	Methanomicrobia	K01990	ABC-2 type transport system ATP-binding protein	arCOG00196	V	CcmA	ABC-type multidrug transport system, ATPase component
DRTY-6_201803_bins_19_scaffold_29_2	DRTY-6_201803_bins_19	0.63624	Methanosarcinales archaeon	K03427	type I restriction enzyme M protein [EC:2.1.1.72]	arCOG02632	V	HsdM	Type I restriction-modification system methyltransferase subunit
DRTY-6_201803_bins_19_scaffold_65_6	DRTY-6_201803_bins_19	0.540772	Candidatus Verstraetearchaeota archaeon	K06950	uncharacterized protein	arCOG01860	R	-	Predicted HD superfamily hydrolase
DRTY-6_201803_bins_19_scaffold_101_2	DRTY-6_201803_bins_19	0.523757	Thermoprotei archaeon	K19221	cob(I)alamin adenosyltransferase [EC:2.5.1.17]	arCOG04678	H	BtuR	ATP:corrinoid adenosyltransferase
DRTY-6_201803_bins_19_scaffold_112_3	DRTY-6_201803_bins_19	0.632333	Thermoprotei archaeon	K21029	molybdopterin-synthase adenylyltransferase [EC:2.7.7.80]	arCOG01676	H	ThiF	Dinucleotide-utilizing enzyme involved in molybdopterin and thiamine biosynthesis
DRTY-6_201803_bins_19_scaffold_56_1	DRTY-6_201803_bins_19	0.574853	Thermoprotei archaeon	K07732	riboflavin kinase, archaea type [EC:2.7.1.161]	arCOG01904	H	-	CTP-dependent Riboflavin kinase
DRTY-6_201803_bins_19_scaffold_152_1	DRTY-6_201803_bins_19	0.618585	Thermoplasmatales	K03496	chromosome partitioning protein	arCOG00586	D	Soj	ATPase involved in chromosome partitioning, ParA family
DRTY-6_201803_bins_19_scaffold_171_1	DRTY-6_201803_bins_19	0.520098	Candidatus Jettenia caeni	K01586	diaminopimelate decarboxylase [EC:4.1.1.20]	arCOG02269	E	SpeA	Arginine decarboxylase (spermidine biosynthesis)
DRTY-6_201803_bins_19_scaffold_72_4	DRTY-6_201803_bins_19	0.557441	Paenibacillus sp. MS74	K18855	UDP-N-acetylglucosamine 3-dehydrogenase [EC:1.1.1.374]	arCOG01622	R	MviM	Predicted dehydrogenase
DRTY-6_201803_bins_19_scaffold_148_2	DRTY-6_201803_bins_19	0.628822	Deltaproteobacteria	K05837	rod shape determining protein RodA
DRTY-6_201803_bins_19_scaffold_106_4	DRTY-6_201803_bins_19	0.635924	Euryarchaeota	K15888	tritrans,polycis-undecaprenyl-diphosphate synthase [geranylgeranyl-diphosphate specific] [EC:2.5.1.89]	arCOG01532	I	UppS	Undecaprenyl pyrophosphate synthase
DRTY-6_201803_bins_19_scaffold_177_2	DRTY-6_201803_bins_19	0.634681	Euryarchaeota	K07472	TBP-interacting protein	arCOG04081	K	TIP49	DNA helicase TIP49, TBP-interacting protein
DRTY-6_201803_bins_19_scaffold_21_4	DRTY-6_201803_bins_19	0.606636	Euryarchaeota	K03165	DNA topoisomerase III [EC:5.6.2.1]	arCOG01527	L	TopA	Topoisomerase IA
DRTY-6_201803_bins_19_scaffold_74_3	DRTY-6_201803_bins_19	0.617155	Halanaerobium salsuginis	K02026	multiple sugar transport system permease protein	arCOG00159	G	UgpE	ABC-type sugar transport system, permease component
DRTY-6_201803_bins_19_scaffold_24_2	DRTY-6_201803_bins_19	0.627627	Methanobrevibacter arboriphilus	K01915	glutamine synthetase [EC:6.3.1.2]	arCOG01909	E	GlnA	Glutamine synthetase
DRTY-6_201803_bins_19_scaffold_95_2	DRTY-6_201803_bins_19	0.628991	Elusimicrobium minutum Pei191	K00703	starch synthase [EC:2.4.1.21]	arCOG01420	G	GlgA	Glycogen synthase
DRTY-6_201803_bins_19_scaffold_69_1	DRTY-6_201803_bins_19	0.567169	Kosmotoga olearia TBF 19.5.1
DRTY-6_201803_bins_19_scaffold_72_1	DRTY-6_201803_bins_19	0.629182	Kosmotoga olearia TBF 19.5.1
DRTY-6_201803_bins_19_scaffold_40_6	DRTY-6_201803_bins_19	0.64171	Methanothermus fervidus DSM 2088	K01916	NAD+ synthase [EC:6.3.1.5]	arCOG00069	H	NadE	NH3-dependent NAD+ synthetase
DRTY-6_201803_bins_19_scaffold_150_2	DRTY-6_201803_bins_19	0.56703	Thermobaculum terrenum ATCC BAA-798	K02337	DNA polymerase III subunit alpha [EC:2.7.7.7]
DRTY-6_201803_bins_19_scaffold_148_1	DRTY-6_201803_bins_19	0.59782	Cystobacterineae	K05515	penicillin-binding protein 2 [EC:3.4.16.4]
DRTY-6_201803_bins_19_scaffold_183_1	DRTY-6_201803_bins_19	0.476357	Caloramator australicus RC3	K05936	precorrin-4/cobalt-precorrin-4 C11-methyltransferase [EC:2.1.1.133 2.1.1.271]	arCOG00645	H	CobM	Precorrin-4 methylase
DRTY-6_201803_bins_19_scaffold_74_1	DRTY-6_201803_bins_19	0.629214	Caldanaerobius	K12308	beta-galactosidase [EC:3.2.1.23]	arCOG04085	S	-	Uncharacterized protein conserved, contains glutamine amidotransferase (GATase1)-like domain
DRTY-6_201803_bins_19_scaffold_141_1	DRTY-6_201803_bins_19	0.628821	Ferroplasmaceae	K19802	L-Ala-D/L-Glu epimerase [EC:5.1.1.20]	arCOG01168	M	RspA	L-alanine-DL-glutamate epimerase or related enzyme of enolase superfamily
DRTY-6_201803_bins_19_scaffold_168_2	DRTY-6_201803_bins_19	0.607782	Caloramator mitchellensis	K09797	uncharacterized protein	arCOG04715	S	-	Uncharacterized secereted protein, contains kinase-interacting SIMPL domain
DRTY-6_201803_bins_19_scaffold_183_2	DRTY-6_201803_bins_19	0.540419	Caloramator mitchellensis	K03394	precorrin-2/cobalt-factor-2 C20-methyltransferase [EC:2.1.1.130 2.1.1.151]	arCOG00648	H	CobF	Precorrin-2 methylase
DRTY-6_201803_bins_19_scaffold_183_3	DRTY-6_201803_bins_19	0.622211	Caloramator mitchellensis	K02191	cobalt-precorrin-6B (C15)-methyltransferase [EC:2.1.1.196]	arCOG00977	H	CobL	Precorrin-6B methylase 2
DRTY-6_201803_bins_19_scaffold_130_2	DRTY-6_201803_bins_19	0.623647	Bacteroidetes	K01156	type III restriction enzyme [EC:3.1.21.5]	arCOG06887	V	-	Restriction endonuclease
DRTY-6_201803_bins_19_scaffold_62_7	DRTY-6_201803_bins_19	0.608962	Bacteroidetes	K00612	carbamoyltransferase [EC:2.1.3.-]	arCOG01188	R	-	Predicted carbamoyl transferase, NodU family
JZ-1_201705_bins_113_scaffold_4_6	JZ-1_201705_bins_113	0.570609	Acidilobus	K23518	O-acetyl-ADP-ribose deacetylase [EC:3.1.1.106]	arCOG04225	J	YmdB	O-acetyl-ADP-ribose deacetylase (regulator of RNase III), contains Macro domain
JZ-1_201705_bins_113_scaffold_1_144	JZ-1_201705_bins_113	0.614827	cellular organisms	K03671	thioredoxin 1	arCOG01972	O	TrxA	Thiol-disulfide isomerase or thioredoxin
JZ-1_201705_bins_113_scaffold_3_47	JZ-1_201705_bins_113	0.587126	cellular organisms	K03151	tRNA uracil 4-sulfurtransferase [EC:2.8.1.4]	arCOG00038	J	ThiI	tRNA S(4)U 4-thiouridine synthase
JZ-1_201705_bins_113_scaffold_2_94	JZ-1_201705_bins_113	0.514889	unclassified Candidatus Bathyarchaeota	K01537	P-type Ca2+ transporter type 2C [EC:7.2.2.10]	arCOG01578	P	MgtA	Cation transport ATPase
JZ-1_201705_bins_113_scaffold_4_27	JZ-1_201705_bins_113	0.573516	unclassified Candidatus Bathyarchaeota	K01512	acylphosphatase [EC:3.6.1.7]	arCOG01674	C	AcyP	Acylphosphatase
JZ-1_201705_bins_113_scaffold_1_114	JZ-1_201705_bins_113	0.596665	TACK group	K15987	K(+)-stimulated pyrophosphate-energized sodium pump [EC:7.1.3.2]	arCOG04949	C	OVP1	Na+ or H+-translocating membrane pyrophosphatase
JZ-1_201705_bins_113_scaffold_1_172	JZ-1_201705_bins_113	0.563065	TACK group	K25141	daunorubicin/doxorubicin transport system ATP-binding protein	arCOG00196	V	CcmA	ABC-type multidrug transport system, ATPase component
JZ-1_201705_bins_113_scaffold_2_79	JZ-1_201705_bins_113	0.531194	TACK group	K01858	myo-inositol-1-phosphate synthase [EC:5.5.1.4]	arCOG04213	I	INO1	Myo-inositol-1-phosphate synthase
JZ-1_201705_bins_113_scaffold_1_152	JZ-1_201705_bins_113	0.645914	Candidatus Bathyarchaeota archaeon RBG_13_46_16b	K01531	P-type Mg2+ transporter [EC:7.2.2.14]	arCOG01578	P	MgtA	Cation transport ATPase
JZ-1_201705_bins_113_scaffold_1_306	JZ-1_201705_bins_113	0.602223	Thermoprotei			arCOG00723	S	-	Uncharacterized protein, DUF488 family
JZ-1_201705_bins_113_scaffold_1_218	JZ-1_201705_bins_113	0.648426	Candidatus Methanosuratus	K07059	uncharacterized protein	arCOG01768	E	GlpG	Membrane associated serine protease
JZ-1_201705_bins_113_scaffold_1_170	JZ-1_201705_bins_113	0.508559	Candidatus Bathyarchaeota archaeon	K02003	putative ABC transport system ATP-binding protein	arCOG00922	V	SalX	ABC-type antimicrobial peptide transport system, ATPase component
JZ-1_201705_bins_113_scaffold_1_174	JZ-1_201705_bins_113	0.630876	Candidatus Bathyarchaeota archaeon	K01537	P-type Ca2+ transporter type 2C [EC:7.2.2.10]	arCOG01578	P	MgtA	Cation transport ATPase
JZ-1_201705_bins_113_scaffold_1_239	JZ-1_201705_bins_113	0.612978	Candidatus Bathyarchaeota archaeon	K01611	S-adenosylmethionine decarboxylase [EC:4.1.1.50]	arCOG00279	E	SpeD	S-adenosylmethionine decarboxylase/arginine decarboxylase
JZ-1_201705_bins_113_scaffold_1_259	JZ-1_201705_bins_113	0.54557	Candidatus Bathyarchaeota archaeon	K00096	glycerol-1-phosphate dehydrogenase [NAD(P)+] [EC:1.1.1.261]	arCOG00982	C	GldA	Glycerol dehydrogenase or related enzyme
JZ-1_201705_bins_113_scaffold_1_432	JZ-1_201705_bins_113	0.62688	Candidatus Bathyarchaeota archaeon	K21029	molybdopterin-synthase adenylyltransferase [EC:2.7.7.80]	arCOG01676	H	ThiF	Dinucleotide-utilizing enzyme involved in molybdopterin and thiamine biosynthesis
JZ-1_201705_bins_113_scaffold_1_68	JZ-1_201705_bins_113	0.557902	Candidatus Bathyarchaeota archaeon	K06878	tRNA-binding protein	arCOG00810	J	MetG	Methionyl-tRNA synthetase
JZ-1_201705_bins_113_scaffold_1_78	JZ-1_201705_bins_113	0.616323	Candidatus Bathyarchaeota archaeon	K24991	methenyltetrahydrofolate synthase domain-containing protein	arCOG00474	H	FAU1	5-formyltetrahydrofolate cyclo-ligase
JZ-1_201705_bins_113_scaffold_4_7	JZ-1_201705_bins_113	0.57328	Candidatus Bathyarchaeota archaeon	K03652	DNA-3-methyladenine glycosylase [EC:3.2.2.21]	arCOG04295	L	Mpg	3-methyladenine DNA glycosylase
JZ-1_201705_bins_113_scaffold_5_4	JZ-1_201705_bins_113	0.644688	Candidatus Bathyarchaeota archaeon	K16881	mannose-1-phosphate guanylyltransferase / phosphomannomutase [EC:2.7.7.13 5.4.2.8]	arCOG00663	M	GCD1	Nucleoside-diphosphate-sugar pyrophosphorylase involved in lipopolysaccharide biosynthesis/translation initiation factor 2B, gamma/epsilon subunit
JZ-1_201705_bins_113_scaffold_7_7	JZ-1_201705_bins_113	0.530594	Candidatus Bathyarchaeota archaeon	K00054	hydroxymethylglutaryl-CoA reductase [EC:1.1.1.88]	arCOG04260	I	HMG1	Hydroxymethylglutaryl-CoA reductase
JZ-1_201705_bins_113_scaffold_1_154	JZ-1_201705_bins_113	0.638674	Thaumarchaeota archaeon	K10979	DNA end-binding protein Ku	arCOG10146	L	YkoV	Non-homologous end joining protein Ku, dsDNA break repair
JZ-1_201705_bins_113_scaffold_10_3	JZ-1_201705_bins_113	0.61622	Archaea	K21929	uracil-DNA glycosylase [EC:3.2.2.27]	arCOG00905	L	-	Uracil-DNA glycosylase
JZ-1_201705_bins_113_scaffold_1_349	JZ-1_201705_bins_113	0.573168	Archaea	K04070	putative pyruvate formate lyase activating enzyme [EC:1.97.1.4]	arCOG00934	R	PflX	Radical SAM superfamily enzyme
JZ-1_201705_bins_113_scaffold_3_10	JZ-1_201705_bins_113	0.526449	Archaea	K00573	protein-L-isoaspartate(D-aspartate) O-methyltransferase [EC:2.1.1.77]	arCOG00976	O	Pcm	Protein-L-isoaspartate carboxylmethyltransferase
JZ-1_201705_bins_113_scaffold_4_26	JZ-1_201705_bins_113	0.532885	Archaea	K02984	small subunit ribosomal protein S3Ae	arCOG04186	J	RPS1A	Ribosomal protein S3AE
JZ-1_201705_bins_113_scaffold_1_126	JZ-1_201705_bins_113	0.592262	Archaeoglobus	K02600	transcription termination/antitermination protein NusA	arCOG01760	K	NusA	Transcription elongation factor
JZ-1_201705_bins_113_scaffold_1_175	JZ-1_201705_bins_113	0.64255	Methanosarcinales archaeon	K07472	TBP-interacting protein	arCOG04081	K	TIP49	DNA helicase TIP49, TBP-interacting protein
JZ-1_201705_bins_113_scaffold_1_77	JZ-1_201705_bins_113	0.595886	Candidatus Verstraetearchaeota archaeon	K08281	nicotinamidase/pyrazinamidase [EC:3.5.1.19 3.5.1.-]	arCOG01943	Q	PncA	Amidase related to nicotinamidase
JZ-1_201705_bins_113_scaffold_2_100	JZ-1_201705_bins_113	0.640408	Candidatus Verstraetearchaeota archaeon	K15888	tritrans,polycis-undecaprenyl-diphosphate synthase [geranylgeranyl-diphosphate specific] [EC:2.5.1.89]	arCOG01532	I	UppS	Undecaprenyl pyrophosphate synthase
JZ-1_201705_bins_113_scaffold_1_125	JZ-1_201705_bins_113	0.598552	Archaeoglobales archaeon	K02973	small subunit ribosomal protein S23e	arCOG04255	J	RpsL	Ribosomal protein S12
JZ-1_201705_bins_113_scaffold_1_153	JZ-1_201705_bins_113	0.625302	Archaeoglobales archaeon	K01971	bifunctional non-homologous end joining protein LigD [EC:6.5.1.1]	arCOG01347	L	CDC9	ATP-dependent DNA ligase
JZ-1_201705_bins_113_scaffold_2_69	JZ-1_201705_bins_113	0.556275	Hadesarchaea archaeon	K04069	pyruvate formate lyase activating enzyme [EC:1.97.1.4]	arCOG00952	O	PflA	Pyruvate-formate lyase-activating enzyme
JZ-1_201705_bins_113_scaffold_4_17	JZ-1_201705_bins_113	0.528253	Hadesarchaea archaeon	K01874	methionyl-tRNA synthetase [EC:6.1.1.10]	arCOG00810	J	MetG	Methionyl-tRNA synthetase
JZ-1_201705_bins_113_scaffold_10_2	JZ-1_201705_bins_113	0.563929	Thermoprotei archaeon	K22585	DNA repair protein NreA	arCOG01290	L	SplB	DNA repair photolyase
JZ-1_201705_bins_113_scaffold_2_23	JZ-1_201705_bins_113	0.602081	Thermococcus	K01975	RNA 2',3'-cyclic 3'-phosphodiesterase [EC:3.1.4.58]	arCOG01736	J	LigT	2'-5' RNA ligase
JZ-1_201705_bins_113_scaffold_2_22	JZ-1_201705_bins_113	0.613241	Candidatus Methanollivieraceae	K00789	S-adenosylmethionine synthetase [EC:2.5.1.6]	arCOG01678	E	MetK	Archaeal S-adenosylmethionine synthetase
JZ-1_201705_bins_113_scaffold_1_105	JZ-1_201705_bins_113	0.585649	Euryarchaeota	K02938	large subunit ribosomal protein L8e	arCOG04067	J	RplB	Ribosomal protein L2
JZ-1_201705_bins_113_scaffold_4_11	JZ-1_201705_bins_113	0.55952	Euryarchaeota	K03724	ATP-dependent helicase Lhr and Lhr-like helicase [EC:3.6.4.-]	arCOG00557	R	Lhr	Lhr-like helicase
JZ-1_201705_bins_113_scaffold_1_328	JZ-1_201705_bins_113	0.59192	Brevibacillus	K01092	myo-inositol-1(or 4)-monophosphatase [EC:3.1.3.25]	arCOG01348	H	nadF	NAD kinase
JZ-1_201705_bins_113_scaffold_1_220	JZ-1_201705_bins_113	0.54559	Thermosulfurimonas dismutans	K01611	S-adenosylmethionine decarboxylase [EC:4.1.1.50]	arCOG00279	E	SpeD	S-adenosylmethionine decarboxylase/arginine decarboxylase
JZ-1_201709_bins_84_scaffold_5_26	JZ-1_201709_bins_84	0.570604	Acidilobus	K23518	O-acetyl-ADP-ribose deacetylase [EC:3.1.1.106]	arCOG04225	J	YmdB	O-acetyl-ADP-ribose deacetylase (regulator of RNase III), contains Macro domain
JZ-1_201709_bins_84_scaffold_1_144	JZ-1_201709_bins_84	0.614827	cellular organisms	K03671	thioredoxin 1	arCOG01972	O	TrxA	Thiol-disulfide isomerase or thioredoxin
JZ-1_201709_bins_84_scaffold_8_12	JZ-1_201709_bins_84	0.589639	cellular organisms	K03151	tRNA uracil 4-sulfurtransferase [EC:2.8.1.4]	arCOG00038	J	ThiI	tRNA S(4)U 4-thiouridine synthase
JZ-1_201709_bins_84_scaffold_5_6	JZ-1_201709_bins_84	0.55833	unclassified Candidatus Bathyarchaeota	K01512	acylphosphatase [EC:3.6.1.7]	arCOG01674	C	AcyP	Acylphosphatase
JZ-1_201709_bins_84_scaffold_1_114	JZ-1_201709_bins_84	0.596665	TACK group	K15987	K(+)-stimulated pyrophosphate-energized sodium pump [EC:7.1.3.2]	arCOG04949	C	OVP1	Na+ or H+-translocating membrane pyrophosphatase
JZ-1_201709_bins_84_scaffold_1_172	JZ-1_201709_bins_84	0.563065	TACK group	K25141	daunorubicin/doxorubicin transport system ATP-binding protein	arCOG00196	V	CcmA	ABC-type multidrug transport system, ATPase component
JZ-1_201709_bins_84_scaffold_1_31	JZ-1_201709_bins_84	0.578245	TACK group	K01622	fructose 1,6-bisphosphate aldolase/phosphatase [EC:4.1.2.13 3.1.3.11]	arCOG04180	G	-	Bifunctional fructose-1,6-bisphosphate aldolase/phosphatase FBPA/FBPase
JZ-1_201709_bins_84_scaffold_2_21	JZ-1_201709_bins_84	0.531194	TACK group	K01858	myo-inositol-1-phosphate synthase [EC:5.5.1.4]	arCOG04213	I	INO1	Myo-inositol-1-phosphate synthase
JZ-1_201709_bins_84_scaffold_1_152	JZ-1_201709_bins_84	0.645914	Candidatus Bathyarchaeota archaeon RBG_13_46_16b	K01531	P-type Mg2+ transporter [EC:7.2.2.14]	arCOG01578	P	MgtA	Cation transport ATPase
JZ-1_201709_bins_84_scaffold_6_21	JZ-1_201709_bins_84	0.602223	Thermoprotei			arCOG00723	S	-	Uncharacterized protein, DUF488 family
JZ-1_201709_bins_84_scaffold_1_218	JZ-1_201709_bins_84	0.648426	Candidatus Methanosuratus	K07059	uncharacterized protein	arCOG01768	E	GlpG	Membrane associated serine protease
JZ-1_201709_bins_84_scaffold_10_5	JZ-1_201709_bins_84	0.530594	Candidatus Bathyarchaeota archaeon	K00054	hydroxymethylglutaryl-CoA reductase [EC:1.1.1.88]	arCOG04260	I	HMG1	Hydroxymethylglutaryl-CoA reductase
JZ-1_201709_bins_84_scaffold_1_170	JZ-1_201709_bins_84	0.508559	Candidatus Bathyarchaeota archaeon	K02003	putative ABC transport system ATP-binding protein	arCOG00922	V	SalX	ABC-type antimicrobial peptide transport system, ATPase component
JZ-1_201709_bins_84_scaffold_1_174	JZ-1_201709_bins_84	0.630876	Candidatus Bathyarchaeota archaeon	K01537	P-type Ca2+ transporter type 2C [EC:7.2.2.10]	arCOG01578	P	MgtA	Cation transport ATPase
JZ-1_201709_bins_84_scaffold_1_239	JZ-1_201709_bins_84	0.613403	Candidatus Bathyarchaeota archaeon	K01611	S-adenosylmethionine decarboxylase [EC:4.1.1.50]	arCOG00279	E	SpeD	S-adenosylmethionine decarboxylase/arginine decarboxylase
JZ-1_201709_bins_84_scaffold_1_259	JZ-1_201709_bins_84	0.54557	Candidatus Bathyarchaeota archaeon	K00096	glycerol-1-phosphate dehydrogenase [NAD(P)+] [EC:1.1.1.261]	arCOG00982	C	GldA	Glycerol dehydrogenase or related enzyme
JZ-1_201709_bins_84_scaffold_1_68	JZ-1_201709_bins_84	0.557902	Candidatus Bathyarchaeota archaeon	K06878	tRNA-binding protein	arCOG00810	J	MetG	Methionyl-tRNA synthetase
JZ-1_201709_bins_84_scaffold_1_78	JZ-1_201709_bins_84	0.616323	Candidatus Bathyarchaeota archaeon	K24991	methenyltetrahydrofolate synthase domain-containing protein	arCOG00474	H	FAU1	5-formyltetrahydrofolate cyclo-ligase
JZ-1_201709_bins_84_scaffold_3_99	JZ-1_201709_bins_84	0.62688	Candidatus Bathyarchaeota archaeon	K21029	molybdopterin-synthase adenylyltransferase [EC:2.7.7.80]	arCOG01676	H	ThiF	Dinucleotide-utilizing enzyme involved in molybdopterin and thiamine biosynthesis
JZ-1_201709_bins_84_scaffold_4_30	JZ-1_201709_bins_84	0.623053	Candidatus Bathyarchaeota archaeon	K00939	adenylate kinase [EC:2.7.4.3]	arCOG01046	F	Adk	Adenylate kinase or related kinase
JZ-1_201709_bins_84_scaffold_4_31	JZ-1_201709_bins_84	0.644688	Candidatus Bathyarchaeota archaeon	K16881	mannose-1-phosphate guanylyltransferase / phosphomannomutase [EC:2.7.7.13 5.4.2.8]	arCOG00663	M	GCD1	Nucleoside-diphosphate-sugar pyrophosphorylase involved in lipopolysaccharide biosynthesis/translation initiation factor 2B, gamma/epsilon subunit
JZ-1_201709_bins_84_scaffold_5_25	JZ-1_201709_bins_84	0.573591	Candidatus Bathyarchaeota archaeon	K03652	DNA-3-methyladenine glycosylase [EC:3.2.2.21]	arCOG04295	L	Mpg	3-methyladenine DNA glycosylase
JZ-1_201709_bins_84_scaffold_1_154	JZ-1_201709_bins_84	0.638674	Thaumarchaeota archaeon	K10979	DNA end-binding protein Ku	arCOG10146	L	YkoV	Non-homologous end joining protein Ku, dsDNA break repair
JZ-1_201709_bins_84_scaffold_1_111	JZ-1_201709_bins_84	0.560876	Archaea	K22585	DNA repair protein NreA	arCOG01290	L	SplB	DNA repair photolyase
JZ-1_201709_bins_84_scaffold_3_16	JZ-1_201709_bins_84	0.573168	Archaea	K04070	putative pyruvate formate lyase activating enzyme [EC:1.97.1.4]	arCOG00934	R	PflX	Radical SAM superfamily enzyme
JZ-1_201709_bins_84_scaffold_4_19	JZ-1_201709_bins_84	0.532601	Archaea	K00573	protein-L-isoaspartate(D-aspartate) O-methyltransferase [EC:2.1.1.77]	arCOG00976	O	Pcm	Protein-L-isoaspartate carboxylmethyltransferase
JZ-1_201709_bins_84_scaffold_5_21	JZ-1_201709_bins_84	0.572471	Archaea	K03724	ATP-dependent helicase Lhr and Lhr-like helicase [EC:3.6.4.-]	arCOG00557	R	Lhr	Lhr-like helicase
JZ-1_201709_bins_84_scaffold_5_7	JZ-1_201709_bins_84	0.532857	Archaea	K02984	small subunit ribosomal protein S3Ae	arCOG04186	J	RPS1A	Ribosomal protein S3AE
JZ-1_201709_bins_84_scaffold_1_126	JZ-1_201709_bins_84	0.592262	Archaeoglobus	K02600	transcription termination/antitermination protein NusA	arCOG01760	K	NusA	Transcription elongation factor
JZ-1_201709_bins_84_scaffold_1_175	JZ-1_201709_bins_84	0.64255	Methanosarcinales archaeon	K07472	TBP-interacting protein	arCOG04081	K	TIP49	DNA helicase TIP49, TBP-interacting protein
JZ-1_201709_bins_84_scaffold_1_77	JZ-1_201709_bins_84	0.595886	Candidatus Verstraetearchaeota archaeon	K08281	nicotinamidase/pyrazinamidase [EC:3.5.1.19 3.5.1.-]	arCOG01943	Q	PncA	Amidase related to nicotinamidase
JZ-1_201709_bins_84_scaffold_7_27	JZ-1_201709_bins_84	0.641014	Candidatus Verstraetearchaeota archaeon	K15888	tritrans,polycis-undecaprenyl-diphosphate synthase [geranylgeranyl-diphosphate specific] [EC:2.5.1.89]	arCOG01532	I	UppS	Undecaprenyl pyrophosphate synthase
JZ-1_201709_bins_84_scaffold_1_125	JZ-1_201709_bins_84	0.598552	Archaeoglobales archaeon	K02973	small subunit ribosomal protein S23e	arCOG04255	J	RpsL	Ribosomal protein S12
JZ-1_201709_bins_84_scaffold_1_153	JZ-1_201709_bins_84	0.625302	Archaeoglobales archaeon	K01971	bifunctional non-homologous end joining protein LigD [EC:6.5.1.1]	arCOG01347	L	CDC9	ATP-dependent DNA ligase
JZ-1_201709_bins_84_scaffold_2_31	JZ-1_201709_bins_84	0.556275	Hadesarchaea archaeon	K04069	pyruvate formate lyase activating enzyme [EC:1.97.1.4]	arCOG00952	O	PflA	Pyruvate-formate lyase-activating enzyme
JZ-1_201709_bins_84_scaffold_5_16	JZ-1_201709_bins_84	0.528845	Hadesarchaea archaeon	K01874	methionyl-tRNA synthetase [EC:6.1.1.10]	arCOG00810	J	MetG	Methionyl-tRNA synthetase
JZ-1_201709_bins_84_scaffold_2_77	JZ-1_201709_bins_84	0.602081	Thermococcus	K01975	RNA 2',3'-cyclic 3'-phosphodiesterase [EC:3.1.4.58]	arCOG01736	J	LigT	2'-5' RNA ligase
JZ-1_201709_bins_84_scaffold_2_78	JZ-1_201709_bins_84	0.613241	Candidatus Methanollivieraceae	K00789	S-adenosylmethionine synthetase [EC:2.5.1.6]	arCOG01678	E	MetK	Archaeal S-adenosylmethionine synthetase
JZ-1_201709_bins_84_scaffold_1_105	JZ-1_201709_bins_84	0.585649	Euryarchaeota	K02938	large subunit ribosomal protein L8e	arCOG04067	J	RplB	Ribosomal protein L2
JZ-1_201709_bins_84_scaffold_6_41	JZ-1_201709_bins_84	0.59192	Brevibacillus	K01092	myo-inositol-1(or 4)-monophosphatase [EC:3.1.3.25]	arCOG01348	H	nadF	NAD kinase
JZ-1_201709_bins_84_scaffold_10_6	JZ-1_201709_bins_84	0.548049	Thermococcus sp. PK	K01791	UDP-N-acetylglucosamine 2-epimerase (non-hydrolysing) [EC:5.1.3.14]	arCOG01392	M	WecB	UDP-N-acetylglucosamine 2-epimerase
JADFAS010000008.1_54	GCA_015122065.1_ASM1512206v1_genomic	0.529772	Crenarchaeota archaeon SCGC AAA471-B05	K00798	cob(I)alamin adenosyltransferase [EC:2.5.1.17]	arCOG00489	H	PduO	Cob(I)alamin adenosyltransferase
JADFAS010000002.1_10	GCA_015122065.1_ASM1512206v1_genomic	0.512317	Caldisphaera lagunensis DSM 15908	K09020	ureidoacrylate peracid hydrolase [EC:3.5.1.110]	arCOG01943	Q	PncA	Amidase related to nicotinamidase
JADFAS010000016.1_4	GCA_015122065.1_ASM1512206v1_genomic	0.641147	Sulfolobaceae	K01535	H+-transporting ATPase [EC:7.1.2.1]	arCOG01578	P	MgtA	Cation transport ATPase
JADFAS010000008.1_27	GCA_015122065.1_ASM1512206v1_genomic	0.584248	Acidianus	K00174	2-oxoglutarate/2-oxoacid ferredoxin oxidoreductase subunit alpha [EC:1.2.7.3 1.2.7.11]	arCOG01606	C	PorA	Pyruvate:ferredoxin oxidoreductase or related 2-oxoacid:ferredoxin oxidoreductase, alpha subunit and gamma
JADFAS010000004.1_15	GCA_015122065.1_ASM1512206v1_genomic	0.537294	cellular organisms	K03564	thioredoxin-dependent peroxiredoxin [EC:1.11.1.24]	arCOG00310	O	Bcp	Peroxiredoxin
JADFAS010000015.1_18	GCA_015122065.1_ASM1512206v1_genomic	0.498645	cellular organisms	K06878	tRNA-binding protein	arCOG00810	J	MetG	Methionyl-tRNA synthetase
JADFAS010000016.1_17	GCA_015122065.1_ASM1512206v1_genomic	0.533359	cellular organisms	K00384	thioredoxin reductase (NADPH) [EC:1.8.1.9]	arCOG01296	O	TrxB	Thioredoxin reductase
JADFAS010000004.1_22	GCA_015122065.1_ASM1512206v1_genomic	0.584705	Candidatus Kuenenia stuttgartiensis			arCOG00723	S	-	Uncharacterized protein, DUF488 family
JADFAS010000001.1_17	GCA_015122065.1_ASM1512206v1_genomic	0.610453	TACK group	K03593	ATP-binding protein involved in chromosome partitioning	arCOG00585	D	Mrp	Mrp family protein, ATPase, contains iron-sulfur cluster
JADFAS010000002.1_4	GCA_015122065.1_ASM1512206v1_genomic	0.639566	TACK group	K00027	malate dehydrogenase (oxaloacetate-decarboxylating) [EC:1.1.1.38]	arCOG00853	C	SfcA	Malic enzyme
JADFAS010000004.1_20	GCA_015122065.1_ASM1512206v1_genomic	0.501313	TACK group	K09014	Fe-S cluster assembly protein SufB	arCOG01715	O	SufB	Cysteine desulfurase activator SufB
JADFAS010000008.1_26	GCA_015122065.1_ASM1512206v1_genomic	0.642617	Thermoprotei	K00175	2-oxoglutarate/2-oxoacid ferredoxin oxidoreductase subunit beta [EC:1.2.7.3 1.2.7.11]	arCOG01599	C	PorB	Pyruvate:ferredoxin oxidoreductase or related 2-oxoacid:ferredoxin oxidoreductase, beta subunit
JADFAS010000008.1_44	GCA_015122065.1_ASM1512206v1_genomic	0.516419	Thermoprotei	K09129	uncharacterized protein	arCOG04298	F	-	Adenosine/AMP kinase
JADFAS010000009.1_20	GCA_015122065.1_ASM1512206v1_genomic	0.613483	unclassified Thermoplasmatales (miscellaneous)	K05592	ATP-dependent RNA helicase DeaD [EC:3.6.4.13]	arCOG00558	L	SrmB	Superfamily II DNA and RNA helicase
JADFAS010000002.1_25	GCA_015122065.1_ASM1512206v1_genomic	0.626336	Thermoplasmatales archaeon ARMAN	K19784	chromate reductase, NAD(P)H dehydrogenase (quinone)	arCOG04624	R	-	Multimeric flavodoxin WrbA
JADFAS010000002.1_12	GCA_015122065.1_ASM1512206v1_genomic	0.566426	Candidatus Marsarchaeota	K25141	daunorubicin/doxorubicin transport system ATP-binding protein	arCOG00196	V	CcmA	ABC-type multidrug transport system, ATPase component
JADFAS010000001.1_36	GCA_015122065.1_ASM1512206v1_genomic	0.54166	Candidatus Marsarchaeota G1 archaeon BE_D	K11645	fructose-bisphosphate aldolase, class I [EC:4.1.2.13]	arCOG04044	E	-	2-amino-3,7-dideoxy-D-threo-hept-6-ulosonic acid synthase, DhnA-aldolase family
JADFAS010000009.1_43	GCA_015122065.1_ASM1512206v1_genomic	0.55692	Candidatus Marsarchaeota G1 archaeon BE_D	K14163	bifunctional glutamyl/prolyl-tRNA synthetase [EC:6.1.1.17 6.1.1.15]	arCOG00402	J	ProS	Prolyl-tRNA synthetase
JADFAS010000008.1_33	GCA_015122065.1_ASM1512206v1_genomic	0.506872	Bacteria	K01874	methionyl-tRNA synthetase [EC:6.1.1.10]	arCOG00810	J	MetG	Methionyl-tRNA synthetase
JADFAS010000015.1_30	GCA_015122065.1_ASM1512206v1_genomic	0.581106	Bacteria	K00331	NADH-quinone oxidoreductase subunit B [EC:7.1.1.2]	arCOG01554	C	NuoB	F420H2 dehydrogenase subunit, related to NADH:ubiquinone oxidoreductase 20 kD subunit
JADFAS010000008.1_34	GCA_015122065.1_ASM1512206v1_genomic	0.549486	Candidatus Bathyarchaeota archaeon	K24012	acetate---CoA ligase (ADP-forming) [EC:6.2.1.13]	arCOG01338	C	-	Acyl-CoA synthetase, ATP-grasp containing subunit
JADFAS010000010.1_4	GCA_015122065.1_ASM1512206v1_genomic	0.644838	Thaumarchaeota archaeon	K03799	heat shock protein HtpX [EC:3.4.24.-]	arCOG01331	O	HtpX	Zn-dependent protease with chaperone function
JADFAS010000001.1_32	GCA_015122065.1_ASM1512206v1_genomic	0.584862	Archaea	K03787	5'-nucleotidase [EC:3.1.3.5]	arCOG02303	R	SurE	Predicted acid phosphatase
JADFAS010000008.1_35	GCA_015122065.1_ASM1512206v1_genomic	0.506031	Archaea	K03724	ATP-dependent helicase Lhr and Lhr-like helicase [EC:3.6.4.-]	arCOG00557	R	Lhr	Lhr-like helicase
JADFAS010000004.1_26	GCA_015122065.1_ASM1512206v1_genomic	0.553723	Methanobacterium			arCOG06027	S	-	Uncharacterized protein, DUF488 family
JADFAS010000015.1_27	GCA_015122065.1_ASM1512206v1_genomic	0.627193	Thermoproteaceae	K21929	uracil-DNA glycosylase [EC:3.2.2.27]	arCOG00905	L	-	Uracil-DNA glycosylase
JADFAS010000016.1_5	GCA_015122065.1_ASM1512206v1_genomic	0.607499	Diaforarchaea group	K08167	MFS transporter, DHA2 family, multidrug resistance protein	arCOG00144	G	-	MFS family permease
JADFAS010000001.1_15	GCA_015122065.1_ASM1512206v1_genomic	0.614063	Sulfolobus	K00111	glycerol-3-phosphate dehydrogenase [EC:1.1.5.3]	arCOG00753	C	GlpA	Glycerol-3-phosphate dehydrogenase
JADFAS010000016.1_9	GCA_015122065.1_ASM1512206v1_genomic	0.623645	Thermoplasmatales	K21929	uracil-DNA glycosylase [EC:3.2.2.27]	arCOG00905	L	-	Uracil-DNA glycosylase
JADFAS010000002.1_11	GCA_015122065.1_ASM1512206v1_genomic	0.607179	Thermoplasma	K06222	2,5-diketo-D-gluconate reductase B [EC:1.1.1.346]	arCOG01619	R	ARA1	Aldo/keto reductase, related to diketogulonate reductase
JADFAS010000009.1_23	GCA_015122065.1_ASM1512206v1_genomic	0.597799	Euryarchaeota	K03165	DNA topoisomerase III [EC:5.6.2.1]	arCOG01305	L	-	Topoisomerase DNA binding C4 zinc finger fused to uncharacterized N-terminal domain often associated with RecB-like endonuclease
JADFAS010000010.1_22	GCA_015122065.1_ASM1512206v1_genomic	0.58827	Euryarchaeota	K01876	aspartyl-tRNA synthetase [EC:6.1.1.12]	arCOG00406	J	AsnS	Aspartyl/asparaginyl-tRNA synthetase
JADFAS010000002.1_16	GCA_015122065.1_ASM1512206v1_genomic	0.521565	Metallosphaera	K02034	peptide/nickel transport system permease protein	arCOG00748	E	DppC	ABC-type dipeptide/oligopeptide/nickel transport system, permease component
JADFAS010000004.1_27	GCA_015122065.1_ASM1512206v1_genomic	0.581211	Pyrinomonas methylaliphatogenes	K02503	histidine triad (HIT) family protein	arCOG00419	F	Hit	HIT family hydrolase
JADFAS010000014.1_48	GCA_015122065.1_ASM1512206v1_genomic	0.611305	Thermoanaerobacterales	K04567	lysyl-tRNA synthetase, class II [EC:6.1.1.6]	arCOG00408	J	LysU	Lysyl-tRNA synthetase (class II)
JADFAS010000006.1_4	GCA_015122065.1_ASM1512206v1_genomic	0.569794	Ferroplasmaceae	K01007	pyruvate, water dikinase [EC:2.7.9.2]	arCOG01111	G	PpsA	Phosphoenolpyruvate synthase/pyruvate phosphate dikinase
JADFAS010000008.1_90	GCA_015122065.1_ASM1512206v1_genomic	0.619402	Ferroplasmaceae	K21567	ferredoxin/flavodoxin---NADP+ reductase [EC:1.18.1.2 1.19.1.1]	arCOG01296	O	TrxB	Thioredoxin reductase
NODE_8_length_36091_cov_5.56815_23	Ca.Parvarchaeota.FK.AMD.2014.bin.57	0.524034	Caldisphaera lagunensis DSM 15908	K23359	biuret amidohydrolase [EC:3.5.1.84]	arCOG01943	Q	PncA	Amidase related to nicotinamidase
NODE_6_length_41653_cov_5.73454_17	Ca.Parvarchaeota.FK.AMD.2014.bin.57	0.5581	Sulfurihydrogenibium subterraneum DSM 15120	K10773	endonuclease III [EC:4.2.99.18]	arCOG00459	L	Nth	EndoIII-related endonuclease
NODE_4_length_44920_cov_5.53738_44	Ca.Parvarchaeota.FK.AMD.2014.bin.57	0.511319	Candidatus Acidianus copahuensis	K22934	alpha,alpha-trehalase [EC:3.2.1.28]	arCOG03286	G	SGA1	Glycosyl hydrolase family 15
NODE_8_length_36091_cov_5.56815_36	Ca.Parvarchaeota.FK.AMD.2014.bin.57	0.642054	Sulfolobaceae	K01535	H+-transporting ATPase [EC:7.1.2.1]	arCOG01578	P	MgtA	Cation transport ATPase
NODE_11_length_21891_cov_5.55508_15	Ca.Parvarchaeota.FK.AMD.2014.bin.57	0.628223	cellular organisms	K03564	thioredoxin-dependent peroxiredoxin [EC:1.11.1.24]	arCOG00310	O	Bcp	Peroxiredoxin
NODE_13_length_16971_cov_5.31199_6	Ca.Parvarchaeota.FK.AMD.2014.bin.57	0.598485	cellular organisms	K03671	thioredoxin 1	arCOG01972	O	TrxA	Thiol-disulfide isomerase or thioredoxin
NODE_14_length_15817_cov_5.48828_16	Ca.Parvarchaeota.FK.AMD.2014.bin.57	0.550061	cellular organisms	K01834	2,3-bisphosphoglycerate-dependent phosphoglycerate mutase [EC:5.4.2.11]	arCOG01993	G	GpmA	Phosphoglycerate mutase 1
NODE_17_length_13388_cov_3.19031_10	Ca.Parvarchaeota.FK.AMD.2014.bin.57	0.598133	cellular organisms	K06223	DNA adenine methylase [EC:2.1.1.72]	arCOG03416	L	Dam	Site-specific DNA methylase
NODE_17_length_13388_cov_3.19031_2	Ca.Parvarchaeota.FK.AMD.2014.bin.57	0.630391	cellular organisms	K00337	NADH-quinone oxidoreductase subunit H [EC:7.1.1.2]	arCOG01546	C	NuoH	NADH dehydrogenase subunit H
NODE_1_length_82033_cov_5.86569_22	Ca.Parvarchaeota.FK.AMD.2014.bin.57	0.509261	cellular organisms	K01480	agmatinase [EC:3.5.3.11]	arCOG01700	E	SpeB	Arginase family enzyme
NODE_3_length_57545_cov_5.73727_49	Ca.Parvarchaeota.FK.AMD.2014.bin.57	0.618659	cellular organisms			arCOG00723	S	-	Uncharacterized protein, DUF488 family
NODE_3_length_57545_cov_5.73727_57	Ca.Parvarchaeota.FK.AMD.2014.bin.57	0.514328	cellular organisms	K00384	thioredoxin reductase (NADPH) [EC:1.8.1.9]	arCOG01296	O	TrxB	Thioredoxin reductase
NODE_5_length_43746_cov_5.22056_10	Ca.Parvarchaeota.FK.AMD.2014.bin.57	0.579416	cellular organisms	K01495	GTP cyclohydrolase IA [EC:3.5.4.16]	arCOG04542	H	FolE	GTP cyclohydrolase I
NODE_9_length_34469_cov_5.30974_14	Ca.Parvarchaeota.FK.AMD.2014.bin.57	0.628928	cellular organisms	K01876	aspartyl-tRNA synthetase [EC:6.1.1.12]	arCOG00406	J	AsnS	Aspartyl/asparaginyl-tRNA synthetase
NODE_9_length_34469_cov_5.30974_15	Ca.Parvarchaeota.FK.AMD.2014.bin.57	0.503574	cellular organisms	K01424	L-asparaginase [EC:3.5.1.1]	arCOG01924	E	AnsB	L-asparaginase/archaeal Glu-tRNAGln amidotransferase subunit D
NODE_10_length_27373_cov_5.13232_29	Ca.Parvarchaeota.FK.AMD.2014.bin.57	0.645485	Cuniculiplasma	K07386	putative endopeptidase [EC:3.4.24.-]	arCOG05200	O	PepO	Predicted metalloendopeptidase
NODE_1_length_82033_cov_5.86569_66	Ca.Parvarchaeota.FK.AMD.2014.bin.57	0.612951	TACK group	K03593	ATP-binding protein involved in chromosome partitioning	arCOG00585	D	Mrp	Mrp family protein, ATPase, contains iron-sulfur cluster
NODE_1_length_82033_cov_5.86569_88	Ca.Parvarchaeota.FK.AMD.2014.bin.57	0.568645	TACK group	K03975	membrane-associated protein	arCOG03117	S	DedA	Uncharacterized membrane-associated protein, DedA family
NODE_24_length_3722_cov_7.25687_3	Ca.Parvarchaeota.FK.AMD.2014.bin.57	0.591214	TACK group	K00175	2-oxoglutarate/2-oxoacid ferredoxin oxidoreductase subunit beta [EC:1.2.7.3 1.2.7.11]	arCOG01599	C	PorB	Pyruvate:ferredoxin oxidoreductase or related 2-oxoacid:ferredoxin oxidoreductase, beta subunit
NODE_5_length_43746_cov_5.22056_11	Ca.Parvarchaeota.FK.AMD.2014.bin.57	0.618969	TACK group	K00111	glycerol-3-phosphate dehydrogenase [EC:1.1.5.3]	arCOG00753	C	GlpA	Glycerol-3-phosphate dehydrogenase
NODE_9_length_34469_cov_5.30974_27	Ca.Parvarchaeota.FK.AMD.2014.bin.57	0.501971	Thermoplasmatales archaeon SG8-52-3	K01208	cyclomaltodextrinase / maltogenic alpha-amylase / neopullulanase [EC:3.2.1.54 3.2.1.133 3.2.1.135]	arCOG02948	G	AmyA	Glycosidase
NODE_20_length_10345_cov_5.87686_4	Ca.Parvarchaeota.FK.AMD.2014.bin.57	0.642469	Crenarchaeota archaeon 13_1_40CM_3_52_17	K01247	DNA-3-methyladenine glycosylase II [EC:3.2.2.21]	arCOG00464	L	AlkA	3-methyladenine DNA glycosylase/8-oxoguanine DNA glycosylase
NODE_13_length_16971_cov_5.31199_4	Ca.Parvarchaeota.FK.AMD.2014.bin.57	0.640996	Thermoprotei	K00175	2-oxoglutarate/2-oxoacid ferredoxin oxidoreductase subunit beta [EC:1.2.7.3 1.2.7.11]	arCOG01599	C	PorB	Pyruvate:ferredoxin oxidoreductase or related 2-oxoacid:ferredoxin oxidoreductase, beta subunit
NODE_18_length_12538_cov_4.79963_7	Ca.Parvarchaeota.FK.AMD.2014.bin.57	0.616218	Thermoprotei	K25141	daunorubicin/doxorubicin transport system ATP-binding protein	arCOG00194	V	CcmA	ABC-type multidrug transport system, ATPase component
NODE_9_length_34469_cov_5.30974_23	Ca.Parvarchaeota.FK.AMD.2014.bin.57	0.591351	Thermoprotei	K15771	arabinogalactan oligomer / maltooligosaccharide transport system permease protein	arCOG00157	G	UgpA	ABC-type sugar transport system, permease component
NODE_3_length_57545_cov_5.73727_7	Ca.Parvarchaeota.FK.AMD.2014.bin.57	0.550447	Candidatus Methanohalarchaeum thermophilum	K00342	NADH-quinone oxidoreductase subunit M [EC:7.1.1.2]	arCOG01538	C	NuoM	NADH dehydrogenase subunit M
NODE_8_length_36091_cov_5.56815_41	Ca.Parvarchaeota.FK.AMD.2014.bin.57	0.563685	Methanobacterium sp. UBA299			arCOG06027	S	-	Uncharacterized protein, DUF488 family
NODE_2_length_58129_cov_5.84331_17	Ca.Parvarchaeota.FK.AMD.2014.bin.57	0.584926	Ferroplasmaceae archaeon UBA567	K21567	ferredoxin/flavodoxin---NADP+ reductase [EC:1.18.1.2 1.19.1.1]	arCOG01296	O	TrxB	Thioredoxin reductase
NODE_1_length_82033_cov_5.86569_41	Ca.Parvarchaeota.FK.AMD.2014.bin.57	0.629335	Thermoplasmata archaeon UBA184	K25152	gliding motility-associated transport system ATP-binding protein	arCOG00194	V	CcmA	ABC-type multidrug transport system, ATPase component
NODE_3_length_57545_cov_5.73727_51	Ca.Parvarchaeota.FK.AMD.2014.bin.57	0.634985	Thaumarchaeota archaeon UBA164	K00027	malate dehydrogenase (oxaloacetate-decarboxylating) [EC:1.1.1.38]	arCOG00853	C	SfcA	Malic enzyme
NODE_3_length_57545_cov_5.73727_50	Ca.Parvarchaeota.FK.AMD.2014.bin.57	0.563325	unclassified Thermoplasmatales (miscellaneous)	K05592	ATP-dependent RNA helicase DeaD [EC:3.6.4.13]	arCOG00558	L	SrmB	Superfamily II DNA and RNA helicase
NODE_11_length_21891_cov_5.55508_19	Ca.Parvarchaeota.FK.AMD.2014.bin.57	0.586507	Thermoplasmatales archaeon B_DKE	K02347	DNA polymerase (family X)	arCOG00305	L	POL4	DNA polymerase IV (family X)
NODE_9_length_34469_cov_5.30974_16	Ca.Parvarchaeota.FK.AMD.2014.bin.57	0.616811	Thermoplasmatales archaeon ARMAN	K19784	chromate reductase, NAD(P)H dehydrogenase (quinone)	arCOG04624	R	-	Multimeric flavodoxin WrbA
NODE_9_length_34469_cov_5.30974_8	Ca.Parvarchaeota.FK.AMD.2014.bin.57	0.513731	Thermoplasmatales archaeon ARMAN	K01611	S-adenosylmethionine decarboxylase [EC:4.1.1.50]	arCOG00279	E	SpeD	S-adenosylmethionine decarboxylase/arginine decarboxylase
NODE_1_length_82033_cov_5.86569_18	Ca.Parvarchaeota.FK.AMD.2014.bin.57	0.590624	Candidatus Marsarchaeota	K03787	5'-nucleotidase [EC:3.1.3.5]	arCOG02303	R	SurE	Predicted acid phosphatase
NODE_14_length_15817_cov_5.48828_13	Ca.Parvarchaeota.FK.AMD.2014.bin.57	0.542527	Candidatus Marsarchaeota G1 archaeon BE_D	K14163	bifunctional glutamyl/prolyl-tRNA synthetase [EC:6.1.1.17 6.1.1.15]	arCOG00402	J	ProS	Prolyl-tRNA synthetase
NODE_1_length_82033_cov_5.86569_14	Ca.Parvarchaeota.FK.AMD.2014.bin.57	0.547116	Candidatus Marsarchaeota G1 archaeon BE_D	K11645	fructose-bisphosphate aldolase, class I [EC:4.1.2.13]	arCOG04044	E	-	2-amino-3,7-dideoxy-D-threo-hept-6-ulosonic acid synthase, DhnA-aldolase family
NODE_1_length_82033_cov_5.86569_61	Ca.Parvarchaeota.FK.AMD.2014.bin.57	0.530819	Candidatus Marsarchaeota G2 archaeon ECH_B_1	K09759	nondiscriminating aspartyl-tRNA synthetase [EC:6.1.1.23]	arCOG00406	J	AsnS	Aspartyl/asparaginyl-tRNA synthetase
NODE_8_length_36091_cov_5.56815_42	Ca.Parvarchaeota.FK.AMD.2014.bin.57	0.616695	Aigarchaeota archaeon NZ13_MG1	K00176	2-oxoglutarate ferredoxin oxidoreductase subunit delta [EC:1.2.7.3]	arCOG04548	C	-	Ferredoxin
NODE_11_length_21891_cov_5.55508_12	Ca.Parvarchaeota.FK.AMD.2014.bin.57	0.528201	Bacteria	K03686	molecular chaperone DnaJ	arCOG02846	O	DnaJ	DnaJ-class molecular chaperone
NODE_7_length_39079_cov_5.52002_11	Ca.Parvarchaeota.FK.AMD.2014.bin.57	0.530814	Bacteria	K01874	methionyl-tRNA synthetase [EC:6.1.1.10]	arCOG00810	J	MetG	Methionyl-tRNA synthetase
NODE_7_length_39079_cov_5.52002_16	Ca.Parvarchaeota.FK.AMD.2014.bin.57	0.598669	Bacteria	K00873	pyruvate kinase [EC:2.7.1.40]	arCOG04120	G	PykF	Pyruvate kinase
NODE_7_length_39079_cov_5.52002_37	Ca.Parvarchaeota.FK.AMD.2014.bin.57	0.570675	Bacteroidia	K02612	ring-1,2-phenylacetyl-CoA epoxidase subunit PaaD	arCOG01845	O	PaaD	Metal-sulfur cluster biosynthetic enzyme
NODE_12_length_20598_cov_5.07276_12	Ca.Parvarchaeota.FK.AMD.2014.bin.57	0.557676	Candidatus Bathyarchaeota archaeon	K24012	acetate---CoA ligase (ADP-forming) [EC:6.2.1.13]	arCOG01338	C	-	Acyl-CoA synthetase, ATP-grasp containing subunit
NODE_8_length_36091_cov_5.56815_21	Ca.Parvarchaeota.FK.AMD.2014.bin.57	0.641871	Thaumarchaeota archaeon	K03799	heat shock protein HtpX [EC:3.4.24.-]	arCOG01331	O	HtpX	Zn-dependent protease with chaperone function
NODE_11_length_21891_cov_5.55508_17	Ca.Parvarchaeota.FK.AMD.2014.bin.57	0.568288	Archaea	K01142	exodeoxyribonuclease III [EC:3.1.11.2]	arCOG02207	L	XthA	Exonuclease III
NODE_1_length_82033_cov_5.86569_52	Ca.Parvarchaeota.FK.AMD.2014.bin.57	0.618303	Archaea	K08166	MFS transporter, DHA2 family, methylenomycin A resistance protein	arCOG00144	G	-	MFS family permease
NODE_1_length_82033_cov_5.86569_60	Ca.Parvarchaeota.FK.AMD.2014.bin.57	0.633856	Archaea	K21929	uracil-DNA glycosylase [EC:3.2.2.27]	arCOG00905	L	-	Uracil-DNA glycosylase
NODE_4_length_44920_cov_5.53738_17	Ca.Parvarchaeota.FK.AMD.2014.bin.57	0.64132	Archaea	K18978	glyceraldehyde-3-phosphate dehydrogenase [NAD(P)+] [EC:1.2.1.90]	arCOG01252	C	PutA	Lactaldehyde dehydrogenase, Succinate semialdehyde dehydrogenase or other NAD-dependent aldehyde dehydrogenase
NODE_5_length_43746_cov_5.22056_7	Ca.Parvarchaeota.FK.AMD.2014.bin.57	0.595645	Archaea	K01990	ABC-2 type transport system ATP-binding protein	arCOG00194	V	CcmA	ABC-type multidrug transport system, ATPase component
NODE_9_length_34469_cov_5.30974_9	Ca.Parvarchaeota.FK.AMD.2014.bin.57	0.613131	Archaea	K04564	superoxide dismutase, Fe-Mn family [EC:1.15.1.1]	arCOG04147	P	SodA	Superoxide dismutase
NODE_7_length_39079_cov_5.52002_8	Ca.Parvarchaeota.FK.AMD.2014.bin.57	0.594521	Methanosarcinaceae	K03168	DNA topoisomerase I [EC:5.6.2.1]	arCOG01305	L	-	Topoisomerase DNA binding C4 zinc finger fused to uncharacterized N-terminal domain often associated with RecB-like endonuclease
NODE_9_length_34469_cov_5.30974_10	Ca.Parvarchaeota.FK.AMD.2014.bin.57	0.645859	Sulfolobales	K20712	3-(hydroxyamino)phenol mutase [EC:5.4.4.3]	arCOG01909	E	GlnA	Glutamine synthetase
NODE_24_length_3722_cov_7.25687_2	Ca.Parvarchaeota.FK.AMD.2014.bin.57	0.636088	Thermoplasmatales	K01659	2-methylcitrate synthase [EC:2.3.3.5]	arCOG04237	C	GltA	Citrate synthase
NODE_4_length_44920_cov_5.53738_46	Ca.Parvarchaeota.FK.AMD.2014.bin.57	0.526861	Candidatus Methanollivieraceae	K00789	S-adenosylmethionine synthetase [EC:2.5.1.6]	arCOG01678	E	MetK	Archaeal S-adenosylmethionine synthetase
NODE_9_length_34469_cov_5.30974_29	Ca.Parvarchaeota.FK.AMD.2014.bin.57	0.615443	unclassified Archaeoglobus	K24872	heptaprenylglycerol acetyltransferase [EC:2.3.1.-]	arCOG01850	R	WbbJ	Acetyltransferase (isoleucine patch superfamily)
NODE_10_length_27373_cov_5.13232_25	Ca.Parvarchaeota.FK.AMD.2014.bin.57	0.567299	Thermoplasma volcanium GSS1	K01507	inorganic pyrophosphatase [EC:3.6.1.1]	arCOG01711	C	Ppa	Inorganic pyrophosphatase
NODE_19_length_11086_cov_4.41277_4	Ca.Parvarchaeota.FK.AMD.2014.bin.57	0.603532	Vulcanibacillus modesticaldus	K03671	thioredoxin 1	arCOG01972	O	TrxA	Thiol-disulfide isomerase or thioredoxin
NODE_9_length_34469_cov_5.30974_26	Ca.Parvarchaeota.FK.AMD.2014.bin.57	0.627098	Acidianus brierleyi	K10112	multiple sugar transport system ATP-binding protein [EC:7.5.2.-]	arCOG00175	G	MalK	ABC-type sugar transport system, ATPase component
NODE_13_length_16971_cov_5.31199_5	Ca.Parvarchaeota.FK.AMD.2014.bin.57	0.575328	Thaumarchaeota	K00174	2-oxoglutarate/2-oxoacid ferredoxin oxidoreductase subunit alpha [EC:1.2.7.3 1.2.7.11]	arCOG01606	C	PorA	Pyruvate:ferredoxin oxidoreductase or related 2-oxoacid:ferredoxin oxidoreductase, alpha subunit and gamma
NODE_5_length_43746_cov_5.22056_27	Ca.Parvarchaeota.FK.AMD.2014.bin.57	0.629378	Thaumarchaeota	K06929	uncharacterized protein	arCOG04227	R	-	Predicted CoA-binding protein
NODE_5_length_43746_cov_5.22056_45	Ca.Parvarchaeota.FK.AMD.2014.bin.57	0.58876	Thermoanaerobacterales	K04567	lysyl-tRNA synthetase, class II [EC:6.1.1.6]	arCOG00408	J	LysU	Lysyl-tRNA synthetase (class II)
GG730068.1_3	GCA_002412065.1_ASM241206v1_genomic	0.557732	Polaribacter glomeratus	K01529	inosine/xanthosine triphosphatase [EC:3.6.1.73]
GG730070.1_9	GCA_002412065.1_ASM241206v1_genomic	0.637356	Methanosarcina soligelidi	K00558	DNA (cytosine-5)-methyltransferase 1 [EC:2.1.1.37]
GG730070.1_8	GCA_002412065.1_ASM241206v1_genomic	0.630777	Methanocella conradii HZ254	K07458	DNA mismatch endonuclease, patch repair protein [EC:3.1.-.-]
GG730044.1_78	GCA_002412065.1_ASM241206v1_genomic	0.511989	Crenarchaeota archaeon SCGC AAA471-B05	K01480	agmatinase [EC:3.5.3.11]
GG730042.1_34	GCA_002412065.1_ASM241206v1_genomic	0.521321	Treponema socranskii subsp. socranskii VPI DR56BR1116 = ATCC 35536	K01493	dCMP deaminase [EC:3.5.4.12]
GG730042.1_29	GCA_002412065.1_ASM241206v1_genomic	0.606014	Candidatus Brocadiaceae	K01744	aspartate ammonia-lyase [EC:4.3.1.1]
GG730049.1_51	GCA_002412065.1_ASM241206v1_genomic	0.552213	Sulfolobaceae	K09003	uncharacterized protein
GG730039.1_23	GCA_002412065.1_ASM241206v1_genomic	0.596753	cellular organisms	K01142	exodeoxyribonuclease III [EC:3.1.11.2]
GG730044.1_33	GCA_002412065.1_ASM241206v1_genomic	0.532212	cellular organisms	K12267	peptide methionine sulfoxide reductase msrA/msrB [EC:1.8.4.11 1.8.4.12]
GG730044.1_60	GCA_002412065.1_ASM241206v1_genomic	0.634591	cellular organisms	K01876	aspartyl-tRNA synthetase [EC:6.1.1.12]
GG730045.1_32	GCA_002412065.1_ASM241206v1_genomic	0.63488	cellular organisms	K13953	alcohol dehydrogenase, propanol-preferring [EC:1.1.1.1]
GG730046.1_41	GCA_002412065.1_ASM241206v1_genomic	0.636708	cellular organisms	K02503	histidine triad (HIT) family protein
GG730065.1_4	GCA_002412065.1_ASM241206v1_genomic	0.592966	Hydrogenothermus marinus	K00873	pyruvate kinase [EC:2.7.1.40]
GG730072.1_7	GCA_002412065.1_ASM241206v1_genomic	0.578306	Proteiniclasticum ruminis DSM 24773	K09013	Fe-S cluster assembly ATP-binding protein
GG730056.1_1	GCA_002412065.1_ASM241206v1_genomic	0.522945	Cuniculiplasma	K00343	NADH-quinone oxidoreductase subunit N [EC:7.1.1.2]
GG730039.1_28	GCA_002412065.1_ASM241206v1_genomic	0.565029	FCB group	K03564	thioredoxin-dependent peroxiredoxin [EC:1.11.1.24]
GG730040.1_84	GCA_002412065.1_ASM241206v1_genomic	0.512717	TACK group	K00384	thioredoxin reductase (NADPH) [EC:1.8.1.9]
GG730044.1_24	GCA_002412065.1_ASM241206v1_genomic	0.611629	TACK group	K03593	ATP-binding protein involved in chromosome partitioning
GG730047.1_16	GCA_002412065.1_ASM241206v1_genomic	0.637196	TACK group	K00027	malate dehydrogenase (oxaloacetate-decarboxylating) [EC:1.1.1.38]
GG730049.1_57	GCA_002412065.1_ASM241206v1_genomic	0.600644	TACK group	K00525	ribonucleoside-diphosphate reductase alpha chain [EC:1.17.4.1]
GG730039.1_7	GCA_002412065.1_ASM241206v1_genomic	0.628885	Thermoplasmata	K25152	gliding motility-associated transport system ATP-binding protein
GG730050.1_6	GCA_002412065.1_ASM241206v1_genomic	0.506518	Clostridia	K01868	threonyl-tRNA synthetase [EC:6.1.1.3]
GG730039.1_47	GCA_002412065.1_ASM241206v1_genomic	0.604065	Sulfolobus sp. A20	K00111	glycerol-3-phosphate dehydrogenase [EC:1.1.5.3]
GG730078.1_13	GCA_002412065.1_ASM241206v1_genomic	0.566141	Methanobacterium sp. UBA299
GG730042.1_24	GCA_002412065.1_ASM241206v1_genomic	0.628053	Thermoplasmatales archaeon UBA513	K13985	N-acyl-phosphatidylethanolamine-hydrolysing phospholipase D [EC:3.1.4.54]
GG730040.1_91	GCA_002412065.1_ASM241206v1_genomic	0.543452	Thaumarchaeota archaeon UBA164	K00390	phosphoadenosine phosphosulfate reductase [EC:1.8.4.8 1.8.4.10]
GG730047.1_19	GCA_002412065.1_ASM241206v1_genomic	0.62546	Thaumarchaeota archaeon UBA164	K01903	succinyl-CoA synthetase beta subunit [EC:6.2.1.5]
GG730061.1_4	GCA_002412065.1_ASM241206v1_genomic	0.636338	Thaumarchaeota archaeon UBA164	K01903	succinyl-CoA synthetase beta subunit [EC:6.2.1.5]
GG730039.1_21	GCA_002412065.1_ASM241206v1_genomic	0.594651	unclassified Thermoplasmatales (miscellaneous)	K02347	DNA polymerase (family X)
GG730039.1_42	GCA_002412065.1_ASM241206v1_genomic	0.632121	unclassified Thermoplasmatales (miscellaneous)	K05592	ATP-dependent RNA helicase DeaD [EC:3.6.4.13]
GG730048.1_9	GCA_002412065.1_ASM241206v1_genomic	0.568462	unclassified Thermoplasmatales (miscellaneous)	K00239	succinate dehydrogenase / fumarate reductase, flavoprotein subunit [EC:1.3.5.1 1.3.5.4]
GG730039.1_25	GCA_002412065.1_ASM241206v1_genomic	0.608563	Candidatus Geothermarchaeota archaeon JdFR-13	K01494	dCTP deaminase [EC:3.5.4.13]
GG730074.1_19	GCA_002412065.1_ASM241206v1_genomic	0.629361	Thermoplasmatales archaeon B_DKE	K25152	gliding motility-associated transport system ATP-binding protein
GG730042.1_36	GCA_002412065.1_ASM241206v1_genomic	0.640606	Thermoplasmatales archaeon ARMAN	K00116	malate dehydrogenase (quinone) [EC:1.1.5.4]
GG730044.1_46	GCA_002412065.1_ASM241206v1_genomic	0.572179	Thermoplasmatales archaeon ARMAN	K00425	cytochrome bd ubiquinol oxidase subunit I [EC:7.1.1.7]
GG730047.1_10	GCA_002412065.1_ASM241206v1_genomic	0.63971	Thermoplasmatales archaeon ARMAN	K00520	mercuric reductase [EC:1.16.1.1]
GG730048.1_2	GCA_002412065.1_ASM241206v1_genomic	0.568357	Thermoplasmatales archaeon ARMAN	K03671	thioredoxin 1
GG730048.1_8	GCA_002412065.1_ASM241206v1_genomic	0.544676	Thermoplasmatales archaeon ARMAN	K00240	succinate dehydrogenase / fumarate reductase, iron-sulfur subunit [EC:1.3.5.1 1.3.5.4]
GG730075.1_24	GCA_002412065.1_ASM241206v1_genomic	0.631124	Thermoplasmatales archaeon ARMAN	K19784	chromate reductase, NAD(P)H dehydrogenase (quinone)
GG730042.1_51	GCA_002412065.1_ASM241206v1_genomic	0.527808	Candidatus Marsarchaeota G1 archaeon BE_D	K11645	fructose-bisphosphate aldolase, class I [EC:4.1.2.13]
GG730042.1_55	GCA_002412065.1_ASM241206v1_genomic	0.537063	Candidatus Marsarchaeota G2 archaeon ECH_B_1	K03787	5'-nucleotidase [EC:3.1.3.5]
GG730078.1_14	GCA_002412065.1_ASM241206v1_genomic	0.620626	Aigarchaeota archaeon NZ13_MG1	K00176	2-oxoglutarate ferredoxin oxidoreductase subunit delta [EC:1.2.7.3]
GG730072.1_2	GCA_002412065.1_ASM241206v1_genomic	0.566411	Bacteria	K00331	NADH-quinone oxidoreductase subunit B [EC:7.1.1.2]
GG730076.1_4	GCA_002412065.1_ASM241206v1_genomic	0.573803	Bacteroidia	K02612	ring-1,2-phenylacetyl-CoA epoxidase subunit PaaD
GG730038.1_23	GCA_002412065.1_ASM241206v1_genomic	0.570461	Candidatus Bathyarchaeota archaeon	K24012	acetate---CoA ligase (ADP-forming) [EC:6.2.1.13]
GG730047.1_3	GCA_002412065.1_ASM241206v1_genomic	0.640106	Candidatus Bathyarchaeota archaeon	K00052	3-isopropylmalate dehydrogenase [EC:1.1.1.85]
GG730063.1_2	GCA_002412065.1_ASM241206v1_genomic	0.535661	Candidatus Bathyarchaeota archaeon	K19802	L-Ala-D/L-Glu epimerase [EC:5.1.1.20]
GG730048.1_3	GCA_002412065.1_ASM241206v1_genomic	0.575164	Thaumarchaeota archaeon	K00174	2-oxoglutarate/2-oxoacid ferredoxin oxidoreductase subunit alpha [EC:1.2.7.3 1.2.7.11]
GG730067.1_4	GCA_002412065.1_ASM241206v1_genomic	0.640245	Thaumarchaeota archaeon	K03799	heat shock protein HtpX [EC:3.4.24.-]
GG730074.1_18	GCA_002412065.1_ASM241206v1_genomic	0.588262	Thaumarchaeota archaeon	K01990	ABC-2 type transport system ATP-binding protein
GG730078.1_6	GCA_002412065.1_ASM241206v1_genomic	0.628132	Aciduliprofundum sp.	K06994	putative drug exporter of the RND superfamily
GG730041.1_17	GCA_002412065.1_ASM241206v1_genomic	0.586921	Candidatus Methanoperedenaceae archaeon	K01495	GTP cyclohydrolase IA [EC:3.5.4.16]
GG730044.1_27	GCA_002412065.1_ASM241206v1_genomic	0.569694	Archaea	K03975	membrane-associated protein
GG730045.1_26	GCA_002412065.1_ASM241206v1_genomic	0.638001	Archaea	K01535	H+-transporting ATPase [EC:7.1.2.1]
GG730045.1_8	GCA_002412065.1_ASM241206v1_genomic	0.642806	Archaea	K06911	quercetin 2,3-dioxygenase [EC:1.13.11.24]
GG730047.1_20	GCA_002412065.1_ASM241206v1_genomic	0.534072	Archaea	K01902	succinyl-CoA synthetase alpha subunit [EC:6.2.1.5]
GG730049.1_52	GCA_002412065.1_ASM241206v1_genomic	0.608756	Archaea	K08167	MFS transporter, DHA2 family, multidrug resistance protein
GG730050.1_30	GCA_002412065.1_ASM241206v1_genomic	0.536962	Archaea	K02973	small subunit ribosomal protein S23e
GG730061.1_5	GCA_002412065.1_ASM241206v1_genomic	0.524087	Archaea	K01902	succinyl-CoA synthetase alpha subunit [EC:6.2.1.5]
GG730064.1_2	GCA_002412065.1_ASM241206v1_genomic	0.641369	Archaea	K18978	glyceraldehyde-3-phosphate dehydrogenase [NAD(P)+] [EC:1.2.1.90]
GG730075.1_20	GCA_002412065.1_ASM241206v1_genomic	0.638779	Archaea	K00065	2-dehydro-3-deoxy-D-gluconate 5-dehydrogenase [EC:1.1.1.127]
GG730059.1_2	GCA_002412065.1_ASM241206v1_genomic	0.623708	Tepidanaerobacter syntrophicus	K01744	aspartate ammonia-lyase [EC:4.3.1.1]
GG730039.1_35	GCA_002412065.1_ASM241206v1_genomic	0.619554	Thermoplasmatales	K04564	superoxide dismutase, Fe-Mn family [EC:1.15.1.1]
GG730042.1_33	GCA_002412065.1_ASM241206v1_genomic	0.547028	Thermoplasmatales	K03386	peroxiredoxin 2/4 [EC:1.11.1.24]
GG730047.1_9	GCA_002412065.1_ASM241206v1_genomic	0.624269	Thermoplasmatales	K01297	muramoyltetrapeptide carboxypeptidase [EC:3.4.17.13]
GG730048.1_5	GCA_002412065.1_ASM241206v1_genomic	0.630245	Thermoplasmatales	K01647	citrate synthase [EC:2.3.3.1]
GG730071.1_5	GCA_002412065.1_ASM241206v1_genomic	0.647042	Thermoplasmatales	K07386	putative endopeptidase [EC:3.4.24.-]
GG730044.1_14	GCA_002412065.1_ASM241206v1_genomic	0.576871	Thermoplasma	K01619	deoxyribose-phosphate aldolase [EC:4.1.2.4]
GG730046.1_21	GCA_002412065.1_ASM241206v1_genomic	0.567144	unclassified Sulfolobus	K00798	cob(I)alamin adenosyltransferase [EC:2.5.1.17]
GG730075.1_32	GCA_002412065.1_ASM241206v1_genomic	0.631628	Thermoplasma acidophilum DSM 1728	K06222	2,5-diketo-D-gluconate reductase B [EC:1.1.1.346]
GG730046.1_56	GCA_002412065.1_ASM241206v1_genomic	0.558617	Thermoplasma volcanium GSS1	K01507	inorganic pyrophosphatase [EC:3.6.1.1]
GG730077.1_13	GCA_002412065.1_ASM241206v1_genomic	0.597051	Euryarchaeota	K03165	DNA topoisomerase III [EC:5.6.2.1]
GG730051.1_8	GCA_002412065.1_ASM241206v1_genomic	0.573483	Sulfurihydrogenibium yellowstonense SS-5	K10773	endonuclease III [EC:4.2.99.18]
GG730044.1_56	GCA_002412065.1_ASM241206v1_genomic	0.625289	Ferroglobus placidus DSM 10642	K21929	uracil-DNA glycosylase [EC:3.2.2.27]
GG730068.1_4	GCA_002412065.1_ASM241206v1_genomic	0.610639	Desulfosporosinus acidiphilus SJ4	K07071	uncharacterized protein
GG730050.1_22	GCA_002412065.1_ASM241206v1_genomic	0.622884	Thaumarchaeota	K06929	uncharacterized protein
GG730072.1_9	GCA_002412065.1_ASM241206v1_genomic	0.501047	Thaumarchaeota	K09014	Fe-S cluster assembly protein SufB
GG730040.1_96	GCA_002412065.1_ASM241206v1_genomic	0.595535	Thermoanaerobacterales	K04567	lysyl-tRNA synthetase, class II [EC:6.1.1.6]
GG730044.1_40	GCA_002412065.1_ASM241206v1_genomic	0.548185	Methanosarcina barkeri CM1	K01834	2,3-bisphosphoglycerate-dependent phosphoglycerate mutase [EC:5.4.2.11]
GG730067.1_1	GCA_002412065.1_ASM241206v1_genomic	0.532694	Bacteroides	K03687	molecular chaperone GrpE
GG730049.1_49	GCA_002412065.1_ASM241206v1_genomic	0.554419	Sphingobacteriaceae
GG730039.1_37	GCA_002412065.1_ASM241206v1_genomic	0.625403	Methanobacterium lacus	K01990	ABC-2 type transport system ATP-binding protein
GG730041.1_47	GCA_002412065.1_ASM241206v1_genomic	0.59901	Ferroplasmaceae	K21567	ferredoxin/flavodoxin---NADP+ reductase [EC:1.18.1.2 1.19.1.1]
GG730038.1_21	GCA_002412065.1_ASM241206v1_genomic	0.546086	Acidianus hospitalis W1	K09129	uncharacterized protein
DAIE01000016.1_10	Ca.Parvarchaeota.UBA515	0.637356	Methanosarcina soligelidi	K00558	DNA (cytosine-5)-methyltransferase 1 [EC:2.1.1.37]	arCOG04157	L	Dcm	Site-specific DNA methylase
DAIE01000016.1_9	Ca.Parvarchaeota.UBA515	0.630777	Methanocella conradii HZ254	K07458	DNA mismatch endonuclease, patch repair protein [EC:3.1.-.-]	arCOG06555	L	Vsr	DNA G:T-mismatch repair endonuclease
DAIE01000031.1_5	Ca.Parvarchaeota.UBA515	0.62273	Nitratiruptor tergarcus DSM 16512	K06223	DNA adenine methylase [EC:2.1.1.72]	arCOG03416	L	Dam	Site-specific DNA methylase
DAIE01000009.1_34	Ca.Parvarchaeota.UBA515	0.518169	Treponema socranskii subsp. socranskii VPI DR56BR1116 = ATCC 35536	K01493	dCMP deaminase [EC:3.5.4.12]	arCOG01487	F	ComEB	Deoxycytidylate deaminase
DAIE01000013.1_12	Ca.Parvarchaeota.UBA515	0.555539	Candidatus Acidianus copahuensis	K01834	2,3-bisphosphoglycerate-dependent phosphoglycerate mutase [EC:5.4.2.11]	arCOG01993	G	GpmA	Phosphoglycerate mutase 1
DAIE01000028.1_6	Ca.Parvarchaeota.UBA515	0.591284	Sulfolobaceae	K09003	uncharacterized protein	arCOG04253	S	-	Uncharacterized protein
DAIE01000032.1_8	Ca.Parvarchaeota.UBA515	0.506261	Sulfolobaceae	K17313	trehalose transport system permease protein	arCOG00159	G	UgpE	ABC-type sugar transport system, permease component
DAIE01000009.1_17	Ca.Parvarchaeota.UBA515	0.630102	Firmicutes	K01876	aspartyl-tRNA synthetase [EC:6.1.1.12]	arCOG00406	J	AsnS	Aspartyl/asparaginyl-tRNA synthetase
DAIE01000001.1_5	Ca.Parvarchaeota.UBA515	0.63254	cellular organisms	K13953	alcohol dehydrogenase, propanol-preferring [EC:1.1.1.1]	arCOG01455	R	AdhP	Zn-dependent alcohol dehydrogenase
DAIE01000004.1_5	Ca.Parvarchaeota.UBA515	0.593425	cellular organisms	K00798	cob(I)alamin adenosyltransferase [EC:2.5.1.17]	arCOG00489	H	PduO	Cob(I)alamin adenosyltransferase
DAIE01000006.1_6	Ca.Parvarchaeota.UBA515	0.489836	cellular organisms	K06878	tRNA-binding protein	arCOG01136	R	ARC1	EMAP domain RNA-binding protein
DAIE01000007.1_26	Ca.Parvarchaeota.UBA515	0.6025	cellular organisms	K00332	NADH-quinone oxidoreductase subunit C [EC:7.1.1.2]	arCOG01551	C	NuoC	NADH dehydrogenase subunit C
DAIE01000007.1_27	Ca.Parvarchaeota.UBA515	0.622001	cellular organisms	K00333	NADH-quinone oxidoreductase subunit D [EC:7.1.1.2]	arCOG01548	C	NuoD	NADH dehydrogenase subunit D
DAIE01000007.1_28	Ca.Parvarchaeota.UBA515	0.637337	cellular organisms	K00337	NADH-quinone oxidoreductase subunit H [EC:7.1.1.2]	arCOG01546	C	NuoH	NADH dehydrogenase subunit H
DAIE01000022.1_4	Ca.Parvarchaeota.UBA515	0.544846	cellular organisms	K07304	peptide-methionine (S)-S-oxide reductase [EC:1.8.4.11]	arCOG02816	O	MsrA	Peptide methionine sulfoxide reductase
DAIE01000025.1_23	Ca.Parvarchaeota.UBA515	0.550364	cellular organisms	K03564	thioredoxin-dependent peroxiredoxin [EC:1.11.1.24]	arCOG00310	O	Bcp	Peroxiredoxin
DAIE01000025.1_27	Ca.Parvarchaeota.UBA515	0.58703	cellular organisms	K01142	exodeoxyribonuclease III [EC:3.1.11.2]	arCOG02207	L	XthA	Exonuclease III
DAIE01000025.1_44	Ca.Parvarchaeota.UBA515	0.580454	cellular organisms	K03686	molecular chaperone DnaJ	arCOG02846	O	DnaJ	DnaJ-class molecular chaperone
DAIE01000025.1_46	Ca.Parvarchaeota.UBA515	0.63538	cellular organisms	K03687	molecular chaperone GrpE	arCOG04772	O	GrpE	Molecular chaperone GrpE (heat shock protein)
DAIE01000027.1_30	Ca.Parvarchaeota.UBA515	0.586945	cellular organisms			arCOG06027	S	-	Uncharacterized protein, DUF488 family
DAIE01000029.1_40	Ca.Parvarchaeota.UBA515	0.595689	cellular organisms	K02049	NitT/TauT family transport system ATP-binding protein	arCOG00193	P	TauB	ABC-type nitrate/sulfonate/bicarbonate transport system, ATPase component
DAIE01000025.1_63	Ca.Parvarchaeota.UBA515	0.633002	Candidatus Aramenus sulfurataquae	K01535	H+-transporting ATPase [EC:7.1.2.1]	arCOG01578	P	MgtA	Cation transport ATPase
DAIE01000015.1_37	Ca.Parvarchaeota.UBA515	0.508504	Bacillales	K00342	NADH-quinone oxidoreductase subunit M [EC:7.1.1.2]	arCOG01538	C	NuoM	NADH dehydrogenase subunit M
DAIE01000030.1_30	Ca.Parvarchaeota.UBA515	0.609988	Nitrososphaeria	K00088	IMP dehydrogenase [EC:1.1.1.205]	arCOG00612	F	GuaB	IMP dehydrogenase/GMP reductase
DAIE01000007.1_33	Ca.Parvarchaeota.UBA515	0.512795	Cuniculiplasma divulgatum	K01533	P-type Cu2+ transporter [EC:7.2.2.9]	arCOG04507	P	ZntA	TRASH/YHS-like protein, metallochaperone
DAIE01000029.1_67	Ca.Parvarchaeota.UBA515	0.605801	unclassified Candidatus Bathyarchaeota	K01799	maleate isomerase [EC:5.2.1.1]	arCOG02004	Q	-	Maleate cis-trans isomerase
DAIE01000007.1_50	Ca.Parvarchaeota.UBA515	0.64784	Candidatus Kuenenia stuttgartiensis	K00763	nicotinate phosphoribosyltransferase [EC:6.3.4.21]	arCOG01481	H	PncB	Nicotinic acid phosphoribosyltransferase
DAIE01000017.1_29	Ca.Parvarchaeota.UBA515	0.584952	TACK group	K00174	2-oxoglutarate/2-oxoacid ferredoxin oxidoreductase subunit alpha [EC:1.2.7.3 1.2.7.11]	arCOG01606	C	PorA	Pyruvate:ferredoxin oxidoreductase or related 2-oxoacid:ferredoxin oxidoreductase, alpha subunit and gamma
DAIE01000024.1_11	Ca.Parvarchaeota.UBA515	0.61733	TACK group	K00525	ribonucleoside-diphosphate reductase alpha chain [EC:1.17.4.1]	arCOG04276	F	NrdA	Ribonucleotide reductase, alpha subunit
DAIE01000025.1_41	Ca.Parvarchaeota.UBA515	0.609465	TACK group	K25152	gliding motility-associated transport system ATP-binding protein	arCOG00194	V	CcmA	ABC-type multidrug transport system, ATPase component
DAIE01000007.1_41	Ca.Parvarchaeota.UBA515	0.63776	Thermoprotei	K00027	malate dehydrogenase (oxaloacetate-decarboxylating) [EC:1.1.1.38]	arCOG00853	C	SfcA	Malic enzyme
DAIE01000017.1_12	Ca.Parvarchaeota.UBA515	0.519414	Candidatus Kryptonia	K11717	cysteine desulfurase / selenocysteine lyase [EC:2.8.1.7 4.4.1.16]	arCOG00065	O	csdA	Selenocysteine lyase/Cysteine desulfurase
DAIE01000007.1_19	Ca.Parvarchaeota.UBA515	0.602667	Clostridia	K09013	Fe-S cluster assembly ATP-binding protein	arCOG04236	O	SufC	Cysteine desulfurase activator ATPase
DAIE01000017.1_38	Ca.Parvarchaeota.UBA515	0.54499	Candidatus Korarchaeota archaeon NZ13-K	K01480	agmatinase [EC:3.5.3.11]	arCOG01700	E	SpeB	Arginase family enzyme
DAIE01000022.1_2	Ca.Parvarchaeota.UBA515	0.637693	Thermoplasmatales archaeon UBA513	K13985	N-acyl-phosphatidylethanolamine-hydrolysing phospholipase D [EC:3.1.4.54]	arCOG00497	R	-	Zn-dependent hydrolase of the beta-lactamase fold
DAIE01000012.1_10	Ca.Parvarchaeota.UBA515	0.572091	Thaumarchaeota archaeon UBA164	K00390	phosphoadenosine phosphosulfate reductase [EC:1.8.4.8 1.8.4.10]	arCOG04586	E	CysH	3'-phosphoadenosine 5'-phosphosulfate sulfotransferase (PAPS reductase)/FAD synthetase or related enzyme
DAIE01000017.1_24	Ca.Parvarchaeota.UBA515	0.632484	Thaumarchaeota archaeon UBA164	K01903	succinyl-CoA synthetase beta subunit [EC:6.2.1.5]	arCOG01337	C	SucC	Succinyl-CoA synthetase, beta subunit
DAIE01000029.1_60	Ca.Parvarchaeota.UBA515	0.583616	Thaumarchaeota archaeon UBA164	K01126	glycerophosphoryl diester phosphodiesterase [EC:3.1.4.46]	arCOG00701	C	UgpQ	Glycerophosphoryl diester phosphodiesterase
DAIE01000036.1_15	Ca.Parvarchaeota.UBA515	0.609051	Thaumarchaeota archaeon UBA223	K03593	ATP-binding protein involved in chromosome partitioning	arCOG00585	D	Mrp	Mrp family protein, ATPase, contains iron-sulfur cluster
DAIE01000025.1_29	Ca.Parvarchaeota.UBA515	0.578354	unclassified Thermoplasmatales (miscellaneous)	K02347	DNA polymerase (family X)	arCOG00305	L	POL4	DNA polymerase IV (family X)
DAIE01000029.1_11	Ca.Parvarchaeota.UBA515	0.640677	unclassified Thermoplasmatales (miscellaneous)	K05592	ATP-dependent RNA helicase DeaD [EC:3.6.4.13]	arCOG00558	L	SrmB	Superfamily II DNA and RNA helicase
DAIE01000025.1_26	Ca.Parvarchaeota.UBA515	0.604885	Candidatus Geothermarchaeota archaeon JdFR-13	K01494	dCTP deaminase [EC:3.5.4.13]	arCOG04048	F	Dcd	Deoxycytidine deaminase
DAIE01000003.1_24	Ca.Parvarchaeota.UBA515	0.641841	Thermoplasmatales archaeon B_DKE	K06911	quercetin 2,3-dioxygenase [EC:1.13.11.24]	arCOG02935	R	-	Pirin-related protein
DAIE01000017.1_36	Ca.Parvarchaeota.UBA515	0.582594	Thermoplasmatales archaeon B_DKE	K00239	succinate dehydrogenase / fumarate reductase, flavoprotein subunit [EC:1.3.5.1 1.3.5.4]	arCOG00571	C	SdhA	Succinate dehydrogenase/fumarate reductase, flavoprotein subunit
DAIE01000029.1_46	Ca.Parvarchaeota.UBA515	0.636224	Thermoplasmatales archaeon B_DKE	K25152	gliding motility-associated transport system ATP-binding protein	arCOG00194	V	CcmA	ABC-type multidrug transport system, ATPase component
DAIE01000007.1_30	Ca.Parvarchaeota.UBA515	0.565014	Thermoplasmatales archaeon ARMAN	K01681	aconitate hydratase [EC:4.2.1.3]	arCOG01697	C	AcnA	Aconitase A
DAIE01000009.1_32	Ca.Parvarchaeota.UBA515	0.639984	Thermoplasmatales archaeon ARMAN	K00116	malate dehydrogenase (quinone) [EC:1.1.5.4]	arCOG00754	G	LhgO	L-2-hydroxyglutarate oxidase LhgO
DAIE01000013.1_4	Ca.Parvarchaeota.UBA515	0.506827	Thermoplasmatales archaeon ARMAN	K00425	cytochrome bd ubiquinol oxidase subunit I [EC:7.1.1.7]	arCOG02721	C	CydA	Cytochrome bd-type quinol oxidase, subunit 1
DAIE01000016.1_30	Ca.Parvarchaeota.UBA515	0.637199	Thermoplasmatales archaeon ARMAN	K07386	putative endopeptidase [EC:3.4.24.-]	arCOG05200	O	PepO	Predicted metalloendopeptidase
DAIE01000017.1_28	Ca.Parvarchaeota.UBA515	0.569656	Thermoplasmatales archaeon ARMAN	K03671	thioredoxin 1	arCOG01972	O	TrxA	Thiol-disulfide isomerase or thioredoxin
DAIE01000017.1_35	Ca.Parvarchaeota.UBA515	0.526478	Thermoplasmatales archaeon ARMAN	K00240	succinate dehydrogenase / fumarate reductase, iron-sulfur subunit [EC:1.3.5.1 1.3.5.4]	arCOG00962	C	FrdB	Succinate dehydrogenase/fumarate reductase, Fe-S protein subunit
DAIE01000029.1_28	Ca.Parvarchaeota.UBA515	0.63751	Thermoplasmatales archaeon ARMAN	K19784	chromate reductase, NAD(P)H dehydrogenase (quinone)	arCOG04624	R	-	Multimeric flavodoxin WrbA
DAIE01000036.1_26	Ca.Parvarchaeota.UBA515	0.63886	Thermoplasmatales archaeon ARMAN	K00520	mercuric reductase [EC:1.16.1.1]	arCOG01068	C	Lpd	Pyruvate/2-oxoglutarate dehydrogenase complex, dihydrolipoamide dehydrogenase (E3) component or related enzyme
DAIE01000007.1_11	Ca.Parvarchaeota.UBA515	0.533004	Candidatus Marsarchaeota	K03787	5'-nucleotidase [EC:3.1.3.5]	arCOG02303	R	SurE	Predicted acid phosphatase
DAIE01000007.1_7	Ca.Parvarchaeota.UBA515	0.528473	Candidatus Marsarchaeota G1 archaeon BE_D	K11645	fructose-bisphosphate aldolase, class I [EC:4.1.2.13]	arCOG04044	E	-	2-amino-3,7-dideoxy-D-threo-hept-6-ulosonic acid synthase, DhnA-aldolase family
DAIE01000032.1_5	Ca.Parvarchaeota.UBA515	0.624232	Candidatus Marsarchaeota G1 archaeon BE_D	K05546	mannosyl-oligosaccharide alpha-1,3-glucosidase [EC:3.2.1.207]	arCOG03663	G	-	Alpha-glucosidase, family 31 of glycosyl hydrolase
DAIE01000016.1_29	Ca.Parvarchaeota.UBA515	0.609238	Candidatus Marsarchaeota G2 archaeon ECH_B_1	K03741	arsenate reductase (thioredoxin) [EC:1.20.4.4]	arCOG04425	T	Wzb	Protein-tyrosine-phosphatase
DAIE01000027.1_29	Ca.Parvarchaeota.UBA515	0.622706	Aigarchaeota archaeon NZ13_MG1	K00176	2-oxoglutarate ferredoxin oxidoreductase subunit delta [EC:1.2.7.3]	arCOG04548	C	-	Ferredoxin
DAIE01000007.1_25	Ca.Parvarchaeota.UBA515	0.539335	Bacteria	K00331	NADH-quinone oxidoreductase subunit B [EC:7.1.1.2]	arCOG01554	C	NuoB	F420H2 dehydrogenase subunit, related to NADH:ubiquinone oxidoreductase 20 kD subunit
DAIE01000017.1_21	Ca.Parvarchaeota.UBA515	0.614751	Bacteria	K01744	aspartate ammonia-lyase [EC:4.3.1.1]	arCOG01750	E	AspA	Aspartate ammonia-lyase
DAIE01000029.1_55	Ca.Parvarchaeota.UBA515	0.52576	Bacteria	K03775	FKBP-type peptidyl-prolyl cis-trans isomerase SlyD [EC:5.2.1.8]	arCOG00981	O	SlpA	FKBP-type peptidyl-prolyl cis-trans isomerase 2
DAIE01000030.1_67	Ca.Parvarchaeota.UBA515	0.527712	Bacteria	K01874	methionyl-tRNA synthetase [EC:6.1.1.10]	arCOG00810	J	MetG	Methionyl-tRNA synthetase
DAIE01000033.1_6	Ca.Parvarchaeota.UBA515	0.570552	Bacteroidia	K02612	ring-1,2-phenylacetyl-CoA epoxidase subunit PaaD	arCOG01845	O	PaaD	Metal-sulfur cluster biosynthetic enzyme
DAIE01000007.1_31	Ca.Parvarchaeota.UBA515	0.644321	Candidatus Bathyarchaeota archaeon	K00052	3-isopropylmalate dehydrogenase [EC:1.1.1.85]	arCOG01163	C	LeuB	Isocitrate/isopropylmalate dehydrogenase
DAIE01000030.1_15	Ca.Parvarchaeota.UBA515	0.567383	Candidatus Bathyarchaeota archaeon	K24012	acetate---CoA ligase (ADP-forming) [EC:6.2.1.13]	arCOG01338	C	-	Acyl-CoA synthetase, ATP-grasp containing subunit
DAIE01000029.1_50	Ca.Parvarchaeota.UBA515	0.563298	Thaumarchaeota archaeon	K01990	ABC-2 type transport system ATP-binding protein	arCOG00194	V	CcmA	ABC-type multidrug transport system, ATPase component
DAIE01000006.1_10	Ca.Parvarchaeota.UBA515	0.580124	Candidatus Methanoperedenaceae archaeon	K01495	GTP cyclohydrolase IA [EC:3.5.4.16]	arCOG04542	H	FolE	GTP cyclohydrolase I
DAIE01000007.1_48	Ca.Parvarchaeota.UBA515	0.560772	Archaea	K01916	NAD+ synthase [EC:6.3.1.5]	arCOG00069	H	NadE	NH3-dependent NAD+ synthetase
DAIE01000017.1_25	Ca.Parvarchaeota.UBA515	0.52342	Archaea	K01902	succinyl-CoA synthetase alpha subunit [EC:6.2.1.5]	arCOG01339	C	SucD	Succinyl-CoA synthetase, alpha subunit
DAIE01000017.1_8	Ca.Parvarchaeota.UBA515	0.617314	Archaea	K06223	DNA adenine methylase [EC:2.1.1.72]	arCOG03416	L	Dam	Site-specific DNA methylase
DAIE01000025.1_50	Ca.Parvarchaeota.UBA515	0.641813	Archaea	K18978	glyceraldehyde-3-phosphate dehydrogenase [NAD(P)+] [EC:1.2.1.90]	arCOG01252	C	PutA	Lactaldehyde dehydrogenase, Succinate semialdehyde dehydrogenase or other NAD-dependent aldehyde dehydrogenase
DAIE01000027.1_12	Ca.Parvarchaeota.UBA515	0.535209	Archaea	K02973	small subunit ribosomal protein S23e	arCOG04255	J	RpsL	Ribosomal protein S12
DAIE01000028.1_5	Ca.Parvarchaeota.UBA515	0.61209	Archaea	K08167	MFS transporter, DHA2 family, multidrug resistance protein	arCOG00144	G	-	MFS family permease
DAIE01000029.1_44	Ca.Parvarchaeota.UBA515	0.64855	Archaea	K07566	L-threonylcarbamoyladenylate synthase [EC:2.7.7.87]	arCOG01952	J	SUA5	tRNA A37 threonylcarbamoyladenosine synthetase subunit TsaC/SUA5/YrdC
DAIE01000029.1_48	Ca.Parvarchaeota.UBA515	0.556714	Archaea	K05643	ATP-binding cassette, subfamily A (ABC1), member 3	arCOG00194	V	CcmA	ABC-type multidrug transport system, ATPase component
DAIE01000029.1_61	Ca.Parvarchaeota.UBA515	0.61943	Archaea	K00864	glycerol kinase [EC:2.7.1.30]	arCOG00024	C	GlpK	Glycerol kinase
DAIE01000032.1_7	Ca.Parvarchaeota.UBA515	0.629262	Archaea	K17314	trehalose transport system ATP-binding protein	arCOG00175	G	MalK	ABC-type sugar transport system, ATPase component
DAIE01000018.1_4	Ca.Parvarchaeota.UBA515	0.505221	Methanosarcinaceae	K01178	glucoamylase [EC:3.2.1.3]	arCOG03285	G	SGA1	Glycosyl hydrolase family 15
DAIE01000030.1_60	Ca.Parvarchaeota.UBA515	0.595545	Hydrogenothermaceae	K00873	pyruvate kinase [EC:2.7.1.40]	arCOG04120	G	PykF	Pyruvate kinase
DAIE01000029.1_15	Ca.Parvarchaeota.UBA515	0.599139	Sulfolobus	K00111	glycerol-3-phosphate dehydrogenase [EC:1.1.5.3]	arCOG00753	C	GlpA	Glycerol-3-phosphate dehydrogenase
DAIE01000007.1_38	Ca.Parvarchaeota.UBA515	0.627576	Thermoplasmatales	K01297	muramoyltetrapeptide carboxypeptidase [EC:3.4.17.13]	arCOG04676	V	LdcA	Uncharacterized protein, homolog of microcin C7 resistance protein MccF
DAIE01000016.1_28	Ca.Parvarchaeota.UBA515	0.632914	Thermoplasmatales			arCOG01907	S	AIM24	Uncharacterized protein, AIM24 family
DAIE01000017.1_31	Ca.Parvarchaeota.UBA515	0.632969	Thermoplasmatales	K01659	2-methylcitrate synthase [EC:2.3.3.5]	arCOG04237	C	GltA	Citrate synthase
DAIE01000036.1_27	Ca.Parvarchaeota.UBA515	0.517042	Thermoplasma	K03386	peroxiredoxin 2/4 [EC:1.11.1.24]	arCOG00312	O	AhpC	AhpC/TSA family peroxiredoxin
DAIE01000007.1_44	Ca.Parvarchaeota.UBA515	0.587319	Thermoplasma acidophilum DSM 1728	K06222	2,5-diketo-D-gluconate reductase B [EC:1.1.1.346]	arCOG01619	R	ARA1	Aldo/keto reductase, related to diketogulonate reductase
DAIE01000029.1_21	Ca.Parvarchaeota.UBA515	0.613284	Thermoplasma acidophilum DSM 1728	K06222	2,5-diketo-D-gluconate reductase B [EC:1.1.1.346]	arCOG01619	R	ARA1	Aldo/keto reductase, related to diketogulonate reductase
DAIE01000016.1_23	Ca.Parvarchaeota.UBA515	0.557206	Thermoplasma volcanium GSS1	K01507	inorganic pyrophosphatase [EC:3.6.1.1]	arCOG01711	C	Ppa	Inorganic pyrophosphatase
DAIE01000029.1_58	Ca.Parvarchaeota.UBA515	0.567338	Thermoplasma volcanium GSS1	K01619	deoxyribose-phosphate aldolase [EC:4.1.2.4]	arCOG04320	F	DeoC	Deoxyribose-phosphate aldolase
DAIE01000017.1_5	Ca.Parvarchaeota.UBA515	0.528142	Micromonosporaceae	K18369	alcohol dehydrogenase [EC:1.1.1.-]	arCOG01459	E	Tdh	Threonine dehydrogenase or related Zn-dependent dehydrogenase
DAIE01000030.1_26	Ca.Parvarchaeota.UBA515	0.517239	Euryarchaeota	K03724	ATP-dependent helicase Lhr and Lhr-like helicase [EC:3.6.4.-]	arCOG00557	R	Lhr	Lhr-like helicase
DAIE01000030.1_69	Ca.Parvarchaeota.UBA515	0.596641	Euryarchaeota	K03165	DNA topoisomerase III [EC:5.6.2.1]	arCOG01305	L	-	Topoisomerase DNA binding C4 zinc finger fused to uncharacterized N-terminal domain often associated with RecB-like endonuclease
DAIE01000025.1_49	Ca.Parvarchaeota.UBA515	0.648834	Amycolatopsis sp. ATCC 39116	K03366	meso-butanediol dehydrogenase / (S,S)-butanediol dehydrogenase / diacetyl reductase [EC:1.1.1.- 1.1.1.76 1.1.1.304]	arCOG01259	I	FabG	Short-chain alcohol dehydrogenase
DAIE01000007.1_46	Ca.Parvarchaeota.UBA515	0.518861	Aciduliprofundum boonei T469	K03918	L-lysine 6-transaminase [EC:2.6.1.36]	arCOG00915	E	GabT	4-aminobutyrate aminotransferase or related aminotransferase
DAIE01000009.1_12	Ca.Parvarchaeota.UBA515	0.623035	Ferroglobus placidus DSM 10642	K21929	uracil-DNA glycosylase [EC:3.2.2.27]	arCOG00905	L	-	Uracil-DNA glycosylase
DAIE01000027.1_4	Ca.Parvarchaeota.UBA515	0.631817	Thaumarchaeota	K06929	uncharacterized protein	arCOG04227	R	-	Predicted CoA-binding protein
DAIE01000029.1_17	Ca.Parvarchaeota.UBA515	0.500485	Thermoplasmatales archaeon I-plasma	K08166	MFS transporter, DHA2 family, methylenomycin A resistance protein	arCOG00144	G	-	MFS family permease
DAIE01000003.1_14	Ca.Parvarchaeota.UBA515	0.519972	Thermoanaerobacterales	K01868	threonyl-tRNA synthetase [EC:6.1.1.3]	arCOG00401	J	ThrS	Threonyl-tRNA synthetase
DAIE01000026.1_49	Ca.Parvarchaeota.UBA515	0.613821	Ferroplasmaceae	K21567	ferredoxin/flavodoxin---NADP+ reductase [EC:1.18.1.2 1.19.1.1]	arCOG01296	O	TrxB	Thioredoxin reductase
DRTY-7_201803_bins_63_scaffold_1_173	DRTY-7_201803_bins_63	0.561194	Crenarchaeota archaeon SCGC AAA471-B05	K01596	phosphoenolpyruvate carboxykinase (GTP) [EC:4.1.1.32]	arCOG05865	C	PepCK	Phosphoenolpyruvate carboxykinase, GTP-dependent
DRTY-7_201803_bins_63_scaffold_2_303	DRTY-7_201803_bins_63	0.648759	Candidatus Brocadiaceae	K00763	nicotinate phosphoribosyltransferase [EC:6.3.4.21]	arCOG01481	H	PncB	Nicotinic acid phosphoribosyltransferase
DRTY-7_201803_bins_63_scaffold_2_121	DRTY-7_201803_bins_63	0.525446	Candidatus Acidianus copahuensis	K01834	2,3-bisphosphoglycerate-dependent phosphoglycerate mutase [EC:5.4.2.11]	arCOG01993	G	GpmA	Phosphoglycerate mutase 1
DRTY-7_201803_bins_63_scaffold_1_168	DRTY-7_201803_bins_63	0.545201	Sulfolobaceae	K17313	trehalose transport system permease protein	arCOG00159	G	UgpE	ABC-type sugar transport system, permease component
DRTY-7_201803_bins_63_scaffold_1_404	DRTY-7_201803_bins_63	0.580395	Sulfolobaceae	K09003	uncharacterized protein	arCOG04253	S	-	Uncharacterized protein
DRTY-7_201803_bins_63_scaffold_1_163	DRTY-7_201803_bins_63	0.63424	cellular organisms	K13953	alcohol dehydrogenase, propanol-preferring [EC:1.1.1.1]	arCOG01455	R	AdhP	Zn-dependent alcohol dehydrogenase
DRTY-7_201803_bins_63_scaffold_1_193	DRTY-7_201803_bins_63	0.604996	cellular organisms	K02049	NitT/TauT family transport system ATP-binding protein	arCOG00193	P	TauB	ABC-type nitrate/sulfonate/bicarbonate transport system, ATPase component
DRTY-7_201803_bins_63_scaffold_1_312	DRTY-7_201803_bins_63	0.619215	cellular organisms	K00864	glycerol kinase [EC:2.7.1.30]	arCOG00024	C	GlpK	Glycerol kinase
DRTY-7_201803_bins_63_scaffold_1_334	DRTY-7_201803_bins_63	0.567034	cellular organisms	K03564	thioredoxin-dependent peroxiredoxin [EC:1.11.1.24]	arCOG00310	O	Bcp	Peroxiredoxin
DRTY-7_201803_bins_63_scaffold_1_485	DRTY-7_201803_bins_63	0.602355	cellular organisms	K01515	ADP-ribose pyrophosphatase [EC:3.6.1.13 3.6.1.-]	arCOG01073	L	-	NUDIX family hydrolase
DRTY-7_201803_bins_63_scaffold_2_111	DRTY-7_201803_bins_63	0.414545	cellular organisms	K07305	peptide-methionine (R)-S-oxide reductase [EC:1.8.4.12]	arCOG02815	O	-	Conserved domain frequently associated with peptide methionine sulfoxide reductase
DRTY-7_201803_bins_63_scaffold_2_112	DRTY-7_201803_bins_63	0.452988	cellular organisms	K12267	peptide methionine sulfoxide reductase msrA/msrB [EC:1.8.4.11 1.8.4.12]	arCOG02816	O	MsrA	Peptide methionine sulfoxide reductase
DRTY-7_201803_bins_63_scaffold_2_217	DRTY-7_201803_bins_63	0.570832	cellular organisms	K11717	cysteine desulfurase / selenocysteine lyase [EC:2.8.1.7 4.4.1.16]	arCOG00065	O	csdA	Selenocysteine lyase/Cysteine desulfurase
DRTY-7_201803_bins_63_scaffold_2_273	DRTY-7_201803_bins_63	0.552012	cellular organisms	K00331	NADH-quinone oxidoreductase subunit B [EC:7.1.1.2]	arCOG01554	C	NuoB	F420H2 dehydrogenase subunit, related to NADH:ubiquinone oxidoreductase 20 kD subunit
DRTY-7_201803_bins_63_scaffold_2_275	DRTY-7_201803_bins_63	0.617901	cellular organisms	K00333	NADH-quinone oxidoreductase subunit D [EC:7.1.1.2]	arCOG01548	C	NuoD	NADH dehydrogenase subunit D
DRTY-7_201803_bins_63_scaffold_2_276	DRTY-7_201803_bins_63	0.64167	cellular organisms	K00337	NADH-quinone oxidoreductase subunit H [EC:7.1.1.2]	arCOG01546	C	NuoH	NADH dehydrogenase subunit H
DRTY-7_201803_bins_63_scaffold_2_66	DRTY-7_201803_bins_63	0.612608	cellular organisms	K01495	GTP cyclohydrolase IA [EC:3.5.4.16]	arCOG04542	H	FolE	GTP cyclohydrolase I
DRTY-7_201803_bins_63_scaffold_2_163	DRTY-7_201803_bins_63	0.521633	Treponema	K01493	dCMP deaminase [EC:3.5.4.12]	arCOG01487	F	ComEB	Deoxycytidylate deaminase
DRTY-7_201803_bins_63_scaffold_1_323	DRTY-7_201803_bins_63	0.61662	Cuniculiplasma	K04564	superoxide dismutase, Fe-Mn family [EC:1.15.1.1]	arCOG04147	P	SodA	Superoxide dismutase
DRTY-7_201803_bins_63_scaffold_1_313	DRTY-7_201803_bins_63	0.610044	TACK group	K01126	glycerophosphoryl diester phosphodiesterase [EC:3.1.4.46]	arCOG00701	C	UgpQ	Glycerophosphoryl diester phosphodiesterase
DRTY-7_201803_bins_63_scaffold_1_361	DRTY-7_201803_bins_63	0.645281	TACK group	K03799	heat shock protein HtpX [EC:3.4.24.-]	arCOG01331	O	HtpX	Zn-dependent protease with chaperone function
DRTY-7_201803_bins_63_scaffold_1_398	DRTY-7_201803_bins_63	0.619494	TACK group	K00525	ribonucleoside-diphosphate reductase alpha chain [EC:1.17.4.1]	arCOG04276	F	NrdA	Ribonucleotide reductase, alpha subunit
DRTY-7_201803_bins_63_scaffold_2_241	DRTY-7_201803_bins_63	0.541579	TACK group	K01480	agmatinase [EC:3.5.3.11]	arCOG01700	E	SpeB	Arginase family enzyme
DRTY-7_201803_bins_63_scaffold_2_279	DRTY-7_201803_bins_63	0.643988	TACK group	K10978	methanogen homoisocitrate dehydrogenase [EC:1.1.1.87 1.1.1.-]	arCOG01163	C	LeuB	Isocitrate/isopropylmalate dehydrogenase
DRTY-7_201803_bins_63_scaffold_2_293	DRTY-7_201803_bins_63	0.63289	TACK group	K00027	malate dehydrogenase (oxaloacetate-decarboxylating) [EC:1.1.1.38]	arCOG00853	C	SfcA	Malic enzyme
DRTY-7_201803_bins_63_scaffold_2_301	DRTY-7_201803_bins_63	0.587311	TACK group	K01916	NAD+ synthase [EC:6.3.1.5]	arCOG00069	H	NadE	NH3-dependent NAD+ synthetase
DRTY-7_201803_bins_63_scaffold_1_321	DRTY-7_201803_bins_63	0.553321	Thermoprotei	K25189	pyoluteorin transport system ATP-binding protein	arCOG00194	V	CcmA	ABC-type multidrug transport system, ATPase component
DRTY-7_201803_bins_63_scaffold_2_389	DRTY-7_201803_bins_63	0.62725	Thermoprotei	K00798	cob(I)alamin adenosyltransferase [EC:2.5.1.17]	arCOG00489	H	PduO	Cob(I)alamin adenosyltransferase
DRTY-7_201803_bins_63_scaffold_1_125	DRTY-7_201803_bins_63	0.50227	Clostridia	K01868	threonyl-tRNA synthetase [EC:6.1.1.3]	arCOG00401	J	ThrS	Threonyl-tRNA synthetase
DRTY-7_201803_bins_63_scaffold_1_364	DRTY-7_201803_bins_63	0.611742	Peptococcaceae	K07071	uncharacterized protein	arCOG03096	R	-	NAD dependent epimerase/dehydratase family enzyme
DRTY-7_201803_bins_63_scaffold_1_380	DRTY-7_201803_bins_63	0.578292	Thermoplasmata archaeon	K13522	bifunctional NMN adenylyltransferase/nudix hydrolase [EC:2.7.7.1 3.6.1.-]	arCOG01075	F	-	NUDIX family hydrolase
DRTY-7_201803_bins_63_scaffold_2_120	DRTY-7_201803_bins_63	0.637551	Thermoplasmatales archaeon UBA509	K07090	uncharacterized protein	arCOG02050	P	-	Sulfite exporter, TauE/SafE family
DRTY-7_201803_bins_63_scaffold_2_176	DRTY-7_201803_bins_63	0.635237	Thermoplasmatales archaeon UBA513	K13985	N-acyl-phosphatidylethanolamine-hydrolysing phospholipase D [EC:3.1.4.54]	arCOG00497	R	-	Zn-dependent hydrolase of the beta-lactamase fold
DRTY-7_201803_bins_63_scaffold_1_352	DRTY-7_201803_bins_63	0.627088	Thermoplasmata archaeon UBA184	K25152	gliding motility-associated transport system ATP-binding protein	arCOG00194	V	CcmA	ABC-type multidrug transport system, ATPase component
DRTY-7_201803_bins_63_scaffold_2_330	DRTY-7_201803_bins_63	0.514493	Thaumarchaeota archaeon UBA141	K01772	protoporphyrin/coproporphyrin ferrochelatase [EC:4.98.1.1 4.99.1.9]	arCOG05373	H	HemH	Protoheme ferro-lyase
DRTY-7_201803_bins_63_scaffold_1_467	DRTY-7_201803_bins_63	0.569079	Thaumarchaeota archaeon UBA164	K00390	phosphoadenosine phosphosulfate reductase [EC:1.8.4.8 1.8.4.10]	arCOG04586	E	CysH	3'-phosphoadenosine 5'-phosphosulfate sulfotransferase (PAPS reductase)/FAD synthetase or related enzyme
DRTY-7_201803_bins_63_scaffold_2_228	DRTY-7_201803_bins_63	0.627926	Thaumarchaeota archaeon UBA164	K01903	succinyl-CoA synthetase beta subunit [EC:6.2.1.5]	arCOG01337	C	SucC	Succinyl-CoA synthetase, beta subunit
DRTY-7_201803_bins_63_scaffold_2_229	DRTY-7_201803_bins_63	0.514498	Thaumarchaeota archaeon UBA164	K01902	succinyl-CoA synthetase alpha subunit [EC:6.2.1.5]	arCOG01339	C	SucD	Succinyl-CoA synthetase, alpha subunit
DRTY-7_201803_bins_63_scaffold_2_168	DRTY-7_201803_bins_63	0.604047	Thaumarchaeota archaeon UBA223	K03593	ATP-binding protein involved in chromosome partitioning	arCOG00585	D	Mrp	Mrp family protein, ATPase, contains iron-sulfur cluster
DRTY-7_201803_bins_63_scaffold_1_309	DRTY-7_201803_bins_63	0.631799	unclassified Thermoplasmatales (miscellaneous)	K05592	ATP-dependent RNA helicase DeaD [EC:3.6.4.13]	arCOG00558	L	SrmB	Superfamily II DNA and RNA helicase
DRTY-7_201803_bins_63_scaffold_2_237	DRTY-7_201803_bins_63	0.579348	unclassified Thermoplasmatales (miscellaneous)	K00239	succinate dehydrogenase / fumarate reductase, flavoprotein subunit [EC:1.3.5.1 1.3.5.4]	arCOG00571	C	SdhA	Succinate dehydrogenase/fumarate reductase, flavoprotein subunit
DRTY-7_201803_bins_63_scaffold_1_356	DRTY-7_201803_bins_63	0.570421	Archaeoglobus sp. JdFR-22	K03686	molecular chaperone DnaJ	arCOG02846	O	DnaJ	DnaJ-class molecular chaperone
DRTY-7_201803_bins_63_scaffold_1_337	DRTY-7_201803_bins_63	0.626474	Candidatus Geothermarchaeota archaeon JdFR-13	K01494	dCTP deaminase [EC:3.5.4.13]	arCOG04048	F	Dcd	Deoxycytidine deaminase
DRTY-7_201803_bins_63_scaffold_1_138	DRTY-7_201803_bins_63	0.643542	Thermoplasmatales archaeon B_DKE	K06911	quercetin 2,3-dioxygenase [EC:1.13.11.24]	arCOG02935	R	-	Pirin-related protein
DRTY-7_201803_bins_63_scaffold_1_204	DRTY-7_201803_bins_63	0.629102	Thermoplasmatales archaeon B_DKE	K25152	gliding motility-associated transport system ATP-binding protein	arCOG00194	V	CcmA	ABC-type multidrug transport system, ATPase component
DRTY-7_201803_bins_63_scaffold_1_280	DRTY-7_201803_bins_63	0.517153	Thermoplasmatales archaeon ARMAN	K17816	8-oxo-dGTP diphosphatase / 2-hydroxy-dATP diphosphatase [EC:3.6.1.55 3.6.1.56]	arCOG01074	L	-	NUDIX family hydrolase
DRTY-7_201803_bins_63_scaffold_1_286	DRTY-7_201803_bins_63	0.633174	Thermoplasmatales archaeon ARMAN	K19784	chromate reductase, NAD(P)H dehydrogenase (quinone)	arCOG04624	R	-	Multimeric flavodoxin WrbA
DRTY-7_201803_bins_63_scaffold_1_335	DRTY-7_201803_bins_63	0.521422	Thermoplasmatales archaeon ARMAN	K10773	endonuclease III [EC:4.2.99.18]	arCOG00459	L	Nth	EndoIII-related endonuclease
DRTY-7_201803_bins_63_scaffold_1_341	DRTY-7_201803_bins_63	0.592255	Thermoplasmatales archaeon ARMAN	K02347	DNA polymerase (family X)	arCOG00305	L	POL4	DNA polymerase IV (family X)
DRTY-7_201803_bins_63_scaffold_2_127	DRTY-7_201803_bins_63	0.590618	Thermoplasmatales archaeon ARMAN	K00425	cytochrome bd ubiquinol oxidase subunit I [EC:7.1.1.7]	arCOG02721	C	CydA	Cytochrome bd-type quinol oxidase, subunit 1
DRTY-7_201803_bins_63_scaffold_2_161	DRTY-7_201803_bins_63	0.639951	Thermoplasmatales archaeon ARMAN	K00116	malate dehydrogenase (quinone) [EC:1.1.5.4]	arCOG00754	G	LhgO	L-2-hydroxyglutarate oxidase LhgO
DRTY-7_201803_bins_63_scaffold_2_230	DRTY-7_201803_bins_63	0.582949	Thermoplasmatales archaeon ARMAN	K03671	thioredoxin 1	arCOG01972	O	TrxA	Thiol-disulfide isomerase or thioredoxin
DRTY-7_201803_bins_63_scaffold_2_278	DRTY-7_201803_bins_63	0.552531	Thermoplasmatales archaeon ARMAN	K01681	aconitate hydratase [EC:4.2.1.3]	arCOG01697	C	AcnA	Aconitase A
DRTY-7_201803_bins_63_scaffold_2_285	DRTY-7_201803_bins_63	0.638182	Thermoplasmatales archaeon ARMAN	K00520	mercuric reductase [EC:1.16.1.1]	arCOG01068	C	Lpd	Pyruvate/2-oxoglutarate dehydrogenase complex, dihydrolipoamide dehydrogenase (E3) component or related enzyme
DRTY-7_201803_bins_63_scaffold_1_165	DRTY-7_201803_bins_63	0.615607	Candidatus Marsarchaeota G1 archaeon BE_D	K01811	alpha-D-xyloside xylohydrolase [EC:3.2.1.177]	arCOG03663	G	-	Alpha-glucosidase, family 31 of glycosyl hydrolase
DRTY-7_201803_bins_63_scaffold_2_255	DRTY-7_201803_bins_63	0.523577	Candidatus Marsarchaeota G1 archaeon BE_D	K11645	fructose-bisphosphate aldolase, class I [EC:4.1.2.13]	arCOG04044	E	-	2-amino-3,7-dideoxy-D-threo-hept-6-ulosonic acid synthase, DhnA-aldolase family
DRTY-7_201803_bins_63_scaffold_2_259	DRTY-7_201803_bins_63	0.550764	Candidatus Marsarchaeota G2 archaeon ECH_B_1	K03787	5'-nucleotidase [EC:3.1.3.5]	arCOG02303	R	SurE	Predicted acid phosphatase
DRTY-7_201803_bins_63_scaffold_1_79	DRTY-7_201803_bins_63	0.623592	Aigarchaeota archaeon NZ13_MG1	K00176	2-oxoglutarate ferredoxin oxidoreductase subunit delta [EC:1.2.7.3]	arCOG04548	C	-	Ferredoxin
DRTY-7_201803_bins_63_scaffold_2_143	DRTY-7_201803_bins_63	0.632703	Bacteria	K01876	aspartyl-tRNA synthetase [EC:6.1.1.12]	arCOG00406	J	AsnS	Aspartyl/asparaginyl-tRNA synthetase
DRTY-7_201803_bins_63_scaffold_2_225	DRTY-7_201803_bins_63	0.603346	Bacteria	K01744	aspartate ammonia-lyase [EC:4.3.1.1]	arCOG01750	E	AspA	Aspartate ammonia-lyase
DRTY-7_201803_bins_63_scaffold_2_274	DRTY-7_201803_bins_63	0.619401	Bacteria	K00332	NADH-quinone oxidoreductase subunit C [EC:7.1.1.2]	arCOG01551	C	NuoC	NADH dehydrogenase subunit C
DRTY-7_201803_bins_63_scaffold_1_589	DRTY-7_201803_bins_63	0.585713	Bacteroidia	K02612	ring-1,2-phenylacetyl-CoA epoxidase subunit PaaD	arCOG01845	O	PaaD	Metal-sulfur cluster biosynthetic enzyme
DRTY-7_201803_bins_63_scaffold_1_270	DRTY-7_201803_bins_63	0.505488	Candidatus Bathyarchaeota archaeon	K01990	ABC-2 type transport system ATP-binding protein	arCOG00194	V	CcmA	ABC-type multidrug transport system, ATPase component
DRTY-7_201803_bins_63_scaffold_1_61	DRTY-7_201803_bins_63	0.55422	Candidatus Bathyarchaeota archaeon	K24012	acetate---CoA ligase (ADP-forming) [EC:6.2.1.13]	arCOG01338	C	-	Acyl-CoA synthetase, ATP-grasp containing subunit
DRTY-7_201803_bins_63_scaffold_1_205	DRTY-7_201803_bins_63	0.581567	Thaumarchaeota archaeon	K01990	ABC-2 type transport system ATP-binding protein	arCOG00194	V	CcmA	ABC-type multidrug transport system, ATPase component
DRTY-7_201803_bins_63_scaffold_1_285	DRTY-7_201803_bins_63	0.640634	Thaumarchaeota archaeon	K22227	AdoMet-dependent heme synthase [EC:1.3.98.6]	arCOG00938	R	-	Radical SAM superfamily enzyme
DRTY-7_201803_bins_63_scaffold_2_231	DRTY-7_201803_bins_63	0.573704	Thaumarchaeota archaeon	K00174	2-oxoglutarate/2-oxoacid ferredoxin oxidoreductase subunit alpha [EC:1.2.7.3 1.2.7.11]	arCOG01606	C	PorA	Pyruvate:ferredoxin oxidoreductase or related 2-oxoacid:ferredoxin oxidoreductase, alpha subunit and gamma
DRTY-7_201803_bins_63_scaffold_1_235	DRTY-7_201803_bins_63	0.529597	Candidatus Lokiarchaeota archaeon	K07075	uncharacterized protein	arCOG05024	V	-	HEPN domain containing protein
DRTY-7_201803_bins_63_scaffold_1_279	DRTY-7_201803_bins_63	0.638283	Candidatus Thorarchaeota archaeon	K00065	2-dehydro-3-deoxy-D-gluconate 5-dehydrogenase [EC:1.1.1.127]	arCOG01259	I	FabG	Short-chain alcohol dehydrogenase
DRTY-7_201803_bins_63_scaffold_1_157	DRTY-7_201803_bins_63	0.638421	Archaea	K01535	H+-transporting ATPase [EC:7.1.2.1]	arCOG01578	P	MgtA	Cation transport ATPase
DRTY-7_201803_bins_63_scaffold_1_169	DRTY-7_201803_bins_63	0.629114	Archaea	K17314	trehalose transport system ATP-binding protein	arCOG00175	G	MalK	ABC-type sugar transport system, ATPase component
DRTY-7_201803_bins_63_scaffold_1_339	DRTY-7_201803_bins_63	0.602546	Archaea	K01142	exodeoxyribonuclease III [EC:3.1.11.2]	arCOG02207	L	XthA	Exonuclease III
DRTY-7_201803_bins_63_scaffold_1_403	DRTY-7_201803_bins_63	0.613677	Archaea	K08167	MFS transporter, DHA2 family, multidrug resistance protein	arCOG00144	G	-	MFS family permease
DRTY-7_201803_bins_63_scaffold_2_101	DRTY-7_201803_bins_63	0.554324	Archaea	K01619	deoxyribose-phosphate aldolase [EC:4.1.2.4]	arCOG04320	F	DeoC	Deoxyribose-phosphate aldolase
DRTY-7_201803_bins_63_scaffold_2_137	DRTY-7_201803_bins_63	0.633342	Archaea	K21929	uracil-DNA glycosylase [EC:3.2.2.27]	arCOG00905	L	-	Uracil-DNA glycosylase
DRTY-7_201803_bins_63_scaffold_2_267	DRTY-7_201803_bins_63	0.501081	Archaea	K09014	Fe-S cluster assembly protein SufB	arCOG01715	O	SufB	Cysteine desulfurase activator SufB
DRTY-7_201803_bins_63_scaffold_1_319	DRTY-7_201803_bins_63	0.630431	Methanobacterium	K01990	ABC-2 type transport system ATP-binding protein	arCOG00194	V	CcmA	ABC-type multidrug transport system, ATPase component
DRTY-7_201803_bins_63_scaffold_1_78	DRTY-7_201803_bins_63	0.567099	Methanobacterium			arCOG06027	S	-	Uncharacterized protein, DUF488 family
DRTY-7_201803_bins_63_scaffold_2_90	DRTY-7_201803_bins_63	0.561322	Methanococcales	K01711	GDPmannose 4,6-dehydratase [EC:4.2.1.47]	arCOG01373	M	Gmd	GDP-D-mannose dehydratase
DRTY-7_201803_bins_63_scaffold_1_98	DRTY-7_201803_bins_63	0.566832	Thermoproteaceae	K02973	small subunit ribosomal protein S23e	arCOG04255	J	RpsL	Ribosomal protein S12
DRTY-7_201803_bins_63_scaffold_1_303	DRTY-7_201803_bins_63	0.611415	Sulfolobus	K00111	glycerol-3-phosphate dehydrogenase [EC:1.1.5.3]	arCOG00753	C	GlpA	Glycerol-3-phosphate dehydrogenase
DRTY-7_201803_bins_63_scaffold_1_586	DRTY-7_201803_bins_63	0.633396	Thermoplasmatales			arCOG01907	S	AIM24	Uncharacterized protein, AIM24 family
DRTY-7_201803_bins_63_scaffold_2_233	DRTY-7_201803_bins_63	0.633361	Thermoplasmatales	K01659	2-methylcitrate synthase [EC:2.3.3.5]	arCOG04237	C	GltA	Citrate synthase
DRTY-7_201803_bins_63_scaffold_2_236	DRTY-7_201803_bins_63	0.539729	Thermoplasmatales	K00240	succinate dehydrogenase / fumarate reductase, iron-sulfur subunit [EC:1.3.5.1 1.3.5.4]	arCOG00962	C	FrdB	Succinate dehydrogenase/fumarate reductase, Fe-S protein subunit
DRTY-7_201803_bins_63_scaffold_2_310	DRTY-7_201803_bins_63	0.645584	Thermoplasmatales	K07386	putative endopeptidase [EC:3.4.24.-]	arCOG05200	O	PepO	Predicted metalloendopeptidase
DRTY-7_201803_bins_63_scaffold_2_284	DRTY-7_201803_bins_63	0.625425	Thermoplasma	K01297	muramoyltetrapeptide carboxypeptidase [EC:3.4.17.13]	arCOG04676	V	LdcA	Uncharacterized protein, homolog of microcin C7 resistance protein MccF
DRTY-7_201803_bins_63_scaffold_1_358	DRTY-7_201803_bins_63	0.63486	Pedobacter sp. SYP-B3415	K03687	molecular chaperone GrpE	arCOG04772	O	GrpE	Molecular chaperone GrpE (heat shock protein)
DRTY-7_201803_bins_63_scaffold_2_232	DRTY-7_201803_bins_63	0.645327	unclassified Thermocladium	K00175	2-oxoglutarate/2-oxoacid ferredoxin oxidoreductase subunit beta [EC:1.2.7.3 1.2.7.11]	arCOG01599	C	PorB	Pyruvate:ferredoxin oxidoreductase or related 2-oxoacid:ferredoxin oxidoreductase, beta subunit
DRTY-7_201803_bins_63_scaffold_1_202	DRTY-7_201803_bins_63	0.644184	Sulfurisphaera tokodaii str. 7	K07566	L-threonylcarbamoyladenylate synthase [EC:2.7.7.87]	arCOG01952	J	SUA5	tRNA A37 threonylcarbamoyladenosine synthetase subunit TsaC/SUA5/YrdC
DRTY-7_201803_bins_63_scaffold_1_294	DRTY-7_201803_bins_63	0.619353	Thermoplasma acidophilum DSM 1728	K06222	2,5-diketo-D-gluconate reductase B [EC:1.1.1.346]	arCOG01619	R	ARA1	Aldo/keto reductase, related to diketogulonate reductase
DRTY-7_201803_bins_63_scaffold_2_297	DRTY-7_201803_bins_63	0.56605	Thermoplasma acidophilum DSM 1728	K06222	2,5-diketo-D-gluconate reductase B [EC:1.1.1.346]	arCOG01619	R	ARA1	Aldo/keto reductase, related to diketogulonate reductase
DRTY-7_201803_bins_63_scaffold_2_327	DRTY-7_201803_bins_63	0.558617	Thermoplasma volcanium GSS1	K01507	inorganic pyrophosphatase [EC:3.6.1.1]	arCOG01711	C	Ppa	Inorganic pyrophosphatase
DRTY-7_201803_bins_63_scaffold_2_88	DRTY-7_201803_bins_63	0.640782	Acidiplasma	K01784	UDP-glucose 4-epimerase [EC:5.1.3.2]	arCOG01369	M	WcaG	Nucleoside-diphosphate-sugar epimerase
DRTY-7_201803_bins_63_scaffold_2_84	DRTY-7_201803_bins_63	0.623333	Halopelagius inordinatus	K08678	UDP-glucuronate decarboxylase [EC:4.1.1.35]	arCOG01369	M	WcaG	Nucleoside-diphosphate-sugar epimerase
DRTY-7_201803_bins_63_scaffold_1_484	DRTY-7_201803_bins_63	0.642802	Pseudogulbenkiania	K00954	pantetheine-phosphate adenylyltransferase [EC:2.7.7.3]
DRTY-7_201803_bins_63_scaffold_1_107	DRTY-7_201803_bins_63	0.636177	Thaumarchaeota	K06929	uncharacterized protein	arCOG04227	R	-	Predicted CoA-binding protein
DRTY-7_201803_bins_63_scaffold_1_464	DRTY-7_201803_bins_63	0.596947	Thermoanaerobacterales	K04567	lysyl-tRNA synthetase, class II [EC:6.1.1.6]	arCOG00408	J	LysU	Lysyl-tRNA synthetase (class II)
DRTY-7_201803_bins_63_scaffold_2_268	DRTY-7_201803_bins_63	0.566107	Streptosporangiales	K09013	Fe-S cluster assembly ATP-binding protein	arCOG04236	O	SufC	Cysteine desulfurase activator ATPase
DRTY-7_201803_bins_63_scaffold_2_204	DRTY-7_201803_bins_63	0.572842	Cytophagaceae	K07319	adenine-specific DNA-methyltransferase [EC:2.1.1.72]	arCOG00115	L	-	DNA modification methylase
DRTY-7_201803_bins_63_scaffold_1_365	DRTY-7_201803_bins_63	0.641923	Methanothrix sp.	K18978	glyceraldehyde-3-phosphate dehydrogenase [NAD(P)+] [EC:1.2.1.90]	arCOG01252	C	PutA	Lactaldehyde dehydrogenase, Succinate semialdehyde dehydrogenase or other NAD-dependent aldehyde dehydrogenase
DRTY-7_201803_bins_63_scaffold_1_406	DRTY-7_201803_bins_63	0.55635	Bacteroidetes
DRTY-7_201803_bins_63_scaffold_2_349	DRTY-7_201803_bins_63	0.616825	Bacteroidetes	K07316	adenine-specific DNA-methyltransferase [EC:2.1.1.72]	arCOG00108	L	Mod	Adenine specific DNA methylase Mod
DRTY-7_201803_bins_63_scaffold_1_400	DRTY-7_201803_bins_63	0.588749	Barrientosiimonas humi	K02503	histidine triad (HIT) family protein	arCOG00419	F	Hit	HIT family hydrolase
DARG01000040.1_10	Ca.Parvarchaeota.UBA446	0.637356	Methanosarcina soligelidi	K00558	DNA (cytosine-5)-methyltransferase 1 [EC:2.1.1.37]
DARG01000040.1_9	Ca.Parvarchaeota.UBA446	0.626031	Methanocella conradii HZ254	K07458	DNA mismatch endonuclease, patch repair protein [EC:3.1.-.-]
DARG01000032.1_15	Ca.Parvarchaeota.UBA446	0.555539	Candidatus Acidianus copahuensis	K01834	2,3-bisphosphoglycerate-dependent phosphoglycerate mutase [EC:5.4.2.11]
DARG01000021.1_11	Ca.Parvarchaeota.UBA446	0.506261	Sulfolobaceae	K17313	trehalose transport system permease protein
[truncated: 2,091 more rows]
