# Supplementary material for: Metagenomic Discovery of “Candidatus Parvarchaeales”-Related Lineages Sheds Light on Adaptation and Diversification from Neutral-Thermal to Acidic-Mesothermal Environments
Source: mSystems. 2023 Mar 21;8(2):e01252-22. doi: 10.1128/msystems.01252-22 (PMC10134863; doi:10.1128/msystems.01252-22)
Supplement: TABLE S7 [file msystems.01252-22-s0009.xlsx]

## Sheet: ST7_ancestral_traits
Tree node	OGT (IVYWREL)	OGT (Tome)	pI bias	average pI	Ancestor node names
49	66.0909	56.9575	37.9055	8.06371	LJPCA
50	69.9736	58.4823	42.6496	8.12122	LJiHaCA
51	62.265	56.7593	43.3571	8.20973	LJiCA
52	61.8826	57.4948	41.309	8.1813
53	62.0536	57.567	41.5583	8.18646
54	60.302	56.9811	39.0312	8.13771
55	62.0981	57.2124	42.4844	8.21873
56	93.245	65.8397	57.2501	8.18901	LHaCA
57	93.5317	65.8953	57.1314	8.18638
58	93.5405	65.8954	57.1653	8.18659
59	93.5777	65.9068	57.2914	8.18695
60	93.5156	65.8842	57.0873	8.18653
61	92.8407	65.8562	57.821	8.17953
62	53.7274	52.1021	22.7987	7.88058	LReAcPaCA
63	68.4515	55.9316	17.994	7.78173	LReCA
64	68.526	55.876	17.6198	7.77521
65	68.5413	54.9347	17.7889	7.79361
66	43.5038	48.7238	17.7396	7.83249	LAcPaCA
67	45.8171	51.2952	11.6072	7.77681	LAcCA
68	42.5864	51.7141	13.5904	7.79236
69	37.6703	46.0513	17.8527	7.83248	LPaCA
70	36.4934	45.7223	18.1114	7.84906
71	31.949	46.6915	16.5317	7.82943
72	37.9843	43.9292	20.3279	7.91058
73	38.2205	43.9359	20.6619	7.92946
74	36.7541	43.4425	19.2157	7.90651
75	34.4803	44.6253	18.771	7.89947
76	34.5645	44.5986	18.6926	7.89834
77	34.2802	44.6907	18.9459	7.90198
78	35.4552	44.8857	20.3569	7.93581
79	35.2466	44.3921	19.4092	7.92447
80	34.8622	44.4489	19.4769	7.91116
81	37.8396	43.4081	20.1538	7.88278
82	36.3499	41.7946	14.6311	7.85456
83	36.7728	41.86	14.6023	7.86204
84	36.8059	42.4029	15.3303	7.86196
85	36.6966	42.707	15.5859	7.85173
86	36.6964	42.7086	15.5822	7.85167
87	38.2294	43.6674	21.7608	7.87896
88	38.6564	43.7424	25.3194	7.91294
89	38.6125	43.5682	25.436	7.9212
90	38.5961	43.5933	25.1509	7.91435
91	38.1069	43.6107	23.3378	7.89258
92	39.2066	44.0731	29.2281	7.9402
93	38.7863	44.2275	30.9456	7.94593
94	38.6609	44.3099	32.5457	7.95694
95	38.6619	44.3101	32.5449	7.95694
*Table S7. List of reconstructed ancestral traits including OGT (IVYWREL), OGT (Tome), pI bias, and average pI.
