# Supplementary material for: Metagenomic Discovery of “Candidatus Parvarchaeales”-Related Lineages Sheds Light on Adaptation and Diversification from Neutral-Thermal to Acidic-Mesothermal Environments
Source: mSystems. 2023 Mar 21;8(2):e01252-22. doi: 10.1128/msystems.01252-22 (PMC10134863; doi:10.1128/msystems.01252-22)
Supplement: TEXT S1 [file msystems.01252-22-s0001.txt]

PWPM01000057.1_3	gi|530548987|ref|YP_008429535.1|	34.5	84	52	1	13	96	31	111	1.62e-10	56.2	arCOG01681	K	ArsR	Transcriptional regulator containing HTH domain, ArsR family	COG00640	pfam01022	cd00090
PWPM01000057.1_4	gi|336476177|ref|YP_004615318.1|	61.9	727	276	1	7	732	81	807	6.64e-303	850	arCOG01576	P	ZntA	Cation transport ATPase	COG02217	pfam00403,pfam00122,pfam00702	cd00371,cd01427	TIGR00003,TIGR01511
PWPM01000057.1_5	gi|84488877|ref|YP_447109.1|	59.0	39	16	0	1	39	1	39	4.32e-08	48.5	arCOG01259	I	FabG	Short-chain alcohol dehydrogenase	COG01028		cd05233	TIGR01830
PWPM01000052.1_1	gi|327400148|ref|YP_004340987.1|	32.3	124	62	2	1	124	1	102	7.60e-18	75.9	arCOG04417	S	-	Zn-ribbon containing protein	COG03364	pfam09845
PWPM01000052.1_2	gi|490715613|ref|WP_004578261.1|	38.6	339	186	9	14	342	8	334	1.37e-55	192	arCOG04249	J	CCA1	tRNA nucleotidyltransferase (CCA-adding enzyme)	COG01746	pfam01909,pfam09249	cd05400	TIGR03671
PWPM01000052.1_3	gi|41614895|ref|NP_963393.1|	33.1	260	170	2	3	259	2	260	1.78e-47	161	arCOG02037	K	-	Sugar-specific transcriptional regulator TrmB	COG01378	pfam01978
PWPM01000052.1_4	gi|549455769|ref|YP_008604528.1|	42.4	66	34	2	78	142	43	105	3.73e-07	49.7	arCOG01739	U	LepB	Signal peptidase I	COG00681	pfam00717	cd06530	TIGR02228
PWPM01000006.1_3	gi|408404416|ref|YP_006862399.1|	65.9	375	123	2	4	373	6	380	1.93e-186	523	arCOG07444	H	MetK	S-adenosylmethionine synthetase	COG00192	pfam00438,pfam02772,pfam02773		TIGR01034
PWPM01000006.1_5	gi|557695068|ref|YP_008798122.1|	51.7	775	365	6	2	775	7	773	3.01e-289	816	arCOG00808	J	ValS	Valyl-tRNA synthetase	COG00525	pfam00133,pfam08264	cd00817,cd07962	TIGR00422
PWPM01000006.1_6	gi|14520794|ref|NP_126269.1|	45.6	406	171	4	8	363	12	417	6.98e-108	324	arCOG01742	J	eRF1	Peptide chain release factor eRF1	COG01503	pfam03463,pfam03464,pfam03465		TIGR03676
PWPM01000006.1_7	gi|337283638|ref|YP_004623112.1|	63.6	66	24	0	1	66	1	66	1.89e-17	70.9	arCOG02144	L	HHT1	Histones H3 and H4	COG02036	pfam00808	cd00076
PWPM01000006.1_8	gi|170291201|ref|YP_001738017.1|	52.2	115	53	1	6	118	6	120	3.54e-39	130	arCOG04277	J	Efp	Translation elongation factor P (EF-P)/translation initiation factor 5A (eIF-5A)	COG00231	pfam08207,pfam01287	cd04467	TIGR00037
PWPM01000006.1_9	gi|297527450|ref|YP_003669474.1|	47.9	614	300	7	1	600	1	608	1.10e-195	565	arCOG00401	J	ThrS	Threonyl-tRNA synthetase	COG00441	pfam00587,pfam03129	cd00771,cd00860	TIGR00418
PWPM01000006.1_10	gi|156937749|ref|YP_001435545.1|	35.3	119	68	4	1	110	1	119	1.37e-10	57.4	arCOG01043	R	-	Predicted RNA binding protein with dsRBD fold	COG01931	pfam01877
PWPM01000006.1_11	gi|389851474|ref|YP_006353708.1|	33.7	356	204	14	3	337	2	346	1.32e-45	161	arCOG01510	L	RPA1	Single-stranded DNA-binding replication protein A (RPA), large (70 kD) subunit or related ssDNA-binding protein	COG01599		cd04491,cd04491
PWPM01000006.1_13	gi|389851679|ref|YP_006353913.1|	55.0	393	168	3	5	393	9	396	3.09e-138	403	arCOG00467	L	CDC6	Cdc6-related protein, AAA superfamily ATPase	COG01474	pfam13401,pfam09079	cd00009,cd08768	TIGR02928
PWPM01000006.1_14	gi|488601221|ref|YP_007907692.1|	37.4	430	243	12	4	423	16	429	4.42e-81	260	arCOG04455	L	HYS2	Archaeal DNA polymerase II, small subunit/DNA polymerase delta, subunit B	COG01311	pfam01336,pfam04042	cd04490,cd07386
PWPM01000029.1_1	gi|432328927|ref|YP_007247071.1|	41.4	960	543	5	2	961	1	940	1.12e-265	769	arCOG00809	J	LeuS	Leucyl-tRNA synthetase	COG00495	pfam00133,pfam08264	cd00812,cd00812,cd07959	TIGR00395
PWPM01000029.1_2	gi|511059586|ref|YP_008071471.1|	54.6	588	257	4	1	578	1	588	9.22e-224	634	arCOG01255	J	AlaS	Alanyl-tRNA synthetase	COG00013	pfam01411,pfam07973	cd00673,cd07762	TIGR03683
PWPM01000029.1_4	gi|240102546|ref|YP_002958855.1|	70.7	58	17	0	1	58	1	58	8.77e-21	82.0	arCOG04287	J	RPP1A	Ribosomal protein L12E/L44/L45/RPP1/RPP2	COG02058	pfam00428	cd05832	TIGR03685
PWPM01000029.1_5	gi|20094262|ref|NP_614109.1|	38.5	283	163	3	7	278	21	303	1.44e-60	201	arCOG04288	J	RplJ	Ribosomal protein L10	COG00244	pfam00466	cd05795
PWPM01000029.1_6	gi|312136372|ref|YP_004003709.1|	39.5	215	124	2	1	214	1	210	1.38e-48	160	arCOG04289	J	RplA	Ribosomal protein L1	COG00081	pfam00687	cd00403	TIGR01169
PWPM01000029.1_7	gi|261403218|ref|YP_003247442.1|	52.8	176	64	2	1	173	1	160	1.32e-56	177	arCOG04372	J	RplK	Ribosomal protein L11	COG00080	pfam03946,pfam00298	cd00349	TIGR01632
PWPM01000029.1_8	gi|11498148|ref|NP_069373.1|	47.7	149	77	1	2	149	1	149	2.10e-40	135	arCOG01920	K	NusG	Transcription antiterminator NusG	COG00250	pfam03439	cd09887,cd06091	TIGR00405
PWPM01000029.1_9	gi|302348745|ref|YP_003816383.1|	38.5	52	32	0	28	79	6	57	3.88e-07	45.1	arCOG02204	U	Sss1	Preprotein translocase subunit Sss1	COG02443
PWPM01000029.1_10	gi|57641356|ref|YP_183834.1|	61.2	343	132	1	28	370	21	362	1.45e-142	412	arCOG02201	D	FtsZ	Cell division GTPase	COG00206	pfam00091,pfam12327	cd02201	TIGR00065
PWPM01000029.1_11	gi|296109032|ref|YP_003615981.1|	43.1	218	121	2	3	217	2	219	8.62e-51	167	arCOG00980	O	SlpA	FKBP-type peptidyl-prolyl cis-trans isomerase 2	COG01047	pfam00254
PWPM01000072.1_1	gi|116753578|ref|YP_842696.1|	45.8	483	244	7	13	484	6	481	3.97e-134	405	arCOG00439	L	MCM2	Predicted ATPase involved in replication control, Cdc46/Mcm family	COG01241	pfam14551,pfam00493	cd00009
PWPM01000072.1_2	gi|530780070|ref|YP_008431875.1|	54.3	184	79	3	1	183	1	180	8.08e-58	182	arCOG01764	K	SPT15	TATA-box binding protein (TBP), component of TFIID and TFIIIB	COG02101	pfam00352,pfam00352	cd04518
PWPM01000072.1_3	gi|312137335|ref|YP_004004672.1|	39.7	985	565	16	2	974	8	975	2.89e-239	707	arCOG00807	J	IleS	Isoleucyl-tRNA synthetase	COG00060	pfam00133,pfam08264	cd00818,cd00818,cd07961	TIGR00392
PWPM01000072.1_4	gi|432328759|ref|YP_007246903.1|	57.8	308	130	0	6	313	4	311	8.08e-127	367	arCOG00469	L	HolB	ATPase involved in DNA replication HolB, small subunit	COG00470	pfam13177,pfam08542	cd00009	TIGR02397
PWPM01000072.1_6	gi|490715624|ref|WP_004578272.1|	33.0	403	263	4	1	398	1	401	1.16e-68	224	arCOG00470	L	HolB	ATPase involved in DNA replication HolB, large subunit	COG00470	pfam00004	cd00009	TIGR02397
PWPM01000072.1_7	gi|340344875|ref|ZP_08668007.1|	26.3	289	184	11	8	281	33	307	7.23e-13	72.8	arCOG01817	N	VirB11	ATPase involved in archaellum/pili biosynthesis	COG00630	pfam00437	cd01130	TIGR03819
PWPM01000072.1_10	gi|20094442|ref|NP_614289.1|	66.0	521	177	0	9	529	11	531	1.19e-243	682	arCOG01257	O	GroEL	Chaperonin GroEL, HSP60 family	COG00459	pfam00118	cd03343	TIGR02339
PWPM01000072.1_11	gi|341582878|ref|YP_004763370.1|	46.9	224	114	5	1	219	1	224	1.03e-65	204	arCOG00078	J	NOP1	Fibrillarin-like rRNA methylase	COG01889	pfam01269
PWPM01000072.1_13	gi|242398784|ref|YP_002994208.1|	54.4	125	55	1	3	127	246	368	4.84e-36	129	arCOG01923	J	SIK1	RNA processing factor Prp31, contains Nop domain	COG01498	pfam01798
PWPM01000021.1_2	gi|389851852|ref|YP_006354086.1|	58.6	268	110	1	8	274	13	280	7.65e-107	313	arCOG01894	L	Nfo	Endonuclease IV	COG00648	pfam01261	cd00019	TIGR00587
PWPM01000021.1_3	gi|385806221|ref|YP_005842619.1|	45.3	309	159	6	2	304	17	321	1.78e-83	256	arCOG01296	O	TrxB	Thioredoxin reductase	COG00492	pfam07992		TIGR01292
PWPM01000021.1_4	gi|332157821|ref|YP_004423100.1|	55.2	413	181	3	5	413	6	418	7.74e-169	481	arCOG01352	E	GdhA	Glutamate dehydrogenase/leucine dehydrogenase	COG00334	pfam02812,pfam00208	cd01076
PWPM01000032.1_1	gi|257052675|ref|YP_003130508.1|	34.0	1040	245	5	35	1065	59	666	4.24e-189	568	arCOG04889	F	NrdD	Oxygen-sensitive ribonucleoside-triphosphate reductase	COG01328	pfam13597	cd01675	TIGR02487
PWPM01000051.1_2	gi|116753401|ref|YP_842519.1|	30.6	108	58	2	72	162	463	570	7.94e-06	49.7	arCOG01308	O	Cdc48	ATPase of the AAA+ class , CDC48 family	COG00464	pfam00004,pfam00004,pfam09336	cd00009,cd00009	TIGR01243
PWPM01000051.1_5	gi|330507934|ref|YP_004384362.1|	24.1	282	177	11	2	266	14	275	1.43e-11	65.9	arCOG01241	X	XerC	XerD/XerC family integrase	COG00582	pfam13495,pfam00589	cd00796	TIGR02224
PWPM01000037.1_3	gi|511060545|ref|YP_008072430.1|	38.7	191	104	6	10	194	10	193	1.30e-33	123	arCOG00952	O	PflA	Pyruvate-formate lyase-activating enzyme	COG01180	pfam04055		TIGR02494
PWPM01000030.1_3	gi|14521575|ref|NP_127051.1|	38.4	232	134	5	6	234	2	227	1.31e-42	146	arCOG02006	M	RacX	Aspartate racemase	COG01794	pfam01177
PWPM01000030.1_5	gi|282164943|ref|YP_003357328.1|	28.2	156	105	4	1	150	221	375	1.97e-13	69.7	arCOG00787	L	-	UvrD/Rep family helicase fused to exonuclease family domain	COG02887	pfam12705	cd09637	TIGR01249,TIGR00372
PWPM01000028.1_2	gi|147919327|ref|YP_686937.1|	57.8	64	27	0	4	67	1	64	2.11e-18	73.6	arCOG00785	J	RpmC	Ribosomal protein L29	COG00255	pfam00831	cd00427	TIGR00012
PWPM01000028.1_3	gi|312137083|ref|YP_004004420.1|	65.7	102	35	0	1	102	1	102	8.38e-48	150	arCOG04223	J	SUI1	Translation initiation factor 1 (eIF-1/SUI1)	COG00023	pfam01253	cd11567	TIGR01158
PWPM01000028.1_4	gi|336121754|ref|YP_004576529.1|	43.5	92	50	1	3	92	16	107	1.48e-20	81.3	arCOG00784	J	POP4	RNase P/RNase MRP subunit p29	COG01588	pfam01868
PWPM01000028.1_5	gi|296109311|ref|YP_003616260.1|	51.4	105	51	0	12	116	5	109	2.27e-34	117	arCOG04096	J	RpsQ	Ribosomal protein S17	COG00186	pfam00366		TIGR03630
PWPM01000028.1_6	gi|147919323|ref|YP_686941.1|	53.7	123	55	1	1	123	1	121	1.06e-46	149	arCOG04095	J	RplN	Ribosomal protein L14	COG00093	pfam00238		TIGR03673
PWPM01000028.1_7	gi|389853106|ref|YP_006355340.1|	47.5	99	52	0	15	113	19	117	3.21e-23	89.4	arCOG04094	J	RplX	Ribosomal protein L24	COG00198		cd06089	TIGR01080
PWPM01000028.1_8	gi|289597181|ref|YP_003483877.1|	44.5	236	126	2	1	234	1	233	2.03e-66	207	arCOG04093	J	RPS4A	Ribosomal protein S4E	COG01471	pfam08071,pfam01479,pfam00900	cd00165,cd06087
PWPM01000028.1_9	gi|490715465|ref|WP_004578114.1|	50.3	177	86	2	1	176	1	176	3.28e-55	174	arCOG04092	J	RplE	Ribosomal protein L5	COG00094	pfam00281,pfam00673
PWPM01000028.1_10	gi|41615021|ref|NP_963519.1|	55.9	68	30	0	9	76	1	68	2.35e-19	76.3	arCOG00782	J	RpsN	Ribosomal protein S14	COG00199	pfam00253
PWPM01000028.1_11	gi|73667647|ref|YP_303662.1|	51.6	128	62	0	1	128	3	130	1.67e-48	154	arCOG04091	J	RpsH	Ribosomal protein S8	COG00096	pfam00410
PWPM01000028.1_12	gi|242398296|ref|YP_002993720.1|	50.9	171	84	0	1	171	14	184	1.68e-56	178	arCOG04090	J	RplF	Ribosomal protein L6P	COG00097	pfam00347,pfam00347		TIGR03653
PWPM01000028.1_13	gi|385805547|ref|YP_005841945.1|	34.8	115	69	4	6	116	11	123	1.82e-08	52.0	arCOG00781	J	RPL32	Ribosomal protein L32E	COG01717	pfam01655	cd00513
PWPM01000028.1_14	gi|11499491|ref|NP_070732.1|	47.3	146	77	0	1	146	4	149	1.43e-39	132	arCOG04089	J	RPL19A	Ribosomal protein L19E	COG02147	pfam01280	cd01418
PWPM01000028.1_15	gi|490715353|ref|WP_004578002.1|	58.2	196	81	1	1	195	1	196	2.93e-74	224	arCOG04088	J	RplR	Ribosomal protein L18	COG00256	pfam00861,pfam14204	cd00432
PWPM01000028.1_16	gi|41615177|ref|NP_963675.1|	51.3	230	110	1	1	230	1	228	6.04e-81	244	arCOG04087	J	RpsE	Ribosomal protein S5	COG00098	pfam00333,pfam03719		TIGR01020
PWPM01000028.1_17	gi|256810625|ref|YP_003127994.1|	54.8	155	69	1	1	155	1	154	6.18e-56	174	arCOG04086	J	RpmD	Ribosomal protein L30	COG01841		cd01657	TIGR01309
PWPM01000028.1_18	gi|312137098|ref|YP_004004435.1|	43.2	146	66	6	1	133	1	142	7.68e-11	58.5	arCOG00779	J	RplO	Ribosomal protein L15	COG00200	pfam00828
PWPM01000028.1_19	gi|333987655|ref|YP_004520262.1|	43.3	453	243	6	5	454	6	447	8.16e-117	352	arCOG04169	U	SecY	Preprotein translocase subunit SecY	COG00201	pfam10559,pfam00344		TIGR00967
PWPM01000028.1_21	gi|347524225|ref|YP_004781795.1|	50.6	87	38	1	2	83	4	90	4.16e-23	89.0	arCOG04167	J	RPL14A	Ribosomal protein L14E/L6E/L27E	COG02163		cd06088
PWPM01000028.1_22	gi|337283530|ref|YP_004623004.1|	23.1	264	156	12	1	259	1	222	2.65e-07	53.5	arCOG00016	G	RbsK	Sugar kinase, ribokinase family	COG00524		cd01937
PWPM01000028.1_23	gi|148642792|ref|YP_001273305.1|	55.3	266	119	0	1	266	1	266	1.63e-105	311	arCOG00987	J	TruB	Pseudouridine synthase	COG00130	pfam08068,pfam01509,pfam01472	cd02572	TIGR00425
PWPM01000025.1_1	gi|21228643|ref|NP_634565.1|	42.9	296	168	1	5	300	2	296	1.51e-67	228	arCOG01578	P	MgtA	Cation transport ATPase	COG00474	pfam00690,pfam00122,pfam00702,pfam00689		TIGR01647
PWPM01000025.1_2	gi|150401242|ref|YP_001325008.1|	29.4	187	122	6	30	212	1	181	7.55e-15	72.4	arCOG01045	H	CoaE	Dephospho-CoA kinase	COG00237		cd02022
PWPM01000025.1_4	gi|41615222|ref|NP_963720.1|	30.2	182	109	5	118	289	68	241	1.71e-11	68.9	arCOG03055	U	SecD	Preprotein translocase subunit SecD	COG00342	pfam02355		TIGR01129
PWPM01000025.1_6	gi|126465751|ref|YP_001040860.1|	54.1	172	76	2	2	170	4	175	3.44e-62	193	arCOG04209	J	RPL15A	Ribosomal protein L15E	COG01632	pfam00827
PWPM01000025.1_7	gi|288931129|ref|YP_003435189.1|	53.3	167	73	2	63	229	167	328	3.74e-41	148	arCOG04120	G	PykF	Pyruvate kinase	COG00469	pfam00224,pfam02887	cd00288	TIGR01064
PWPM01000025.1_8	gi|161528925|ref|YP_001582751.1|	51.1	137	67	0	1	137	1	137	4.37e-46	148	arCOG01078	L	-	NUDIX family hydrolase	COG00494	pfam00293	cd03428
PWPM01000025.1_11	gi|57641987|ref|YP_184465.1|	50.7	75	37	0	1	75	1	75	5.17e-21	80.5	arCOG01117	K	-	Lrp/AsnC family C-terminal domain	COG01522	pfam01037
PWPM01000025.1_12	gi|312137133|ref|YP_004004470.1|	36.6	153	82	5	31	171	41	190	8.89e-17	76.6	arCOG03056	I	PgpB	Membrane-associated phospholipid phosphatase	COG00671	pfam01569	cd03392
PWPM01000025.1_13	gi|150400857|ref|YP_001324623.1|	29.5	224	132	8	1	211	1	211	4.24e-17	79.0	arCOG03460	G	LmbE	N-acetylglucosaminyl deacetylase, LmbE family	COG02120	pfam02585		TIGR04001
PWPM01000025.1_14	gi|325958007|ref|YP_004289473.1|	28.9	370	220	14	3	365	241	574	5.17e-26	112	arCOG01385	M	-	Glycosyl transferase family 2	COG00463	pfam00535	cd02522	TIGR04283
PWPM01000025.1_17	gi|336122153|ref|YP_004576928.1|	50.6	170	77	2	4	172	3	166	1.44e-50	162	arCOG04113	J	RplP	Ribosomal protein L10AE/L16	COG00197	pfam00252	cd01433	TIGR00279
PWPM01000025.1_18	gi|20093692|ref|NP_613539.1|	53.6	461	196	4	11	467	7	453	1.33e-159	473	arCOG01111	G	PpsA	Phosphoenolpyruvate synthase/pyruvate phosphate dikinase	COG00574	pfam01326,pfam00391,pfam02896		TIGR01418
PWPM01000067.1_1	gi|288560014|ref|YP_003423500.1|	50.3	179	82	1	1	172	88	266	3.72e-55	177
PWPM01000067.1_2	gi|288560014|ref|YP_003423500.1|	42.4	59	34	0	15	73	13	71	2.32e-10	56.6
PWPM01000067.1_3	gi|383320109|ref|YP_005380950.1|	28.7	247	154	10	1	238	1	234	4.38e-09	58.2	arCOG03839	V	-	Nucleotidyltransferase, a component of viral defense system	COG02253	pfam08843
PWPM01000043.1_1	gi|340624409|ref|YP_004742862.1|	68.4	57	18	0	1	57	1	57	4.74e-18	77.4	arCOG01369	M	WcaG	Nucleoside-diphosphate-sugar epimerase	COG00451	pfam01370	cd05234	TIGR01179
PWPM01000043.1_2	gi|429192188|ref|YP_007177866.1|	28.6	203	107	6	70	245	63	254	2.65e-16	79.0	arCOG10332	L	-	ParB-like nuclease domain containing protein
PWPM01000043.1_4	gi|325958478|ref|YP_004289944.1|	32.8	198	117	5	15	204	205	394	4.64e-17	80.9	arCOG01403	M	AglL	Glycosyltransferase	COG00438	pfam13439,pfam00534	cd03804
PWPM01000045.1_1	gi|48477207|ref|YP_022913.1|	25.3	225	144	6	13	236	8	209	1.37e-14	77.0	arCOG03682	R	SPS1	Membrane associated serine/threonine protein kinase	COG00515	pfam00069	cd14014
PWPM01000008.1_7	gi|333910220|ref|YP_004483953.1|	28.6	199	115	7	1	185	1	186	5.94e-08	57.4	arCOG00368	L	SbcC	ATPase involved in DNA repair, SbcC	COG00419	pfam13476,pfam13514	cd03240,cd00176,cd03240	TIGR00611,TIGR02168
PWPM01000008.1_18	gi|307354067|ref|YP_003895118.1|	25.0	688	423	20	27	638	46	716	2.30e-41	165	arCOG00328	L	PolB3	DNA polymerase PolB3	COG00417	pfam03104,pfam00136	cd05781,cd05536	TIGR00592
PWPM01000008.1_22	gi|433593355|ref|YP_007296096.1|	30.5	259	155	12	9	251	8	257	1.32e-16	80.1	arCOG00337	C	GlcD	FAD/FMN-containing dehydrogenase	COG00277	pfam01565,pfam02913		TIGR00387
PWPM01000008.1_26	gi|257052675|ref|YP_003130508.1|	50.3	652	306	5	55	692	54	701	5.89e-231	662	arCOG04889	F	NrdD	Oxygen-sensitive ribonucleoside-triphosphate reductase	COG01328	pfam13597	cd01675	TIGR02487
PWPM01000016.1_1	gi|73667820|ref|YP_303835.1|	36.2	138	78	4	42	171	39	174	4.51e-15	71.6	arCOG01850	R	WbbJ	Acetyltransferase (isoleucine patch superfamily)	COG00110	pfam00132	cd04647	TIGR03532
PWPM01000016.1_3	gi|307352413|ref|YP_003893464.1|	36.4	118	69	3	45	157	65	181	1.91e-12	67.0	arCOG01791	Q	-	SAM-dependent methyltransferase	COG00500	pfam12847	cd02440	TIGR02021
PWPM01000016.1_7	gi|389851824|ref|YP_006354058.1|	34.7	75	47	1	93	165	117	191	1.02e-06	49.3	arCOG01860	R	-	Predicted HD superfamily hydrolase	COG01418	pfam01966	cd00077	TIGR00277
PWPM01000016.1_10	gi|313125947|ref|YP_004036217.1|	36.8	136	80	5	12	144	10	142	2.41e-12	64.3	arCOG04790	R	GrpB	Uncharacterized protein, nucleotidyltrasferase superfamily	COG02320	pfam04229
PWPM01000016.1_11	gi|256811456|ref|YP_003128825.1|	47.1	104	53	1	88	189	71	174	2.48e-28	108	arCOG00087	F	GuaA	GMP synthase - Glutamine amidotransferase domain	COG00518	pfam00117	cd01742	TIGR00888
PWPM01000016.1_13	gi|333988417|ref|YP_004521024.1|	37.5	112	68	2	43	153	38	148	1.48e-15	76.3	arCOG01791	Q	-	SAM-dependent methyltransferase	COG00500	pfam12847	cd02440	TIGR02021
PWPM01000016.1_14	gi|223476986|ref|YP_002581486.1|	29.4	85	57	1	62	146	60	141	3.10e-06	48.1	arCOG00844	K	WecD	Acetyltransferase (GNAT) family	COG00454	pfam00583	cd04301	TIGR01575
PWPM01000016.1_18	gi|344211670|ref|YP_004795990.1|	25.5	165	117	2	1	161	36	198	8.30e-10	57.8	arCOG00842	J	RimL	Acetyltransferase, RimL family	COG01670	pfam13302
PWPM01000016.1_20	gi|452206764|ref|YP_007486886.1|	52.9	34	16	0	1	34	336	369	4.39e-06	42.7	arCOG00358	J	DRG	Ribosome-interacting GTPase 1	COG01163	pfam02824	cd01896,cd01666
PWPM01000039.1_3	gi|518653227|ref|YP_008142747.1|	34.0	256	148	6	1	246	1	245	1.13e-42	147	arCOG03839	V	-	Nucleotidyltransferase, a component of viral defense system	COG02253	pfam08843
PWPM01000039.1_4	gi|518653228|ref|YP_008142748.1|	30.8	172	109	3	1	164	5	174	5.73e-21	89.0	arCOG04793	V	-	Transcriptional regulator, predicted component of viral defense system	COG05340	pfam13338
PWPM01000040.1_1	gi|124484862|ref|YP_001029478.1|	29.5	207	120	8	52	246	459	651	7.53e-12	68.9	arCOG00368	L	SbcC	ATPase involved in DNA repair, SbcC	COG00419	pfam13476,pfam13514	cd03240,cd00176,cd03240	TIGR00611,TIGR02168
PWPM01000005.1_2	gi|432329352|ref|YP_007247496.1|	38.4	250	144	6	6	247	4	251	1.13e-44	152	arCOG00348	R	-	Archaeal enzyme of ATP-grasp superfamily	COG02047	pfam09754		TIGR00162
PWPM01000005.1_3	gi|333988472|ref|YP_004521079.1|	49.0	51	26	0	3	53	4	54	6.54e-10	51.2	arCOG00906	J	Nop10	rRNA maturation protein Nop10, contains Zn-ribbon domain	COG02260	pfam04135
PWPM01000005.1_4	gi|15921175|ref|NP_376844.1|	34.1	258	169	1	1	257	1	258	5.05e-48	162	arCOG04107	J	SUI2	Translation initiation factor 2, alpha subunit (eIF-2alpha)	COG01093	pfam00575,pfam07541	cd04452	TIGR00717
PWPM01000005.1_5	gi|282164206|ref|YP_003356591.1|	63.2	57	21	0	4	60	4	60	1.55e-20	78.2	arCOG04108	J	RPS27A	Ribosomal protein S27E	COG02051	pfam01667
PWPM01000005.1_6	gi|161484704|ref|NP_577946.3|	52.6	97	41	2	1	97	1	92	1.42e-25	93.6	arCOG04109	J	RPL42A	Ribosomal protein L44E	COG01631	pfam00935
PWPM01000005.1_8	gi|490715471|ref|WP_004578120.1|	39.1	458	234	9	3	422	2	452	1.07e-98	305	arCOG03013	L	PRI2	Eukaryotic-type DNA primase, large subunit	COG02219	pfam04104	cd06560
PWPM01000005.1_11	gi|41615320|ref|NP_963818.1|	35.9	248	155	3	3	246	7	254	2.56e-47	159	arCOG00488	L	DnaN	DNA polymerase sliding clamp subunit (PCNA homolog)	COG00592	pfam00705,pfam02747	cd00577	TIGR00590
PWPM01000005.1_13	gi|530547663|ref|YP_008428195.1|	32.1	112	71	2	1	112	1	107	4.20e-10	55.5	arCOG05741	L	-	ssDNA binding protein RPA14, OB-fold
PWPM01000005.1_14	gi|284161918|ref|YP_003400541.1|	52.5	99	43	2	2	97	3	100	1.52e-28	101	arCOG00579	K	RPB9	DNA-directed RNA polymerase, subunit M/Transcription elongation factor TFIIS	COG01594			TIGR01384
PWPM01000005.1_15	gi|20094467|ref|NP_614314.1|	42.7	89	44	3	112	198	66	149	8.10e-13	65.9	arCOG01739	U	LepB	Signal peptidase I	COG00681	pfam00717	cd06530	TIGR02228
PWPM01000005.1_17	gi|150400207|ref|YP_001323974.1|	33.1	148	66	4	78	192	93	240	1.07e-10	62.4	arCOG01923	J	SIK1	RNA processing factor Prp31, contains Nop domain	COG01498	pfam01798
PWPM01000050.1_1	gi|479325246|ref|YP_007865301.1|	31.8	217	117	7	1	213	12	201	4.70e-19	85.5	arCOG01401	Q	-	SAM-dependent methyltransferase	COG00500	pfam05050		TIGR01444
PWPM01000050.1_2	gi|530549680|ref|YP_008430234.1|	30.4	184	100	6	28	197	23	192	4.12e-12	66.2	arCOG01773	Q	-	SAM-dependent methyltransferase	COG00500	pfam08241		TIGR01934
PWPM01000050.1_3	gi|20092474|ref|NP_618549.1|	54.0	161	74	0	5	165	4	164	3.06e-56	176	arCOG00842	J	RimL	Acetyltransferase, RimL family	COG01670	pfam13302
PWPM01000050.1_4	gi|159040833|ref|YP_001540085.1|	38.4	99	53	3	7	101	6	100	5.38e-12	62.8	arCOG01378	R	-	Uncharacterized protein of the AP superfamily	COG01524	pfam01663
PWPM01000002.1_1	gi|336122132|ref|YP_004576907.1|	44.3	70	39	0	5	74	42	111	1.34e-15	67.8	arCOG05149	S	-	Uncharacterized protein
PWPM01000002.1_2	gi|147919336|ref|YP_686928.1|	44.2	86	47	1	11	95	8	93	4.95e-20	79.3	arCOG05148	S	-	Uncharacterized protein
PWPM01000002.1_3	gi|288932081|ref|YP_003436141.1|	52.0	125	58	2	5	129	4	126	7.01e-41	134	arCOG04214	S	-	Uncharacterized protein	COG00432	pfam01894		TIGR00149
PWPM01000002.1_4	gi|408402731|ref|YP_006860714.1|	31.0	200	135	2	83	280	97	295	3.12e-23	100	arCOG03112	K	-	Fic family protein	COG03177	pfam02661		TIGR02613
PWPM01000015.1_2	gi|15668384|ref|NP_247180.1|	51.2	303	138	5	3	301	2	298	4.65e-93	280	arCOG01369	M	WcaG	Nucleoside-diphosphate-sugar epimerase	COG00451	pfam01370	cd05234	TIGR01179
PWPM01000034.1_7	gi|390937984|ref|YP_006401722.1|	24.3	152	98	6	4	142	3	150	4.68e-06	50.4	arCOG00423	J	-	Oligoribonuclease NrnB or cAMP/cGMP phosphodiesterase, DHH superfamily	COG02404	pfam01368,pfam02272
PWPM01000038.1_2	gi|331746827|ref|YP_004422864.1|	36.4	132	62	5	1	117	1	125	3.92e-12	64.7	arCOG01744	R	-	Membrane-bound metal-dependent hydrolase YbcI, DUF457 family	COG01988	pfam04307
PWPM01000038.1_4	gi|407462691|ref|YP_006774008.1|	32.6	178	111	4	89	262	144	316	2.50e-15	77.0	arCOG01981	K	SUA7	Transcription initiation factor TFIIB, Brf1 subunit/Transcription initiation factor TFIIB	COG01405	pfam08271,pfam00382,pfam00382	cd00043
PWPM01000038.1_9	gi|300710595|ref|YP_003736409.1|	46.8	62	31	2	2	62	3	63	1.70e-10	53.1	arCOG02984	K	CspC	Cold shock protein, CspA family	COG01278	pfam00313	cd04458	TIGR02381
PWPM01000038.1_13	gi|518651759|ref|YP_008141279.1|	35.6	710	405	23	2	684	187	871	3.56e-98	325	arCOG00798	L	UvrD	Superfamily I DNA and RNA helicase	COG00210	pfam00580,pfam13361,pfam12705		TIGR01073
PWPM01000073.1_4	gi|147919552|ref|YP_686708.1|	26.4	129	83	2	14	130	639	767	2.21e-06	49.7	arCOG06192	T	-	Signal transduction histidine kinase, contains PAS domain	COG00642	pfam13426	cd00130	TIGR00229
PWPM01000073.1_5	gi|84489461|ref|YP_447693.1|	44.0	168	90	3	10	177	4	167	1.41e-43	144	arCOG01701	J	SEN2	tRNA splicing endonuclease	COG01676	pfam02778,pfam01974		TIGR00324
PWPM01000073.1_8	gi|408404884|ref|YP_006862867.1|	40.2	92	54	1	1	91	1	92	5.41e-20	79.3	arCOG01510	L	RPA1	Single-stranded DNA-binding replication protein A (RPA), large (70 kD) subunit or related ssDNA-binding protein	COG01599		cd04491,cd04491
PWPM01000073.1_10	gi|329766514|ref|ZP_08258057.1|	62.1	367	131	3	3	367	6	366	9.81e-161	457	arCOG01887	J	TrpS	Tryptophanyl-tRNA synthetase	COG00180	pfam00579	cd00806	TIGR00233
PWPM01000073.1_11	gi|14591233|ref|NP_143310.1|	31.4	541	342	8	37	558	47	577	4.42e-79	265	arCOG01937	R	-	Archaeal serine protease, S18 family	COG01750
PWPM01000073.1_12	gi|330506704|ref|YP_004383132.1|	54.0	326	149	1	2	327	3	327	4.41e-128	371	arCOG00951	R	-	Radical SAM superfamily enzyme	COG02100	pfam04055	cd01335	TIGR02666
PWPM01000073.1_13	gi|119719206|ref|YP_919701.1|	51.1	487	228	6	2	486	8	486	3.06e-174	501	arCOG00405	J	GRS1	Glycyl-tRNA synthetase (class II)	COG00423	pfam00587,pfam03129	cd00774,cd00858	TIGR00389
PWPM01000073.1_15	gi|242398606|ref|YP_002994030.1|	43.6	489	265	7	18	499	14	498	3.72e-128	384	arCOG00410	J	PheS	Phenylalanyl-tRNA synthetase alpha subunit	COG00016	pfam01409	cd00496	TIGR00468
PWPM01000073.1_16	gi|18977362|ref|NP_578719.1|	45.9	555	287	7	1	548	1	549	1.32e-158	466	arCOG00412	J	PheT	Phenylalanyl-tRNA synthetase beta subunit	COG00072	pfam03483,pfam03484	cd00769	TIGR00471
PWPM01000073.1_17	gi|332159548|ref|YP_004424827.1|	37.9	124	71	2	1	122	1	120	5.21e-20	81.3	arCOG00919	L	-	Holliday junction resolvase, archaeal type	COG01591	pfam01870	cd00523
PWPM01000073.1_18	gi|88602713|ref|YP_502891.1|	46.2	132	67	3	1	128	1	132	1.06e-23	91.3	arCOG02942	L	RnhA	Ribonuclease HI	COG00328	pfam13456	cd09279
PWPM01000073.1_22	gi|147920341|ref|YP_685886.1|	30.4	102	62	3	19	120	214	306	3.25e-06	47.4	arCOG00833	R	RimI	Acetyltransferase (GNAT) family	COG00456	pfam00583	cd04301	TIGR01575
PWPM01000073.1_24	gi|91773889|ref|YP_566581.1|	60.3	373	147	1	1	373	1	372	3.54e-156	452	arCOG00558	L	SrmB	Superfamily II DNA and RNA helicase	COG00513	pfam00270,pfam00271	cd00268,cd00079	TIGR01389
PWPM01000073.1_28	gi|488599926|ref|YP_007906397.1|	40.4	94	47	4	59	147	47	136	1.52e-11	60.8	arCOG02285	J	Ncl1	Ribosome biogenesis protein, NOL1/NOP2/fmu family	COG03270	pfam13636
PWPM01000073.1_29	gi|490715593|ref|WP_004578241.1|	45.0	309	159	5	3	303	50	355	4.98e-79	246	arCOG00973	J	RsmB	16S rRNA C967 or C1407 C5-methylase, RsmB/RsmF family	COG00144	pfam01189		TIGR00446
PWPM01000073.1_31	gi|307353495|ref|YP_003894546.1|	34.5	232	151	1	112	343	111	341	4.56e-36	135	arCOG01568	M	MscS	Small-conductance mechanosensitive channel	COG00668	pfam00924
PWPM01000073.1_32	gi|511059154|ref|YP_008071039.1|	36.6	224	133	4	2	217	3	225	8.28e-40	138	arCOG00858	F	PyrH	Uridylate kinase	COG00528	pfam00696	cd04253	TIGR02076
PWPM01000073.1_33	gi|566003366|ref|YP_008916206.1|	35.5	434	256	11	1	421	1	423	1.12e-68	226	arCOG00404	J	HisS	Histidyl-tRNA synthetase	COG00124	pfam13393,pfam03129	cd00773,cd00860	TIGR00442
PWPM01000073.1_34	gi|312136535|ref|YP_004003872.1|	43.9	255	141	1	1	253	1	255	4.15e-69	216	arCOG00589	N	FlhG	FleN family ATPase involved in flagellar biosynthesis	COG00455	pfam01656	cd02036	TIGR01969
PWPM01000063.1_1	gi|490715604|ref|WP_004578252.1|	42.4	443	235	6	149	571	182	624	2.14e-103	333	arCOG01818	N	VirB11	ATPase involved in archaellum/pili biosynthesis	COG00630	pfam00437	cd01130	TIGR03819
PWPM01000063.1_3	gi|408404911|ref|YP_006862894.1|	42.4	229	119	5	25	243	28	253	9.29e-55	178	arCOG01616	J	GEK1	D-aminoacyl-tRNA deacylase, involved in ethanol tolerance	COG01650	pfam04414
PWPM01000063.1_4	gi|294495251|ref|YP_003541744.1|	31.9	166	96	2	40	197	24	180	1.87e-14	73.9	arCOG09579	S	-	Uncharacterized protein
PWPM01000018.1_1	gi|119719115|ref|YP_919610.1|	48.5	103	53	0	9	111	3	105	3.74e-23	95.1	arCOG01578	P	MgtA	Cation transport ATPase	COG00474	pfam00690,pfam00122,pfam00702,pfam00689		TIGR01647
PWPM01000018.1_2	gi|240103843|ref|YP_002960152.1|	45.3	495	268	3	3	497	2	493	1.97e-140	416	arCOG02013	F	DeoA	Thymidine phosphorylase	COG00213	pfam01568,pfam02885,pfam00591,pfam07831		TIGR03327
PWPM01000018.1_3	gi|289596759|ref|YP_003483455.1|	53.6	420	191	2	6	423	1	418	1.26e-154	446	arCOG04443	G	RbcL	Ribulose 1,5-bisphosphate carboxylase, large subunit	COG01850	pfam02788,pfam00016	cd08213	TIGR03326
PWPM01000018.1_6	gi|57640120|ref|YP_182598.1|	40.4	302	173	2	11	305	14	315	3.31e-64	207	arCOG01124	J	GCD2	Translation initiation factor 2B subunit, eIF-2B alpha/beta/delta family	COG01184	pfam01008		TIGR00511
PWPM01000018.1_7	gi|15679693|ref|NP_276811.1|	44.8	87	48	0	16	102	1	87	1.05e-19	79.0	arCOG01988	J	EFB1	Translation elongation factor EF-1beta	COG02092	pfam00736	cd00292	TIGR00489
PWPM01000018.1_8	gi|170291012|ref|YP_001737828.1|	50.0	50	25	0	6	55	19	68	4.64e-15	64.3	arCOG01989	J	-	Zn-ribbon RNA-binding protein with a function in translation	COG02888
PWPM01000018.1_9	gi|296242720|ref|YP_003650207.1|	50.4	115	56	1	1	114	1	115	2.46e-34	117	arCOG04228	J	Pth2	Peptidyl-tRNA hydrolase	COG01990	pfam01981	cd02430	TIGR00283
PWPM01000018.1_11	gi|16081479|ref|NP_393829.1|	24.3	140	105	1	38	176	67	206	1.83e-10	60.1	arCOG01806	R	-	ACT domain containing protein		pfam13840
PWPM01000018.1_12	gi|18977921|ref|NP_579278.1|	47.2	335	170	4	8	339	1	331	1.72e-93	284	arCOG04125	J	RCL1	RNA 3'-terminal phosphate cyclase	COG00430	pfam01137	cd00874	TIGR03399
PWPM01000018.1_15	gi|383320808|ref|YP_005381649.1|	29.3	420	277	5	2	421	6	405	7.01e-42	155	arCOG04203	P	MgtC	Mg2+ transport system protein	COG03174	pfam02308,pfam13194
PWPM01000018.1_16	gi|312137233|ref|YP_004004570.1|	50.0	78	31	2	6	75	3	80	4.19e-19	81.3	arCOG04112	J	DPH2	Diphthamide synthase subunit DPH2	COG01736	pfam01866		TIGR00322
PWPM01000018.1_18	gi|490715245|ref|WP_004577895.1|	44.9	216	114	3	3	218	4	214	8.21e-54	174	arCOG04121	L	RnhB	Ribonuclease HII	COG00164	pfam01351	cd07180	TIGR00729
PWPM01000018.1_20	gi|312136765|ref|YP_004004102.1|	36.7	515	298	15	4	511	8	501	2.21e-98	308	arCOG00280	L	-	HerA helicase	COG00433	pfam01935
PWPM01000018.1_24	gi|161528720|ref|YP_001582546.1|	32.0	309	193	10	2	296	3	308	9.85e-41	151	arCOG00397	L	SbcD	DNA repair exonuclease, SbcD	COG00420	pfam00149	cd00840
PWPM01000018.1_25	gi|304314688|ref|YP_003849835.1|	35.8	193	102	5	485	659	646	834	1.22e-20	99.8	arCOG00368	L	SbcC	ATPase involved in DNA repair, SbcC	COG00419	pfam13476,pfam13514	cd03240,cd00176,cd03240	TIGR00611,TIGR02168
PWPM01000018.1_26	gi|312136350|ref|YP_004003687.1|	60.8	171	61	2	3	168	2	171	6.17e-70	212	arCOG01857	R	-	SpoU rRNA Methylase family enzyme	COG01303	pfam01994
PWPM01000018.1_27	gi|298674263|ref|YP_003726013.1|	33.4	434	205	11	5	372	11	426	2.47e-65	216	arCOG04252	J	TruD	tRNA(Glu) U13 pseudouridine synthase TruD	COG00585	pfam01142	cd02577	TIGR00094
PWPM01000018.1_28	gi|386001802|ref|YP_005920101.1|	39.6	225	123	6	1	213	1	224	3.07e-38	134	arCOG00895	M	-	Glycosyl transferase family 2	COG00463	pfam00535	cd06442	TIGR04182
PWPM01000055.1_1	gi|333910797|ref|YP_004484530.1|	40.0	730	362	13	11	677	465	1181	5.35e-76	267	arCOG00368	L	SbcC	ATPase involved in DNA repair, SbcC	COG00419	pfam13476,pfam13514	cd03240,cd00176,cd03240	TIGR00611,TIGR02168
PWPM01000055.1_2	gi|389853134|ref|YP_006355368.1|	43.9	205	114	1	1	204	1	205	3.49e-49	181	arCOG00371	D	Smc	Chromosome segregation ATPase	COG01196	pfam02463	cd03278,cd03278	TIGR02169
PWPM01000055.1_3	gi|312136704|ref|YP_004004041.1|	38.4	482	274	9	17	487	47	516	8.25e-108	333	arCOG01819	N	CpaF	Pilus assembly protein, ATPase of CpaF family	COG04962	pfam00437	cd01130	TIGR03819
PWPM01000055.1_4	gi|20094143|ref|NP_613990.1|	25.8	221	157	1	39	259	114	327	1.75e-16	81.3	arCOG01812	N	TadC	Pilus assembly protein TadC	COG02064
PWPM01000055.1_5	gi|566003066|ref|YP_008915906.1|	46.4	125	60	2	104	227	6	124	6.05e-26	103	arCOG02099	K	TroR	Mn-dependent transcriptional regulator (DtxR family)	COG01321	pfam01325,pfam02742,pfam04023
PWPM01000056.1_2	gi|332158062|ref|YP_004423341.1|	50.0	188	86	3	1	182	13	198	4.47e-57	180	arCOG04130	J	-	Predicted RNA-binding protein	COG01491	pfam04919
PWPM01000056.1_3	gi|325957951|ref|YP_004289417.1|	52.5	101	41	2	25	122	12	108	2.28e-21	84.3	arCOG01016	K	Rpo4	DNA-directed RNA polymerase, subunit Rpo4/RpoF	COG01460	pfam03874
PWPM01000056.1_4	gi|20095096|ref|NP_614943.1|	53.2	94	44	0	1	94	1	94	6.79e-27	97.1	arCOG04129	J	RPL21A	Ribosomal protein L21E	COG02139	pfam01157
PWPM01000056.1_6	gi|312137225|ref|YP_004004562.1|	48.9	425	214	2	1	424	7	429	3.74e-143	419	arCOG01228	U	Ffh	Signal recognition particle GTPase	COG00541	pfam02881,pfam00448,pfam02978	cd03115	TIGR00959
PWPM01000056.1_7	gi|261402774|ref|YP_003246998.1|	54.2	277	124	3	68	342	88	363	5.44e-92	281	arCOG01227	U	FtsY	Signal recognition particle GTPase	COG00552	pfam02881,pfam00448	cd03115	TIGR00064
PWPM01000056.1_9	gi|488599627|ref|YP_007906098.1|	41.4	58	34	0	1	58	1	58	7.98e-11	53.5	arCOG04175	J	RPL20A	Ribosomal protein L20A (L18A)	COG02157	pfam01775
PWPM01000056.1_10	gi|288559658|ref|YP_003423144.1|	56.3	80	33	2	1	80	1	78	2.09e-17	74.3	arCOG04473	J	RPL31A	Ribosomal protein L31E	COG02097	pfam01198	cd00463
PWPM01000056.1_12	gi|57641213|ref|YP_183691.1|	45.3	64	35	0	1	64	37	100	8.58e-11	55.5	arCOG04179	R	PDCD5	DNA-binding TFAR19-related protein, PDSD5 family	COG02118	pfam01984
PWPM01000056.1_13	gi|288930440|ref|YP_003434500.1|	47.9	142	69	2	1	142	1	137	6.16e-40	133	arCOG01344	J	RPS19A	Ribosomal protein S19E (S16A)	COG02238	pfam01090
PWPM01000056.1_14	gi|261403560|ref|YP_003247784.1|	42.7	103	56	3	4	103	11	113	6.25e-16	70.1	arCOG04345	J	RPR2	RNase P subunit RPR2	COG02023	pfam04032
PWPM01000056.1_16	gi|327401225|ref|YP_004342064.1|	60.6	302	117	2	3	303	9	309	1.22e-144	412	arCOG04142	O	DYS1	Deoxyhypusine synthase	COG01899	pfam01916		TIGR00321
PWPM01000056.1_17	gi|242399762|ref|YP_002995187.1|	52.2	226	102	2	1	224	4	225	1.22e-76	233	arCOG00035	J	Dph6	Diphthamide synthase (EF-2-diphthine--ammonia ligase)	COG02102	pfam01902	cd01994	TIGR03679
PWPM01000056.1_19	gi|432330450|ref|YP_007248593.1|	31.4	239	160	4	5	243	34	268	1.36e-30	116	arCOG00347	R	-	Archaeal enzyme of ATP-grasp superfamily	COG01938	pfam09754		TIGR00161
PWPM01000056.1_20	gi|212223788|ref|YP_002307024.1|	31.7	363	228	8	15	363	9	365	4.36e-37	140	arCOG00009	E	PotE	Amino acid transporter	COG00531	pfam00324		TIGR00909
PWPM01000056.1_22	gi|11497860|ref|NP_069082.1|	33.3	279	168	9	1	262	1	278	1.18e-37	141	arCOG00467	L	CDC6	Cdc6-related protein, AAA superfamily ATPase	COG01474	pfam13401,pfam09079	cd00009,cd08768	TIGR02928
PWPM01000017.1_2	gi|488600001|ref|YP_007906472.1|	54.4	79	36	0	16	94	2	80	7.85e-24	88.6	arCOG03202	O	-	Collagenase family protease	COG00826	pfam01297,pfam01136
PWPM01000017.1_4	gi|432328927|ref|YP_007247071.1|	43.9	852	463	6	17	861	2	845	3.70e-256	743	arCOG00809	J	LeuS	Leucyl-tRNA synthetase	COG00495	pfam00133,pfam08264	cd00812,cd00812,cd07959	TIGR00395
PWPM01000017.1_7	gi|14521873|ref|NP_127349.1|	41.4	162	90	2	22	182	12	169	9.12e-39	132	arCOG01701	J	SEN2	tRNA splicing endonuclease	COG01676	pfam02778,pfam01974		TIGR00324
PWPM01000023.1_4	gi|474933624|ref|YP_007687206.1|	55.1	294	127	2	9	297	15	308	9.65e-111	325	arCOG01981	K	SUA7	Transcription initiation factor TFIIB, Brf1 subunit/Transcription initiation factor TFIIB	COG01405	pfam08271,pfam00382,pfam00382	cd00043
PWPM01000023.1_6	gi|530547853|ref|YP_008428385.1|	37.8	368	192	10	4	343	6	364	6.22e-71	228	arCOG01219	J	TRM1	N2,N2-dimethylguanosine tRNA methyltransferase	COG01867	pfam02005		TIGR00308
PWPM01000023.1_8	gi|256810993|ref|YP_003128362.1|	58.5	205	79	3	4	202	2	206	4.12e-68	209	arCOG04357	L	ENDO3c	Thermostable 8-oxoguanine DNA glycosylase	COG01059	pfam00730	cd00056
PWPM01000023.1_9	gi|304314372|ref|YP_003849519.1|	60.2	196	76	1	3	196	2	197	1.90e-86	255	arCOG04147	P	SodA	Superoxide dismutase	COG00605	pfam00081,pfam02777
PWPM01000023.1_10	gi|20093595|ref|NP_613442.1|	47.1	85	44	1	2	85	6	90	5.75e-23	86.3	arCOG04304	J	-	Ribosomal protein L35AE/L33A	COG02451	pfam01247
PWPM01000023.1_11	gi|490715400|ref|WP_004578049.1|	40.4	193	101	3	106	288	155	343	2.74e-31	127	arCOG01204	V	-	Minimal nucleotidyltransferase	COG01708	pfam01909	cd05403
PWPM01000023.1_13	gi|41615152|ref|NP_963650.1|	36.5	252	153	4	19	267	1	248	9.08e-50	167	arCOG01204	V	-	Minimal nucleotidyltransferase	COG01708	pfam01909	cd05403
PWPM01000023.1_14	gi|296109138|ref|YP_003616087.1|	40.6	69	37	2	384	451	172	237	2.05e-08	58.5	arCOG01895	G	IolE	Sugar phosphate isomerase/epimerase	COG01082	pfam01261	cd00019
PWPM01000023.1_18	gi|333910012|ref|YP_004483745.1|	35.4	243	142	5	12	244	32	269	1.02e-30	117	arCOG02177	S	-	Uncharacterized membrane protein	COG01967	pfam01889
PWPM01000023.1_22	gi|336477214|ref|YP_004616355.1|	37.9	293	168	5	87	376	111	392	3.10e-54	186	arCOG01308	O	Cdc48	ATPase of the AAA+ class , CDC48 family	COG00464	pfam00004,pfam00004,pfam09336	cd00009,cd00009	TIGR01243
PWPM01000046.1_2	gi|289191544|ref|YP_003457485.1|	39.4	269	146	8	5	264	244	504	1.70e-36	137	arCOG00071	E	AsnB	Asparagine synthase (glutamine-hydrolyzing)	COG00367	pfam00733	cd01991	TIGR01536
PWPM01000046.1_3	gi|57641043|ref|YP_183521.1|	36.7	436	263	6	12	435	1	435	3.40e-82	263	arCOG00767	G	{ManB}	Phosphomannomutase	COG01109	pfam02878,pfam02879,pfam02880,pfam00408	cd03087	TIGR03990
PWPM01000046.1_4	gi|336121738|ref|YP_004576513.1|	42.3	449	246	8	2	443	30	472	1.20e-125	375	arCOG00546	J	RnjA	mRNA degradation ribonuclease J1/J2	COG00595	pfam00753,pfam07521		TIGR00649
PWPM01000046.1_5	gi|332157921|ref|YP_004423200.1|	44.4	565	292	11	1	550	3	560	3.16e-140	420	arCOG04302	J	GlnS	Glutamyl- or glutaminyl-tRNA synthetase	COG00008	pfam00749,pfam03950	cd09287	TIGR00463
PWPM01000046.1_6	gi|566003275|ref|YP_008916115.1|	39.4	203	107	8	1	195	1	195	9.78e-36	127	arCOG01145	R	-	Phosphohydrolase, Icc/MPP superfamily	COG02129	pfam00149	cd07392
PWPM01000022.1_2	gi|212224669|ref|YP_002307905.1|	51.0	100	49	0	421	520	88	187	3.09e-29	116	arCOG00905	L	-	Uracil-DNA glycosylase	COG01573	pfam03167	cd10031	TIGR00758
PWPM01000022.1_3	gi|307354863|ref|YP_003895914.1|	60.6	246	97	0	1	246	1	246	1.87e-107	312	arCOG01993	G	GpmA	Phosphoglycerate mutase 1	COG00588	pfam00300	cd07067	TIGR01258
PWPM01000022.1_4	gi|557695107|ref|YP_008798161.1|	24.1	468	318	14	8	453	4	456	1.13e-25	111	arCOG01883	F	THY1	Thymidylate synthase	COG01351	pfam02511		TIGR02170
PWPM01000022.1_7	gi|298675906|ref|YP_003727656.1|	33.3	132	86	1	4	133	30	161	1.98e-18	79.0	arCOG01832	O	IbpA	Molecular chaperone (HSP20 family)	COG00071	pfam00011	cd06464
PWPM01000022.1_10	gi|432328502|ref|YP_007246646.1|	32.3	322	201	7	4	324	2	307	1.48e-57	190	arCOG01510	L	RPA1	Single-stranded DNA-binding replication protein A (RPA), large (70 kD) subunit or related ssDNA-binding protein	COG01599		cd04491,cd04491
PWPM01000022.1_13	gi|429192905|ref|YP_007178583.1|	44.0	275	145	5	169	441	28	295	4.53e-58	196	arCOG02400	C	CcdA	Cytochrome c biogenesis protein	COG00785	pfam13098,pfam02683
PWPM01000022.1_25	gi|312137434|ref|YP_004004771.1|	66.5	161	52	1	1	161	1	159	1.05e-71	215	arCOG04298	F	-	Adenosine/AMP kinase	COG01839	pfam04008
PWPM01000022.1_27	gi|333911292|ref|YP_004485025.1|	59.5	126	51	0	1	126	1	126	2.11e-41	135	arCOG04154	J	RPS8A	Ribosomal protein S8E	COG02007	pfam01201	cd11382	TIGR00307
PWPM01000022.1_28	gi|57640911|ref|YP_183389.1|	54.5	44	20	0	4	47	3	46	3.00e-10	52.0	arCOG00998	K	LSM1	Small nuclear ribonucleoprotein (snRNP) homolog	COG01958	pfam01423	cd01726
PWPM01000060.1_1	gi|332157774|ref|YP_004423053.1|	53.2	141	64	1	11	151	4	142	1.14e-45	161	arCOG04257	K	RpoC/Rpo3	DNA-directed RNA polymerase subunit A'	COG00086	pfam04997,pfam00623,pfam04983,pfam05000,pfam04998	cd02582	TIGR02390
PWPM01000060.1_2	gi|312136876|ref|YP_004004213.1|	55.5	598	264	1	4	599	6	603	1.18e-254	714	arCOG01762	K	RpoB/Rpo2	DNA-directed RNA polymerase subunit B	COG00085	pfam04563,pfam04565,pfam04566,pfam04567,pfam00562,pfam04560	cd00653	TIGR03670
PWPM01000060.1_3	gi|336121474|ref|YP_004576249.1|	44.4	502	261	7	5	494	2	497	7.17e-141	417	arCOG01762	K	RpoB/Rpo2	DNA-directed RNA polymerase subunit B	COG00085	pfam04563,pfam04565,pfam04566,pfam04567,pfam00562,pfam04560	cd00653	TIGR03670
PWPM01000060.1_4	gi|14520829|ref|NP_126304.1|	57.3	75	31	1	13	87	7	80	1.29e-19	77.8	arCOG04258	K	RPB5	DNA-directed RNA polymerase, subunit H, RpoH/RPB5	COG02012	pfam01191
PWPM01000001.1_13	gi|147920970|ref|YP_685221.1|	44.4	63	33	1	1	63	106	166	1.16e-08	53.9	arCOG02408	S	-	Uncharacterized NYN domain containing protein, LabA family	COG01432	pfam01936	cd06167	TIGR00288
PWPM01000062.1_4	gi|154149660|ref|YP_001403278.1|	44.7	152	84	0	1	152	1	152	2.46e-40	135	arCOG06910	L	RuvC	Holliday junction resolvasome, endonuclease subunit	COG00817	pfam02075	cd00529	TIGR00228
PWPM01000062.1_6	gi|383319705|ref|YP_005380546.1|	60.0	70	28	0	1	70	269	338	2.39e-22	89.7	arCOG00470	L	HolB	ATPase involved in DNA replication HolB, large subunit	COG00470	pfam00004	cd00009	TIGR02397
PWPM01000035.1_2	gi|490715486|ref|WP_004578135.1|	47.7	434	219	3	3	435	2	428	7.40e-144	419	arCOG00284	L	-	HerA helicase	COG00433	pfam12846		TIGR03743,TIGR00929
PWPM01000035.1_4	gi|432328385|ref|YP_007246529.1|	34.8	164	82	8	6	162	8	153	5.42e-12	65.1	arCOG05343	R	-	GTPase SAR1 or related small G protein	COG01100	pfam00071	cd00154	TIGR00231
PWPM01000035.1_7	gi|432328385|ref|YP_007246529.1|	35.0	163	89	4	7	169	8	153	8.19e-18	80.9	arCOG05343	R	-	GTPase SAR1 or related small G protein	COG01100	pfam00071	cd00154	TIGR00231
PWPM01000035.1_10	gi|41615102|ref|NP_963600.1|	45.7	81	44	0	7	87	2	82	3.84e-25	91.7	arCOG02155	R	-	Protein implicated in RNA metabolism, contains PRC-barrel domain	COG01873	pfam05239
PWPM01000035.1_11	gi|48477231|ref|YP_022937.1|	33.2	199	105	6	19	208	13	192	1.85e-18	83.2	arCOG00614	R	SpoIVFB	Zn-dependent protease	COG01994		cd06158
PWPM01000035.1_13	gi|312137219|ref|YP_004004556.1|	28.2	238	164	3	29	264	6	238	3.23e-34	127	arCOG01915	O	HflC	Membrane protease subunit, stomatin/prohibitin homolog	COG00330	pfam01145	cd08826	TIGR01933
PWPM01000035.1_14	gi|145590320|ref|YP_001152322.1|	50.0	62	31	0	1	62	1	62	5.95e-15	64.7	arCOG01885	J	RPS17A	Ribosomal protein S17E	COG01383	pfam00833
PWPM01000035.1_15	gi|288931501|ref|YP_003435561.1|	63.0	92	30	2	1	92	1	88	4.57e-31	107	arCOG01753	K	Ssh10b	Archaeal DNA-binding protein	COG01581	pfam01918		TIGR00285
PWPM01000035.1_19	gi|289581350|ref|YP_003479816.1|	37.6	101	59	2	5	102	7	106	5.32e-17	72.4	arCOG01084	R	MazG	Predicted pyrophosphatase	COG01694	pfam03819	cd11535
PWPM01000035.1_21	gi|312136820|ref|YP_004004157.1|	41.4	249	140	3	5	251	3	247	6.39e-59	189	arCOG00891	L	TatD	Mg-dependent DNase	COG00084	pfam01026	cd01310	TIGR00010
PWPM01000035.1_22	gi|84489946|ref|YP_448178.1|	41.1	209	91	8	7	201	3	193	9.42e-35	124	arCOG00614	R	SpoIVFB	Zn-dependent protease	COG01994		cd06158
PWPM01000035.1_24	gi|150402555|ref|YP_001329849.1|	32.5	252	157	5	42	284	45	292	3.71e-22	96.7	arCOG02264	S	-	Uncharacterized membrane protein	COG01808	pfam04087		TIGR00341
PWPM01000035.1_27	gi|147921526|ref|YP_684658.1|	64.5	31	11	0	1	31	74	104	6.38e-06	40.8	arCOG01758	J	RpsJ	Ribosomal protein S10	COG00051	pfam00338		TIGR01046
PWPM01000047.1_1	gi|329765823|ref|ZP_08257389.1|	36.3	223	137	4	49	268	79	299	4.57e-33	128	arCOG04322	E	PepB	Leucyl aminopeptidase	COG00260	pfam02789,pfam00883	cd00433
PWPM01000047.1_2	gi|170289630|ref|YP_001736446.1|	42.6	68	30	1	4	71	6	64	9.92e-13	59.3	arCOG00349	C	Fer	Ferredoxin	COG01141	pfam13459
PWPM01000047.1_3	gi|88604277|ref|YP_504455.1|	45.9	74	36	1	2	75	11	80	1.19e-14	69.3	arCOG01297	O	AhpF	Alkyl hydroperoxide reductase, large subunit	COG03634	pfam07992		TIGR03140
PWPM01000047.1_4	gi|242399196|ref|YP_002994620.1|	30.4	253	173	3	36	287	23	273	1.26e-28	117	arCOG01389	M	-	Glycosyl transferase family 2	COG01215	pfam13641	cd06423	TIGR03937
PWPM01000031.1_2	gi|73669695|ref|YP_305710.1|	46.6	313	160	3	15	323	16	325	2.82e-101	303	arCOG00434	N	-	AAA+ ATPase of MoxR-like family, a component of a putative secretion system	COG00714	pfam07726	cd00009	TIGR02031
PWPM01000031.1_3	gi|530548492|ref|YP_008429033.1|	28.8	118	81	3	30	145	168	284	1.02e-10	64.7	arCOG02742	R	-	Uncharacterized membrane anchored protein with extracellular vWF domain and Ig-like domain	COG01721	pfam01882
PWPM01000009.1_2	gi|333987642|ref|YP_004520249.1|	60.6	132	52	0	3	134	2	133	8.91e-46	147	arCOG04243	J	RpsI	Ribosomal protein S9	COG00103	pfam00380		TIGR03627
PWPM01000009.1_3	gi|490715588|ref|WP_004578236.1|	58.5	65	27	0	1	65	1	65	7.07e-28	97.1	arCOG04244	K	RPB10	DNA-directed RNA polymerase, subunit N (RpoN/RPB10)	COG01644	pfam01194
PWPM01000009.1_4	gi|329766679|ref|ZP_08258222.1|	33.3	81	49	2	153	232	88	164	1.77e-06	49.3	arCOG01213	R	Cof	HAD superfamily hydrolase	COG00561	pfam08282	cd01427	TIGR01487
PWPM01000009.1_6	gi|312137050|ref|YP_004004387.1|	51.3	76	35	1	1	74	1	76	4.50e-22	83.6	arCOG04208	J	RPL43A	Ribosomal protein L37AE/L43A	COG01997	pfam01780		TIGR00280
PWPM01000009.1_7	gi|490715479|ref|WP_004578128.1|	46.5	43	23	0	2	44	3	45	1.98e-10	51.6	arCOG04341	K	RPC12	DNA-directed RNA polymerase, subunit RPC12/RpoP (contains C4-type Zn-finger)	COG01996
PWPM01000009.1_9	gi|336476204|ref|YP_004615345.1|	39.5	81	49	0	1	81	5	85	3.28e-17	71.6	arCOG04308	S	-	Uncharacterized protein	COG01698	pfam03685
PWPM01000009.1_10	gi|490715476|ref|WP_004578125.1|	35.6	104	65	2	19	121	12	114	1.23e-18	78.2	arCOG02263	D	-	Predicted cell division protein, SepF homolog	COG02450	pfam04472
PWPM01000009.1_11	gi|159905610|ref|YP_001549272.1|	38.9	157	94	2	17	172	9	164	2.50e-30	111	arCOG04265	R	-	C4-type Zn-finger protein	COG01779	pfam03367		TIGR00340
PWPM01000058.1_4	gi|88604386|ref|YP_504564.1|	33.7	593	341	14	2	580	4	558	9.78e-86	280
PWPM01000058.1_5	gi|88602401|ref|YP_502579.1|	39.3	168	98	2	3	166	5	172	1.92e-37	136
PWPM01000036.1_1	gi|345006571|ref|YP_004809424.1|	46.8	154	77	1	4	157	834	982	1.45e-39	144	arCOG00439	L	MCM2	Predicted ATPase involved in replication control, Cdc46/Mcm family	COG01241	pfam14551,pfam00493	cd00009
PWPM01000036.1_2	gi|333910930|ref|YP_004484663.1|	35.5	93	58	2	32	123	38	129	1.03e-09	57.4	arCOG02258	L	-	RPA family protein, a subunit of RPA complex in P.furiosus	COG03390
PWPM01000036.1_3	gi|333910720|ref|YP_004484453.1|	46.6	133	71	0	2	134	7	139	7.41e-44	142	arCOG01640	J	GCD7	Translation initiation factor 2, beta subunit (eIF-2beta)/eIF-5 N-terminal domain	COG01601	pfam01873		TIGR00311
PWPM01000036.1_4	gi|389860716|ref|YP_006362956.1|	30.8	104	62	2	1	98	1	100	9.28e-15	66.2	arCOG04051	S	-	Uncharacterized protein	COG02412	pfam04242
PWPM01000036.1_5	gi|256810937|ref|YP_003128306.1|	57.1	91	37	1	13	101	11	101	3.22e-32	110	arCOG01179	J	InfA	Translation initiation factor 1 (IF-1)	COG00361	pfam01176	cd05793	TIGR00523
PWPM01000036.1_6	gi|333986246|ref|YP_004518853.1|	50.9	175	86	0	7	181	9	183	1.65e-54	173	arCOG04574	S	LemA	Uncharacterized protein	COG01704	pfam04011
PWPM01000036.1_7	gi|325959214|ref|YP_004290680.1|	44.5	256	133	4	47	294	44	298	9.20e-58	192	arCOG01331	O	HtpX	Zn-dependent protease with chaperone function	COG00501	pfam01435
PWPM01000036.1_9	gi|119720360|ref|YP_920855.1|	57.4	258	103	2	4	254	11	268	1.76e-100	296	arCOG01599	C	PorB	Pyruvate:ferredoxin oxidoreductase or related 2-oxoacid:ferredoxin oxidoreductase, beta subunit	COG01013	pfam02775,pfam12367	cd03375	TIGR02177
PWPM01000036.1_10	gi|119720361|ref|YP_920856.1|	41.9	520	292	8	1	516	37	550	8.64e-136	406	arCOG01606	C	PorA	Pyruvate:ferredoxin oxidoreductase or related 2-oxoacid:ferredoxin oxidoreductase, alpha subunit and gamma	COG00674	pfam01558,pfam01855	cd07034	TIGR03710
PWPM01000036.1_11	gi|304315140|ref|YP_003850287.1|	45.8	225	121	1	14	238	47	270	6.70e-69	215	arCOG01180	T	RIO1	Serine/threonine protein kinase involved in cell cycle control	COG01718	pfam01163	cd05145	TIGR03724
PWPM01000036.1_12	gi|296109403|ref|YP_003616352.1|	48.5	169	83	1	6	170	12	180	4.35e-52	167	arCOG04150	J	Krr1	rRNA processing protein Krr1/Pno1, contains KH domain	COG01094			TIGR03665
PWPM01000036.1_13	gi|288930741|ref|YP_003434801.1|	41.8	589	251	8	15	602	2	499	3.89e-137	415	arCOG01165	L	-	DNA topoisomerase VI, subunit B	COG01389	pfam02518,pfam03486,pfam09239	cd00075,cd00823	TIGR01052
PWPM01000036.1_14	gi|530549929|ref|YP_008430485.1|	46.8	361	181	2	10	360	21	380	1.14e-107	322	arCOG04143	L	-	DNA topoisomerase VI, subunit A	COG01697	pfam04406	cd00223
PWPM01000036.1_19	gi|383318871|ref|YP_005379712.1|	28.4	387	268	7	1	383	16	397	2.17e-43	158	arCOG01411	M	RfaG	Glycosyltransferase	COG00438	pfam13439,pfam00534	cd03801	TIGR03999
PWPM01000036.1_20	gi|312136693|ref|YP_004004030.1|	40.0	235	135	4	1	232	4	235	9.98e-40	147	arCOG01385	M	-	Glycosyl transferase family 2	COG00463	pfam00535	cd02522	TIGR04283
PWPM01000036.1_21	gi|325958007|ref|YP_004289473.1|	42.0	205	113	4	1	203	1	201	1.47e-34	132	arCOG01385	M	-	Glycosyl transferase family 2	COG00463	pfam00535	cd02522	TIGR04283
PWPM01000020.1_1	gi|289596521|ref|YP_003483217.1|	51.6	426	197	3	1	417	5	430	4.31e-152	439	arCOG00407	J	AsnS	Aspartyl/asparaginyl-tRNA synthetase	COG00017	pfam01336,pfam00152	cd04319,cd00776	TIGR00457
PWPM01000020.1_4	gi|530547528|ref|YP_008428056.1|	40.1	364	198	8	1	353	1	355	1.89e-75	239	arCOG01741	J	PelA	Release factor eRF1	COG01537	pfam03463,pfam03464,pfam03465		TIGR00111
PWPM01000048.1_1	gi|284162070|ref|YP_003400693.1|	27.1	166	103	5	39	202	331	480	2.49e-09	59.7	arCOG02540	M	-	PKD repeats containing protein	COG03291			TIGR04213
PWPM01000048.1_2	gi|41615017|ref|NP_963515.1|	36.3	237	138	4	9	241	37	264	1.69e-40	143	arCOG01700	E	SpeB	Arginase family enzyme	COG00010	pfam00491	cd11593	TIGR01230
PWPM01000048.1_3	gi|333910467|ref|YP_004484200.1|	52.5	59	27	1	1	58	1	59	6.01e-20	77.0	arCOG13421	S	-	Uncharacterized protein
PWPM01000048.1_5	gi|11499353|ref|NP_070592.1|	49.3	148	73	2	1	148	1	146	9.52e-45	146	arCOG01487	F	ComEB	Deoxycytidylate deaminase	COG02131	pfam00383	cd01286	TIGR02571
PWPM01000048.1_6	gi|70607307|ref|YP_256177.1|	40.2	164	96	2	9	170	6	169	7.16e-32	115	arCOG00489	H	PduO	Cob(I)alamin adenosyltransferase	COG02096	pfam01923		TIGR00636
PWPM01000048.1_7	gi|298674718|ref|YP_003726468.1|	60.8	609	230	4	1	608	66	666	1.73e-267	753	arCOG03713	F	NrdA	Ribonucleotide reductase associated ATP-cone domain	COG00209	pfam00317,pfam02867,pfam12637	cd02888	TIGR02504,TIGR03905
PWPM01000048.1_8	gi|313117007|ref|YP_004038131.1|	36.8	144	91	0	1	144	1	144	2.39e-26	99.8	arCOG08098	K	NrdR	Transcriptional regulator NrdR (Zn-ribbon and ATP-cone domains)	COG01327	pfam01096,pfam03477		TIGR00244
PWPM01000048.1_9	gi|332158403|ref|YP_004423682.1|	45.8	603	305	9	1	586	1	598	9.06e-176	513	arCOG00057	M	GlmS	Glucosamine 6-phosphate synthetase	COG00449	pfam00310,pfam01380,pfam01380	cd00714,cd05008,cd05009	TIGR01135
PWPM01000048.1_10	gi|530549485|ref|YP_008430038.1|	45.4	183	90	2	42	214	237	419	1.11e-28	113	arCOG00666	M	GCD1	N-acetylglucosamine-1-phosphate uridyltransferase	COG01208	pfam00483,pfam00132,pfam00132	cd04181,cd05636	TIGR03992
PWPM01000048.1_11	gi|329765691|ref|ZP_08257260.1|	43.6	202	104	5	11	202	28	229	4.66e-44	158	arCOG01338	C	-	Acyl-CoA synthetase, ATP-grasp containing subunit	COG01042	pfam13549
PWPM01000048.1_12	gi|20094147|ref|NP_613994.1|	50.1	421	199	5	13	426	15	431	8.13e-145	421	arCOG00406	J	AsnS	Aspartyl/asparaginyl-tRNA synthetase	COG00017	pfam01336,pfam00152	cd04316,cd00776	TIGR00458
PWPM01000048.1_15	gi|452209168|ref|YP_007489282.1|	29.1	296	188	7	24	303	39	328	4.96e-36	134	arCOG00422	C	GalT	Galactose-1-phosphate uridylyltransferase	COG01085	pfam01087,pfam02744	cd00608	TIGR00209
PWPM01000048.1_17	gi|386001416|ref|YP_005919715.1|	35.4	82	52	1	12	93	9	89	3.26e-09	53.1	arCOG01059	K	-	Transcriptional regulator, contains HTH domain	COG03432
PWPM01000048.1_19	gi|256810190|ref|YP_003127559.1|	39.9	198	96	9	3	187	2	189	1.67e-25	103	arCOG01770	E	-	Rhomboid family mebrane associated serine protease	COG00705	pfam01694		TIGR04239
PWPM01000048.1_20	gi|530780598|ref|YP_008432405.1|	40.8	365	191	10	4	360	3	350	2.31e-79	251	arCOG01696	G	ApgM	2,3-bisphosphoglycerate-independent phosphoglycerate mutase	COG03635	pfam01676		TIGR00306
PWPM01000053.1_4	gi|15668972|ref|NP_247776.1|	40.2	82	47	2	6	86	6	86	4.74e-11	57.8	arCOG05051	V	-	Predicted  antitoxin component of toxin-antitoxin system, DUF2283 family	COG05428	pfam10049
PWPM01000053.1_7	gi|390960531|ref|YP_006424365.1|	32.3	155	95	4	3	154	15	162	7.05e-14	69.3	arCOG01860	R	-	Predicted HD superfamily hydrolase	COG01418	pfam01966	cd00077	TIGR00277
PWPM01000065.1_3	gi|327401247|ref|YP_004342086.1|	20.2	178	111	5	2	174	21	172	6.69e-06	47.8	arCOG02408	S	-	Uncharacterized NYN domain containing protein, LabA family	COG01432	pfam01936	cd06167	TIGR00288
PWPM01000019.1_3	gi|14520276|ref|NP_125751.1|	39.2	357	201	9	3	352	15	362	8.01e-70	224	arCOG00894	M	-	Glycosyl transferase family 2	COG00463	pfam00535	cd04179	TIGR04182
PWPM01000004.1_1	gi|14590155|ref|NP_142220.1|	54.1	157	70	1	4	158	2	158	1.38e-54	182	arCOG00485	J	LysS	Lysyl-tRNA synthetase, class I	COG01384	pfam01921	cd00674	TIGR00467
PWPM01000004.1_2	gi|148643404|ref|YP_001273917.1|	32.3	328	215	5	24	349	28	350	4.32e-48	169	arCOG04064	O	RseP	Membrane-associated protease RseP, regulator of RpoE activity in bacteria	COG00750	pfam02163	cd06159	TIGR00054
PWPM01000004.1_3	gi|336121692|ref|YP_004576467.1|	32.8	128	84	1	120	245	43	170	7.24e-19	84.3	arCOG04270	K	TFA1	Transcription initiation factor IIE, alpha subunit	COG01675	pfam02002		TIGR00373
PWPM01000004.1_4	gi|20093529|ref|NP_613376.1|	32.1	364	230	7	10	367	16	368	3.92e-60	201	arCOG00601	R	-	Protein containing two CBS domains (some fused to C-terminal double-stranded RNA-binding domain of RaiA family)	COG00517	pfam00571,pfam00571,pfam00571,pfam00571	cd04633,cd04633	TIGR01302,TIGR01302
PWPM01000004.1_5	gi|312136913|ref|YP_004004250.1|	52.2	521	231	7	7	510	10	529	1.15e-178	514	arCOG01361	K	ELP3	Histone acetyltransferase	COG01243	pfam04055		TIGR01211
PWPM01000004.1_7	gi|304314958|ref|YP_003850105.1|	39.6	217	130	1	26	242	26	241	6.19e-46	158	arCOG01311	O	SppA	Periplasmic serine protease (ClpP class)	COG00616	pfam01343	cd07023	TIGR00706
PWPM01000004.1_8	gi|41614895|ref|NP_963393.1|	38.4	263	162	0	2	264	1	263	2.12e-65	207	arCOG02037	K	-	Sugar-specific transcriptional regulator TrmB	COG01378	pfam01978
PWPM01000004.1_11	gi|333988294|ref|YP_004520901.1|	46.0	176	95	0	1	176	1	176	2.11e-55	175	arCOG00288	C	NfnB	Nitroreductase	COG00778	pfam00881	cd02150	TIGR02476
PWPM01000004.1_12	gi|333911227|ref|YP_004484960.1|	53.3	360	163	2	4	358	3	362	8.78e-128	373	arCOG02201	D	FtsZ	Cell division GTPase	COG00206	pfam00091,pfam12327	cd02201	TIGR00065
PWPM01000004.1_15	gi|14520908|ref|NP_126383.1|	47.9	420	207	5	3	415	13	427	2.61e-132	390	arCOG01924	E	AnsB	L-asparaginase/archaeal Glu-tRNAGln amidotransferase subunit D	COG00252	pfam00710	cd08962	TIGR02153
PWPM01000004.1_16	gi|336121671|ref|YP_004576446.1|	46.1	635	321	10	1	616	3	635	1.25e-175	515	arCOG01719	J	GatE	Archaeal Glu-tRNAGln amidotransferase subunit E (contains GAD domain)	COG02511	pfam02934,pfam02637		TIGR00134
PWPM01000004.1_17	gi|242398066|ref|YP_002993490.1|	53.7	108	45	1	9	116	3	105	1.89e-29	107	arCOG00910	J	-	Predicted RNA methylase	COG02263	pfam13659
PWPM01000026.1_2	gi|242398761|ref|YP_002994185.1|	35.6	587	289	14	10	565	3	531	2.07e-96	306	arCOG01188	R	-	Predicted carbamoyl transferase, NodU family	COG02192	pfam02543
PWPM01000054.1_1	gi|435848815|ref|YP_007311065.1|	41.1	336	197	1	1	336	19	353	2.11e-82	257	arCOG01411	M	RfaG	Glycosyltransferase	COG00438	pfam13439,pfam00534	cd03801	TIGR03999
PWPM01000054.1_2	gi|452209355|ref|YP_007489469.1|	35.4	127	77	2	33	158	25	147	2.12e-16	76.6	arCOG14740	R	-	TupA-like ATPgrasp domain		pfam14305
PWPM01000054.1_3	gi|452209355|ref|YP_007489469.1|	45.6	57	31	0	1	57	229	285	1.30e-09	54.3	arCOG14740	R	-	TupA-like ATPgrasp domain		pfam14305
PWPM01000054.1_4	gi|344210283|ref|YP_004786459.1|	30.7	371	222	10	14	360	17	376	1.55e-43	157	arCOG01403	M	AglL	Glycosyltransferase	COG00438	pfam13439,pfam00534	cd03804
PWPM01000013.1_1	gi|288931247|ref|YP_003435307.1|	51.2	260	79	5	602	814	780	1038	6.62e-64	236	arCOG03779	V	McrB	GTPase subunit of restriction endonuclease	COG01401	pfam07728	cd00009
PWPM01000013.1_2	gi|389852489|ref|YP_006354723.1|	30.9	433	268	12	6	430	4	413	3.31e-48	172	arCOG05102	V	McrC	McrBC 5-methylcytosine restriction system component	COG04268	pfam10117
PWPM01000027.1_3	gi|118576571|ref|YP_876314.1|	23.9	293	187	8	58	350	49	305	9.40e-15	76.6	arCOG01564	J	SelB	Selenocysteine-specific translation elongation factor  or SelB-II domain	COG03276		cd03696	TIGR00475
PWPM01000027.1_6	gi|150400473|ref|YP_001324239.1|	44.4	444	237	4	20	455	15	456	4.45e-121	371	arCOG01338	C	-	Acyl-CoA synthetase, ATP-grasp containing subunit	COG01042	pfam13549
PWPM01000033.1_1	gi|126465377|ref|YP_001040486.1|	46.7	105	55	1	6	110	24	127	6.58e-28	101	arCOG04217	R	-	Predicted metallopeptidase	COG04900
PWPM01000033.1_2	gi|429217386|ref|YP_007175376.1|	34.3	105	48	3	15	98	29	133	4.16e-06	45.1	arCOG00002	K	-	Transcriptional regulator, PadR family	COG01695	pfam03551		TIGR03433
PWPM01000033.1_3	gi|408403703|ref|YP_006861686.1|	48.4	399	193	4	3	388	9	407	3.04e-132	387	arCOG00065	O	csdA	Selenocysteine lyase/Cysteine desulfurase	COG00520	pfam00266	cd06453	TIGR01979
PWPM01000033.1_5	gi|147920102|ref|YP_686139.1|	52.5	120	57	0	3	122	2	121	1.76e-38	128	arCOG02077	C	IscU	NifU homolog involved in Fe-S cluster formation	COG00822	pfam01592	cd06664	TIGR03419
PWPM01000033.1_7	gi|73667744|ref|YP_303759.1|	29.2	171	98	5	5	160	3	165	3.19e-11	61.2	arCOG01858	R	-	Predicted HD superfamily hydrolase	COG01418	pfam01966	cd00077	TIGR00295
PWPM01000033.1_8	gi|488601045|ref|YP_007907516.1|	30.7	166	98	6	5	165	47	200	1.79e-09	60.8	arCOG00042	J	TilS	tRNA(Ile)-lysidine synthase TilS/MesJ	COG00037	pfam01171	cd01993	TIGR02432
PWPM01000033.1_9	gi|288932328|ref|YP_003436388.1|	50.5	210	98	4	5	211	9	215	6.11e-57	181	arCOG00976	O	Pcm	Protein-L-isoaspartate carboxylmethyltransferase	COG02518	pfam01135	cd02440	TIGR00080
PWPM01000033.1_10	gi|261402907|ref|YP_003247131.1|	21.9	215	155	4	74	275	74	288	1.72e-07	54.3	arCOG01589	H	RimK	Glutathione synthase/glutaminyl transferase/alpha-L-glutamate ligase	COG00189	pfam08443		TIGR02144
PWPM01000033.1_11	gi|294495756|ref|YP_003542249.1|	29.5	292	194	8	6	290	5	291	1.87e-36	134	arCOG01589	H	RimK	Glutathione synthase/glutaminyl transferase/alpha-L-glutamate ligase	COG00189	pfam08443		TIGR02144
PWPM01000033.1_12	gi|20094182|ref|NP_614029.1|	34.5	116	74	2	4	117	2	117	8.67e-14	68.2	arCOG04821	R	-	Predicted metalloprotease	COG04740	pfam05618
PWPM01000033.1_13	gi|307594557|ref|YP_003900874.1|	29.7	148	87	5	7	143	5	146	2.63e-07	53.1	arCOG01572	S	-	Uncharacterized membrane protein
PWPM01000033.1_14	gi|530547841|ref|YP_008428373.1|	49.6	341	165	3	1	337	1	338	1.10e-104	312	arCOG04050	L	FEN1	5'-3' exonuclease	COG00258	pfam00752,pfam00867,pfam01367	cd09867	TIGR03674
PWPM01000033.1_15	gi|490715265|ref|WP_004577915.1|	30.0	287	158	9	12	285	6	262	2.22e-13	71.2	arCOG01994	R	SpoIIM	Uncharacterized membrane protein, a component of a putative membrane remodelling system	COG01300	pfam01944
PWPM01000033.1_16	gi|70607039|ref|YP_255909.1|	38.6	57	33	2	558	614	462	516	2.01e-07	57.8	arCOG02044	M	AglB	Oligosaccharyltransferase membrane subunit	COG01287	pfam02516		TIGR04154
PWPM01000033.1_17	gi|116754254|ref|YP_843372.1|	37.7	310	172	6	3	311	2	291	4.75e-60	197	arCOG03199	M	AglH/Rfe	UDP-N-acetylmuramyl pentapeptide phosphotransferase/UDP-N-acetylglucosamine-1-phosphate transferase	COG00472	pfam00953	cd06856	TIGR00445
PWPM01000033.1_18	gi|284161231|ref|YP_003399854.1|	45.7	151	70	4	4	147	3	148	7.28e-30	108	arCOG01330	S	-	Uncharacterized membrane protein	COG02426	pfam06695
PWPM01000033.1_19	gi|327401673|ref|YP_004342512.1|	29.0	279	173	6	9	284	5	261	1.99e-22	96.7	arCOG00899	M	AglD2	Predicted flippase	COG00392	pfam03706		TIGR00374
PWPM01000024.1_3	gi|288931130|ref|YP_003435190.1|	45.5	718	363	10	7	712	73	774	1.44e-190	563	arCOG01576	P	ZntA	Cation transport ATPase	COG02217	pfam00403,pfam00122,pfam00702	cd00371,cd01427	TIGR00003,TIGR01511
PWPM01000066.1_1	gi|333986386|ref|YP_004518993.1|	36.4	198	120	3	1	193	11	207	1.19e-42	144	arCOG01786	Q	-	SAM-dependent methyltransferase	COG00500
PWPM01000003.1_3	gi|509155722|ref|YP_008075962.1|	40.1	272	142	8	19	279	25	286	6.46e-51	171	arCOG04131	J	RsmA	16S rRNA A1518 and A1519 N6-dimethyltransferase RsmA/KsgA/DIM1	COG00030	pfam00398		TIGR00755
PWPM01000003.1_4	gi|91773404|ref|YP_566096.1|	35.7	196	116	4	28	221	119	306	6.25e-36	131	arCOG04112	J	DPH2	Diphthamide synthase subunit DPH2	COG01736	pfam01866		TIGR00322
PWPM01000003.1_5	gi|336477450|ref|YP_004616591.1|	56.4	156	64	1	4	159	3	154	1.10e-51	164	arCOG01097	C	-	Rubrerythrin	COG01592	pfam02915	cd01041
PWPM01000003.1_6	gi|15922387|ref|NP_378056.1|	50.9	110	54	0	3	112	7	116	3.46e-32	111	arCOG00780	J	RPL18A	Ribosomal protein L18E	COG01727	pfam00828		TIGR01071
PWPM01000003.1_7	gi|88604130|ref|YP_504308.1|	49.4	77	38	1	1	77	12	87	1.30e-18	76.3	arCOG04242	J	RplM	Ribosomal protein L13	COG00102	pfam00572	cd00392	TIGR01077
PWPM01000068.1_2	gi|57640712|ref|YP_183190.1|	39.6	268	147	6	1	259	7	268	5.90e-52	173	arCOG01241	X	XerC	XerD/XerC family integrase	COG00582	pfam13495,pfam00589	cd00796	TIGR02224
PWPM01000068.1_3	gi|15922663|ref|NP_378332.1|	24.9	213	136	8	4	214	10	200	1.38e-11	63.9	arCOG00790	V	Cas4	CRISPR-associated protein Cas4, RecB family exonuclease	COG01468		cd09637	TIGR00372
PWPM01000068.1_5	gi|289192689|ref|YP_003458630.1|	45.6	169	89	2	2	167	4	172	1.64e-44	147	arCOG00769	R	ThiJ	Putative intracellular protease/amidase	COG00693	pfam01965	cd03134	TIGR01382
PWPM01000068.1_6	gi|219852533|ref|YP_002466965.1|	45.1	193	101	1	1	188	1	193	1.87e-50	164	arCOG00038	J	ThiI	tRNA S(4)U 4-thiouridine synthase	COG00301	pfam02926,pfam02568,pfam00581	cd11716,cd01712,cd00158	TIGR00342,TIGR04271
PWPM01000068.1_8	gi|432328943|ref|YP_007247087.1|	47.0	330	171	3	4	332	5	331	7.36e-108	320	arCOG00946	O	PflA	Pyruvate-formate lyase-activating enzyme	COG01180	pfam04055	cd01335	TIGR04337
PWPM01000068.1_9	gi|170291082|ref|YP_001737898.1|	45.3	159	84	2	29	184	40	198	2.59e-46	153	arCOG01336	S	AMMECR1	Uncharacterized protein	COG02078	pfam01871		TIGR04335
PWPM01000068.1_10	gi|148643498|ref|YP_001274011.1|	44.9	296	142	6	3	293	2	281	9.83e-75	232	arCOG01728	R	Mho1	Predicted class III extradiol dioxygenase, MEMO1 family	COG01355	pfam01875	cd07361	TIGR04336
PWPM01000068.1_11	gi|73668850|ref|YP_304865.1|	38.7	287	175	1	1	286	5	291	2.41e-56	185	arCOG00272	G	RhaT	Permease of the drug/metabolite transporter (DMT) superfamily	COG00697	pfam00892
PWPM01000068.1_14	gi|289595758|ref|YP_003482454.1|	36.0	411	260	3	6	415	6	414	1.78e-85	269	arCOG01549	C	FrhA	Coenzyme F420-reducing hydrogenase, alpha subunit	COG03259	pfam00374		TIGR03295
PWPM01000068.1_15	gi|315230301|ref|YP_004070737.1|	33.1	154	97	4	2	152	4	154	1.53e-18	82.0	arCOG02472	C	FrhG	Coenzyme F420-reducing hydrogenase, gamma subunit	COG01941	pfam01058		TIGR03294
PWPM01000068.1_16	gi|20094406|ref|NP_614253.1|	34.8	233	143	3	1	230	9	235	3.40e-39	137	arCOG02291	R	-	HAD superfamily hydrolase	COG01011	pfam13419	cd01427	TIGR02252
PWPM01000068.1_17	gi|73668022|ref|YP_304037.1|	59.6	57	22	1	35	90	5	61	3.31e-21	81.3	arCOG03455	K	PspC	Phage shock protein C	COG01983	pfam04024		TIGR02978
PWPM01000068.1_18	gi|297619336|ref|YP_003707441.1|	34.9	390	234	7	8	384	3	385	2.44e-53	184	arCOG01953	P	KefB	Kef-type K+ transport system, membrane component	COG00475	pfam00999		TIGR00932
PWPM01000068.1_19	gi|433637941|ref|YP_007283701.1|	27.4	317	222	2	1	310	1	316	7.85e-28	113	arCOG02642	R	PerM	Predicted PurR-regulated permease PerM	COG00628	pfam01594		TIGR02872
PWPM01000007.1_1	gi|150399955|ref|YP_001323722.1|	51.5	97	46	1	6	101	488	584	2.07e-24	98.2	arCOG04455	L	HYS2	Archaeal DNA polymerase II, small subunit/DNA polymerase delta, subunit B	COG01311	pfam01336,pfam04042	cd04490,cd07386
PWPM01000007.1_2	gi|41615205|ref|NP_963703.1|	44.4	1235	574	13	6	1131	3	1233	0.0	976	arCOG04447	L	-	Archaeal DNA polymerase II, large subunit	COG01933	pfam03833,pfam09845		TIGR00354
PWPM01000007.1_3	gi|48478035|ref|YP_023741.1|	31.9	91	53	2	10	100	5	86	1.32e-11	60.8	arCOG01075	F	-	NUDIX family hydrolase	COG01051	pfam00293	cd04673
PWPM01000007.1_4	gi|435848143|ref|YP_007310393.1|	34.6	254	151	6	7	254	317	561	1.59e-36	138	arCOG01348	H	nadF	NAD kinase	COG00061	pfam01513
PWPM01000007.1_5	gi|330507631|ref|YP_004384059.1|	32.8	186	97	5	24	191	15	190	1.79e-26	102	arCOG00504	R	-	Metal-dependent hydrolase of the beta-lactamase superfamily II	COG00491	pfam00753		TIGR03413
PWPM01000007.1_6	gi|11499622|ref|NP_070864.1|	29.3	348	214	8	57	382	55	392	1.13e-27	115	arCOG04469	R	-	Tripartite tricarboxylate transporter (TTT) class transporter	COG01784	pfam01970
PWPM01000007.1_7	gi|15921672|ref|NP_377341.1|	40.1	352	177	13	3	327	2	346	2.10e-59	197	arCOG01000	E	PepP	Xaa-Pro aminopeptidase	COG00006	pfam01321,pfam00557	cd01092	TIGR00500
PWPM01000007.1_8	gi|296109588|ref|YP_003616537.1|	44.0	175	82	5	1	172	1	162	2.25e-34	121	arCOG01038	F	Fap7	Broad-specificity NMP kinase	COG01936	pfam13238
PWPM01000007.1_9	gi|124028133|ref|YP_001013453.1|	54.0	511	226	6	5	511	10	515	4.11e-182	523	arCOG04116	R	-	ATPase (PilT family)	COG01855	pfam00437	cd09878,cd01130
PWPM01000007.1_11	gi|333986647|ref|YP_004519254.1|	51.4	430	206	2	1	428	1	429	2.18e-157	453	arCOG00403	J	SerS	Seryl-tRNA synthetase	COG00172	pfam02403,pfam00587	cd00770	TIGR00414
PWPM01000007.1_17	gi|312136826|ref|YP_004004163.1|	44.9	185	100	2	5	189	2	184	4.40e-44	147	arCOG01736	J	LigT	2'-5' RNA ligase	COG01514	pfam13563		TIGR02258
PWPM01000007.1_18	gi|315230416|ref|YP_004070852.1|	44.5	722	355	9	1	685	1	713	1.90e-196	574	arCOG01305	L	-	Topoisomerase DNA binding C4 zinc finger fused to uncharacterized N-terminal domain often associated with RecB-like endonuclease	COG01637
PWPM01000007.1_20	gi|11499425|ref|NP_070666.1|	52.7	296	133	2	1	296	1	289	2.06e-95	285	arCOG01001	J	Map	Methionine aminopeptidase	COG00024	pfam00557	cd01088	TIGR00501
PWPM01000007.1_21	gi|119720100|ref|YP_920595.1|	28.1	135	92	3	13	144	10	142	5.95e-16	77.8	arCOG01791	Q	-	SAM-dependent methyltransferase	COG00500	pfam12847	cd02440	TIGR02021
PWPM01000007.1_22	gi|14521919|ref|NP_127396.1|	39.9	810	430	15	13	815	4	763	2.01e-184	550	arCOG00328	L	PolB3	DNA polymerase PolB3	COG00417	pfam03104,pfam00136	cd05781,cd05536	TIGR00592
PWPM01000007.1_23	gi|332157694|ref|YP_004422973.1|	38.8	636	363	13	1	626	5	624	6.24e-120	374	arCOG01695	J	-	Predicted component of the ribosome quality control (RQC) complex, YloA/Tae2 family, contains fibronectin-binding (FbpA) and DUF814 domains	COG01293	pfam05833,pfam05670
PWPM01000007.1_24	gi|18976916|ref|NP_578273.1|	47.4	133	66	3	1	130	2	133	1.01e-41	137	arCOG04214	S	-	Uncharacterized protein	COG00432	pfam01894		TIGR00149
PWPM01000007.1_25	gi|312136819|ref|YP_004004156.1|	40.7	231	129	3	2	226	27	255	4.05e-49	163	arCOG01532	I	UppS	Undecaprenyl pyrophosphate synthase	COG00020	pfam01255	cd00475	TIGR00055
PWPM01000007.1_26	gi|327401473|ref|YP_004342312.1|	42.8	320	177	5	3	320	2	317	2.65e-84	260	arCOG01886	J	TyrS	Tyrosyl-tRNA synthetase	COG00162	pfam00579	cd00805	TIGR00234
PWPM01000007.1_27	gi|298674479|ref|YP_003726229.1|	37.7	951	538	14	3	913	7	943	9.15e-220	650	arCOG00557	R	Lhr	Lhr-like helicase	COG01201	pfam00270,pfam00271,pfam08494	cd00046,cd00079	TIGR04121
PWPM01000007.1_28	gi|490715613|ref|WP_004578261.1|	36.3	399	238	8	10	403	6	393	1.83e-70	230	arCOG04249	J	CCA1	tRNA nucleotidyltransferase (CCA-adding enzyme)	COG01746	pfam01909,pfam09249	cd05400	TIGR03671
PWPM01000007.1_30	gi|474933923|ref|YP_007687505.1|	37.7	207	123	4	1	203	1	205	3.32e-39	138	arCOG01150	R	-	Predicted phosphohydrolase, MPP superfamily	COG01407		cd07391	TIGR00024
PWPM01000007.1_31	gi|156937887|ref|YP_001435683.1|	41.5	135	78	1	3	136	2	136	6.52e-35	124	arCOG00419	F	Hit	HIT family hydrolase	COG00537	pfam01230	cd01275
PWPM01000007.1_33	gi|57640041|ref|YP_182519.1|	50.2	253	116	4	1	243	1	253	4.77e-76	233	arCOG04161	J	DPH5	Diphthamide biosynthesis methyltransferase	COG01798	pfam00590	cd11647	TIGR00522
PWPM01000007.1_35	gi|397651907|ref|YP_006492488.1|	49.8	255	121	3	23	276	82	330	1.76e-71	225	arCOG00033	J	Trm5	Wybutosine (yW) biosynthesis enzyme, Trm5 methyltransferase	COG02520	pfam02475
PWPM01000007.1_36	gi|336476688|ref|YP_004615829.1|	36.5	271	164	7	3	270	2	267	5.69e-49	170	arCOG00666	M	GCD1	N-acetylglucosamine-1-phosphate uridyltransferase	COG01208	pfam00483,pfam00132,pfam00132	cd04181,cd05636	TIGR03992
PWPM01000007.1_37	gi|289595826|ref|YP_003482522.1|	53.2	310	133	6	1	300	1	308	8.90e-107	315	arCOG01369	M	WcaG	Nucleoside-diphosphate-sugar epimerase	COG00451	pfam01370	cd05234	TIGR01179
PWPM01000007.1_38	gi|385775598|ref|YP_005648166.1|	43.2	259	112	6	1	229	44	297	1.07e-55	182	arCOG04586	E	CysH	3'-phosphoadenosine 5'-phosphosulfate sulfotransferase (PAPS reductase)/FAD synthetase or related enzyme	COG00175	pfam02249,pfam01507	cd01713	TIGR02039
PWPM01000007.1_39	gi|124028350|ref|YP_001013670.1|	49.2	65	29	2	3	63	6	70	8.18e-09	48.9	arCOG02836	V	NikR	Transcriptional regulator, CopG/Arc/MetJ family (DNA-binding and a metal-binding domains)	COG00864
PWPM01000007.1_40	gi|488601418|ref|YP_007907889.1|	48.6	70	30	1	4	67	6	75	1.37e-16	68.9	arCOG02836	V	NikR	Transcriptional regulator, CopG/Arc/MetJ family (DNA-binding and a metal-binding domains)	COG00864
PWPM01000007.1_41	gi|14521379|ref|NP_126855.1|	32.7	504	309	10	5	491	9	499	2.20e-62	214	arCOG02209	M	AglR	MATE family membrane protein, Rfbx family	COG02244		cd13128
PWPM01000074.1_3	gi|432329865|ref|YP_007248008.1|	51.6	322	149	4	4	323	3	319	1.34e-114	337	arCOG04627	M	WcaG	Nucleoside-diphosphate-sugar epimerase	COG00451	pfam01370	cd05239	TIGR04180
PWPM01000074.1_5	gi|557695058|ref|YP_008798112.1|	38.8	85	51	1	5	89	6	89	7.06e-13	60.8	arCOG01055	K	-	Transcriptional regulator, contains HTH domain	COG03432	pfam14947
PWPM01000071.1_3	gi|298674413|ref|YP_003726163.1|	29.9	391	247	6	328	713	140	508	7.50e-47	177	arCOG06914	X	-	Phage or plasmid associated DNA primase, primpol domain	COG03378	pfam08706		TIGR01613
PWPM01000049.1_2	gi|110669425|ref|YP_659236.1|	54.1	37	17	0	19	55	13	49	2.88e-08	47.4	arCOG06397	S	-	Uncharacterized protein	SC.00646
PWPM01000049.1_3	gi|518653229|ref|YP_008142749.1|	35.1	248	143	8	5	236	7	252	2.77e-31	118	arCOG03839	V	-	Nucleotidyltransferase, a component of viral defense system	COG02253	pfam08843
PWPM01000049.1_4	gi|383320108|ref|YP_005380949.1|	26.1	226	146	7	15	226	37	255	5.19e-18	82.8	arCOG04793	V	-	Transcriptional regulator, predicted component of viral defense system	COG05340	pfam13338
PWPM01000049.1_5	gi|490715550|ref|WP_004578199.1|	37.6	399	230	7	3	387	4	397	1.57e-73	238	arCOG03167	R	-	Predicted ATPase, AAA+ superfamily	COG01373	pfam13173,pfam13635
PWPM01000070.1_4	gi|33359439|ref|NP_877877.1|	35.7	56	36	0	1	56	1	56	1.10e-07	45.4	arCOG02957	U	SBH1	Preprotein translocase subunit Sec61beta	COG04023	pfam03911
PWPM01000070.1_5	gi|126465530|ref|YP_001040639.1|	36.7	207	117	6	2	207	5	198	4.02e-27	104	arCOG01891	F	Tmk	Thymidylate kinase	COG00125	pfam02223	cd01672	TIGR00041
PWPM01000069.1_1	gi|397779237|ref|YP_006543710.1|	39.8	98	59	0	55	152	1	98	2.04e-21	85.5	arCOG02123	V	-	HEPN domain containing protein	COG01895	pfam05168
PWPM01000069.1_2	gi|397780208|ref|YP_006544681.1|	34.6	81	41	2	16	94	136	206	1.92e-07	49.3	arCOG01208	V	-	Minimal nucleotidyltransferase	COG01708		cd00090,cd05403
PWPM01000069.1_3	gi|397779238|ref|YP_006543711.1|	59.2	49	20	0	7	55	14	62	2.33e-11	58.2	arCOG01208	V	-	Minimal nucleotidyltransferase	COG01708		cd00090,cd05403
PWPM01000069.1_6	gi|333910651|ref|YP_004484384.1|	40.9	115	68	0	135	249	326	440	1.99e-26	110	arCOG01111	G	PpsA	Phosphoenolpyruvate synthase/pyruvate phosphate dikinase	COG00574	pfam01326,pfam00391,pfam02896		TIGR01418
PWPM01000059.1_1	gi|256810689|ref|YP_003128058.1|	45.7	291	148	6	1	285	1	287	4.72e-81	250	arCOG04070	J	RplC	Ribosomal protein L3	COG00087	pfam00297		TIGR03626
PWPM01000059.1_4	gi|530549190|ref|YP_008429739.1|	58.3	482	199	2	4	485	1	480	3.02e-204	577	arCOG04246	J	RtcB	RNA 3'-P ligase, RtcB family protein	COG01690	pfam01139		TIGR03073
PWPM01000059.1_5	gi|14520840|ref|NP_126315.1|	49.2	122	61	1	9	130	8	128	2.92e-31	111	arCOG04055	R	-	SHS2 domain protein implicated in nucleic acid metabolism	COG01371	pfam01951
PWPM01000059.1_6	gi|530549680|ref|YP_008430234.1|	38.7	150	76	3	6	139	3	152	7.19e-19	82.4	arCOG01773	Q	-	SAM-dependent methyltransferase	COG00500	pfam08241		TIGR01934
PWPM01000059.1_7	gi|478482196|ref|YP_007712846.1|	48.6	70	36	0	96	165	23	92	1.20e-19	84.3	arCOG03678	S	-	Uncharacterized protein	SC.00067
PWPM01000059.1_9	gi|296241957|ref|YP_003649444.1|	44.3	594	308	10	1	576	8	596	7.84e-153	454	arCOG01347	L	CDC9	ATP-dependent DNA ligase	COG01793	pfam04675,pfam01068,pfam04679	cd07901,cd07969	TIGR00574
PWPM01000059.1_14	gi|126178203|ref|YP_001046168.1|	35.3	524	316	9	11	519	15	530	2.17e-92	294	arCOG06224	X	-	HerA helicase	COG00433	pfam12846,pfam03962
PWPM01000059.1_15	gi|509155448|ref|YP_008075688.1|	44.7	302	161	3	1	301	1	297	2.71e-69	219	arCOG00501	J	Rnz	Ribonuclease Z,  beta-lactamase superfamily hydrolase	COG01234	pfam12706		TIGR02651
PWPM01000059.1_16	gi|530547557|ref|YP_008428086.1|	32.6	651	393	16	41	662	1	634	5.07e-95	308	arCOG00770	K	DinG	Rad3-related DNA helicase	COG01199	pfam06733,pfam13307		TIGR00604
PWPM01000042.1_3	gi|509155122|ref|YP_008075362.1|	34.7	121	68	4	27	147	12	121	5.61e-12	61.6	arCOG01078	L	-	NUDIX family hydrolase	COG00494	pfam00293	cd03428
PWPM01000042.1_7	gi|20093070|ref|NP_619145.1|	44.1	59	26	1	1	59	2	53	1.94e-09	51.6	arCOG07235	V	-	RHH/CopG DNA binding protein	SC.00003
PWPM01000061.1_1	gi|429217703|ref|YP_007175693.1|	29.9	154	87	6	18	154	22	171	9.47e-08	52.8	arCOG01111	G	PpsA	Phosphoenolpyruvate synthase/pyruvate phosphate dikinase	COG00574	pfam01326,pfam00391,pfam02896		TIGR01418
PWPM01000061.1_2	gi|518651675|ref|YP_008141195.1|	50.4	127	52	3	265	387	333	452	6.25e-24	106	arCOG01111	G	PpsA	Phosphoenolpyruvate synthase/pyruvate phosphate dikinase	COG00574	pfam01326,pfam00391,pfam02896		TIGR01418
PWPM01000061.1_4	gi|452211146|ref|YP_007491260.1|	25.3	174	112	5	58	215	208	379	2.74e-08	57.0	arCOG02620	H	PaaK	Coenzyme F390 synthetase	COG01541	pfam00501,pfam14535	cd05913	TIGR02155
PWUQ01000059.1_1	gi|337284259|ref|YP_004623733.1|	26.4	879	533	29	1	832	179	990	6.91e-54	206	arCOG04818	K	HepA	Superfamily II DNA/RNA helicase, SNF2 family	COG00553	pfam13091,pfam07652,pfam00271	cd09178,cd00046,cd00079	TIGR01587
PWUQ01000100.1_1	gi|333987814|ref|YP_004520421.1|	81.8	33	6	0	23	55	6	38	2.70e-15	68.9	arCOG00115	L	-	DNA modification methylase	COG00863	pfam01555
PWUQ01000082.1_1	gi|298675019|ref|YP_003726769.1|	33.9	224	133	4	7	217	38	259	9.89e-36	133	arCOG07562	I	-	Terpene cyclase related protein
PWUQ01000082.1_2	gi|296108930|ref|YP_003615879.1|	28.1	167	107	5	3	167	67	222	1.73e-09	57.8	arCOG01688	R	-	Predicted transcriptional regulator, contains HTH and 4VR domain	COG01719	pfam02830
PWUQ01000082.1_3	gi|332158347|ref|YP_004423626.1|	37.9	261	114	7	4	242	7	241	1.00e-42	147	arCOG01171	T	RAD55	RecA-superfamily ATPase implicated in signal transduction	COG00467	pfam06745	cd01124	TIGR03877
PWUQ01000082.1_4	gi|397779459|ref|YP_006543932.1|	59.0	61	25	0	1	61	1	61	3.25e-21	82.4	arCOG01344	J	RPS19A	Ribosomal protein S19E (S16A)	COG02238	pfam01090
PWUQ01000086.1_1	gi|509155448|ref|YP_008075688.1|	45.4	130	70	1	4	132	168	297	9.30e-22	90.1	arCOG00501	J	Rnz	Ribonuclease Z,  beta-lactamase superfamily hydrolase	COG01234	pfam12706		TIGR02651
PWUQ01000086.1_2	gi|242399192|ref|YP_002994616.1|	33.2	654	387	17	1	623	1	635	4.84e-95	307	arCOG00770	K	DinG	Rad3-related DNA helicase	COG01199	pfam06733,pfam13307		TIGR00604
PWUQ01000091.1_2	gi|312136765|ref|YP_004004102.1|	37.9	506	286	16	2	500	6	490	3.15e-97	305	arCOG00280	L	-	HerA helicase	COG00433	pfam01935
PWUQ01000091.1_6	gi|288560362|ref|YP_003423848.1|	29.6	395	209	15	1	341	1	380	2.10e-36	140	arCOG00397	L	SbcD	DNA repair exonuclease, SbcD	COG00420	pfam00149	cd00840
PWUQ01000091.1_7	gi|304314688|ref|YP_003849835.1|	35.1	191	102	5	488	660	649	835	2.80e-20	98.6	arCOG00368	L	SbcC	ATPase involved in DNA repair, SbcC	COG00419	pfam13476,pfam13514	cd03240,cd00176,cd03240	TIGR00611,TIGR02168
PWUQ01000091.1_8	gi|312136350|ref|YP_004003687.1|	63.2	171	57	2	3	168	2	171	2.33e-70	213	arCOG01857	R	-	SpoU rRNA Methylase family enzyme	COG01303	pfam01994
PWUQ01000091.1_9	gi|20094114|ref|NP_613961.1|	36.6	344	194	6	55	375	49	391	2.19e-63	210	arCOG04252	J	TruD	tRNA(Glu) U13 pseudouridine synthase TruD	COG00585	pfam01142	cd02577	TIGR00094
PWUQ01000091.1_10	gi|315230649|ref|YP_004071085.1|	39.7	229	117	9	8	216	4	231	2.70e-44	150	arCOG00895	M	-	Glycosyl transferase family 2	COG00463	pfam00535	cd06442	TIGR04182
PWUQ01000091.1_11	gi|566003112|ref|YP_008915952.1|	31.1	177	105	5	28	194	43	212	5.04e-06	51.2	arCOG07791	M	ArnT	Glycosyltransferase of PMT family	COG01807	pfam13231
PWUQ01000019.1_2	gi|288931231|ref|YP_003435291.1|	50.3	151	66	4	12	160	3	146	1.16e-40	136	arCOG01722	J	RpsM	Ribosomal protein S13	COG00099	pfam00416		TIGR03629
PWUQ01000019.1_3	gi|530547450|ref|YP_008428626.1|	51.0	100	49	0	7	106	8	107	1.84e-27	101	arCOG04239	J	RpsD	Ribosomal protein S4 or related protein	COG00522	pfam00163,pfam01479	cd00165	TIGR01018
PWUQ01000112.1_1	gi|14520840|ref|NP_126315.1|	59.7	77	30	1	1	77	53	128	1.02e-19	79.7	arCOG04055	R	-	SHS2 domain protein implicated in nucleic acid metabolism	COG01371	pfam01951
PWUQ01000112.1_2	gi|57640293|ref|YP_182771.1|	59.6	480	192	2	6	485	5	482	1.48e-207	585	arCOG04246	J	RtcB	RNA 3'-P ligase, RtcB family protein	COG01690	pfam01139		TIGR03073
PWUQ01000112.1_4	gi|297619637|ref|YP_003707742.1|	46.3	164	82	4	1	163	1	159	2.04e-36	130	arCOG04070	J	RplC	Ribosomal protein L3	COG00087	pfam00297		TIGR03626
PWUQ01000073.1_2	gi|530549680|ref|YP_008430234.1|	38.8	147	85	3	96	240	2	145	2.15e-23	98.6	arCOG01773	Q	-	SAM-dependent methyltransferase	COG00500	pfam08241		TIGR01934
PWUQ01000038.1_2	gi|490715265|ref|WP_004577915.1|	35.0	226	120	8	66	286	59	262	8.01e-16	78.2	arCOG01994	R	SpoIIM	Uncharacterized membrane protein, a component of a putative membrane remodelling system	COG01300	pfam01944
PWUQ01000038.1_3	gi|297526096|ref|YP_003668120.1|	48.4	349	168	6	1	337	1	349	1.33e-105	315	arCOG04050	L	FEN1	5'-3' exonuclease	COG00258	pfam00752,pfam00867,pfam01367	cd09867	TIGR03674
PWUQ01000038.1_6	gi|352681689|ref|YP_004892213.1|	31.8	195	128	3	91	282	89	281	2.14e-27	110	arCOG01589	H	RimK	Glutathione synthase/glutaminyl transferase/alpha-L-glutamate ligase	COG00189	pfam08443		TIGR02144
PWUQ01000038.1_8	gi|325959668|ref|YP_004291134.1|	46.0	213	111	3	1	209	1	213	1.00e-58	186	arCOG00976	O	Pcm	Protein-L-isoaspartate carboxylmethyltransferase	COG02518	pfam01135	cd02440	TIGR00080
PWUQ01000038.1_9	gi|156937500|ref|YP_001435296.1|	36.4	118	65	3	7	124	47	154	7.56e-12	68.6	arCOG00042	J	TilS	tRNA(Ile)-lysidine synthase TilS/MesJ	COG00037	pfam01171	cd01993	TIGR02432
PWUQ01000038.1_10	gi|307353756|ref|YP_003894807.1|	34.1	138	67	6	10	132	9	137	2.04e-07	50.8	arCOG01858	R	-	Predicted HD superfamily hydrolase	COG01418	pfam01966	cd00077	TIGR00295
PWUQ01000038.1_12	gi|11497802|ref|NP_069024.1|	54.3	116	53	0	3	118	2	117	1.51e-40	134	arCOG02077	C	IscU	NifU homolog involved in Fe-S cluster formation	COG00822	pfam01592	cd06664	TIGR03419
PWUQ01000038.1_14	gi|218883556|ref|YP_002427938.1|	47.2	398	199	3	3	389	8	405	1.62e-139	406	arCOG00065	O	csdA	Selenocysteine lyase/Cysteine desulfurase	COG00520	pfam00266	cd06453	TIGR01979
PWUQ01000038.1_15	gi|429217386|ref|YP_007175376.1|	35.8	109	49	3	13	100	25	133	2.65e-10	56.2	arCOG00002	K	-	Transcriptional regulator, PadR family	COG01695	pfam03551		TIGR03433
PWUQ01000105.1_1	gi|390960743|ref|YP_006424577.1|	61.2	67	26	0	1	67	378	444	1.10e-18	80.5	arCOG01228	U	Ffh	Signal recognition particle GTPase	COG00541	pfam02881,pfam00448,pfam02978	cd03115	TIGR00959
PWUQ01000105.1_2	gi|292653588|ref|YP_003533484.1|	42.1	57	31	1	1	57	1	55	7.24e-06	40.8	arCOG02989	L	HHT1	Histones H3 and H4	COG02036
PWUQ01000105.1_3	gi|20095096|ref|NP_614943.1|	52.1	94	45	0	1	94	1	94	5.54e-26	94.7	arCOG04129	J	RPL21A	Ribosomal protein L21E	COG02139	pfam01157
PWUQ01000105.1_4	gi|325957951|ref|YP_004289417.1|	43.5	108	54	2	4	108	5	108	9.51e-17	72.0	arCOG01016	K	Rpo4	DNA-directed RNA polymerase, subunit Rpo4/RpoF	COG01460	pfam03874
PWUQ01000105.1_5	gi|332158062|ref|YP_004423341.1|	51.1	188	84	3	1	182	13	198	1.93e-58	184	arCOG04130	J	-	Predicted RNA-binding protein	COG01491	pfam04919
PWUQ01000105.1_7	gi|568163366|ref|YP_008946707.1|	26.3	137	95	3	12	146	10	142	1.56e-08	52.8	arCOG01042	J	-	Exosome subunit, RNA binding protein with dsRBD fold	COG01325	pfam01877
PWUQ01000105.1_8	gi|91773867|ref|YP_566559.1|	36.1	119	74	1	14	130	2	120	3.75e-11	65.1	arCOG02824	F	PurH	AICAR transformylase/IMP cyclohydrolase PurH	COG00138	pfam02142,pfam01808	cd01421	TIGR00355
PWUQ01000105.1_9	gi|288559416|ref|YP_003422902.1|	44.0	248	111	8	5	235	27	263	7.50e-50	168	arCOG04131	J	RsmA	16S rRNA A1518 and A1519 N6-dimethyltransferase RsmA/KsgA/DIM1	COG00030	pfam00398		TIGR00755
PWUQ01000105.1_10	gi|91773404|ref|YP_566096.1|	34.9	212	116	5	29	226	120	323	6.58e-40	142	arCOG04112	J	DPH2	Diphthamide synthase subunit DPH2	COG01736	pfam01866		TIGR00322
PWUQ01000105.1_11	gi|390960759|ref|YP_006424593.1|	52.2	113	50	1	4	112	8	120	1.01e-29	105	arCOG00780	J	RPL18A	Ribosomal protein L18E	COG01727	pfam00828		TIGR01071
PWUQ01000105.1_12	gi|148643490|ref|YP_001274003.1|	43.8	137	73	2	8	141	3	138	1.66e-35	122	arCOG04242	J	RplM	Ribosomal protein L13	COG00102	pfam00572	cd00392	TIGR01077
PWUQ01000105.1_13	gi|333987642|ref|YP_004520249.1|	61.4	132	51	0	3	134	2	133	5.42e-47	150	arCOG04243	J	RpsI	Ribosomal protein S9	COG00103	pfam00380		TIGR03627
PWUQ01000105.1_14	gi|490715588|ref|WP_004578236.1|	58.5	65	27	0	1	65	1	65	4.09e-27	95.1	arCOG04244	K	RPB10	DNA-directed RNA polymerase, subunit N (RpoN/RPB10)	COG01644	pfam01194
PWUQ01000105.1_15	gi|390938841|ref|YP_006402579.1|	19.0	200	149	2	1	188	1	199	1.97e-08	55.8	arCOG01213	R	Cof	HAD superfamily hydrolase	COG00561	pfam08282	cd01427	TIGR01487
PWUQ01000105.1_17	gi|18978380|ref|NP_579737.1|	52.2	69	31	1	10	76	1	69	1.52e-21	82.4	arCOG04208	J	RPL43A	Ribosomal protein L37AE/L43A	COG01997	pfam01780		TIGR00280
PWUQ01000017.1_1	gi|57640244|ref|YP_182722.1|	54.2	668	302	3	1	668	56	719	2.52e-262	741	arCOG01559	J	FusA	Translation elongation factor G, EF-G (GTPase)	COG00480	pfam00009,pfam03144,pfam14492,pfam03764,pfam00679	cd01885,cd03700,cd01681,cd01514	TIGR00490
PWUQ01000017.1_2	gi|48477487|ref|YP_023193.1|	74.3	136	33	1	4	137	5	140	1.28e-66	209	arCOG01561	J	TEF1	Translation elongation factor EF-1 alpha,  GTPase	COG05256	pfam00009,pfam03144,pfam03143	cd01883,cd03693,cd03705	TIGR00483
PWUQ01000108.1_1	gi|325958166|ref|YP_004289632.1|	43.7	135	60	4	1	123	79	209	2.81e-24	94.7	arCOG00614	R	SpoIVFB	Zn-dependent protease	COG01994		cd06158
PWUQ01000108.1_2	gi|312137029|ref|YP_004004366.1|	48.7	341	137	5	2	341	14	317	2.47e-98	296	arCOG02849	P	ArsA	Oxyanion-translocating ATPase	COG00003	pfam02374	cd02035	TIGR00345
PWUQ01000108.1_3	gi|315230765|ref|YP_004071201.1|	57.7	345	146	0	1	345	1	345	3.65e-132	387	arCOG01747	F	PurB	Adenylosuccinate lyase	COG00015	pfam00206,pfam10397	cd01360	TIGR00928
PWUQ01000004.1_1	gi|14521584|ref|NP_127060.1|	41.0	144	85	0	4	147	405	548	3.27e-37	135	arCOG00412	J	PheT	Phenylalanyl-tRNA synthetase beta subunit	COG00072	pfam03483,pfam03484	cd00769	TIGR00471
PWUQ01000004.1_2	gi|14521026|ref|NP_126501.1|	33.9	124	77	2	1	124	1	119	4.59e-18	76.3	arCOG00919	L	-	Holliday junction resolvase, archaeal type	COG01591	pfam01870	cd00523
PWUQ01000004.1_3	gi|397780724|ref|YP_006545197.1|	46.5	129	66	2	2	127	7	135	2.16e-27	100	arCOG02942	L	RnhA	Ribonuclease HI	COG00328	pfam13456	cd09279
PWUQ01000085.1_1	gi|432328623|ref|YP_007246767.1|	50.7	73	34	2	1	73	667	737	1.49e-18	82.0	arCOG01305	L	-	Topoisomerase DNA binding C4 zinc finger fused to uncharacterized N-terminal domain often associated with RecB-like endonuclease	COG01637
PWUQ01000085.1_2	gi|11499425|ref|NP_070666.1|	51.7	296	136	2	1	296	1	289	3.86e-93	280	arCOG01001	J	Map	Methionine aminopeptidase	COG00024	pfam00557	cd01088	TIGR00501
PWUQ01000085.1_4	gi|332158501|ref|YP_004423780.1|	38.8	810	437	17	13	812	4	764	1.52e-178	535	arCOG00328	L	PolB3	DNA polymerase PolB3	COG00417	pfam03104,pfam00136	cd05781,cd05536	TIGR00592
PWUQ01000085.1_5	gi|282165250|ref|YP_003357635.1|	34.2	640	411	8	1	633	1	637	2.33e-122	380	arCOG01695	J	-	Predicted component of the ribosome quality control (RQC) complex, YloA/Tae2 family, contains fibronectin-binding (FbpA) and DUF814 domains	COG01293	pfam05833,pfam05670
PWUQ01000085.1_6	gi|296109499|ref|YP_003616448.1|	46.1	128	66	2	5	130	5	131	2.23e-38	128	arCOG04214	S	-	Uncharacterized protein	COG00432	pfam01894		TIGR00149
PWUQ01000085.1_7	gi|312136819|ref|YP_004004156.1|	38.1	231	135	3	2	226	27	255	3.59e-44	150	arCOG01532	I	UppS	Undecaprenyl pyrophosphate synthase	COG00020	pfam01255	cd00475	TIGR00055
PWUQ01000085.1_8	gi|298675238|ref|YP_003726988.1|	41.2	318	182	4	8	324	5	318	8.02e-81	251	arCOG01886	J	TyrS	Tyrosyl-tRNA synthetase	COG00162	pfam00579	cd00805	TIGR00234
PWUQ01000085.1_9	gi|330508192|ref|YP_004384620.1|	31.7	524	320	6	6	498	453	969	1.10e-92	305	arCOG00557	R	Lhr	Lhr-like helicase	COG01201	pfam00270,pfam00271,pfam08494	cd00046,cd00079	TIGR04121
PWUQ01000003.1_2	gi|408404884|ref|YP_006862867.1|	42.4	92	52	1	1	91	1	92	9.44e-21	81.3	arCOG01510	L	RPA1	Single-stranded DNA-binding replication protein A (RPA), large (70 kD) subunit or related ssDNA-binding protein	COG01599		cd04491,cd04491
PWUQ01000003.1_5	gi|304314461|ref|YP_003849608.1|	41.8	170	96	2	8	177	2	168	8.26e-43	142	arCOG01701	J	SEN2	tRNA splicing endonuclease	COG01676	pfam02778,pfam01974		TIGR00324
PWUQ01000003.1_9	gi|333988284|ref|YP_004520891.1|	29.6	233	139	8	9	223	12	237	2.39e-11	63.9	arCOG02879	S	-	Uncharacterized membrane protein, DUF4013 family	SC.00015	pfam13197
PWUQ01000003.1_10	gi|432328927|ref|YP_007247071.1|	47.2	879	432	10	7	861	1	871	9.49e-279	799	arCOG00809	J	LeuS	Leucyl-tRNA synthetase	COG00495	pfam00133,pfam08264	cd00812,cd00812,cd07959	TIGR00395
PWUQ01000024.1_1	gi|509155199|ref|YP_008075439.1|	58.1	74	30	1	4	76	345	418	3.62e-21	87.8	arCOG00403	J	SerS	Seryl-tRNA synthetase	COG00172	pfam02403,pfam00587	cd00770	TIGR00414
PWUQ01000024.1_3	gi|124028133|ref|YP_001013453.1|	54.5	512	222	8	5	511	10	515	5.84e-187	535	arCOG04116	R	-	ATPase (PilT family)	COG01855	pfam00437	cd09878,cd01130
PWUQ01000024.1_4	gi|435852368|ref|YP_007313954.1|	36.7	300	157	7	76	371	57	327	1.02e-38	154	arCOG00702	O	AprE	Subtilisin-like serine protease	COG01404	pfam00082	cd07477	TIGR03921
PWUQ01000024.1_5	gi|289192350|ref|YP_003458291.1|	40.0	175	93	4	1	172	1	166	1.26e-36	127	arCOG01038	F	Fap7	Broad-specificity NMP kinase	COG01936	pfam13238
PWUQ01000024.1_6	gi|568164062|ref|YP_008947504.1|	36.7	357	200	11	3	333	2	358	1.06e-57	192	arCOG01000	E	PepP	Xaa-Pro aminopeptidase	COG00006	pfam01321,pfam00557	cd01092	TIGR00500
PWUQ01000024.1_7	gi|11499622|ref|NP_070864.1|	26.5	347	225	7	57	382	55	392	2.68e-23	102	arCOG04469	R	-	Tripartite tricarboxylate transporter (TTT) class transporter	COG01784	pfam01970
PWUQ01000011.1_1	gi|488600338|ref|YP_007906809.1|	49.0	143	70	2	6	147	3	143	6.11e-37	127	arCOG01097	C	-	Rubrerythrin	COG01592	pfam02915	cd01041
PWUQ01000011.1_2	gi|20093595|ref|NP_613442.1|	45.9	85	45	1	2	85	6	90	1.34e-21	82.8	arCOG04304	J	-	Ribosomal protein L35AE/L33A	COG02451	pfam01247
PWUQ01000011.1_3	gi|490715400|ref|WP_004578049.1|	39.4	193	103	3	116	298	155	343	3.74e-30	124	arCOG01204	V	-	Minimal nucleotidyltransferase	COG01708	pfam01909	cd05403
PWUQ01000011.1_5	gi|41615152|ref|NP_963650.1|	35.1	245	152	4	26	267	8	248	7.50e-45	154	arCOG01204	V	-	Minimal nucleotidyltransferase	COG01708	pfam01909	cd05403
PWUQ01000011.1_6	gi|296109138|ref|YP_003616087.1|	39.1	69	38	2	389	456	172	237	1.62e-06	52.8	arCOG01895	G	IolE	Sugar phosphate isomerase/epimerase	COG01082	pfam01261	cd00019
PWUQ01000051.1_1	gi|150401509|ref|YP_001325275.1|	23.2	315	200	11	36	345	30	307	1.52e-15	79.0	arCOG01564	J	SelB	Selenocysteine-specific translation elongation factor  or SelB-II domain	COG03276		cd03696	TIGR00475
PWUQ01000051.1_4	gi|150400473|ref|YP_001324239.1|	44.7	445	238	3	1	438	15	458	3.38e-121	371	arCOG01338	C	-	Acyl-CoA synthetase, ATP-grasp containing subunit	COG01042	pfam13549
PWUQ01000051.1_5	gi|340624356|ref|YP_004742809.1|	39.6	207	100	6	3	202	2	190	5.85e-30	112	arCOG01891	F	Tmk	Thymidylate kinase	COG00125	pfam02223	cd01672	TIGR00041
PWUQ01000051.1_6	gi|33359439|ref|NP_877877.1|	39.3	56	34	0	1	56	1	56	4.71e-09	48.9	arCOG02957	U	SBH1	Preprotein translocase subunit Sec61beta	COG04023	pfam03911
PWUQ01000074.1_2	gi|91773464|ref|YP_566156.1|	31.3	1212	674	23	3	1095	2	1173	5.44e-107	364	arCOG00371	D	Smc	Chromosome segregation ATPase	COG01196	pfam02463	cd03278,cd03278	TIGR02169
PWUQ01000074.1_3	gi|312136704|ref|YP_004004041.1|	40.0	485	268	9	14	487	44	516	8.49e-114	348	arCOG01819	N	CpaF	Pilus assembly protein, ATPase of CpaF family	COG04962	pfam00437	cd01130	TIGR03819
PWUQ01000074.1_4	gi|20094143|ref|NP_613990.1|	25.5	255	169	5	12	259	87	327	6.93e-17	82.4	arCOG01812	N	TadC	Pilus assembly protein TadC	COG02064
PWUQ01000074.1_5	gi|41615060|ref|NP_963558.1|	26.5	155	106	4	85	231	59	213	3.65e-06	50.8	arCOG01811	N	TadC	Pilus assembly protein TadC	COG02064
PWUQ01000046.1_2	gi|88602841|ref|YP_503019.1|	35.0	303	183	4	41	333	44	342	1.64e-38	142	arCOG01568	M	MscS	Small-conductance mechanosensitive channel	COG00668	pfam00924
PWUQ01000046.1_3	gi|474934861|ref|YP_007688443.1|	36.6	224	134	3	2	218	5	227	1.29e-35	127	arCOG00858	F	PyrH	Uridylate kinase	COG00528	pfam00696	cd04253	TIGR02076
PWUQ01000046.1_4	gi|333987944|ref|YP_004520551.1|	37.2	438	249	12	1	425	1	425	2.84e-74	241	arCOG00404	J	HisS	Histidyl-tRNA synthetase	COG00124	pfam13393,pfam03129	cd00773,cd00860	TIGR00442
PWUQ01000046.1_5	gi|390961786|ref|YP_006425620.1|	44.7	253	139	1	3	254	4	256	5.31e-70	218	arCOG00589	N	FlhG	FleN family ATPase involved in flagellar biosynthesis	COG00455	pfam01656	cd02036	TIGR01969
PWUQ01000046.1_6	gi|490715604|ref|WP_004578252.1|	39.9	564	304	13	149	680	182	742	1.19e-116	369	arCOG01818	N	VirB11	ATPase involved in archaellum/pili biosynthesis	COG00630	pfam00437	cd01130	TIGR03819
PWUQ01000046.1_8	gi|161527895|ref|YP_001581721.1|	34.7	75	47	2	1	74	185	258	2.23e-10	56.6	arCOG01616	J	GEK1	D-aminoacyl-tRNA deacylase, involved in ethanol tolerance	COG01650	pfam04414
PWUQ01000050.1_1	gi|14590719|ref|NP_142789.1|	53.7	272	121	4	1	270	1	269	7.83e-90	280	arCOG00187	J	Rli1	Translation initiation factor RLI1, contains Fe-S and AAA+ ATPase domains	COG01245	pfam00005,pfam00005	cd03237,cd03237	TIGR03269
PWUQ01000050.1_2	gi|161777474|ref|NP_342249.2|	49.5	394	191	3	3	390	4	395	5.61e-134	391	arCOG00357	J	GTP1	Ribosome-binding ATPase YchF, GTP1/OBG family	COG00012	pfam01926,pfam08438,pfam02824	cd01899,cd01669	TIGR02729
PWUQ01000050.1_4	gi|530780326|ref|YP_008432132.1|	62.1	29	11	0	166	194	106	134	3.21e-06	47.4	arCOG02155	R	-	Protein implicated in RNA metabolism, contains PRC-barrel domain	COG01873	pfam05239
PWUQ01000050.1_5	gi|223478671|ref|YP_002582927.1|	42.4	172	96	2	2	170	15	186	4.73e-39	134	arCOG00109	J	HemK	Methylase of polypeptide chain release factors	COG02890	pfam13659	cd02440	TIGR00537
PWUQ01000050.1_7	gi|288561385|ref|YP_003424871.1|	42.9	140	73	3	1	135	1	138	5.78e-30	115	arCOG00401	J	ThrS	Threonyl-tRNA synthetase	COG00441	pfam00587,pfam03129	cd00771,cd00860	TIGR00418
PWUQ01000050.1_8	gi|288932143|ref|YP_003436203.1|	57.0	421	178	3	1	421	200	617	2.88e-172	498	arCOG00401	J	ThrS	Threonyl-tRNA synthetase	COG00441	pfam00587,pfam03129	cd00771,cd00860	TIGR00418
PWUQ01000010.1_4	gi|20095031|ref|NP_614878.1|	51.0	577	281	2	3	577	8	584	4.29e-209	597	arCOG01560	J	InfB	Translation initiation factor 2 (IF-2; GTPase)	COG00532	pfam00009,pfam03144,pfam11987,pfam14578	cd01887,cd03703	TIGR00491
PWUQ01000010.1_6	gi|11498284|ref|NP_069510.1|	47.5	217	107	3	2	212	1	216	7.69e-65	202	arCOG01046	F	Adk	Adenylate kinase or related kinase	COG00563	pfam00406	cd01428	TIGR01351
PWUQ01000010.1_7	gi|84489440|ref|YP_447672.1|	52.9	51	23	1	1	50	1	51	9.76e-14	60.5	arCOG01950	J	RPL24A	Ribosomal protein L24E	COG02075	pfam01246	cd00472
PWUQ01000010.1_8	gi|296110059|ref|YP_003617008.1|	64.3	70	25	0	23	92	6	75	8.47e-27	95.9	arCOG04314	J	RPS28A	Ribosomal protein S28E/S33	COG02053	pfam01200	cd04457
PWUQ01000010.1_9	gi|41615108|ref|NP_963606.1|	54.2	107	49	0	4	110	6	112	2.98e-36	122	arCOG01751	J	Rpl7Ae	Ribosomal protein L7AE	COG01358	pfam01248		TIGR03677
PWUQ01000010.1_11	gi|332158401|ref|YP_004423680.1|	36.9	314	182	7	13	323	133	433	4.35e-61	203	arCOG00407	J	AsnS	Aspartyl/asparaginyl-tRNA synthetase	COG00017	pfam01336,pfam00152	cd04319,cd00776	TIGR00457
PWUQ01000010.1_12	gi|18976496|ref|NP_577853.1|	32.6	172	98	4	2	167	4	163	1.47e-14	74.3	arCOG02038	K	-	Sugar-specific transcriptional regulator TrmB	COG01378
PWUQ01000010.1_13	gi|288932705|ref|YP_003436765.1|	41.0	122	68	2	1	119	1	121	3.77e-24	97.4	arCOG00668	M	GCD1	Nucleoside-diphosphate-sugar pyrophosphorylase involved in lipopolysaccharide biosynthesis/translation initiation factor 2B, gamma/epsilon subunit	COG01208	pfam00483,pfam00132,pfam00132,pfam00132	cd04181,cd05636	TIGR03992
PWUQ01000069.1_3	gi|18976967|ref|NP_578324.1|	50.4	254	116	4	1	244	1	254	2.19e-78	239	arCOG04161	J	DPH5	Diphthamide biosynthesis methyltransferase	COG01798	pfam00590	cd11647	TIGR00522
PWUQ01000069.1_4	gi|45358118|ref|NP_987675.1|	34.5	84	54	1	17	100	11	93	1.44e-06	50.8	arCOG02298	N	FlaK/PulO	Peptidase A24A, prepilin type IV	COG01989	pfam01478,pfam06847
PWUQ01000069.1_5	gi|156937887|ref|YP_001435683.1|	40.7	135	79	1	3	136	2	136	7.12e-34	121	arCOG00419	F	Hit	HIT family hydrolase	COG00537	pfam01230	cd01275
PWUQ01000069.1_6	gi|432328539|ref|YP_007246683.1|	36.5	230	123	8	4	224	3	218	3.80e-37	132	arCOG01150	R	-	Predicted phosphohydrolase, MPP superfamily	COG01407		cd07391	TIGR00024
PWUQ01000069.1_8	gi|490715613|ref|WP_004578261.1|	36.4	396	234	7	14	403	10	393	2.18e-68	225	arCOG04249	J	CCA1	tRNA nucleotidyltransferase (CCA-adding enzyme)	COG01746	pfam01909,pfam09249	cd05400	TIGR03671
PWUQ01000069.1_9	gi|389846868|ref|YP_006349107.1|	48.6	407	206	2	2	407	11	415	9.83e-128	393	arCOG00557	R	Lhr	Lhr-like helicase	COG01201	pfam00270,pfam00271,pfam08494	cd00046,cd00079	TIGR04121
PWUQ01000079.1_5	gi|298675500|ref|YP_003727250.1|	40.4	223	127	3	1	219	1	221	1.14e-49	166	arCOG00980	O	SlpA	FKBP-type peptidyl-prolyl cis-trans isomerase 2	COG01047	pfam00254
PWUQ01000079.1_6	gi|57641356|ref|YP_183834.1|	66.4	223	75	0	28	250	21	243	2.28e-98	294	arCOG02201	D	FtsZ	Cell division GTPase	COG00206	pfam00091,pfam12327	cd02201	TIGR00065
PWUQ01000036.1_2	gi|386001178|ref|YP_005919477.1|	53.8	65	30	0	4	68	1	65	1.82e-16	68.6	arCOG00785	J	RpmC	Ribosomal protein L29	COG00255	pfam00831	cd00427	TIGR00012
PWUQ01000036.1_3	gi|312137083|ref|YP_004004420.1|	64.7	102	36	0	1	102	1	102	3.98e-46	145	arCOG04223	J	SUI1	Translation initiation factor 1 (eIF-1/SUI1)	COG00023	pfam01253	cd11567	TIGR01158
PWUQ01000036.1_4	gi|15668641|ref|NP_247439.1|	47.2	89	46	1	1	88	1	89	1.91e-24	90.5	arCOG00784	J	POP4	RNase P/RNase MRP subunit p29	COG01588	pfam01868
PWUQ01000036.1_5	gi|296109311|ref|YP_003616260.1|	51.4	105	51	0	12	116	5	109	1.69e-36	122	arCOG04096	J	RpsQ	Ribosomal protein S17	COG00186	pfam00366		TIGR03630
PWUQ01000036.1_6	gi|147919323|ref|YP_686941.1|	50.0	134	65	1	1	134	1	132	3.02e-46	148	arCOG04095	J	RplN	Ribosomal protein L14	COG00093	pfam00238		TIGR03673
PWUQ01000036.1_7	gi|312137087|ref|YP_004004424.1|	48.3	116	57	2	3	115	4	119	2.00e-22	87.4	arCOG04094	J	RplX	Ribosomal protein L24	COG00198		cd06089	TIGR01080
PWUQ01000036.1_8	gi|289597181|ref|YP_003483877.1|	44.1	238	124	3	1	234	1	233	2.18e-66	207	arCOG04093	J	RPS4A	Ribosomal protein S4E	COG01471	pfam08071,pfam01479,pfam00900	cd00165,cd06087
PWUQ01000036.1_9	gi|490715465|ref|WP_004578114.1|	50.0	174	85	2	1	173	1	173	6.16e-53	169	arCOG04092	J	RplE	Ribosomal protein L5	COG00094	pfam00281,pfam00673
PWUQ01000036.1_10	gi|41615021|ref|NP_963519.1|	54.4	68	31	0	9	76	1	68	1.17e-19	77.0	arCOG00782	J	RpsN	Ribosomal protein S14	COG00199	pfam00253
PWUQ01000036.1_11	gi|73667647|ref|YP_303662.1|	55.5	128	57	0	1	128	3	130	2.05e-49	156	arCOG04091	J	RpsH	Ribosomal protein S8	COG00096	pfam00410
PWUQ01000036.1_12	gi|242398296|ref|YP_002993720.1|	48.5	171	88	0	1	171	14	184	2.38e-56	177	arCOG04090	J	RplF	Ribosomal protein L6P	COG00097	pfam00347,pfam00347		TIGR03653
PWUQ01000036.1_13	gi|150401823|ref|YP_001325589.1|	38.7	124	70	5	6	125	12	133	6.98e-14	66.6	arCOG00781	J	RPL32	Ribosomal protein L32E	COG01717	pfam01655	cd00513
PWUQ01000036.1_14	gi|288931528|ref|YP_003435588.1|	52.8	144	68	0	1	144	1	144	5.57e-44	144	arCOG04089	J	RPL19A	Ribosomal protein L19E	COG02147	pfam01280	cd01418
PWUQ01000036.1_15	gi|490715353|ref|WP_004578002.1|	59.4	197	79	1	1	196	1	197	4.57e-76	229	arCOG04088	J	RplR	Ribosomal protein L18	COG00256	pfam00861,pfam14204	cd00432
PWUQ01000036.1_16	gi|41615177|ref|NP_963675.1|	51.6	215	102	1	1	215	1	213	1.11e-77	235	arCOG04087	J	RpsE	Ribosomal protein S5	COG00098	pfam00333,pfam03719		TIGR01020
PWUQ01000064.1_3	gi|390960448|ref|YP_006424282.1|	34.3	102	65	1	650	751	487	586	9.86e-09	61.6	arCOG03418	M	-	S-layer-like protein	SC.00040	pfam05123,pfam05124		TIGR01564
PWUQ01000064.1_7	gi|15669362|ref|NP_248167.1|	49.4	89	43	1	1	89	1	87	1.74e-21	82.8	arCOG02414	V	RelE	Cytotoxic translational repressor of toxin-antitoxin stability system	COG02026	pfam05016		TIGR00053
PWUQ01000096.1_1	gi|284165027|ref|YP_003403306.1|	29.3	225	143	8	68	289	226	437	3.25e-13	72.0	arCOG04631	S	-	Uncharacterized protein	COG02718	pfam04285		TIGR02877
PWUQ01000096.1_3	gi|76802360|ref|YP_327368.1|	33.7	679	386	15	2	623	3	674	2.06e-101	325	arCOG02891	T	PrkA	Predicted Ser/Thr protein kinase	COG02766	pfam08298,pfam06798
PWUQ01000098.1_1	gi|557694451|ref|YP_008797505.1|	35.5	121	78	0	4	124	304	424	1.27e-20	88.2	arCOG01549	C	FrhA	Coenzyme F420-reducing hydrogenase, alpha subunit	COG03259	pfam00374		TIGR03295
PWUQ01000098.1_5	gi|219852533|ref|YP_002466965.1|	43.1	197	107	1	1	192	1	197	8.55e-46	152	arCOG00038	J	ThiI	tRNA S(4)U 4-thiouridine synthase	COG00301	pfam02926,pfam02568,pfam00581	cd11716,cd01712,cd00158	TIGR00342,TIGR04271
PWUQ01000098.1_7	gi|150400176|ref|YP_001323943.1|	44.9	167	89	2	4	167	3	169	2.55e-42	141	arCOG00769	R	ThiJ	Putative intracellular protease/amidase	COG00693	pfam01965	cd03134	TIGR01382
PWUQ01000098.1_8	gi|126180293|ref|YP_001048258.1|	38.0	50	31	0	7	56	6	55	1.87e-08	48.1	arCOG05294	S	-	Uncharacterized protein		pfam04405		TIGR03652
PWUQ01000098.1_9	gi|15922663|ref|NP_378332.1|	25.5	216	131	9	4	214	10	200	2.00e-13	68.9	arCOG00790	V	Cas4	CRISPR-associated protein Cas4, RecB family exonuclease	COG01468		cd09637	TIGR00372
PWUQ01000098.1_10	gi|57640712|ref|YP_183190.1|	40.3	268	145	6	1	259	7	268	2.61e-50	169	arCOG01241	X	XerC	XerD/XerC family integrase	COG00582	pfam13495,pfam00589	cd00796	TIGR02224
PWUQ01000012.1_3	gi|530780063|ref|YP_008431868.1|	47.1	488	206	5	4	446	20	500	1.23e-156	455	arCOG00405	J	GRS1	Glycyl-tRNA synthetase (class II)	COG00423	pfam00587,pfam03129	cd00774,cd00858	TIGR00389
PWUQ01000012.1_4	gi|330506704|ref|YP_004383132.1|	50.8	130	63	1	2	131	3	131	1.16e-44	150	arCOG00951	R	-	Radical SAM superfamily enzyme	COG02100	pfam04055	cd01335	TIGR02666
PWUQ01000012.1_5	gi|330506704|ref|YP_004383132.1|	53.5	185	86	0	1	185	146	330	4.79e-65	205	arCOG00951	R	-	Radical SAM superfamily enzyme	COG02100	pfam04055	cd01335	TIGR02666
PWUQ01000012.1_6	gi|332157673|ref|YP_004422952.1|	32.2	562	342	12	37	575	44	589	1.62e-81	271	arCOG01937	R	-	Archaeal serine protease, S18 family	COG01750
PWUQ01000012.1_7	gi|329766514|ref|ZP_08258057.1|	61.0	367	135	3	3	367	6	366	9.25e-159	452	arCOG01887	J	TrpS	Tryptophanyl-tRNA synthetase	COG00180	pfam00579	cd00806	TIGR00233
PWUQ01000080.1_1	gi|315231221|ref|YP_004071657.1|	34.2	447	286	5	6	451	14	453	6.52e-85	270	arCOG00321	O	TldD	Zn-dependent protease, component of TldD/TldE system	COG00312	pfam01523
PWUQ01000080.1_2	gi|312136865|ref|YP_004004202.1|	32.0	434	279	9	1	426	3	428	3.96e-61	206	arCOG00322	O	TldE	Inactivated Zn-dependent protease, component of TldD/TldE system	COG00312	pfam01523
PWUQ01000080.1_4	gi|340623945|ref|YP_004742398.1|	57.3	220	93	1	6	225	4	222	8.70e-91	269	arCOG00922	V	SalX	ABC-type antimicrobial peptide transport system, ATPase component	COG01136	pfam00005	cd03255	TIGR02673
PWUQ01000080.1_6	gi|21229200|ref|NP_635122.1|	44.7	412	211	5	1	395	1	412	8.21e-103	312	arCOG02312	V	SalY	ABC-type antimicrobial peptide transport system, permease component	COG00577	pfam02687		TIGR02212
PWUQ01000034.1_8	gi|298674878|ref|YP_003726628.1|	47.3	484	233	7	1	467	1	479	1.19e-152	445	arCOG00486	J	CysS	Cysteinyl-tRNA synthetase	COG00215	pfam01406,pfam09190	cd00672,cd07963	TIGR00435
PWUQ01000083.1_1	gi|566002463|ref|YP_008915303.1|	49.0	104	50	1	1	101	276	379	3.09e-25	99.4	arCOG02201	D	FtsZ	Cell division GTPase	COG00206	pfam00091,pfam12327	cd02201	TIGR00065
PWUQ01000083.1_2	gi|429216739|ref|YP_007174729.1|	37.7	53	33	0	28	80	6	58	3.38e-08	47.8	arCOG02204	U	Sss1	Preprotein translocase subunit Sss1	COG02443
PWUQ01000083.1_3	gi|11498148|ref|NP_069373.1|	48.3	149	76	1	1	148	1	149	1.20e-41	138	arCOG01920	K	NusG	Transcription antiterminator NusG	COG00250	pfam03439	cd09887,cd06091	TIGR00405
PWUQ01000083.1_4	gi|261403218|ref|YP_003247442.1|	55.4	168	67	1	1	168	1	160	6.08e-61	188	arCOG04372	J	RplK	Ribosomal protein L11	COG00080	pfam03946,pfam00298	cd00349	TIGR01632
PWUQ01000083.1_5	gi|18978364|ref|NP_579721.1|	39.4	216	125	2	2	216	4	214	1.11e-42	145	arCOG04289	J	RplA	Ribosomal protein L1	COG00081	pfam00687	cd00403	TIGR01169
PWUQ01000083.1_6	gi|20094262|ref|NP_614109.1|	39.2	273	163	2	7	276	21	293	3.84e-60	199	arCOG04288	J	RplJ	Ribosomal protein L10	COG00244	pfam00466	cd05795
PWUQ01000083.1_7	gi|124027292|ref|YP_001012612.1|	56.3	71	31	0	1	71	19	89	1.80e-19	79.3	arCOG04287	J	RPP1A	Ribosomal protein L12E/L44/L45/RPP1/RPP2	COG02058	pfam00428	cd05832	TIGR03685
PWUQ01000083.1_9	gi|511059586|ref|YP_008071471.1|	55.6	588	251	4	2	579	1	588	6.62e-234	660	arCOG01255	J	AlaS	Alanyl-tRNA synthetase	COG00013	pfam01411,pfam07973	cd00673,cd07762	TIGR03683
PWUQ01000048.1_2	gi|15920464|ref|NP_376133.1|	47.4	352	184	1	14	364	40	391	7.86e-98	298	arCOG04256	K	RpoC/Rpo11	DNA-directed RNA polymerase subunit A''	COG00086	pfam04998	cd06528	TIGR02389
PWUQ01000048.1_3	gi|312136875|ref|YP_004004212.1|	53.7	858	382	9	14	868	8	853	0.0	916	arCOG04257	K	RpoC/Rpo3	DNA-directed RNA polymerase subunit A'	COG00086	pfam04997,pfam00623,pfam04983,pfam05000,pfam04998	cd02582	TIGR02390
PWUQ01000048.1_4	gi|312136876|ref|YP_004004213.1|	55.2	600	267	1	2	599	4	603	4.12e-255	715	arCOG01762	K	RpoB/Rpo2	DNA-directed RNA polymerase subunit B	COG00085	pfam04563,pfam04565,pfam04566,pfam04567,pfam00562,pfam04560	cd00653	TIGR03670
PWUQ01000048.1_5	gi|145592515|ref|YP_001154517.1|	60.7	56	20	1	1	56	462	515	2.86e-15	70.1	arCOG01762	K	RpoB/Rpo2	DNA-directed RNA polymerase subunit B	COG00085	pfam04563,pfam04565,pfam04566,pfam04567,pfam00562,pfam04560	cd00653	TIGR03670
PWUQ01000030.1_1	gi|330509129|ref|YP_004385557.1|	39.3	326	180	6	286	602	298	614	2.48e-64	224	arCOG02841	V	MdlB	ABC-type multidrug transport system, ATPase and permease component	COG01132	pfam00664,pfam00005	cd03253	TIGR02203
PWUQ01000030.1_3	gi|389851825|ref|YP_006354059.1|	27.7	148	89	5	2	136	9	151	3.37e-08	52.0	arCOG00826	K	WecD	Acetyltransferase (GNAT) family	COG00454	pfam00583	cd04301	TIGR01575
PWUQ01000042.1_6	gi|490715234|ref|WP_004577884.1|	47.6	170	86	2	1	167	1	170	8.19e-49	160	arCOG00978	J	GCD14	tRNA(1-methyladenosine) methyltransferase	COG02519	pfam08704	cd02440	TIGR03534
PWUQ01000002.1_1	gi|41615205|ref|NP_963703.1|	42.2	944	438	14	6	845	3	942	5.82e-223	665	arCOG04447	L	-	Archaeal DNA polymerase II, large subunit	COG01933	pfam03833,pfam09845		TIGR00354
PWUQ01000002.1_2	gi|488601221|ref|YP_007907692.1|	41.2	398	215	8	86	482	108	487	5.44e-98	306	arCOG04455	L	HYS2	Archaeal DNA polymerase II, small subunit/DNA polymerase delta, subunit B	COG01311	pfam01336,pfam04042	cd04490,cd07386
PWUQ01000002.1_3	gi|389851679|ref|YP_006353913.1|	55.2	393	167	3	5	393	9	396	6.68e-140	407	arCOG00467	L	CDC6	Cdc6-related protein, AAA superfamily ATPase	COG01474	pfam13401,pfam09079	cd00009,cd08768	TIGR02928
PWUQ01000058.1_8	gi|340345051|ref|ZP_08668183.1|	37.6	125	64	5	7	118	6	129	1.07e-12	63.2	arCOG00040	H	Hpt1	Hypoxanthine phosphoribosyltransferase	COG02236	pfam00156	cd06223	TIGR01251
PWUQ01000058.1_9	gi|304314847|ref|YP_003849994.1|	63.5	159	58	0	1	159	1	159	3.40e-72	216	arCOG04298	F	-	Adenosine/AMP kinase	COG01839	pfam04008
PWUQ01000058.1_10	gi|300711013|ref|YP_003736827.1|	34.9	146	83	4	3	136	4	149	1.62e-22	89.4	arCOG01080	L	-	NUDIX family hydrolase	COG00494	pfam00293	cd03674	TIGR02705
PWUQ01000101.1_1	gi|288930642|ref|YP_003434702.1|	50.6	403	178	5	8	405	7	393	1.21e-124	368	arCOG04281	L	DnaG	DNA primase (bacterial type)	COG00358	pfam13662	cd01029	TIGR01391
PWUQ01000101.1_3	gi|124028007|ref|YP_001013327.1|	34.6	133	85	2	6	136	12	144	1.02e-22	90.1	arCOG00606	R	-	CBS domain	COG00517	pfam00478	cd04623	TIGR01302
PWUQ01000101.1_4	gi|289192183|ref|YP_003458124.1|	50.3	638	309	4	1	634	1	634	6.15e-239	677	arCOG00543	R	-	Predicted metal-dependent RNase, consists of a metallo-beta-lactamase domain and an RNA-binding KH domain	COG01782	pfam00753,pfam10996,pfam07521	cd02410	TIGR03675
PWUQ01000101.1_5	gi|312136619|ref|YP_004003956.1|	53.0	200	92	2	11	209	9	207	1.26e-67	208	arCOG00970	O	PRE1	20S proteasome, beta subunit	COG00638	pfam00227	cd03764	TIGR03634
PWUQ01000067.1_2	gi|256810269|ref|YP_003127638.1|	39.3	270	150	9	8	267	241	506	9.34e-38	141	arCOG00057	M	GlmS	Glucosamine 6-phosphate synthetase	COG00449	pfam00310,pfam01380,pfam01380	cd00714,cd05008,cd05009	TIGR01135
PWUQ01000067.1_3	gi|315231207|ref|YP_004071643.1|	37.2	435	264	7	1	429	1	432	5.11e-83	265	arCOG00767	G	{ManB}	Phosphomannomutase	COG01109	pfam02878,pfam02879,pfam02880,pfam00408	cd03087	TIGR03990
PWUQ01000067.1_4	gi|336121738|ref|YP_004576513.1|	44.8	446	233	8	2	440	30	469	2.63e-130	387	arCOG00546	J	RnjA	mRNA degradation ribonuclease J1/J2	COG00595	pfam00753,pfam07521		TIGR00649
PWUQ01000067.1_5	gi|332157921|ref|YP_004423200.1|	42.7	536	289	9	4	526	6	536	4.00e-131	395	arCOG04302	J	GlnS	Glutamyl- or glutaminyl-tRNA synthetase	COG00008	pfam00749,pfam03950	cd09287	TIGR00463
PWUQ01000103.1_1	gi|432332199|ref|YP_007250342.1|	39.7	63	37	1	33	95	218	279	5.56e-10	57.0	arCOG00115	L	-	DNA modification methylase	COG00863	pfam01555
PWUQ01000103.1_6	gi|289596835|ref|YP_003483531.1|	24.7	659	399	22	1	618	8	610	1.05e-23	109	arCOG03713	F	NrdA	Ribonucleotide reductase associated ATP-cone domain	COG00209	pfam00317,pfam02867,pfam12637	cd02888	TIGR02504,TIGR03905
PWUQ01000087.1_2	gi|14520320|ref|NP_125795.1|	38.8	183	110	2	3	185	2	182	7.81e-39	133	arCOG01736	J	LigT	2'-5' RNA ligase	COG01514	pfam13563		TIGR02258
PWUQ01000087.1_3	gi|333910658|ref|YP_004484391.1|	47.5	1224	593	31	1	1212	1	1186	0.0	974	arCOG01305	L	-	Topoisomerase DNA binding C4 zinc finger fused to uncharacterized N-terminal domain often associated with RecB-like endonuclease	COG01637
PWUQ01000054.1_6	gi|566002742|ref|YP_008915582.1|	36.6	232	133	2	52	277	43	266	9.55e-43	150	arCOG01311	O	SppA	Periplasmic serine protease (ClpP class)	COG00616	pfam01343	cd07023	TIGR00706
PWUQ01000016.1_4	gi|325969769|ref|YP_004245961.1|	42.7	131	57	3	2	123	25	146	5.49e-31	110	arCOG01074	L	-	NUDIX family hydrolase	COG00494	pfam00293	cd03427	TIGR02705
PWUQ01000016.1_5	gi|530547686|ref|YP_008428218.1|	47.0	496	244	8	6	486	8	499	3.30e-134	409	arCOG00872	L	MPH1	ERCC4-like helicase	COG01111	pfam00270,pfam00271,pfam02732,pfam12826	cd00046,cd12089,cd00079,cd00056	TIGR00643,TIGR00580,TIGR00596
PWUQ01000016.1_6	gi|14591755|ref|NP_143722.1|	41.7	211	121	1	7	217	536	744	7.93e-51	177	arCOG00872	L	MPH1	ERCC4-like helicase	COG01111	pfam00270,pfam00271,pfam02732,pfam12826	cd00046,cd12089,cd00079,cd00056	TIGR00643,TIGR00580,TIGR00596
PWUQ01000016.1_7	gi|347522704|ref|YP_004780274.1|	32.7	150	99	1	3	150	254	403	6.44e-20	89.7	arCOG04219	X	-	Possible nuclease of RNase H fold, RuvC/YqgF family	COG02433	pfam04312
PWUQ01000066.1_2	gi|566003845|ref|YP_008916685.1|	50.8	266	119	5	19	284	19	272	2.97e-83	254	arCOG00115	L	-	DNA modification methylase	COG00863	pfam01555
PWUQ01000049.1_3	gi|530547940|ref|YP_008428472.1|	50.9	114	55	1	2	114	5	118	3.29e-35	119	arCOG04228	J	Pth2	Peptidyl-tRNA hydrolase	COG01990	pfam01981	cd02430	TIGR00283
PWUQ01000049.1_4	gi|15679693|ref|NP_276811.1|	48.3	87	45	0	16	102	1	87	2.77e-22	85.5	arCOG01988	J	EFB1	Translation elongation factor EF-1beta	COG02092	pfam00736	cd00292	TIGR00489
PWUQ01000049.1_5	gi|397652165|ref|YP_006492746.1|	39.1	302	177	2	11	305	13	314	3.18e-61	199	arCOG01124	J	GCD2	Translation initiation factor 2B subunit, eIF-2B alpha/beta/delta family	COG01184	pfam01008		TIGR00511
PWUQ01000049.1_8	gi|154150648|ref|YP_001404266.1|	53.9	228	104	1	2	229	3	229	6.29e-78	243	arCOG04443	G	RbcL	Ribulose 1,5-bisphosphate carboxylase, large subunit	COG01850	pfam02788,pfam00016	cd08213	TIGR03326
PWUQ01000020.1_1	gi|408404911|ref|YP_006862894.1|	42.8	152	81	3	25	170	28	179	1.72e-39	136	arCOG01616	J	GEK1	D-aminoacyl-tRNA deacylase, involved in ethanol tolerance	COG01650	pfam04414
PWUQ01000020.1_2	gi|294495251|ref|YP_003541744.1|	30.2	202	95	4	42	226	24	196	3.53e-15	75.9	arCOG09579	S	-	Uncharacterized protein
PWUQ01000020.1_3	gi|212224105|ref|YP_002307341.1|	31.7	208	123	9	96	294	117	314	1.25e-14	75.5	arCOG00391	K	-	Predicted membrane-associated trancriptional regulator	COG02512	pfam05622,pfam13412		TIGR02168
PWUQ01000001.1_1	gi|389851825|ref|YP_006354059.1|	29.7	145	77	7	2	131	9	143	8.93e-09	53.5	arCOG00826	K	WecD	Acetyltransferase (GNAT) family	COG00454	pfam00583	cd04301	TIGR01575
PWUQ01000001.1_4	gi|159906144|ref|YP_001549806.1|	33.6	143	87	3	23	160	19	158	1.88e-17	78.2	arCOG00842	J	RimL	Acetyltransferase, RimL family	COG01670	pfam13302
PWUQ01000001.1_6	gi|256810617|ref|YP_003127986.1|	30.8	182	114	5	6	179	3	180	1.49e-16	75.9	arCOG01891	F	Tmk	Thymidylate kinase	COG00125	pfam02223	cd01672	TIGR00041
PWUQ01000055.1_1	gi|124026958|ref|YP_001012278.1|	27.7	307	200	7	1	286	248	553	1.39e-31	125	arCOG00485	J	LysS	Lysyl-tRNA synthetase, class I	COG01384	pfam01921	cd00674	TIGR00467
PWUQ01000055.1_3	gi|325958751|ref|YP_004290217.1|	42.6	68	39	0	4	71	63	130	3.73e-08	49.3	arCOG05276	L	-	Pyrimidine dimer DNA glycosylase, T4 endoV family
PWUQ01000055.1_4	gi|452209551|ref|YP_007489665.1|	56.1	157	67	1	2	156	3	159	3.15e-55	173	arCOG04434	T	TspO	Tryptophan-rich sensory protein	COG03476	pfam03073
PWUQ01000055.1_5	gi|386002455|ref|YP_005920754.1|	70.6	51	15	0	6	56	7	57	2.60e-16	67.8	arCOG03620	S	YuzA	Uncharacterized membrane protein YuzA, DUF378 family	COG02155	pfam04070
PWUQ01000055.1_6	gi|336121560|ref|YP_004576335.1|	25.9	189	127	4	24	200	44	231	5.89e-13	67.8	arCOG00307	J	RPP1	RNase P/RNase MRP subunit p30	COG01603	pfam01876
PWUQ01000044.1_2	gi|13541570|ref|NP_111258.1|	42.8	290	152	6	19	294	5	294	1.74e-66	225	arCOG00798	L	UvrD	Superfamily I DNA and RNA helicase	COG00210	pfam00580,pfam13361,pfam12705		TIGR01073
PWUQ01000044.1_3	gi|518651759|ref|YP_008141279.1|	33.6	577	350	17	7	564	309	871	1.87e-71	249	arCOG00798	L	UvrD	Superfamily I DNA and RNA helicase	COG00210	pfam00580,pfam13361,pfam12705		TIGR01073
PWUQ01000044.1_7	gi|330507709|ref|YP_004384137.1|	61.3	62	24	0	1	62	2	63	5.65e-22	82.0	arCOG02983	K	CspC	Cold shock protein, CspA family	COG01278	pfam00313	cd04458	TIGR02381
PWUQ01000044.1_8	gi|88603570|ref|YP_503748.1|	69.8	43	13	0	2	44	204	246	2.43e-15	68.6	arCOG01993	G	GpmA	Phosphoglycerate mutase 1	COG00588	pfam00300	cd07067	TIGR01258
PWUQ01000090.1_1	gi|20094442|ref|NP_614289.1|	63.9	449	162	0	1	449	83	531	2.21e-203	576	arCOG01257	O	GroEL	Chaperonin GroEL, HSP60 family	COG00459	pfam00118	cd03343	TIGR02339
PWUQ01000090.1_4	gi|41614965|ref|NP_963463.1|	29.1	275	174	9	2	262	116	383	9.73e-19	89.0	arCOG01817	N	VirB11	ATPase involved in archaellum/pili biosynthesis	COG00630	pfam00437	cd01130	TIGR03819
PWUQ01000090.1_6	gi|490715624|ref|WP_004578272.1|	35.2	341	213	4	1	336	1	338	2.37e-64	213	arCOG00470	L	HolB	ATPase involved in DNA replication HolB, large subunit	COG00470	pfam00004	cd00009	TIGR02397
PWUQ01000062.1_3	gi|147919678|ref|YP_686578.1|	50.0	230	114	1	5	233	1	230	2.69e-74	228	arCOG00971	O	PRE1	20S proteasome, alpha subunit	COG00638	pfam10584,pfam00227	cd03756	TIGR03633
PWUQ01000062.1_4	gi|333910830|ref|YP_004484563.1|	44.2	226	124	1	1	224	1	226	3.22e-61	194	arCOG04187	J	Sdo1	Ribosome maturation protein Sdo1	COG01500	pfam01172,pfam09377		TIGR00291
PWUQ01000062.1_5	gi|390960834|ref|YP_006424668.1|	47.1	227	116	3	1	224	1	226	1.38e-67	211	arCOG00678	J	Rrp4	Exosome complex RNA-binding protein Rrp4, contains S1 and KH domains	COG01097		cd05789
PWUQ01000062.1_6	gi|20093819|ref|NP_613666.1|	49.8	223	111	1	4	226	15	236	9.75e-72	221	arCOG01575	J	Rph	Ribonuclease PH	COG00689	pfam01138,pfam03725	cd11366	TIGR02065
PWUQ01000062.1_7	gi|18976394|ref|NP_577751.1|	33.2	397	234	12	3	378	9	395	3.64e-48	172	arCOG04307	J	CafA	Ribonuclease G and E	COG01530	pfam04167
PWUQ01000023.1_4	gi|161527556|ref|YP_001581382.1|	35.6	216	129	5	13	224	8	217	2.55e-31	118	arCOG01263	R	DltE	Short-chain dehydrogenase	COG00300		cd05233	TIGR01830
PWUQ01000089.1_1	gi|383320892|ref|YP_005381733.1|	42.8	509	283	5	10	516	8	510	7.12e-134	407	arCOG00553	L	BRR2	Replicative superfamily II helicase	COG01204	pfam00270,pfam00271,pfam14520	cd00046,cd00079	TIGR04121
PWUQ01000027.1_2	gi|333909998|ref|YP_004483731.1|	42.4	203	88	9	6	204	7	184	2.01e-32	118	arCOG00614	R	SpoIVFB	Zn-dependent protease	COG01994		cd06158
PWUQ01000027.1_3	gi|312136820|ref|YP_004004157.1|	37.8	251	147	4	4	250	2	247	1.43e-54	178	arCOG00891	L	TatD	Mg-dependent DNase	COG00084	pfam01026	cd01310	TIGR00010
PWUQ01000027.1_5	gi|389845677|ref|YP_006347916.1|	29.2	195	123	5	3	185	4	195	2.57e-10	60.1	arCOG01991	R	phoE	Broad specificity phosphatase PhoE or related phosphatase	COG00406	pfam00300	cd07067	TIGR03162
PWUQ01000027.1_6	gi|289581350|ref|YP_003479816.1|	37.1	89	55	1	5	93	7	94	9.36e-15	66.2	arCOG01084	R	MazG	Predicted pyrophosphatase	COG01694	pfam03819	cd11535
PWUQ01000094.1_3	gi|452209168|ref|YP_007489282.1|	28.9	304	181	11	24	303	36	328	1.08e-32	125	arCOG00422	C	GalT	Galactose-1-phosphate uridylyltransferase	COG01085	pfam01087,pfam02744	cd00608	TIGR00209
PWUQ01000094.1_5	gi|386001416|ref|YP_005919715.1|	36.6	82	51	1	12	93	9	89	8.41e-10	54.7	arCOG01059	K	-	Transcriptional regulator, contains HTH domain	COG03432
PWUQ01000094.1_7	gi|256810190|ref|YP_003127559.1|	42.6	129	62	5	1	120	49	174	1.09e-18	84.3	arCOG01770	E	-	Rhomboid family mebrane associated serine protease	COG00705	pfam01694		TIGR04239
PWUQ01000029.1_3	gi|300710867|ref|YP_003736681.1|	38.6	329	201	1	1	328	6	334	5.25e-77	241	arCOG08941	G	DAK1	Dihydroxyacetone kinase	COG02376	pfam02733		TIGR02363
PWUQ01000029.1_4	gi|385804045|ref|YP_005840445.1|	40.6	180	100	5	37	213	31	206	7.09e-27	105	arCOG08942	G	DAK1	Dihydroxyacetone kinase	COG02376	pfam02734		TIGR02365
PWUQ01000029.1_5	gi|305664187|ref|YP_003860475.1|	32.8	244	152	2	121	364	208	439	8.33e-46	164	arCOG03323	H	HemE	Uroporphyrinogen-III decarboxylase	COG00407	pfam01208	cd03465
PWUQ01000021.1_1	gi|333911089|ref|YP_004484822.1|	52.9	138	61	2	1	134	177	314	9.40e-43	146	arCOG04070	J	RplC	Ribosomal protein L3	COG00087	pfam00297		TIGR03626
PWUQ01000021.1_2	gi|336121493|ref|YP_004576268.1|	49.2	264	117	4	3	265	8	255	9.37e-76	233	arCOG04071	J	RplD	Ribosomal protein L4	COG00088	pfam00573		TIGR03672
PWUQ01000021.1_3	gi|14591532|ref|NP_143614.1|	56.3	80	35	0	3	82	6	85	5.82e-24	88.6	arCOG04072	J	RplW	Ribosomal protein L23	COG00089	pfam00276		TIGR03636
PWUQ01000021.1_4	gi|315229859|ref|YP_004070295.1|	55.7	244	101	3	1	242	1	239	3.97e-84	253	arCOG04067	J	RplB	Ribosomal protein L2	COG00090	pfam00181,pfam03947		TIGR01171
PWUQ01000021.1_5	gi|223477912|ref|YP_002582385.1|	60.0	135	48	1	3	137	5	133	2.24e-49	156	arCOG04099	J	RpsS	Ribosomal protein S19	COG00185	pfam00203		TIGR01025
PWUQ01000021.1_6	gi|289597188|ref|YP_003483884.1|	41.6	137	67	3	59	184	13	147	1.89e-23	93.2	arCOG04098	J	RplV	Ribosomal protein L22	COG00091	pfam00237	cd00336	TIGR01038
PWUQ01000021.1_7	gi|261402351|ref|YP_003246575.1|	43.3	208	116	1	2	209	1	206	2.06e-56	182	arCOG04097	J	RpsC	Ribosomal protein S3	COG00092	pfam07650,pfam00189	cd02411	TIGR01008
PWUQ01000033.1_1	gi|490715471|ref|WP_004578120.1|	38.4	146	88	2	3	146	2	147	2.18e-30	116	arCOG03013	L	PRI2	Eukaryotic-type DNA primase, large subunit	COG02219	pfam04104	cd06560
PWUQ01000033.1_4	gi|41615320|ref|NP_963818.1|	35.5	248	156	3	3	246	7	254	5.70e-46	156	arCOG00488	L	DnaN	DNA polymerase sliding clamp subunit (PCNA homolog)	COG00592	pfam00705,pfam02747	cd00577	TIGR00590
PWUQ01000033.1_6	gi|242398696|ref|YP_002994120.1|	31.4	105	67	2	6	110	9	108	1.79e-11	58.9	arCOG05741	L	-	ssDNA binding protein RPA14, OB-fold
PWUQ01000033.1_7	gi|284161918|ref|YP_003400541.1|	53.0	100	43	2	2	98	3	101	3.94e-31	107	arCOG00579	K	RPB9	DNA-directed RNA polymerase, subunit M/Transcription elongation factor TFIIS	COG01594			TIGR01384
PWUQ01000033.1_8	gi|218884748|ref|YP_002429130.1|	38.9	108	56	2	15	112	43	150	2.45e-19	80.1	arCOG01739	U	LepB	Signal peptidase I	COG00681	pfam00717	cd06530	TIGR02228
PWUQ01000075.1_1	gi|284162095|ref|YP_003400718.1|	57.3	75	32	0	12	86	1	75	7.94e-22	90.1	arCOG01559	J	FusA	Translation elongation factor G, EF-G (GTPase)	COG00480	pfam00009,pfam03144,pfam14492,pfam03764,pfam00679	cd01885,cd03700,cd01681,cd01514	TIGR00490
PWUQ01000075.1_3	gi|261402546|ref|YP_003246770.1|	53.2	539	234	4	4	532	2	532	2.67e-194	555	arCOG00063	F	PyrG	CTP synthase (UTP-ammonia lyase)	COG00504	pfam06418,pfam00117	cd03113,cd01746	TIGR00337
PWUQ01000075.1_4	gi|41615036|ref|NP_963534.1|	51.3	197	95	1	5	200	2	198	5.58e-66	203	arCOG04254	J	RpsG	Ribosomal protein S7	COG00049	pfam00177	cd14867	TIGR01028
PWUQ01000075.1_5	gi|312136871|ref|YP_004004208.1|	57.1	140	59	1	7	146	3	141	1.64e-48	155	arCOG04255	J	RpsL	Ribosomal protein S12	COG00048	pfam00164	cd03367	TIGR00982
PWUQ01000075.1_6	gi|408402781|ref|YP_006860764.1|	38.6	140	82	1	8	143	4	143	3.02e-32	114	arCOG01760	K	NusA	Transcription elongation factor	COG00195		cd02134,cd02134	TIGR01952
PWUQ01000008.1_1	gi|289596521|ref|YP_003483217.1|	49.2	321	155	2	3	315	2	322	4.30e-101	305	arCOG00407	J	AsnS	Aspartyl/asparaginyl-tRNA synthetase	COG00017	pfam01336,pfam00152	cd04319,cd00776	TIGR00457
PWUQ01000008.1_4	gi|240102588|ref|YP_002958897.1|	46.1	204	102	3	9	210	3	200	5.07e-54	174	arCOG00910	J	-	Predicted RNA methylase	COG02263	pfam13659
PWUQ01000008.1_5	gi|305663568|ref|YP_003859856.1|	24.7	267	145	9	1	259	1	219	1.81e-16	78.6	arCOG01145	R	-	Phosphohydrolase, Icc/MPP superfamily	COG02129	pfam00149	cd07392
PWUQ01000008.1_6	gi|530780148|ref|YP_008431953.1|	39.2	245	141	6	4	242	383	625	9.56e-44	158	arCOG01719	J	GatE	Archaeal Glu-tRNAGln amidotransferase subunit E (contains GAD domain)	COG02511	pfam02934,pfam02637		TIGR00134
PWUQ01000028.1_2	gi|337283875|ref|YP_004623349.1|	51.0	251	119	2	10	257	11	260	1.12e-79	243	arCOG01574	J	Rrp42	Exosome complex RNA-binding protein Rrp42, RNase PH superfamily	COG02123	pfam01138,pfam03725	cd11365	TIGR01966
PWUQ01000028.1_3	gi|288932313|ref|YP_003436373.1|	67.3	52	17	0	2	53	8	59	6.11e-21	79.7	arCOG01268	K	Rpo6/RpoZ	DNA-directed RNA polymerase subunit K/omega	COG01758	pfam01192
PWUQ01000028.1_4	gi|15678072|ref|NP_275186.1|	36.8	413	219	10	3	385	5	405	1.13e-73	237	arCOG01169	G	Eno	Enolase	COG00148	pfam03952,pfam00113	cd03313	TIGR01060
PWUQ01000028.1_5	gi|261402674|ref|YP_003246898.1|	50.8	193	95	0	3	195	5	197	2.90e-70	215	arCOG04245	J	RpsB	Ribosomal protein S2	COG00052	pfam00318	cd01425	TIGR01012
PWUQ01000028.1_6	gi|304315498|ref|YP_003850645.1|	37.7	77	38	3	43	113	47	119	3.72e-06	45.1	arCOG03113	S	-	Uncharacterized protein	COG01430	pfam02643
PWUQ01000111.1_4	gi|432328385|ref|YP_007246529.1|	30.6	160	97	6	10	167	8	155	9.97e-11	61.6	arCOG05343	R	-	GTPase SAR1 or related small G protein	COG01100	pfam00071	cd00154	TIGR00231
PWUQ01000053.1_1	gi|325959214|ref|YP_004290680.1|	45.7	151	73	4	1	143	149	298	1.86e-25	101	arCOG01331	O	HtpX	Zn-dependent protease with chaperone function	COG00501	pfam01435
PWUQ01000053.1_2	gi|119720360|ref|YP_920855.1|	56.2	260	107	2	2	254	9	268	8.60e-106	310	arCOG01599	C	PorB	Pyruvate:ferredoxin oxidoreductase or related 2-oxoacid:ferredoxin oxidoreductase, beta subunit	COG01013	pfam02775,pfam12367	cd03375	TIGR02177
PWUQ01000053.1_3	gi|119720361|ref|YP_920856.1|	41.6	551	310	7	3	547	6	550	5.32e-140	418	arCOG01606	C	PorA	Pyruvate:ferredoxin oxidoreductase or related 2-oxoacid:ferredoxin oxidoreductase, alpha subunit and gamma	COG00674	pfam01558,pfam01855	cd07034	TIGR03710
PWUQ01000053.1_4	gi|383320175|ref|YP_005381016.1|	50.2	225	111	1	12	236	33	256	2.62e-69	215	arCOG01180	T	RIO1	Serine/threonine protein kinase involved in cell cycle control	COG01718	pfam01163	cd05145	TIGR03724
PWUQ01000053.1_5	gi|57640735|ref|YP_183213.1|	69.2	39	12	0	6	44	37	75	5.09e-10	54.3	arCOG04150	J	Krr1	rRNA processing protein Krr1/Pno1, contains KH domain	COG01094			TIGR03665
PWUQ01000070.1_5	gi|429192905|ref|YP_007178583.1|	47.3	260	132	4	161	420	28	282	9.14e-64	211	arCOG02400	C	CcdA	Cytochrome c biogenesis protein	COG00785	pfam13098,pfam02683
PWUQ01000007.1_1	gi|57641389|ref|YP_183867.1|	57.3	75	28	1	1	71	1	75	6.92e-21	83.6	arCOG04209	J	RPL15A	Ribosomal protein L15E	COG01632	pfam00827
PWUQ01000007.1_2	gi|282163047|ref|YP_003355432.1|	38.6	171	101	2	16	182	79	249	9.63e-31	115	arCOG01768	E	GlpG	Membrane associated serine protease	COG00705	pfam01694
PWUQ01000007.1_3	gi|333988532|ref|YP_004521139.1|	31.1	183	119	4	4	183	1	179	2.17e-18	80.9	arCOG01880	I	SEC59	Dolichol kinase	COG00170
PWUQ01000007.1_5	gi|390961827|ref|YP_006425661.1|	42.4	184	106	0	16	199	7	190	3.61e-42	143	arCOG01963	R	-	PhoU-like domain fused to TrkA-C domain	COG03273	pfam01895,pfam02080
PWUQ01000007.1_6	gi|333988493|ref|YP_004521100.1|	50.0	118	58	1	5	121	4	121	1.77e-35	122	arCOG00109	J	HemK	Methylase of polypeptide chain release factors	COG02890	pfam13659	cd02440	TIGR00537
PWUQ01000037.1_1	gi|435849811|ref|YP_007301752.1|	45.3	75	41	0	13	87	13	87	1.38e-16	70.1	arCOG02414	V	RelE	Cytotoxic translational repressor of toxin-antitoxin stability system	COG02026	pfam05016		TIGR00053
PWUQ01000037.1_2	gi|329764876|ref|ZP_08256467.1|	48.4	475	239	5	8	477	7	480	9.07e-162	468	arCOG00402	J	ProS	Prolyl-tRNA synthetase	COG00442	pfam00587,pfam03129,pfam09180	cd00778,cd00862	TIGR00408
PWUQ01000037.1_5	gi|347523439|ref|YP_004781009.1|	44.4	532	282	7	1	522	23	550	2.92e-159	468	arCOG00810	J	MetG	Methionyl-tRNA synthetase	COG00143	pfam09334,pfam08264	cd00814,cd07957	TIGR00398
PWUQ01000037.1_7	gi|408404416|ref|YP_006862399.1|	68.5	375	113	2	4	373	6	380	3.20e-192	538	arCOG07444	H	MetK	S-adenosylmethionine synthetase	COG00192	pfam00438,pfam02772,pfam02773		TIGR01034
PWUQ01000037.1_9	gi|557695068|ref|YP_008798122.1|	50.3	775	377	6	2	775	7	774	1.13e-281	796	arCOG00808	J	ValS	Valyl-tRNA synthetase	COG00525	pfam00133,pfam08264	cd00817,cd07962	TIGR00422
PWUQ01000037.1_10	gi|397652086|ref|YP_006492667.1|	46.7	407	167	3	5	361	9	415	1.86e-112	336	arCOG01742	J	eRF1	Peptide chain release factor eRF1	COG01503	pfam03463,pfam03464,pfam03465		TIGR03676
PWUQ01000037.1_11	gi|337283638|ref|YP_004623112.1|	63.6	66	24	0	1	66	1	66	1.62e-18	73.6	arCOG02144	L	HHT1	Histones H3 and H4	COG02036	pfam00808	cd00076
PWUQ01000037.1_12	gi|312137412|ref|YP_004004749.1|	51.7	116	56	0	1	116	1	116	3.05e-39	130	arCOG04277	J	Efp	Translation elongation factor P (EF-P)/translation initiation factor 5A (eIF-5A)	COG00231	pfam08207,pfam01287	cd04467	TIGR00037
PWUQ01000037.1_13	gi|312136882|ref|YP_004004219.1|	33.6	110	70	3	2	110	4	111	8.31e-11	57.4	arCOG01043	R	-	Predicted RNA binding protein with dsRBD fold	COG01931	pfam01877
PWUQ01000037.1_14	gi|530547664|ref|YP_008428196.1|	32.2	323	195	12	8	312	8	324	4.17e-42	152	arCOG01510	L	RPA1	Single-stranded DNA-binding replication protein A (RPA), large (70 kD) subunit or related ssDNA-binding protein	COG01599		cd04491,cd04491
PWUQ01000037.1_15	gi|315230569|ref|YP_004071005.1|	30.5	361	220	9	1	356	26	360	4.89e-38	142	arCOG00047	J	Trm11	tRNA G10  N-methylase Trm11	COG01041	pfam01170		TIGR01177
PWUQ01000041.1_1	gi|288931888|ref|YP_003435948.1|	33.1	148	98	1	12	158	2	149	5.29e-26	99.4	arCOG02613	K	-	Chromosome segregation and condensation protein B	COG01386	pfam04079		TIGR00281
PWUQ01000041.1_2	gi|18978214|ref|NP_579571.1|	38.7	212	117	5	20	224	4	209	2.13e-32	119	arCOG02610	L	ScpA	Chromatin segregation and condensation protein Rec8/ScpA/Scc1, kleisin family	COG01354	pfam02616
PWUQ01000041.1_3	gi|333910254|ref|YP_004483987.1|	59.3	740	265	4	13	751	8	712	9.35e-305	853	arCOG01308	O	Cdc48	ATPase of the AAA+ class , CDC48 family	COG00464	pfam00004,pfam00004,pfam09336	cd00009,cd00009	TIGR01243
PWUQ01000041.1_4	gi|389848485|ref|YP_006350723.1|	48.3	58	30	0	4	61	61	118	8.48e-11	56.2	arCOG02756	K	-	Transcriptional regulator, contains HTH domain	COG04190
PWUQ01000092.1_1	gi|15668653|ref|NP_247452.1|	49.7	151	75	1	1	151	5	154	6.73e-52	164	arCOG04086	J	RpmD	Ribosomal protein L30	COG01841		cd01657	TIGR01309
PWUQ01000092.1_2	gi|333910771|ref|YP_004484504.1|	37.7	151	67	6	1	134	1	141	2.82e-15	70.1	arCOG00779	J	RplO	Ribosomal protein L15	COG00200	pfam00828
PWUQ01000092.1_3	gi|333987655|ref|YP_004520262.1|	44.1	451	242	4	5	454	6	447	2.47e-121	363	arCOG04169	U	SecY	Preprotein translocase subunit SecY	COG00201	pfam10559,pfam00344		TIGR00967
PWUQ01000092.1_5	gi|347524225|ref|YP_004781795.1|	51.7	87	37	1	2	83	4	90	2.97e-25	94.4	arCOG04167	J	RPL14A	Ribosomal protein L14E/L6E/L27E	COG02163		cd06088
PWUQ01000068.1_1	gi|297526462|ref|YP_003668486.1|	43.2	264	146	4	1	261	142	404	2.09e-68	219	arCOG04269	S	-	Protein, predicted to be involved in DNA repair	COG01602	pfam04894,pfam04895
PWUQ01000068.1_2	gi|148643663|ref|YP_001274176.1|	45.2	73	35	2	3	73	18	87	1.11e-08	50.1	arCOG04058	S	-	Uncharacterized protein YggU, DUF167 family	COG01872	pfam02594		TIGR00251
PWUQ01000068.1_3	gi|76801879|ref|YP_326887.1|	32.7	321	202	7	8	317	12	329	1.63e-40	147	arCOG00625	P	MgtE	Mg/Co/Ni transporter MgtE (contains CBS domain)	COG02239	pfam03448,pfam01769	cd04606	TIGR00400
PWUQ01000026.1_1	gi|284161477|ref|YP_003400100.1|	64.3	238	84	1	1	237	70	307	1.60e-120	347	arCOG04142	O	DYS1	Deoxyhypusine synthase	COG01899	pfam01916		TIGR00321
PWUQ01000026.1_2	gi|284162395|ref|YP_003401018.1|	43.5	108	51	4	4	104	10	114	1.64e-16	71.6	arCOG04345	J	RPR2	RNase P subunit RPR2	COG02023	pfam04032
PWUQ01000026.1_3	gi|288930440|ref|YP_003434500.1|	47.9	142	69	2	1	142	1	137	1.24e-39	132	arCOG01344	J	RPS19A	Ribosomal protein S19E (S16A)	COG02238	pfam01090
PWUQ01000026.1_4	gi|57641213|ref|YP_183691.1|	47.0	66	35	0	13	78	36	101	3.06e-12	59.7	arCOG04179	R	PDCD5	DNA-binding TFAR19-related protein, PDSD5 family	COG02118	pfam01984
PWUQ01000026.1_6	gi|150402982|ref|YP_001330276.1|	51.3	78	38	0	7	84	4	81	2.89e-18	77.0	arCOG04473	J	RPL31A	Ribosomal protein L31E	COG02097	pfam01198	cd00463
PWUQ01000026.1_7	gi|488599627|ref|YP_007906098.1|	45.6	57	31	0	1	57	1	57	1.61e-10	52.8	arCOG04175	J	RPL20A	Ribosomal protein L20A (L18A)	COG02157	pfam01775
PWUQ01000088.1_1	gi|294495963|ref|YP_003542456.1|	61.3	75	29	0	540	614	43	117	1.06e-16	87.0	arCOG02508	S	-	Secreted protein, with PKD repeat domain	COG03291	pfam00801,pfam00801,pfam00801	cd00146,cd00146,cd00146	TIGR00864
PWUQ01000088.1_2	gi|488600299|ref|YP_007906770.1|	35.0	234	145	3	6	232	5	238	7.39e-44	152	arCOG04152	K	-	Predicted transcriptional regulator	COG01395	pfam01381	cd00093
PWUQ01000088.1_4	gi|337285206|ref|YP_004624680.1|	76.3	76	18	0	1	76	1	76	3.42e-33	121	arCOG01257	O	GroEL	Chaperonin GroEL, HSP60 family	COG00459	pfam00118	cd03343	TIGR02339
PWUQ01000063.1_11	gi|432329352|ref|YP_007247496.1|	39.6	250	141	6	6	247	4	251	4.01e-45	154	arCOG00348	R	-	Archaeal enzyme of ATP-grasp superfamily	COG02047	pfam09754		TIGR00162
PWUQ01000063.1_12	gi|333988472|ref|YP_004521079.1|	45.1	51	28	0	3	53	4	54	3.24e-10	52.0	arCOG00906	J	Nop10	rRNA maturation protein Nop10, contains Zn-ribbon domain	COG02260	pfam04135
PWUQ01000063.1_13	gi|11498138|ref|NP_069363.1|	39.1	253	150	4	1	252	6	255	2.57e-55	181	arCOG04107	J	SUI2	Translation initiation factor 2, alpha subunit (eIF-2alpha)	COG01093	pfam00575,pfam07541	cd04452	TIGR00717
PWUQ01000063.1_14	gi|296109456|ref|YP_003616405.1|	63.2	57	21	0	3	59	5	61	1.85e-21	80.5	arCOG04108	J	RPS27A	Ribosomal protein S27E	COG02051	pfam01667
PWUQ01000063.1_15	gi|161484704|ref|NP_577946.3|	55.7	97	38	2	1	97	1	92	5.24e-28	99.8	arCOG04109	J	RPL42A	Ribosomal protein L44E	COG01631	pfam00935
PWUQ01000063.1_17	gi|490715471|ref|WP_004578120.1|	41.1	302	144	6	4	277	157	452	2.61e-63	208	arCOG03013	L	PRI2	Eukaryotic-type DNA primase, large subunit	COG02219	pfam04104	cd06560
PWUQ01000014.1_4	gi|242399196|ref|YP_002994620.1|	31.6	253	170	3	32	283	23	273	3.47e-30	122	arCOG01389	M	-	Glycosyl transferase family 2	COG01215	pfam13641	cd06423	TIGR03937
PWUQ01000015.1_1	gi|126179777|ref|YP_001047742.1|	36.8	212	129	2	4	215	2	208	4.40e-42	145	arCOG04538	H	FolD	5,10-methylene-tetrahydrofolate dehydrogenase/Methenyl tetrahydrofolate cyclohydrolase	COG00190	pfam00763,pfam02882	cd01080
PWUQ01000106.1_1	gi|15678293|ref|NP_275408.1|	58.0	50	20	1	1	50	1	49	1.21e-14	62.8	arCOG04077	K	Spt4	Transcription elongation factor Spt4/RpoE2, zinc finger protein	COG02093	pfam06093
PWUQ01000106.1_2	gi|341582210|ref|YP_004762702.1|	53.2	186	83	3	1	182	1	186	1.43e-65	202	arCOG00675	K	RPB7	DNA-directed RNA polymerase, subunit E'/Rpb7	COG01095	pfam03876,pfam00575	cd04331,cd04460	TIGR00448
PWUQ01000106.1_3	gi|320101244|ref|YP_004176836.1|	53.7	164	76	0	9	172	8	171	4.29e-62	192	arCOG01711	C	Ppa	Inorganic pyrophosphatase	COG00221	pfam00719	cd00412
PWUQ01000106.1_4	gi|288560739|ref|YP_003424225.1|	34.4	128	68	4	2	118	6	128	4.66e-16	71.2	arCOG04312	J	Fcf1	rRNA-processing protein FCF1, contains PIN domain	COG01412		cd09879
PWUQ01000106.1_5	gi|336121254|ref|YP_004576029.1|	60.0	403	157	2	16	414	8	410	1.82e-172	490	arCOG01563	J	GCD11	Translation initiation factor 2, gamma subunit eIF-2 gamma, GTPase	COG05257	pfam00009,pfam09173	cd01888,cd03688	TIGR03680
PWUQ01000106.1_6	gi|312136672|ref|YP_004004009.1|	58.7	104	43	0	1	104	19	122	5.96e-38	128	arCOG01946	J	RPS6A	Ribosomal protein S6E/S10	COG02125	pfam01092
PWUQ01000040.1_2	gi|432328624|ref|YP_007246768.1|	29.8	181	110	1	98	261	100	280	1.72e-13	71.2	arCOG04463	O	-	Presenilin-like membrane protease, A22 family	COG03389	pfam06550
PWUQ01000040.1_4	gi|159905610|ref|YP_001549272.1|	37.3	158	92	4	17	169	9	164	9.42e-29	107	arCOG04265	R	-	C4-type Zn-finger protein	COG01779	pfam03367		TIGR00340
PWUQ01000040.1_5	gi|490715476|ref|WP_004578125.1|	38.4	86	52	1	37	121	29	114	2.18e-16	72.4	arCOG02263	D	-	Predicted cell division protein, SepF homolog	COG02450	pfam04472
PWUQ01000040.1_7	gi|288932605|ref|YP_003436665.1|	34.7	95	62	0	9	103	12	106	1.87e-11	58.5	arCOG01342	O	GimC	Prefoldin, chaperonin cofactor	COG01382	pfam01920	cd00632	TIGR02338
PWUQ01000005.1_1	gi|288931619|ref|YP_003435679.1|	57.4	251	103	3	18	266	894	1142	1.61e-82	270	arCOG04447	L	-	Archaeal DNA polymerase II, large subunit	COG01933	pfam03833,pfam09845		TIGR00354
PWUQ01000005.1_2	gi|48478035|ref|YP_023741.1|	34.3	99	56	2	10	108	5	94	3.40e-12	62.4	arCOG01075	F	-	NUDIX family hydrolase	COG01051	pfam00293	cd04673
PWUQ01000005.1_3	gi|336251911|ref|YP_004585879.1|	35.8	243	145	5	9	243	16	255	1.89e-40	142	arCOG01349	G	SuhB	Archaeal fructose-1,6-bisphosphatase or related enzyme of inositol monophosphatase family	COG00483	pfam00459	cd01642	TIGR01331
PWUQ01000005.1_4	gi|116753631|ref|YP_842749.1|	33.0	182	103	5	24	191	15	191	5.95e-24	96.3	arCOG00504	R	-	Metal-dependent hydrolase of the beta-lactamase superfamily II	COG00491	pfam00753		TIGR03413
PWUQ01000005.1_6	gi|11499622|ref|NP_070864.1|	51.0	51	25	0	1	51	342	392	1.73e-07	47.8	arCOG04469	R	-	Tripartite tricarboxylate transporter (TTT) class transporter	COG01784	pfam01970
PWUQ01000025.1_2	gi|312136815|ref|YP_004004152.1|	48.8	418	206	4	15	426	23	438	7.73e-142	414	arCOG00406	J	AsnS	Aspartyl/asparaginyl-tRNA synthetase	COG00017	pfam01336,pfam00152	cd04316,cd00776	TIGR00458
PWUQ01000025.1_3	gi|340345349|ref|ZP_08668481.1|	45.0	202	101	5	11	202	28	229	1.03e-46	165	arCOG01338	C	-	Acyl-CoA synthetase, ATP-grasp containing subunit	COG01042	pfam13549
PWUQ01000025.1_4	gi|156937666|ref|YP_001435462.1|	40.5	79	36	2	1	70	339	415	1.64e-13	66.2	arCOG00666	M	GCD1	N-acetylglucosamine-1-phosphate uridyltransferase	COG01208	pfam00483,pfam00132,pfam00132	cd04181,cd05636	TIGR03992
PWUQ01000013.1_3	gi|312137219|ref|YP_004004556.1|	26.5	238	172	2	32	267	5	241	5.50e-31	119	arCOG01915	O	HflC	Membrane protease subunit, stomatin/prohibitin homolog	COG00330	pfam01145	cd08826	TIGR01933
PWUQ01000013.1_4	gi|307595972|ref|YP_003902289.1|	55.9	59	26	0	1	59	1	59	8.24e-16	67.0	arCOG01885	J	RPS17A	Ribosomal protein S17E	COG01383	pfam00833
PWUQ01000013.1_5	gi|223478382|ref|YP_002582626.1|	61.4	88	34	0	5	92	3	90	4.70e-31	107	arCOG01753	K	Ssh10b	Archaeal DNA-binding protein	COG01581	pfam01918		TIGR00285
PWUQ01000071.1_2	gi|296109280|ref|YP_003616229.1|	35.7	84	43	2	7	79	2	85	7.52e-12	61.2	arCOG04112	J	DPH2	Diphthamide synthase subunit DPH2	COG01736	pfam01866		TIGR00322
PWUQ01000071.1_3	gi|383320808|ref|YP_005381649.1|	29.6	406	266	5	2	407	6	391	1.92e-41	154	arCOG04203	P	MgtC	Mg2+ transport system protein	COG03174	pfam02308,pfam13194
PWUQ01000071.1_6	gi|116753328|ref|YP_842446.1|	44.6	83	46	0	15	97	246	328	1.14e-19	84.0	arCOG04125	J	RCL1	RNA 3'-terminal phosphate cyclase	COG00430	pfam01137	cd00874	TIGR03399
PWUQ01000018.1_3	gi|298675906|ref|YP_003727656.1|	41.1	90	53	0	38	127	65	154	3.16e-17	75.9	arCOG01832	O	IbpA	Molecular chaperone (HSP20 family)	COG00071	pfam00011	cd06464
PWUQ01000018.1_7	gi|325958277|ref|YP_004289743.1|	53.7	41	17	1	1	39	251	291	1.13e-06	46.2	arCOG01861	J	-	3'-5' exoribonuclease YhaM, can participate in 23S rRNA maturation,  HD superfamily	COG03481	pfam01966		TIGR00277
PWUQ01000035.1_2	gi|557695107|ref|YP_008798161.1|	25.4	460	297	13	11	445	15	453	3.08e-30	124	arCOG01883	F	THY1	Thymidylate synthase	COG01351	pfam02511		TIGR02170
PWUQ01000035.1_3	gi|14591260|ref|NP_143337.1|	53.0	181	82	2	3	180	11	191	6.02e-63	195	arCOG00905	L	-	Uracil-DNA glycosylase	COG01573	pfam03167	cd10031	TIGR00758
PWUQ01000035.1_5	gi|325958267|ref|YP_004289733.1|	53.8	91	42	0	1	91	7	97	5.65e-23	90.1	arCOG02238	R	-	Predicted DNA-binding protein	COG01342	pfam02001		TIGR02937
PWUQ01000109.1_1	gi|41615017|ref|NP_963515.1|	33.2	205	116	7	3	197	31	224	7.61e-31	115	arCOG01700	E	SpeB	Arginase family enzyme	COG00010	pfam00491	cd11593	TIGR01230
PWUQ01000109.1_2	gi|333910467|ref|YP_004484200.1|	65.6	61	20	1	1	60	1	61	1.09e-25	91.7	arCOG13421	S	-	Uncharacterized protein
PWUQ01000095.1_2	gi|57642150|ref|YP_184628.1|	45.2	166	87	2	21	186	6	167	1.80e-44	147	arCOG01701	J	SEN2	tRNA splicing endonuclease	COG01676	pfam02778,pfam01974		TIGR00324
PWUQ01000095.1_3	gi|150400783|ref|YP_001324549.1|	37.6	226	140	1	8	233	3	227	6.13e-42	146	arCOG00589	N	FlhG	FleN family ATPase involved in flagellar biosynthesis	COG00455	pfam01656	cd02036	TIGR01969
PWUQ01000078.1_1	gi|222478970|ref|YP_002565207.1|	46.7	60	32	0	14	73	21	80	6.35e-16	69.3	arCOG08917	S	-	Uncharacterized protein	SC.00129			TIGR04354
PWUQ01000078.1_2	gi|15678781|ref|NP_275898.1|	48.7	191	77	1	1	170	4	194	8.63e-58	182	arCOG01097	C	-	Rubrerythrin	COG01592	pfam02915	cd01041
PWUQ01000056.1_3	gi|289596153|ref|YP_003482849.1|	55.9	297	130	1	11	306	6	302	2.33e-115	337	arCOG04174	J	TYW1	Wybutosine (yW) biosynthesis enzyme, Fe-S oxidoreductase	COG00731	pfam04055,pfam08608	cd01335	TIGR03972
PWUQ01000056.1_4	gi|116753403|ref|YP_842521.1|	34.7	190	122	1	1	188	1	190	1.24e-31	117	arCOG04186	J	RPS1A	Ribosomal protein S3AE	COG01890	pfam01015
PWUQ01000056.1_5	gi|296109940|ref|YP_003616889.1|	59.3	150	61	0	1	150	1	150	2.69e-58	180	arCOG04185	J	RpsO	Ribosomal protein S15P	COG00184	pfam08069,pfam00312	cd00353
PWUQ01000056.1_6	gi|315230348|ref|YP_004070784.1|	42.5	214	108	2	1	199	103	316	4.91e-49	164	arCOG01185	J	Bud32	tRNA A-37 threonylcarbamoyl transferase component Bud32	COG03642	pfam00069	cd05151	TIGR03724
PWUQ01000056.1_8	gi|18978042|ref|NP_579399.1|	47.0	319	147	7	74	384	138	442	1.34e-70	253	arCOG00702	O	AprE	Subtilisin-like serine protease	COG01404	pfam00082	cd07477	TIGR03921
PWUQ01000056.1_9	gi|18978135|ref|NP_579492.1|	27.9	387	168	6	1	276	1	387	3.10e-40	145	arCOG00358	J	DRG	Ribosome-interacting GTPase 1	COG01163	pfam02824	cd01896,cd01666
PWUQ01000056.1_10	gi|297619997|ref|YP_003708102.1|	36.9	198	120	3	1	197	1	194	2.24e-34	123	arCOG01952	J	SUA5	tRNA A37 threonylcarbamoyladenosine synthetase subunit TsaC/SUA5/YrdC	COG00009	pfam01300		TIGR00057
PWUQ01000056.1_11	gi|530780228|ref|YP_008432033.1|	52.9	327	148	4	2	323	3	328	1.15e-113	334	arCOG01183	J	Kae1p/TsaD	Subunit of KEOPS complex, tRNA A37 threonylcarbamoyltransferase, contains a domain with ASKHA fold and RIO-type kinase (AP-endonuclease activity)	COG00533	pfam00814		TIGR03722
PWUQ01000056.1_12	gi|341582214|ref|YP_004762706.1|	60.0	55	19	1	16	67	3	57	1.43e-19	76.6	arCOG04183	J	RPS27AE	Ribosomal protein S27AE	COG01998
PWUQ01000056.1_13	gi|150400718|ref|YP_001324484.1|	30.4	92	64	0	1	92	2	93	4.16e-11	58.9	arCOG04182	J	RPS24A	Ribosomal protein S24E	COG02004	pfam01282
PWUQ01000061.1_2	gi|379004375|ref|YP_005260047.1|	30.5	131	75	1	138	268	95	209	1.10e-08	59.3	arCOG00606	R	-	CBS domain	COG00517	pfam00478	cd04623	TIGR01302
PWUQ01000045.1_1	gi|21228802|ref|NP_634724.1|	36.9	217	130	3	30	243	30	242	3.62e-41	144	arCOG06699	X	IstB	IstB transposon helper protein, DNA replication protein DnaC homolog	COG01484	pfam01695	cd00009
PWUQ01000006.1_1	gi|119719577|ref|YP_920072.1|	45.5	213	116	0	1	213	166	378	1.21e-67	214	arCOG04143	L	-	DNA topoisomerase VI, subunit A	COG01697	pfam04406	cd00223
PWUQ01000006.1_2	gi|20093942|ref|NP_613789.1|	34.8	178	111	3	1	176	1	175	3.72e-27	103	arCOG01943	Q	PncA	Amidase related to nicotinamidase	COG01335	pfam00857	cd00431	TIGR03614
PWUQ01000006.1_5	gi|147920496|ref|YP_685710.1|	29.5	315	212	7	1	311	1	309	1.55e-37	140	arCOG01403	M	AglL	Glycosyltransferase	COG00438	pfam13439,pfam00534	cd03804
PWUQ01000065.1_1	gi|304314114|ref|YP_003849261.1|	46.9	518	252	13	11	520	9	511	8.89e-144	431	arCOG00439	L	MCM2	Predicted ATPase involved in replication control, Cdc46/Mcm family	COG01241	pfam14551,pfam00493	cd00009
PWUQ01000065.1_2	gi|530780070|ref|YP_008431875.1|	54.4	182	79	3	1	180	1	180	1.93e-55	176	arCOG01764	K	SPT15	TATA-box binding protein (TBP), component of TFIID and TFIIIB	COG02101	pfam00352,pfam00352	cd04518
PWUQ01000065.1_3	gi|333910718|ref|YP_004484451.1|	37.9	195	113	3	8	202	789	975	2.53e-27	113	arCOG00807	J	IleS	Isoleucyl-tRNA synthetase	COG00060	pfam00133,pfam08264	cd00818,cd00818,cd07961	TIGR00392
PWUQ01000047.1_2	gi|337284691|ref|YP_004624165.1|	46.0	265	138	2	11	275	71	330	6.90e-70	221	arCOG00033	J	Trm5	Wybutosine (yW) biosynthesis enzyme, Trm5 methyltransferase	COG02520	pfam02475
PWUQ01000047.1_3	gi|336476688|ref|YP_004615829.1|	38.7	271	158	7	3	270	2	267	4.27e-53	181	arCOG00666	M	GCD1	N-acetylglucosamine-1-phosphate uridyltransferase	COG01208	pfam00483,pfam00132,pfam00132	cd04181,cd05636	TIGR03992
PWUQ01000047.1_5	gi|289595826|ref|YP_003482522.1|	52.7	277	120	5	2	269	34	308	1.57e-92	278	arCOG01369	M	WcaG	Nucleoside-diphosphate-sugar epimerase	COG00451	pfam01370	cd05234	TIGR01179
PWUQ01000009.1_2	gi|315230673|ref|YP_004071109.1|	57.6	630	240	8	7	632	25	631	1.32e-236	671	arCOG02160	O	LonB	Predicted ATP-dependent protease	COG01067	pfam01078,pfam13654,pfam05362		TIGR00764
PWUQ01000009.1_3	gi|490715272|ref|WP_004577922.1|	47.0	83	37	2	2	82	3	80	5.99e-19	77.0	arCOG02155	R	-	Protein implicated in RNA metabolism, contains PRC-barrel domain	COG01873	pfam05239
PWUQ01000009.1_4	gi|568163013|ref|YP_008946314.1|	41.4	58	27	2	17	72	15	67	7.45e-07	46.6	arCOG01075	F	-	NUDIX family hydrolase	COG01051	pfam00293	cd04673
PWUQ01000097.1_2	gi|333910968|ref|YP_004484701.1|	44.7	573	210	8	5	474	3	571	1.62e-154	453	arCOG00405	J	GRS1	Glycyl-tRNA synthetase (class II)	COG00423	pfam00587,pfam03129	cd00774,cd00858	TIGR00389
PWUQ01000097.1_3	gi|329766514|ref|ZP_08258057.1|	56.7	224	90	3	1	223	150	367	3.84e-84	256	arCOG01887	J	TrpS	Tryptophanyl-tRNA synthetase	COG00180	pfam00579	cd00806	TIGR00233
PWUQ01000039.1_1	gi|333911227|ref|YP_004484960.1|	53.5	198	92	0	4	201	3	200	5.25e-67	211	arCOG02201	D	FtsZ	Cell division GTPase	COG00206	pfam00091,pfam12327	cd02201	TIGR00065
PWUQ01000039.1_2	gi|333988294|ref|YP_004520901.1|	47.7	176	92	0	1	176	1	176	6.59e-59	184	arCOG00288	C	NfnB	Nitroreductase	COG00778	pfam00881	cd02150	TIGR02476
PWUQ01000039.1_4	gi|41614895|ref|NP_963393.1|	39.8	264	159	0	2	265	1	264	4.49e-70	219	arCOG02037	K	-	Sugar-specific transcriptional regulator TrmB	COG01378	pfam01978
PWUQ01000039.1_5	gi|304314958|ref|YP_003850105.1|	37.8	217	134	1	26	242	26	241	2.91e-43	151	arCOG01311	O	SppA	Periplasmic serine protease (ClpP class)	COG00616	pfam01343	cd07023	TIGR00706
PWUQ01000039.1_7	gi|312136913|ref|YP_004004250.1|	50.9	521	239	6	7	511	10	529	8.28e-174	502	arCOG01361	K	ELP3	Histone acetyltransferase	COG01243	pfam04055		TIGR01211
PWUQ01000039.1_8	gi|20093529|ref|NP_613376.1|	30.8	373	246	7	12	382	18	380	7.75e-60	201	arCOG00601	R	-	Protein containing two CBS domains (some fused to C-terminal double-stranded RNA-binding domain of RaiA family)	COG00517	pfam00571,pfam00571,pfam00571,pfam00571	cd04633,cd04633	TIGR01302,TIGR01302
PWUQ01000039.1_9	gi|146305025|ref|YP_001192341.1|	33.5	155	101	2	175	327	9	163	8.54e-24	98.6	arCOG04270	K	TFA1	Transcription initiation factor IIE, alpha subunit	COG01675	pfam02002		TIGR00373
PWUQ01000039.1_10	gi|566003956|ref|YP_008916796.1|	33.9	348	215	8	9	349	8	347	1.67e-54	186	arCOG04064	O	RseP	Membrane-associated protease RseP, regulator of RpoE activity in bacteria	COG00750	pfam02163	cd06159	TIGR00054
PWUQ01000039.1_11	gi|240104101|ref|YP_002960410.1|	51.0	359	167	5	4	355	2	358	6.79e-126	374	arCOG00485	J	LysS	Lysyl-tRNA synthetase, class I	COG01384	pfam01921	cd00674	TIGR00467
PWUQ01000076.1_2	gi|298674413|ref|YP_003726163.1|	32.9	438	282	6	280	715	118	545	3.89e-64	227	arCOG06914	X	-	Phage or plasmid associated DNA primase, primpol domain	COG03378	pfam08706		TIGR01613
PWUQ01000022.1_1	gi|16081421|ref|NP_393759.1|	52.9	87	34	1	4	90	1	80	1.26e-23	95.1	arCOG04246	J	RtcB	RNA 3'-P ligase, RtcB family protein	COG01690	pfam01139		TIGR03073
PWUQ01000022.1_2	gi|15668195|ref|NP_246987.1|	47.2	142	67	3	3	143	2	136	2.21e-34	119	arCOG04055	R	-	SHS2 domain protein implicated in nucleic acid metabolism	COG01371	pfam01951
PWUQ01000022.1_4	gi|327400678|ref|YP_004341517.1|	51.3	384	178	5	4	384	6	383	1.38e-130	383	arCOG04443	G	RbcL	Ribulose 1,5-bisphosphate carboxylase, large subunit	COG01850	pfam02788,pfam00016	cd08213	TIGR03326
NODE_1_length_278737_cov_27.0871_1	gi|474934936|ref|YP_007688518.1|	45.2	124	66	1	10	131	9	132	1.41e-26	98.6	arCOG04243	J	RpsI	Ribosomal protein S9	COG00103	pfam00380		TIGR03627
NODE_1_length_278737_cov_27.0871_2	gi|432328922|ref|YP_007247066.1|	53.8	106	49	0	2	107	5	110	1.88e-32	114	arCOG04242	J	RplM	Ribosomal protein L13	COG00102	pfam00572	cd00392	TIGR01077
NODE_1_length_278737_cov_27.0871_3	gi|70606114|ref|YP_254984.1|	30.6	271	170	7	53	315	44	304	6.48e-26	110	arCOG01389	M	-	Glycosyl transferase family 2	COG01215	pfam13641	cd06423	TIGR03937
NODE_1_length_278737_cov_27.0871_8	gi|341583016|ref|YP_004763508.1|	39.7	78	45	1	27	102	39	116	4.30e-14	65.9	arCOG04345	J	RPR2	RNase P subunit RPR2	COG02023	pfam04032
NODE_1_length_278737_cov_27.0871_9	gi|20095056|ref|NP_614903.1|	44.6	148	77	2	1	148	1	143	2.68e-37	127	arCOG01344	J	RPS19A	Ribosomal protein S19E (S16A)	COG02238	pfam01090
NODE_1_length_278737_cov_27.0871_10	gi|530780242|ref|YP_008432047.1|	45.9	74	40	0	19	92	47	120	8.01e-14	64.3	arCOG04179	R	PDCD5	DNA-binding TFAR19-related protein, PDSD5 family	COG02118	pfam01984
NODE_1_length_278737_cov_27.0871_12	gi|242398635|ref|YP_002994059.1|	38.8	80	49	0	1	80	1	80	7.18e-14	63.2	arCOG04473	J	RPL31A	Ribosomal protein L31E	COG02097	pfam01198	cd00463
NODE_1_length_278737_cov_27.0871_14	gi|312136391|ref|YP_004003728.1|	56.2	274	118	2	96	368	41	313	9.71e-96	290	arCOG01227	U	FtsY	Signal recognition particle GTPase	COG00552	pfam02881,pfam00448	cd03115	TIGR00064
NODE_1_length_278737_cov_27.0871_15	gi|332795855|ref|YP_004457355.1|	30.0	363	196	16	164	512	362	680	1.05e-16	89.0	arCOG02560	R	-	Secreted protein with beta-propeller repeat domain	COG03391		cd05819	TIGR03866
NODE_1_length_278737_cov_27.0871_18	gi|333911044|ref|YP_004484777.1|	38.6	251	147	4	1	244	1	251	2.06e-51	170	arCOG04161	J	DPH5	Diphthamide biosynthesis methyltransferase	COG01798	pfam00590	cd11647	TIGR00522
NODE_1_length_278737_cov_27.0871_24	gi|11499371|ref|NP_070610.1|	57.1	35	15	0	43	77	36	70	1.43e-07	47.0	arCOG01224	S	-	Uncharacterized protein	COG01849	pfam04010
NODE_1_length_278737_cov_27.0871_25	gi|288931681|ref|YP_003435741.1|	48.6	329	165	4	1	327	1	327	6.90e-101	302	arCOG04050	L	FEN1	5'-3' exonuclease	COG00258	pfam00752,pfam00867,pfam01367	cd09867	TIGR03674
NODE_1_length_278737_cov_27.0871_26	gi|18976913|ref|NP_578270.1|	46.9	292	151	3	7	295	4	294	5.30e-81	249	arCOG01001	J	Map	Methionine aminopeptidase	COG00024	pfam00557	cd01088	TIGR00501
NODE_1_length_278737_cov_27.0871_27	gi|219851072|ref|YP_002465504.1|	26.8	157	103	6	29	177	25	177	2.52e-11	62.0	arCOG02452	R	-	KaiC-like protein ATPase	COG00467
NODE_1_length_278737_cov_27.0871_28	gi|333910025|ref|YP_004483758.1|	35.8	794	435	19	7	760	4	762	6.41e-144	444	arCOG00328	L	PolB3	DNA polymerase PolB3	COG00417	pfam03104,pfam00136	cd05781,cd05536	TIGR00592
NODE_1_length_278737_cov_27.0871_29	gi|242398408|ref|YP_002993832.1|	38.4	606	346	14	1	584	1	601	7.61e-129	392	arCOG00057	M	GlmS	Glucosamine 6-phosphate synthetase	COG00449	pfam00310,pfam01380,pfam01380	cd00714,cd05008,cd05009	TIGR01135
NODE_1_length_278737_cov_27.0871_30	gi|530548323|ref|YP_008428861.1|	34.4	96	41	2	186	260	33	127	7.63e-10	59.3	arCOG07087	E	-	Membrane associated metal dependent protease		pfam05124
NODE_1_length_278737_cov_27.0871_31	gi|41615283|ref|NP_963781.1|	33.8	157	90	7	3	151	2	152	2.54e-20	84.7	arCOG01736	J	LigT	2'-5' RNA ligase	COG01514	pfam13563		TIGR02258
NODE_1_length_278737_cov_27.0871_36	gi|296241758|ref|YP_003649245.1|	27.2	228	138	11	1	213	25	239	4.86e-11	64.3	arCOG01676	H	ThiF	Dinucleotide-utilizing enzyme involved in molybdopterin and thiamine biosynthesis	COG00476	pfam00899,pfam05237	cd00757	TIGR02356
NODE_1_length_278737_cov_27.0871_37	gi|223479016|ref|YP_002582922.1|	40.1	182	103	2	1	176	1	182	4.96e-43	144	arCOG00675	K	RPB7	DNA-directed RNA polymerase, subunit E'/Rpb7	COG01095	pfam03876,pfam00575	cd04331,cd04460	TIGR00448
NODE_1_length_278737_cov_27.0871_38	gi|242398023|ref|YP_002993447.1|	53.3	60	28	0	1	60	1	60	1.05e-16	68.6	arCOG04077	K	Spt4	Transcription elongation factor Spt4/RpoE2, zinc finger protein	COG02093	pfam06093
NODE_1_length_278737_cov_27.0871_40	gi|390960927|ref|YP_006424761.1|	55.8	52	23	0	7	58	4	55	4.86e-21	79.3	arCOG04183	J	RPS27AE	Ribosomal protein S27AE	COG01998
NODE_1_length_278737_cov_27.0871_41	gi|337285028|ref|YP_004624502.1|	50.5	323	153	3	1	317	1	322	4.35e-111	327	arCOG01183	J	Kae1p/TsaD	Subunit of KEOPS complex, tRNA A37 threonylcarbamoyltransferase, contains a domain with ASKHA fold and RIO-type kinase (AP-endonuclease activity)	COG00533	pfam00814		TIGR03722
NODE_1_length_278737_cov_27.0871_42	gi|332797851|ref|YP_004459351.1|	35.5	166	88	8	78	231	195	353	1.45e-12	68.6	arCOG00358	J	DRG	Ribosome-interacting GTPase 1	COG01163	pfam02824	cd01896,cd01666
NODE_1_length_278737_cov_27.0871_43	gi|383320580|ref|YP_005381421.1|	38.7	191	107	4	7	194	7	190	1.95e-33	120	arCOG01185	J	Bud32	tRNA A-37 threonylcarbamoyl transferase component Bud32	COG03642	pfam00069	cd05151	TIGR03724
NODE_1_length_278737_cov_27.0871_44	gi|15668206|ref|NP_246999.1|	46.9	130	69	0	11	140	22	151	5.04e-39	131	arCOG04185	J	RpsO	Ribosomal protein S15P	COG00184	pfam08069,pfam00312	cd00353
NODE_1_length_278737_cov_27.0871_48	gi|327310138|ref|YP_004337035.1|	61.4	44	17	0	37	80	55	98	1.05e-18	75.5	arCOG00579	K	RPB9	DNA-directed RNA polymerase, subunit M/Transcription elongation factor TFIIS	COG01594			TIGR01384
NODE_1_length_278737_cov_27.0871_49	gi|518652091|ref|YP_008141611.1|	54.5	332	148	2	1	330	1	331	4.89e-127	369	arCOG01296	O	TrxB	Thioredoxin reductase	COG00492	pfam07992		TIGR01292
NODE_1_length_278737_cov_27.0871_50	gi|385772087|ref|YP_005644653.1|	38.6	267	159	2	16	278	220	485	5.62e-49	171	arCOG00018	F	Nnr2	NAD(P)H-hydrate repair enzyme Nnr, NAD(P)H-hydrate dehydratase domain	COG00063	pfam03853,pfam01256	cd01171	TIGR00197,TIGR00196
NODE_1_length_278737_cov_27.0871_51	gi|408405143|ref|YP_006863126.1|	40.3	476	266	6	9	466	34	509	1.38e-120	365	arCOG00405	J	GRS1	Glycyl-tRNA synthetase (class II)	COG00423	pfam00587,pfam03129	cd00774,cd00858	TIGR00389
NODE_1_length_278737_cov_27.0871_52	gi|296109829|ref|YP_003616778.1|	28.4	503	318	12	40	520	27	509	9.55e-41	159	arCOG01937	R	-	Archaeal serine protease, S18 family	COG01750
NODE_1_length_278737_cov_27.0871_55	gi|340344430|ref|ZP_08667562.1|	25.6	227	161	5	47	270	3	224	1.41e-18	84.7	arCOG00663	M	GCD1	Nucleoside-diphosphate-sugar pyrophosphorylase involved in lipopolysaccharide biosynthesis/translation initiation factor 2B, gamma/epsilon subunit	COG01208	pfam00483	cd04181	TIGR03992
NODE_1_length_278737_cov_27.0871_56	gi|337284212|ref|YP_004623686.1|	45.5	198	106	1	7	204	7	202	6.77e-55	176	arCOG00970	O	PRE1	20S proteasome, beta subunit	COG00638	pfam00227	cd03764	TIGR03634
NODE_1_length_278737_cov_27.0871_57	gi|312136618|ref|YP_004003955.1|	47.6	630	324	3	2	628	23	649	1.51e-201	582	arCOG00543	R	-	Predicted metal-dependent RNase, consists of a metallo-beta-lactamase domain and an RNA-binding KH domain	COG01782	pfam00753,pfam10996,pfam07521	cd02410	TIGR03675
NODE_1_length_278737_cov_27.0871_61	gi|325958908|ref|YP_004290374.1|	46.3	227	120	2	1	226	1	226	1.32e-65	204	arCOG00035	J	Dph6	Diphthamide synthase (EF-2-diphthine--ammonia ligase)	COG02102	pfam01902	cd01994	TIGR03679
NODE_1_length_278737_cov_27.0871_62	gi|84490109|ref|YP_448341.1|	26.4	178	126	4	9	185	23	196	3.93e-06	48.5	arCOG04619	S	-	Uncharacterized membrane protein, contains bPH2 (bacterial pleckstrin homology) domain	COG03428	pfam03703,pfam03703,pfam03703
NODE_1_length_278737_cov_27.0871_69	gi|333911414|ref|YP_004485147.1|	49.9	728	359	5	1	726	1	724	1.57e-257	731	arCOG01559	J	FusA	Translation elongation factor G, EF-G (GTPase)	COG00480	pfam00009,pfam03144,pfam14492,pfam03764,pfam00679	cd01885,cd03700,cd01681,cd01514	TIGR00490
NODE_1_length_278737_cov_27.0871_71	gi|294496474|ref|YP_003542967.1|	36.9	111	68	1	1	109	1	111	1.62e-18	79.0	arCOG00419	F	Hit	HIT family hydrolase	COG00537	pfam01230	cd01275
NODE_1_length_278737_cov_27.0871_72	gi|385805352|ref|YP_005841750.1|	41.7	355	173	11	6	330	9	359	4.37e-69	223	arCOG00894	M	-	Glycosyl transferase family 2	COG00463	pfam00535	cd04179	TIGR04182
NODE_1_length_278737_cov_27.0871_75	gi|289581712|ref|YP_003480178.1|	29.4	269	182	6	14	277	118	383	5.89e-33	132	arCOG01389	M	-	Glycosyl transferase family 2	COG01215	pfam13641	cd06423	TIGR03937
NODE_1_length_278737_cov_27.0871_76	gi|333910728|ref|YP_004484461.1|	28.1	391	247	12	15	389	52	424	2.34e-37	142	arCOG04252	J	TruD	tRNA(Glu) U13 pseudouridine synthase TruD	COG00585	pfam01142	cd02577	TIGR00094
NODE_1_length_278737_cov_27.0871_80	gi|407463425|ref|YP_006774742.1|	44.5	182	95	4	28	209	1	176	1.83e-49	161	arCOG04542	H	FolE	GTP cyclohydrolase I	COG00302	pfam01227	cd00642	TIGR00063
NODE_1_length_278737_cov_27.0871_84	gi|15669449|ref|NP_248259.1|	59.6	109	44	0	2	110	542	650	4.62e-37	134	arCOG00810	J	MetG	Methionyl-tRNA synthetase	COG00143	pfam09334,pfam08264	cd00814,cd07957	TIGR00398
NODE_1_length_278737_cov_27.0871_85	gi|159041199|ref|YP_001540451.1|	26.5	626	396	19	5	584	19	626	2.22e-51	189	arCOG00770	K	DinG	Rad3-related DNA helicase	COG01199	pfam06733,pfam13307		TIGR00604
NODE_1_length_278737_cov_27.0871_87	gi|490715486|ref|WP_004578135.1|	46.5	430	224	4	5	433	3	427	8.95e-132	389	arCOG00284	L	-	HerA helicase	COG00433	pfam12846		TIGR03743,TIGR00929
NODE_1_length_278737_cov_27.0871_88	gi|242400007|ref|YP_002995432.1|	47.4	418	209	7	3	419	4	411	3.24e-133	391	arCOG03167	R	-	Predicted ATPase, AAA+ superfamily	COG01373	pfam13173,pfam13635
NODE_1_length_278737_cov_27.0871_89	gi|48478047|ref|YP_023753.1|	53.4	118	53	1	5	122	3	118	4.34e-38	127	arCOG01084	R	MazG	Predicted pyrophosphatase	COG01694	pfam03819	cd11535
NODE_1_length_278737_cov_27.0871_93	gi|20090049|ref|NP_616124.1|	36.1	155	89	4	202	350	210	360	2.47e-18	88.2	arCOG01403	M	AglL	Glycosyltransferase	COG00438	pfam13439,pfam00534	cd03804
NODE_1_length_278737_cov_27.0871_94	gi|432328693|ref|YP_007246837.1|	39.2	199	107	4	8	199	5	196	1.86e-31	121	arCOG01385	M	-	Glycosyl transferase family 2	COG00463	pfam00535	cd02522	TIGR04283
NODE_1_length_278737_cov_27.0871_95	gi|325968581|ref|YP_004244773.1|	35.1	456	273	7	3	435	4	459	1.33e-88	279	arCOG02787	P	-	Arylsulfatase A or related enzyme	COG03119	pfam00884
NODE_1_length_278737_cov_27.0871_96	gi|15922282|ref|NP_377951.1|	26.6	139	97	3	2	135	77	215	1.25e-08	57.0	arCOG01397	M	-	Glycosyl transferase family 2	COG00463	pfam00535	cd04184,cd04196
NODE_1_length_278737_cov_27.0871_97	gi|340344008|ref|ZP_08667140.1|	31.9	448	273	15	1	433	1	431	1.69e-66	221	arCOG00252	M	WecC	UDP-N-acetyl-D-mannosaminuronate dehydrogenase	COG00677	pfam03721,pfam00984,pfam03720	cd05266	TIGR03026
NODE_1_length_278737_cov_27.0871_98	gi|312137032|ref|YP_004004369.1|	40.9	318	177	6	1	314	1	311	3.52e-67	215	arCOG01369	M	WcaG	Nucleoside-diphosphate-sugar epimerase	COG00451	pfam01370	cd05234	TIGR01179
NODE_1_length_278737_cov_27.0871_99	gi|511058939|ref|YP_008070824.1|	28.1	203	127	7	137	329	133	326	3.66e-12	69.3	arCOG01410	M	AglA	Glycosyltransferase	COG00438	pfam13579,pfam00534	cd03794	TIGR02149
NODE_1_length_278737_cov_27.0871_100	gi|229584135|ref|YP_002842636.1|	75.0	24	6	0	10	33	4	27	3.65e-06	40.8	arCOG01397	M	-	Glycosyl transferase family 2	COG00463	pfam00535	cd04184,cd04196
NODE_1_length_278737_cov_27.0871_101	gi|48478311|ref|YP_024017.1|	29.5	183	121	5	184	364	196	372	1.20e-09	62.0	arCOG01403	M	AglL	Glycosyltransferase	COG00438	pfam13439,pfam00534	cd03804
NODE_1_length_278737_cov_27.0871_102	gi|518652242|ref|YP_008141762.1|	53.2	312	144	2	7	317	4	314	3.07e-114	335	arCOG01369	M	WcaG	Nucleoside-diphosphate-sugar epimerase	COG00451	pfam01370	cd05234	TIGR01179
NODE_1_length_278737_cov_27.0871_103	gi|18977735|ref|NP_579092.1|	33.1	263	144	9	79	324	68	315	1.43e-27	112	arCOG01403	M	AglL	Glycosyltransferase	COG00438	pfam13439,pfam00534	cd03804
NODE_1_length_278737_cov_27.0871_104	gi|333911386|ref|YP_004485119.1|	65.4	312	108	0	1	312	1	312	1.11e-146	419	arCOG01373	M	Gmd	GDP-D-mannose dehydratase	COG01089	pfam01370,pfam13950	cd05260	TIGR01472
NODE_1_length_278737_cov_27.0871_105	gi|315231857|ref|YP_004072293.1|	29.5	271	171	10	115	369	129	395	6.33e-19	90.1	arCOG01403	M	AglL	Glycosyltransferase	COG00438	pfam13439,pfam00534	cd03804
NODE_1_length_278737_cov_27.0871_106	gi|13541704|ref|NP_111392.1|	44.3	192	103	4	125	315	100	288	9.76e-47	161	arCOG01400	Q	-	SAM-dependent methyltransferase	COG00500	pfam05050	cd02440,cd02111	TIGR01444
NODE_1_length_278737_cov_27.0871_107	gi|432328699|ref|YP_007246843.1|	41.6	425	238	6	1	424	2	417	8.10e-111	334	arCOG03167	R	-	Predicted ATPase, AAA+ superfamily	COG01373	pfam13173,pfam13635
NODE_1_length_278737_cov_27.0871_108	gi|21228013|ref|NP_633935.1|	42.9	468	244	9	1	454	2	460	2.48e-114	347	arCOG00486	J	CysS	Cysteinyl-tRNA synthetase	COG00215	pfam01406,pfam09190	cd00672,cd07963	TIGR00435
NODE_1_length_278737_cov_27.0871_111	gi|48477105|ref|YP_022811.1|	39.8	196	102	6	1	187	1	189	3.84e-37	130	arCOG04793	V	-	Transcriptional regulator, predicted component of viral defense system	COG05340	pfam13338
NODE_1_length_278737_cov_27.0871_112	gi|518653285|ref|YP_008142805.1|	35.3	249	154	5	4	246	7	254	5.96e-46	157	arCOG03839	V	-	Nucleotidyltransferase, a component of viral defense system	COG02253	pfam08843
NODE_1_length_278737_cov_27.0871_114	gi|307595818|ref|YP_003902135.1|	41.0	476	267	6	5	472	2	471	9.14e-94	294	arCOG02682	G	-	MFS family permease	COG00477	pfam00083	cd06174	TIGR00887
NODE_1_length_278737_cov_27.0871_115	gi|13541006|ref|NP_110694.1|	51.2	244	116	2	3	245	2	243	2.78e-78	238	arCOG04320	F	DeoC	Deoxyribose-phosphate aldolase	COG00274	pfam01791	cd00959	TIGR00126
NODE_1_length_278737_cov_27.0871_116	gi|325968390|ref|YP_004244582.1|	40.8	294	167	3	1	290	1	291	1.17e-69	219	arCOG04172	E	DapA	Dihydrodipicolinate synthase/N-acetylneuraminate lyase	COG00329	pfam00701	cd00953	TIGR00674
NODE_1_length_278737_cov_27.0871_117	gi|340623556|ref|YP_004742009.1|	25.7	269	143	5	65	313	81	312	1.43e-19	91.7	arCOG01411	M	RfaG	Glycosyltransferase	COG00438	pfam13439,pfam00534	cd03801	TIGR03999
NODE_1_length_278737_cov_27.0871_118	gi|16082077|ref|NP_394506.1|	61.0	100	37	2	2	100	19	117	1.21e-33	115	arCOG01136	R	ARC1	EMAP domain RNA-binding protein	COG00073	pfam01588	cd02800	TIGR00399
NODE_1_length_278737_cov_27.0871_119	gi|312137346|ref|YP_004004683.1|	30.9	188	129	1	8	195	50	236	1.07e-28	109	arCOG03117	S	DedA	Uncharacterized membrane-associated protein, DedA family	COG00586	pfam09335
NODE_1_length_278737_cov_27.0871_120	gi|18978363|ref|NP_579720.1|	51.0	147	70	1	2	146	3	149	1.94e-42	140	arCOG04372	J	RplK	Ribosomal protein L11	COG00080	pfam03946,pfam00298	cd00349	TIGR01632
NODE_1_length_278737_cov_27.0871_121	gi|330834457|ref|YP_004409185.1|	38.7	150	90	1	5	152	2	151	1.23e-25	97.8	arCOG01920	K	NusG	Transcription antiterminator NusG	COG00250	pfam03439	cd09887,cd06091	TIGR00405
NODE_1_length_278737_cov_27.0871_125	gi|408405887|ref|YP_006863870.1|	61.0	123	48	0	5	127	2	124	1.97e-56	174	arCOG02815	O	-	Conserved domain frequently associated with peptide methionine sulfoxide reductase	COG00229	pfam01641		TIGR00357
NODE_1_length_278737_cov_27.0871_126	gi|300711597|ref|YP_003737411.1|	56.8	169	73	0	6	174	4	172	4.74e-70	212	arCOG02816	O	MsrA	Peptide methionine sulfoxide reductase	COG00225	pfam01625		TIGR00401
NODE_1_length_278737_cov_27.0871_127	gi|390961186|ref|YP_006425020.1|	37.4	489	284	10	22	499	133	610	3.66e-97	308	arCOG01819	N	CpaF	Pilus assembly protein, ATPase of CpaF family	COG04962	pfam00437	cd01130	TIGR03819
NODE_1_length_278737_cov_27.0871_128	gi|315231662|ref|YP_004072098.1|	31.8	148	101	0	96	243	159	306	2.96e-19	89.0	arCOG01812	N	TadC	Pilus assembly protein TadC	COG02064
NODE_1_length_278737_cov_27.0871_134	gi|13541475|ref|NP_111163.1|	63.3	267	81	2	3	252	3	269	7.05e-100	295	arCOG02050	P	-	Sulfite exporter, TauE/SafE family	COG00730	pfam01925
NODE_1_length_278737_cov_27.0871_135	gi|429217618|ref|YP_007175608.1|	66.2	207	64	2	1	203	6	210	1.88e-92	271	arCOG01993	G	GpmA	Phosphoglycerate mutase 1	COG00588	pfam00300	cd07067	TIGR01258
NODE_1_length_278737_cov_27.0871_137	gi|212224433|ref|YP_002307669.1|	26.2	141	99	2	1	139	3	140	1.96e-11	60.5	arCOG01580	K	-	DNA-binding transcriptional regulator, Lrp family	COG01522	pfam13412,pfam01037	cd00090
NODE_1_length_278737_cov_27.0871_140	gi|518652393|ref|YP_008141913.1|	33.9	295	162	12	32	295	42	334	1.50e-26	110	arCOG05350	S	-	Uncharacterized protein
NODE_1_length_278737_cov_27.0871_141	gi|13540914|ref|NP_110602.1|	44.8	464	229	5	7	468	7	445	1.88e-124	372	arCOG02721	C	CydA	Cytochrome bd-type quinol oxidase, subunit 1	COG01271	pfam01654
NODE_1_length_278737_cov_27.0871_142	gi|518652027|ref|YP_008141547.1|	45.3	254	119	2	1	236	1	252	3.57e-81	245	arCOG00500	R	ElaC	Metal-dependent hydrolase of the beta-lactamase superfamily	COG01234	pfam12706		TIGR02651
NODE_1_length_278737_cov_27.0871_143	gi|518652028|ref|YP_008141548.1|	53.8	444	200	4	1	442	6	446	6.92e-145	423	arCOG02682	G	-	MFS family permease	COG00477	pfam00083	cd06174	TIGR00887
NODE_1_length_278737_cov_27.0871_148	gi|315230515|ref|YP_004070951.1|	49.8	420	210	1	11	429	19	438	7.51e-143	417	arCOG00406	J	AsnS	Aspartyl/asparaginyl-tRNA synthetase	COG00017	pfam01336,pfam00152	cd04316,cd00776	TIGR00458
NODE_1_length_278737_cov_27.0871_151	gi|156937095|ref|YP_001434891.1|	45.7	186	98	2	4	188	3	186	2.46e-55	176	arCOG00905	L	-	Uracil-DNA glycosylase	COG01573	pfam03167	cd10031	TIGR00758
NODE_1_length_278737_cov_27.0871_155	gi|48478125|ref|YP_023831.1|	33.9	366	222	12	9	371	8	356	2.46e-50	174	arCOG01378	R	-	Uncharacterized protein of the AP superfamily	COG01524	pfam01663
NODE_1_length_278737_cov_27.0871_157	gi|511059244|ref|YP_008071129.1|	42.5	595	311	10	5	580	7	589	2.00e-159	471	arCOG00406	J	AsnS	Aspartyl/asparaginyl-tRNA synthetase	COG00017	pfam01336,pfam00152	cd04316,cd00776	TIGR00458
NODE_1_length_278737_cov_27.0871_158	gi|41614980|ref|NP_963478.1|	40.1	436	221	10	1	408	1	424	7.61e-93	289	arCOG01718	J	GatB	Asp-tRNAAsn/Glu-tRNAGln amidotransferase B subunit	COG00064	pfam02934,pfam02637		TIGR00133
NODE_1_length_278737_cov_27.0871_159	gi|478483439|ref|YP_007714089.1|	43.8	429	226	7	17	433	7	432	8.97e-114	343	arCOG01717	J	GatA	Asp-tRNAAsn/Glu-tRNAGln amidotransferase A subunit or related amidase	COG00154	pfam01425		TIGR00132
NODE_1_length_278737_cov_27.0871_160	gi|330834351|ref|YP_004409079.1|	33.0	91	59	2	10	99	4	93	5.58e-08	48.9	arCOG02726	J	GatC	Asp-tRNAAsn/Glu-tRNAGln amidotransferase C subunit	COG00721	pfam02686		TIGR00135
NODE_1_length_278737_cov_27.0871_163	gi|511058939|ref|YP_008070824.1|	27.5	309	175	10	77	366	75	353	9.36e-24	103	arCOG01410	M	AglA	Glycosyltransferase	COG00438	pfam13579,pfam00534	cd03794	TIGR02149
NODE_1_length_278737_cov_27.0871_164	gi|126466281|ref|YP_001041390.1|	37.1	396	218	6	1	366	8	402	9.99e-83	260	arCOG05412	G	BglB	Beta-glucosidase/6-phospho-beta-glucosidase/beta-galactosidase	COG02723	pfam00232		TIGR03356
NODE_1_length_278737_cov_27.0871_165	gi|304315033|ref|YP_003850180.1|	33.0	233	136	8	6	232	2	220	1.80e-25	107	arCOG01385	M	-	Glycosyl transferase family 2	COG00463	pfam00535	cd02522	TIGR04283
NODE_1_length_278737_cov_27.0871_166	gi|48477973|ref|YP_023679.1|	54.3	46	21	0	1	46	12	57	1.46e-13	60.1	arCOG05278	S	-	Uncharacterized small metal-binding protein	COG05466
NODE_1_length_278737_cov_27.0871_168	gi|325960006|ref|YP_004291472.1|	37.5	248	144	3	1	239	1	246	3.22e-48	161	arCOG01791	Q	-	SAM-dependent methyltransferase	COG00500	pfam12847	cd02440	TIGR02021
NODE_1_length_278737_cov_27.0871_172	gi|385805504|ref|YP_005841902.1|	51.6	64	29	2	1	62	2	65	8.11e-20	76.6	arCOG04244	K	RPB10	DNA-directed RNA polymerase, subunit N (RpoN/RPB10)	COG01644	pfam01194
NODE_1_length_278737_cov_27.0871_173	gi|212224697|ref|YP_002307933.1|	43.8	73	40	1	1	72	1	73	1.33e-11	56.6	arCOG01117	K	-	Lrp/AsnC family C-terminal domain	COG01522	pfam01037
NODE_1_length_278737_cov_27.0871_174	gi|16082354|ref|NP_394831.1|	34.4	189	113	3	1	188	1	179	6.26e-23	93.2	arCOG05109	L	DnaQ	DNA polymerase III, epsilon subunit or related 3'-5' exonuclease	COG00847	pfam00929	cd06127	TIGR00573
NODE_1_length_278737_cov_27.0871_175	gi|300710133|ref|YP_003735947.1|	42.8	418	233	4	1	417	1	413	3.86e-116	350	arCOG00754	G	LhgO	L-2-hydroxyglutarate oxidase LhgO	COG00579	pfam01266,pfam04324		TIGR03377
NODE_1_length_278737_cov_27.0871_176	gi|282165087|ref|YP_003357472.1|	46.7	169	90	0	169	337	2	170	7.54e-52	172	arCOG00723	S	-	Uncharacterized protein, DUF488 family	COG05483	pfam04343
NODE_1_length_278737_cov_27.0871_177	gi|11499353|ref|NP_070592.1|	54.4	147	64	3	8	154	1	144	5.68e-48	155	arCOG01487	F	ComEB	Deoxycytidylate deaminase	COG02131	pfam00383	cd01286	TIGR02571
NODE_1_length_278737_cov_27.0871_178	gi|518651670|ref|YP_008141190.1|	57.1	196	82	1	13	208	2	195	4.87e-78	234	arCOG00312	O	AhpC	AhpC/TSA family peroxiredoxin	COG00450	pfam00578,pfam10417	cd03016	TIGR03137
NODE_1_length_278737_cov_27.0871_180	gi|223477455|ref|YP_002581850.1|	42.9	63	36	0	20	82	85	147	2.21e-11	58.2	arCOG01580	K	-	DNA-binding transcriptional regulator, Lrp family	COG01522	pfam13412,pfam01037	cd00090
NODE_1_length_278737_cov_27.0871_181	gi|312136410|ref|YP_004003747.1|	56.6	309	134	0	30	338	3	311	2.97e-122	356	arCOG00415	L	RecA	RecA/RadA recombinase	COG00468	pfam14520,pfam08423	cd01123	TIGR02236
NODE_1_length_278737_cov_27.0871_182	gi|407465242|ref|YP_006776124.1|	35.7	319	175	6	8	314	4	304	3.04e-61	202	arCOG00585	D	Mrp	Mrp family protein, ATPase, contains iron-sulfur cluster	COG00489	pfam10609	cd02037	TIGR01969
NODE_1_length_278737_cov_27.0871_183	gi|432329442|ref|YP_007247586.1|	31.5	448	278	10	1	423	1	444	3.12e-53	186	arCOG00767	G	{ManB}	Phosphomannomutase	COG01109	pfam02878,pfam02879,pfam02880,pfam00408	cd03087	TIGR03990
NODE_1_length_278737_cov_27.0871_184	gi|333910219|ref|YP_004483952.1|	28.9	211	125	7	57	255	389	586	1.46e-13	73.6	arCOG01510	L	RPA1	Single-stranded DNA-binding replication protein A (RPA), large (70 kD) subunit or related ssDNA-binding protein	COG01599		cd04491,cd04491
NODE_1_length_278737_cov_27.0871_186	gi|91773712|ref|YP_566404.1|	30.6	98	62	3	2	93	168	265	3.02e-12	63.2	arCOG01510	L	RPA1	Single-stranded DNA-binding replication protein A (RPA), large (70 kD) subunit or related ssDNA-binding protein	COG01599		cd04491,cd04491
NODE_1_length_278737_cov_27.0871_187	gi|327401225|ref|YP_004342064.1|	58.8	306	125	1	6	311	10	314	8.80e-134	384	arCOG04142	O	DYS1	Deoxyhypusine synthase	COG01899	pfam01916		TIGR00321
NODE_1_length_278737_cov_27.0871_188	gi|145591246|ref|YP_001153248.1|	23.5	323	231	8	3	324	19	326	1.68e-14	77.4	arCOG04065	R	PqqL	Zn-dependent peptidase	COG00612	pfam00675,pfam05193
NODE_1_length_278737_cov_27.0871_190	gi|57640076|ref|YP_182554.1|	49.3	225	99	7	1	214	1	221	3.62e-67	208	arCOG00497	R	-	Zn-dependent hydrolase of the beta-lactamase fold	COG02220	pfam13483
NODE_1_length_278737_cov_27.0871_195	gi|518652626|ref|YP_008142146.1|	51.9	374	174	3	11	379	12	384	5.18e-124	365	arCOG01108	R	AbgB	Metal-dependent amidase/aminoacylase/carboxypeptidase	COG01473	pfam01546	cd03886	TIGR01891
NODE_1_length_278737_cov_27.0871_201	gi|229579604|ref|YP_002838003.1|	31.3	288	158	15	95	363	248	514	5.79e-14	77.8	arCOG00285	L	-	HerA helicase	COG00433	pfam12846
NODE_1_length_278737_cov_27.0871_205	gi|390961221|ref|YP_006425055.1|	42.8	383	212	3	26	404	8	387	1.78e-101	310	arCOG00467	L	CDC6	Cdc6-related protein, AAA superfamily ATPase	COG01474	pfam13401,pfam09079	cd00009,cd08768	TIGR02928
NODE_1_length_278737_cov_27.0871_209	gi|384432906|ref|YP_005642264.1|	32.7	385	219	7	1	378	1	352	2.56e-43	156	arCOG01096	P	CCC1	Predicted Fe2+/Mn2+ transporter, VIT1/CCC1 family	COG01814	pfam02915,pfam01988	cd01044,cd02431
NODE_1_length_278737_cov_27.0871_210	gi|73667915|ref|YP_303930.1|	35.4	195	122	3	20	210	20	214	1.67e-29	116	arCOG00018	F	Nnr2	NAD(P)H-hydrate repair enzyme Nnr, NAD(P)H-hydrate dehydratase domain	COG00063	pfam03853,pfam01256	cd01171	TIGR00197,TIGR00196
NODE_1_length_278737_cov_27.0871_211	gi|408403703|ref|YP_006861686.1|	51.2	402	186	8	4	396	6	406	3.18e-132	388	arCOG00065	O	csdA	Selenocysteine lyase/Cysteine desulfurase	COG00520	pfam00266	cd06453	TIGR01979
NODE_1_length_278737_cov_27.0871_212	gi|150398930|ref|YP_001322697.1|	27.6	123	82	3	8	126	5	124	8.63e-10	55.1	arCOG02077	C	IscU	NifU homolog involved in Fe-S cluster formation	COG00822	pfam01592	cd06664	TIGR03419
NODE_1_length_278737_cov_27.0871_214	gi|557694389|ref|YP_008797443.1|	45.1	71	39	0	15	85	12	82	2.43e-11	58.5	arCOG07603	S	-	Uncharacterized protein		pfam14213
NODE_1_length_278737_cov_27.0871_216	gi|490715772|ref|WP_004578416.1|	26.8	384	185	17	189	496	62	425	2.00e-16	85.5	arCOG02499	P	-	Lipoprotein NosD family, contains CASH domains	COG03420	pfam13229,pfam13229		TIGR04247
NODE_1_length_278737_cov_27.0871_217	gi|15899377|ref|NP_343982.1|	42.9	191	90	5	37	227	35	206	1.05e-35	128	arCOG03056	I	PgpB	Membrane-associated phospholipid phosphatase	COG00671	pfam01569	cd03392
NODE_1_length_278737_cov_27.0871_218	gi|119719355|ref|YP_919850.1|	25.9	367	224	9	1	325	6	366	1.50e-26	110	arCOG01048	S	-	Uncharacterized protein
NODE_1_length_278737_cov_27.0871_219	gi|325959836|ref|YP_004291302.1|	48.0	450	234	0	5	454	2	451	4.03e-135	399	arCOG01750	E	AspA	Aspartate ammonia-lyase	COG01027
NODE_1_length_278737_cov_27.0871_220	gi|159042263|ref|YP_001541515.1|	35.8	391	229	11	4	387	3	378	5.83e-50	176	arCOG01961	P	NhaP	NhaP-type Na+/H+ and K+/H+ antiporter	COG00025	pfam00999		TIGR00831
NODE_1_length_278737_cov_27.0871_221	gi|289596379|ref|YP_003483075.1|	21.3	376	269	7	17	372	26	394	1.75e-08	58.9	arCOG01961	P	NhaP	NhaP-type Na+/H+ and K+/H+ antiporter	COG00025	pfam00999		TIGR00831
NODE_1_length_278737_cov_27.0871_222	gi|13541105|ref|NP_110793.1|	42.9	364	207	1	2	364	1	364	6.46e-98	297	arCOG01337	C	SucC	Succinyl-CoA synthetase, beta subunit	COG00045	pfam08442,pfam00549		TIGR01016
NODE_1_length_278737_cov_27.0871_223	gi|488601692|ref|YP_007908163.1|	56.3	284	124	0	1	284	1	284	1.02e-110	324	arCOG01339	C	SucD	Succinyl-CoA synthetase, alpha subunit	COG00074	pfam02629,pfam00549		TIGR01019
NODE_1_length_278737_cov_27.0871_224	gi|327400911|ref|YP_004341750.1|	43.5	92	52	0	14	105	41	132	2.67e-25	94.4	arCOG01972	O	TrxA	Thiol-disulfide isomerase or thioredoxin	COG00526	pfam00085	cd02947	TIGR01068
NODE_1_length_278737_cov_27.0871_225	gi|146303308|ref|YP_001190624.1|	39.6	647	324	14	3	609	8	627	4.14e-134	408	arCOG01606	C	PorA	Pyruvate:ferredoxin oxidoreductase or related 2-oxoacid:ferredoxin oxidoreductase, alpha subunit and gamma	COG00674	pfam01558,pfam01855	cd07034	TIGR03710
NODE_1_length_278737_cov_27.0871_226	gi|332795990|ref|YP_004457490.1|	52.6	302	128	8	12	307	5	297	3.37e-98	293	arCOG01599	C	PorB	Pyruvate:ferredoxin oxidoreductase or related 2-oxoacid:ferredoxin oxidoreductase, beta subunit	COG01013	pfam02775,pfam12367	cd03375	TIGR02177
NODE_1_length_278737_cov_27.0871_227	gi|15920804|ref|NP_376473.1|	50.3	378	183	2	5	382	1	373	7.03e-128	374	arCOG04237	C	GltA	Citrate synthase	COG00372	pfam00285	cd06118	TIGR01800
NODE_1_length_278737_cov_27.0871_228	gi|518652853|ref|YP_008142373.1|	44.9	405	200	5	8	395	6	404	7.45e-99	302	arCOG00130	G	-	MFS family permease	COG00477	pfam07690	cd06174
NODE_1_length_278737_cov_27.0871_230	gi|407461765|ref|YP_006773082.1|	31.2	221	141	5	2	213	13	231	1.89e-35	129	arCOG00962	C	FrdB	Succinate dehydrogenase/fumarate reductase, Fe-S protein subunit	COG00479	pfam13085,pfam13183		TIGR00384
NODE_1_length_278737_cov_27.0871_231	gi|148643318|ref|YP_001273831.1|	49.0	549	273	6	7	552	4	548	3.21e-171	499	arCOG00571	C	SdhA	Succinate dehydrogenase/fumarate reductase, flavoprotein subunit	COG01053	pfam00890,pfam02910		TIGR03378,TIGR01812
NODE_1_length_278737_cov_27.0871_234	gi|340345096|ref|ZP_08668228.1|	41.0	585	332	6	1	573	1	584	3.35e-146	436	arCOG01347	L	CDC9	ATP-dependent DNA ligase	COG01793	pfam04675,pfam01068,pfam04679	cd07901,cd07969	TIGR00574
NODE_1_length_278737_cov_27.0871_235	gi|16082087|ref|NP_394518.1|	37.3	271	161	6	16	280	29	296	2.72e-47	162	arCOG01700	E	SpeB	Arginase family enzyme	COG00010	pfam00491	cd11593	TIGR01230
NODE_1_length_278737_cov_27.0871_237	gi|490715604|ref|WP_004578252.1|	40.6	678	387	7	71	745	81	745	2.96e-168	504	arCOG01818	N	VirB11	ATPase involved in archaellum/pili biosynthesis	COG00630	pfam00437	cd01130	TIGR03819
NODE_1_length_278737_cov_27.0871_238	gi|48477259|ref|YP_022965.1|	40.8	360	192	9	27	371	102	455	9.47e-61	225	arCOG03665	O	-	Subtilase family protease	COG04934	pfam09286,pfam01835	cd11377,cd04056
NODE_1_length_278737_cov_27.0871_239	gi|161484704|ref|NP_577946.3|	46.9	96	46	2	1	96	1	91	1.92e-20	80.5	arCOG04109	J	RPL42A	Ribosomal protein L44E	COG01631	pfam00935
NODE_1_length_278737_cov_27.0871_240	gi|296109456|ref|YP_003616405.1|	55.0	60	26	1	1	60	1	59	4.96e-18	72.0	arCOG04108	J	RPS27A	Ribosomal protein S27E	COG02051	pfam01667
NODE_1_length_278737_cov_27.0871_241	gi|490715496|ref|WP_004578145.1|	27.9	179	125	2	1	179	1	175	1.15e-24	97.4	arCOG00288	C	NfnB	Nitroreductase	COG00778	pfam00881	cd02150	TIGR02476
NODE_1_length_278737_cov_27.0871_245	gi|432328767|ref|YP_007246911.1|	45.3	53	29	0	5	57	17	69	1.89e-12	58.5	arCOG04208	J	RPL43A	Ribosomal protein L37AE/L43A	COG01997	pfam01780		TIGR00280
NODE_1_length_278737_cov_27.0871_247	gi|242399318|ref|YP_002994742.1|	33.3	90	60	0	5	94	30	119	5.17e-13	62.8	arCOG01342	O	GimC	Prefoldin, chaperonin cofactor	COG01382	pfam01920	cd00632	TIGR02338
NODE_1_length_278737_cov_27.0871_248	gi|389861726|ref|YP_006363966.1|	24.4	266	195	3	37	299	30	292	1.09e-24	103	arCOG00014	G	RbsK	Sugar kinase, ribokinase family	COG00524	pfam00294	cd01174	TIGR02152
NODE_1_length_278737_cov_27.0871_249	gi|325968778|ref|YP_004244970.1|	47.5	238	119	3	12	246	17	251	2.88e-71	221	arCOG04044	E	-	2-amino-3,7-dideoxy-D-threo-hept-6-ulosonic acid synthase, DhnA-aldolase family	COG01830	pfam01791	cd00958	TIGR01949
NODE_1_length_278737_cov_27.0871_250	gi|407463196|ref|YP_006774513.1|	28.0	246	155	8	5	231	3	245	5.87e-20	89.7	arCOG04280	K	NagC	Transcriptional regulator/sugar kinase	COG01940	pfam00480	cd00012	TIGR00744
NODE_1_length_278737_cov_27.0871_251	gi|296109935|ref|YP_003616884.1|	40.5	220	121	3	6	223	3	214	3.97e-52	170	arCOG01087	G	TpiA	Triosephosphate isomerase	COG00149	pfam00121	cd00311	TIGR00419
NODE_1_length_278737_cov_27.0871_253	gi|518651585|ref|YP_008141105.1|	42.2	244	133	6	2	242	1	239	5.42e-56	182	arCOG02303	R	SurE	Predicted acid phosphatase	COG00496	pfam01975,pfam14423		TIGR00087
NODE_1_length_278737_cov_27.0871_254	gi|329766371|ref|ZP_08257917.1|	49.5	99	48	2	1	99	1	97	1.28e-19	78.6	arCOG04287	J	RPP1A	Ribosomal protein L12E/L44/L45/RPP1/RPP2	COG02058	pfam00428	cd05832	TIGR03685
NODE_1_length_278737_cov_27.0871_255	gi|15679675|ref|NP_276792.1|	33.0	233	150	2	10	237	8	239	2.89e-37	137	arCOG04288	J	RplJ	Ribosomal protein L10	COG00244	pfam00466	cd05795
NODE_1_length_278737_cov_27.0871_256	gi|329766368|ref|ZP_08257914.1|	28.4	211	141	3	7	212	4	209	5.78e-20	86.7	arCOG04289	J	RplA	Ribosomal protein L1	COG00081	pfam00687	cd00403	TIGR01169
NODE_1_length_278737_cov_27.0871_258	gi|490715471|ref|WP_004578120.1|	33.0	458	246	10	4	414	3	446	5.98e-84	266	arCOG03013	L	PRI2	Eukaryotic-type DNA primase, large subunit	COG02219	pfam04104	cd06560
NODE_1_length_278737_cov_27.0871_259	gi|490715386|ref|WP_004578035.1|	26.7	217	141	5	2	209	9	216	4.07e-16	76.6	arCOG02293	R	-	HAD superfamily hydrolase	COG00637	pfam13419	cd01427	TIGR02009
NODE_1_length_278737_cov_27.0871_260	gi|408403701|ref|YP_006861684.1|	28.8	288	171	9	91	354	142	419	1.02e-23	104	arCOG01715	O	SufB	Cysteine desulfurase activator SufB	COG00719	pfam01458		TIGR01981
NODE_1_length_278737_cov_27.0871_261	gi|161528003|ref|YP_001581829.1|	65.9	463	158	0	2	464	4	466	7.36e-232	645	arCOG01715	O	SufB	Cysteine desulfurase activator SufB	COG00719	pfam01458		TIGR01981
NODE_1_length_278737_cov_27.0871_262	gi|530548944|ref|YP_008429492.1|	50.4	234	114	2	4	235	2	235	3.45e-77	235	arCOG04236	O	SufC	Cysteine desulfurase activator ATPase	COG00396	pfam00005	cd03217	TIGR01978
NODE_1_length_278737_cov_27.0871_263	gi|330508536|ref|YP_004384964.1|	38.3	94	54	2	9	101	5	95	5.15e-14	65.5	arCOG00017	R	-	Predicted transcriptional regulator	COG02522
NODE_1_length_278737_cov_27.0871_267	gi|118576844|ref|YP_876587.1|	47.8	157	82	0	12	168	4	160	1.39e-53	169	arCOG01554	C	NuoB	F420H2 dehydrogenase subunit, related to NADH:ubiquinone oxidoreductase 20 kD subunit	COG00377	pfam01058		TIGR01957
NODE_1_length_278737_cov_27.0871_268	gi|488601294|ref|YP_007907765.1|	43.1	102	56	1	46	147	55	154	1.61e-22	89.7	arCOG01551	C	NuoC	NADH dehydrogenase subunit C	COG00852	pfam00329		TIGR01961
NODE_1_length_278737_cov_27.0871_269	gi|16082573|ref|NP_394427.1|	43.8	365	194	4	9	366	7	367	1.98e-106	319	arCOG01548	C	NuoD	NADH dehydrogenase subunit D	COG00649	pfam00346		TIGR01962
NODE_1_length_278737_cov_27.0871_270	gi|294496245|ref|YP_003542738.1|	40.9	298	158	5	44	323	33	330	3.40e-63	206	arCOG01546	C	NuoH	NADH dehydrogenase subunit H	COG01005	pfam00146
NODE_1_length_278737_cov_27.0871_271	gi|240102092|ref|YP_002958400.1|	35.4	48	30	1	14	60	11	58	3.20e-06	47.8	arCOG01543	C	NuoI	NADH dehydrogenase subunit I	COG01143	pfam12838		TIGR01971
NODE_1_length_278737_cov_27.0871_273	gi|13541020|ref|NP_110708.1|	53.5	911	384	12	12	920	9	881	0.0	961	arCOG01697	C	AcnA	Aconitase A	COG01048	pfam00330,pfam00694	cd01586,cd01580	TIGR01341
NODE_1_length_278737_cov_27.0871_274	gi|312137484|ref|YP_004004821.1|	47.7	333	162	5	7	339	5	325	4.59e-99	298	arCOG01163	C	LeuB	Isocitrate/isopropylmalate dehydrogenase	COG00473	pfam00180		TIGR02088
NODE_1_length_278737_cov_27.0871_278	gi|256810729|ref|YP_003128098.1|	35.7	415	248	10	1	404	1	407	2.34e-41	153	arCOG00666	M	GCD1	N-acetylglucosamine-1-phosphate uridyltransferase	COG01208	pfam00483,pfam00132,pfam00132	cd04181,cd05636	TIGR03992
NODE_1_length_278737_cov_27.0871_279	gi|13542192|ref|NP_111880.1|	60.8	306	120	0	3	308	5	310	6.29e-136	389	arCOG04676	V	LdcA	Uncharacterized protein, homolog of microcin C7 resistance protein MccF	COG01619	pfam02016	cd07025
NODE_1_length_278737_cov_27.0871_280	gi|408405333|ref|YP_006863316.1|	48.9	470	234	2	3	471	8	472	1.38e-144	424	arCOG01068	C	Lpd	Pyruvate/2-oxoglutarate dehydrogenase complex, dihydrolipoamide dehydrogenase (E3) component or related enzyme	COG01249	pfam07992,pfam02852		TIGR01350
NODE_1_length_278737_cov_27.0871_282	gi|229582520|ref|YP_002840919.1|	36.8	163	95	2	2	164	15	169	9.86e-34	120	arCOG00310	O	Bcp	Peroxiredoxin	COG01225	pfam00578	cd03018	TIGR03137
NODE_1_length_278737_cov_27.0871_283	gi|227829787|ref|YP_002831566.1|	33.3	117	74	3	12	127	19	132	4.58e-10	57.4	arCOG08553	S	-	Uncharacterized membrane protein
NODE_1_length_278737_cov_27.0871_285	gi|223478317|ref|YP_002582832.1|	42.2	415	203	4	10	387	36	450	1.47e-109	331	arCOG04281	L	DnaG	DNA primase (bacterial type)	COG00358	pfam13662	cd01029	TIGR01391
NODE_1_length_278737_cov_27.0871_286	gi|70607447|ref|YP_256317.1|	43.1	51	27	1	8	56	170	220	1.40e-08	50.8	arCOG01659	Q	-	Dienelactone hydrolase or related enzyme	COG00412	pfam01738
NODE_1_length_278737_cov_27.0871_288	gi|332796434|ref|YP_004457934.1|	57.1	413	175	1	6	416	2	414	2.18e-166	476	arCOG00853	C	SfcA	Malic enzyme	COG00281	pfam00390,pfam03949	cd05311
NODE_1_length_278737_cov_27.0871_289	gi|304315018|ref|YP_003850165.1|	46.2	130	69	1	1	130	1	129	3.68e-36	122	arCOG04277	J	Efp	Translation elongation factor P (EF-P)/translation initiation factor 5A (eIF-5A)	COG00231	pfam08207,pfam01287	cd04467	TIGR00037
NODE_1_length_278737_cov_27.0871_292	gi|16081208|ref|NP_393506.1|	48.9	282	136	5	1	277	4	282	1.46e-92	278	arCOG01619	R	ARA1	Aldo/keto reductase, related to diketogulonate reductase	COG00656	pfam00248	cd06660	TIGR01293
NODE_1_length_278737_cov_27.0871_295	gi|296109643|ref|YP_003616592.1|	27.8	216	142	7	31	241	326	532	9.96e-15	75.9	arCOG01348	H	nadF	NAD kinase	COG00061	pfam01513
NODE_1_length_278737_cov_27.0871_296	gi|124027805|ref|YP_001013125.1|	46.4	250	123	4	19	267	23	262	2.09e-58	189	arCOG00069	H	NadE	NH3-dependent NAD+ synthetase	COG00171	pfam02540	cd00553	TIGR00552
NODE_1_length_278737_cov_27.0871_297	gi|289596988|ref|YP_003483684.1|	36.2	199	98	5	3	201	2	171	1.02e-32	118	arCOG01943	Q	PncA	Amidase related to nicotinamidase	COG01335	pfam00857	cd00431	TIGR03614
NODE_1_length_278737_cov_27.0871_298	gi|88603831|ref|YP_504009.1|	39.0	467	267	9	9	469	1	455	2.10e-95	298	arCOG01481	H	PncB	Nicotinic acid phosphoribosyltransferase	COG01488	pfam02749,pfam01729	cd01571	TIGR01513
NODE_1_length_278737_cov_27.0871_299	gi|408404263|ref|YP_006862246.1|	36.6	287	174	5	56	337	4	287	4.20e-51	173	arCOG00394	K	ArsR	Transcriptional regulator containing HTH domain, ArsR family	COG00640
NODE_1_length_278737_cov_27.0871_300	gi|288931800|ref|YP_003435860.1|	29.5	112	74	3	6	116	10	117	4.12e-08	50.4	arCOG01486	L	RnmV	5S rRNA maturation endonuclease (Ribonuclease M5), contains TOPRIM domain	COG01658	pfam01751	cd01027
NODE_1_length_278737_cov_27.0871_302	gi|488601079|ref|YP_007907550.1|	47.4	411	196	9	3	402	4	405	1.52e-111	335	arCOG00684	X	-	Transposable element, IS605 OrfB family, contains RNAse H fold nuclease and Zn finger domains	COG00675	pfam07282
NODE_1_length_278737_cov_27.0871_303	gi|488601529|ref|YP_007908000.1|	38.6	347	208	3	12	358	3	344	4.21e-64	210	arCOG01168	M	RspA	L-alanine-DL-glutamate epimerase or related enzyme of enolase superfamily	COG04948	pfam02746,pfam01188,pfam13378	cd03316	TIGR02534
NODE_1_length_278737_cov_27.0871_306	gi|518653205|ref|YP_008142725.1|	48.2	629	323	2	10	638	9	634	1.16e-222	637	arCOG05200	O	PepO	Predicted metalloendopeptidase	COG03590
NODE_2_length_222032_cov_27.1216_6	gi|16082271|ref|NP_394729.1|	34.0	294	181	5	1	292	1	283	2.04e-50	170	arCOG03096	R	-	NAD dependent epimerase/dehydratase family enzyme	COG01090	pfam01370,pfam08338	cd05242	TIGR01777
NODE_2_length_222032_cov_27.1216_7	gi|557693489|ref|YP_008796543.1|	51.9	476	225	3	26	499	6	479	5.20e-168	486	arCOG01252	C	PutA	Lactaldehyde dehydrogenase, Succinate semialdehyde dehydrogenase or other NAD-dependent aldehyde dehydrogenase	COG01012	pfam00171	cd07088	TIGR01780
NODE_2_length_222032_cov_27.1216_10	gi|170290241|ref|YP_001737057.1|	33.0	203	113	7	3	201	6	189	1.90e-23	95.1	arCOG03839	V	-	Nucleotidyltransferase, a component of viral defense system	COG02253	pfam08843
NODE_2_length_222032_cov_27.1216_13	gi|147919678|ref|YP_686578.1|	46.1	232	120	3	7	235	5	234	2.39e-64	202	arCOG00971	O	PRE1	20S proteasome, alpha subunit	COG00638	pfam10584,pfam00227	cd03756	TIGR03633
NODE_2_length_222032_cov_27.1216_14	gi|297527574|ref|YP_003669598.1|	38.5	221	133	2	5	222	6	226	6.92e-44	149	arCOG04187	J	Sdo1	Ribosome maturation protein Sdo1	COG01500	pfam01172,pfam09377		TIGR00291
NODE_2_length_222032_cov_27.1216_15	gi|333986694|ref|YP_004519301.1|	44.0	225	122	3	1	223	1	223	5.59e-59	189	arCOG00678	J	Rrp4	Exosome complex RNA-binding protein Rrp4, contains S1 and KH domains	COG01097		cd05789
NODE_2_length_222032_cov_27.1216_16	gi|478482323|ref|YP_007712973.1|	51.7	230	108	1	5	234	16	242	2.54e-75	230	arCOG01575	J	Rph	Ribonuclease PH	COG00689	pfam01138,pfam03725	cd11366	TIGR02065
NODE_2_length_222032_cov_27.1216_17	gi|20093937|ref|NP_613784.1|	26.4	454	303	14	2	426	4	455	1.31e-31	128	arCOG04307	J	CafA	Ribonuclease G and E	COG01530	pfam04167
NODE_2_length_222032_cov_27.1216_18	gi|315229928|ref|YP_004070364.1|	41.8	256	131	5	11	251	14	266	6.69e-50	167	arCOG01574	J	Rrp42	Exosome complex RNA-binding protein Rrp42, RNase PH superfamily	COG02123	pfam01138,pfam03725	cd11365	TIGR01966
NODE_2_length_222032_cov_27.1216_19	gi|288932313|ref|YP_003436373.1|	54.4	57	24	1	3	59	8	62	7.86e-16	66.6	arCOG01268	K	Rpo6/RpoZ	DNA-directed RNA polymerase subunit K/omega	COG01758	pfam01192
NODE_2_length_222032_cov_27.1216_20	gi|389852998|ref|YP_006355232.1|	43.2	444	242	6	1	435	1	443	1.69e-107	327	arCOG01228	U	Ffh	Signal recognition particle GTPase	COG00541	pfam02881,pfam00448,pfam02978	cd03115	TIGR00959
NODE_2_length_222032_cov_27.1216_22	gi|296109278|ref|YP_003616227.1|	58.3	127	53	0	3	129	36	162	2.29e-53	167	arCOG01075	F	-	NUDIX family hydrolase	COG01051	pfam00293	cd04673
NODE_2_length_222032_cov_27.1216_27	gi|146304225|ref|YP_001191541.1|	31.9	295	165	9	49	317	210	494	1.37e-24	106	arCOG03670	E	-	Thermopsin-like protease	SC.00065
NODE_2_length_222032_cov_27.1216_28	gi|238619529|ref|YP_002914354.1|	42.7	370	200	6	7	374	4	363	7.78e-82	257	arCOG00130	G	-	MFS family permease	COG00477	pfam07690	cd06174
NODE_2_length_222032_cov_27.1216_29	gi|397781339|ref|YP_006545812.1|	38.9	342	188	7	4	331	2	336	8.14e-70	223	arCOG01754	H	SerA	Phosphoglycerate dehydrogenase or related dehydrogenase	COG00111	pfam00389	cd05303	TIGR01327
NODE_2_length_222032_cov_27.1216_30	gi|383320673|ref|YP_005381514.1|	28.6	262	183	3	1	260	1	260	5.00e-21	91.7	arCOG01470	C	NatB	ABC-type Na+ efflux pump, permease component	COG01668
NODE_2_length_222032_cov_27.1216_31	gi|488600659|ref|YP_007907130.1|	39.8	211	118	4	4	213	3	205	2.69e-43	149	arCOG00196	V	CcmA	ABC-type multidrug transport system, ATPase component	COG01131	pfam00005	cd03230	TIGR03740
NODE_2_length_222032_cov_27.1216_32	gi|13541773|ref|NP_111461.1|	33.5	209	124	6	2	209	3	197	3.28e-31	115	arCOG02293	R	-	HAD superfamily hydrolase	COG00637	pfam13419	cd01427	TIGR02009
NODE_2_length_222032_cov_27.1216_33	gi|16082169|ref|NP_394612.1|	49.8	319	129	5	1	299	1	308	7.24e-96	288	arCOG06008	R	-	Predicted metal permease
NODE_2_length_222032_cov_27.1216_34	gi|18976621|ref|NP_577978.1|	33.3	183	113	5	1	178	1	179	8.62e-24	94.7	arCOG04184	F	RdgB	Inosine/xanthosine triphosphate pyrophosphatase, all-alpha NTP-PPase family	COG00127	pfam01725	cd00515	TIGR00042
NODE_2_length_222032_cov_27.1216_35	gi|126466322|ref|YP_001041431.1|	43.7	231	126	3	18	244	1	231	2.66e-63	200	arCOG04291	R	-	Sugar isomerase related protein	COG01801	pfam01904
NODE_2_length_222032_cov_27.1216_36	gi|490715757|ref|WP_004578402.1|	26.5	325	194	13	260	552	212	523	7.66e-16	83.6	arCOG03287	G	GDB1	Glycogen debranching enzyme	COG03408	pfam12439,pfam06202		TIGR01561
NODE_2_length_222032_cov_27.1216_37	gi|332159171|ref|YP_004424450.1|	39.4	180	107	1	4	181	2	181	4.37e-32	116	arCOG01045	H	CoaE	Dephospho-CoA kinase	COG00237		cd02022
NODE_2_length_222032_cov_27.1216_38	gi|389860365|ref|YP_006362604.1|	40.8	98	40	3	95	178	51	144	3.03e-14	69.3	arCOG01739	U	LepB	Signal peptidase I	COG00681	pfam00717	cd06530	TIGR02228
NODE_2_length_222032_cov_27.1216_40	gi|478482927|ref|YP_007713577.1|	38.3	729	416	13	58	760	42	762	1.46e-143	442	arCOG04276	F	NrdA	Ribonucleotide reductase, alpha subunit	COG00209	pfam03477,pfam00317,pfam02867	cd02888	TIGR02504
NODE_2_length_222032_cov_27.1216_42	gi|13541080|ref|NP_110768.1|	42.3	137	78	1	3	139	19	154	1.54e-38	130	arCOG00419	F	Hit	HIT family hydrolase	COG00537	pfam01230	cd01275
NODE_2_length_222032_cov_27.1216_44	gi|48478559|ref|YP_024265.1|	35.2	358	205	11	52	402	45	382	9.07e-54	188	arCOG03670	E	-	Thermopsin-like protease	SC.00065
NODE_2_length_222032_cov_27.1216_45	gi|159040641|ref|YP_001539893.1|	53.4	543	249	1	1	543	1	539	3.65e-202	577	arCOG00144	G	-	MFS family permease	COG00477	pfam07690	cd06174	TIGR00711
NODE_2_length_222032_cov_27.1216_46	gi|332797779|ref|YP_004459279.1|	51.5	369	177	2	3	370	5	372	1.91e-130	381	arCOG04253	S	-	Uncharacterized protein	COG01415	pfam05559
NODE_2_length_222032_cov_27.1216_49	gi|41615122|ref|NP_963620.1|	39.1	174	99	1	3	176	2	168	5.06e-34	120	arCOG04130	J	-	Predicted RNA-binding protein	COG01491	pfam04919
NODE_2_length_222032_cov_27.1216_51	gi|327400291|ref|YP_004341130.1|	37.9	95	57	2	1	95	1	93	3.26e-14	64.7	arCOG04129	J	RPL21A	Ribosomal protein L21E	COG02139	pfam01157
NODE_2_length_222032_cov_27.1216_52	gi|16082597|ref|NP_394641.1|	39.3	379	219	4	8	383	8	378	1.18e-71	231	arCOG01953	P	KefB	Kef-type K+ transport system, membrane component	COG00475	pfam00999		TIGR00932
NODE_2_length_222032_cov_27.1216_53	gi|312137105|ref|YP_004004442.1|	50.2	247	122	1	1	246	74	320	1.84e-84	257	arCOG00987	J	TruB	Pseudouridine synthase	COG00130	pfam08068,pfam01509,pfam01472	cd02572	TIGR00425
NODE_2_length_222032_cov_27.1216_55	gi|170291086|ref|YP_001737902.1|	35.4	178	110	2	5	178	6	182	5.47e-29	108	arCOG01037	F	Cmk	Cytidylate kinase	COG01102	pfam13189	cd02020	TIGR02173
NODE_2_length_222032_cov_27.1216_56	gi|57640745|ref|YP_183223.1|	26.9	160	102	4	609	758	412	566	3.31e-08	60.8	arCOG02044	M	AglB	Oligosaccharyltransferase membrane subunit	COG01287	pfam02516		TIGR04154
NODE_2_length_222032_cov_27.1216_57	gi|147921073|ref|YP_685117.1|	35.1	242	148	6	16	251	2	240	2.21e-38	137	arCOG02602	G	OxdD	Oxalate decarboxylase/archaeal phosphoglucose isomerase, cupin superfamily	COG02140	pfam06560
NODE_2_length_222032_cov_27.1216_58	gi|300709712|ref|YP_003735526.1|	24.6	390	269	10	35	412	21	397	2.64e-09	62.4	arCOG02209	M	AglR	MATE family membrane protein, Rfbx family	COG02244		cd13128
NODE_2_length_222032_cov_27.1216_60	gi|256810489|ref|YP_003127858.1|	42.9	387	209	5	3	378	2	387	9.50e-106	318	arCOG00357	J	GTP1	Ribosome-binding ATPase YchF, GTP1/OBG family	COG00012	pfam01926,pfam08438,pfam02824	cd01899,cd01669	TIGR02729
NODE_2_length_222032_cov_27.1216_61	gi|256810093|ref|YP_003127462.1|	43.4	258	134	6	7	257	12	264	4.04e-57	186	arCOG04131	J	RsmA	16S rRNA A1518 and A1519 N6-dimethyltransferase RsmA/KsgA/DIM1	COG00030	pfam00398		TIGR00755
NODE_2_length_222032_cov_27.1216_62	gi|288560954|ref|YP_003424440.1|	32.9	216	127	5	50	264	4	202	1.58e-25	102	arCOG00614	R	SpoIVFB	Zn-dependent protease	COG01994		cd06158
NODE_2_length_222032_cov_27.1216_63	gi|150400514|ref|YP_001324280.1|	29.0	221	153	3	7	224	16	235	1.36e-14	72.8	arCOG00347	R	-	Archaeal enzyme of ATP-grasp superfamily	COG01938	pfam09754		TIGR00161
NODE_2_length_222032_cov_27.1216_66	gi|261402165|ref|YP_003246389.1|	34.9	149	96	1	56	204	30	177	3.74e-28	107	arCOG04270	K	TFA1	Transcription initiation factor IIE, alpha subunit	COG01675	pfam02002		TIGR00373
NODE_2_length_222032_cov_27.1216_67	gi|14590184|ref|NP_142249.1|	28.4	349	209	12	44	388	41	352	2.25e-25	108	arCOG04064	O	RseP	Membrane-associated protease RseP, regulator of RpoE activity in bacteria	COG00750	pfam02163	cd06159	TIGR00054
NODE_2_length_222032_cov_27.1216_70	gi|389852988|ref|YP_006355222.1|	34.0	338	205	9	26	356	28	354	1.88e-35	135	arCOG00238	P	ArsB	Na+/H+ antiporter NhaD or related arsenite permease	COG01055	pfam03600	cd01117	TIGR00785
NODE_2_length_222032_cov_27.1216_71	gi|147921639|ref|YP_684544.1|	39.9	434	240	4	4	429	3	423	5.79e-113	340	arCOG00403	J	SerS	Seryl-tRNA synthetase	COG00172	pfam02403,pfam00587	cd00770	TIGR00414
NODE_2_length_222032_cov_27.1216_74	gi|557693602|ref|YP_008796656.1|	29.2	72	51	0	1	72	9	80	1.16e-06	45.1	arCOG01988	J	EFB1	Translation elongation factor EF-1beta	COG02092	pfam00736	cd00292	TIGR00489
NODE_2_length_222032_cov_27.1216_75	gi|435847885|ref|YP_007310135.1|	43.6	55	30	1	7	61	6	59	2.63e-12	57.4	arCOG01989	J	-	Zn-ribbon RNA-binding protein with a function in translation	COG02888
NODE_2_length_222032_cov_27.1216_76	gi|150401673|ref|YP_001325439.1|	57.0	114	49	0	6	119	3	116	1.03e-39	130	arCOG04228	J	Pth2	Peptidyl-tRNA hydrolase	COG01990	pfam01981	cd02430	TIGR00283
NODE_2_length_222032_cov_27.1216_79	gi|18977355|ref|NP_578712.1|	32.5	246	164	2	2	246	4	248	1.15e-43	150	arCOG00488	L	DnaN	DNA polymerase sliding clamp subunit (PCNA homolog)	COG00592	pfam00705,pfam02747	cd00577	TIGR00590
NODE_2_length_222032_cov_27.1216_82	gi|296109428|ref|YP_003616377.1|	41.0	183	102	4	8	186	7	187	1.35e-35	126	arCOG00109	J	HemK	Methylase of polypeptide chain release factors	COG02890	pfam13659	cd02440	TIGR00537
NODE_2_length_222032_cov_27.1216_84	gi|15678756|ref|NP_275872.1|	31.0	155	94	4	1	143	1	154	4.93e-15	70.1	arCOG01863	K	-	Predicted transcription factor, homolog of eukaryotic MBF1	COG01813	pfam01381	cd00093	TIGR00270
NODE_2_length_222032_cov_27.1216_85	gi|557693777|ref|YP_008796831.1|	29.9	559	366	14	1	545	3	549	2.17e-72	243	arCOG00412	J	PheT	Phenylalanyl-tRNA synthetase beta subunit	COG00072	pfam03483,pfam03484	cd00769	TIGR00471
NODE_2_length_222032_cov_27.1216_86	gi|282164080|ref|YP_003356465.1|	36.3	499	297	10	9	498	3	489	1.63e-91	290	arCOG00410	J	PheS	Phenylalanyl-tRNA synthetase alpha subunit	COG00016	pfam01409	cd00496	TIGR00468
NODE_2_length_222032_cov_27.1216_88	gi|57640273|ref|YP_182751.1|	36.1	169	95	5	1	159	1	166	1.42e-23	93.6	arCOG01038	F	Fap7	Broad-specificity NMP kinase	COG01936	pfam13238
NODE_2_length_222032_cov_27.1216_89	gi|16081933|ref|NP_394341.1|	31.8	399	254	8	1	387	3	395	7.02e-56	191	arCOG01169	G	Eno	Enolase	COG00148	pfam03952,pfam00113	cd03313	TIGR01060
NODE_2_length_222032_cov_27.1216_90	gi|297527607|ref|YP_003669631.1|	38.8	178	109	0	2	179	20	197	1.09e-35	127	arCOG04245	J	RpsB	Ribosomal protein S2	COG00052	pfam00318	cd01425	TIGR01012
NODE_2_length_222032_cov_27.1216_91	gi|288559382|ref|YP_003422868.1|	26.9	104	66	3	17	110	30	133	3.16e-08	50.8	arCOG03113	S	-	Uncharacterized protein	COG01430	pfam02643
NODE_2_length_222032_cov_27.1216_92	gi|333987241|ref|YP_004519848.1|	28.0	282	176	8	47	302	249	529	1.06e-22	100	arCOG00071	E	AsnB	Asparagine synthase (glutamine-hydrolyzing)	COG00367	pfam00733	cd01991	TIGR01536
NODE_2_length_222032_cov_27.1216_93	gi|490715427|ref|WP_004578076.1|	43.8	443	242	6	2	442	3	440	5.12e-119	357	arCOG00546	J	RnjA	mRNA degradation ribonuclease J1/J2	COG00595	pfam00753,pfam07521		TIGR00649
NODE_2_length_222032_cov_27.1216_94	gi|340345475|ref|ZP_08668607.1|	57.2	771	320	7	12	780	8	770	0.0	898	arCOG00808	J	ValS	Valyl-tRNA synthetase	COG00525	pfam00133,pfam08264	cd00817,cd07962	TIGR00422
NODE_2_length_222032_cov_27.1216_96	gi|490715585|ref|WP_004578233.1|	39.1	304	177	5	1	297	1	303	2.56e-75	235	arCOG00042	J	TilS	tRNA(Ile)-lysidine synthase TilS/MesJ	COG00037	pfam01171	cd01993	TIGR02432
NODE_2_length_222032_cov_27.1216_99	gi|116753437|ref|YP_842555.1|	33.3	75	49	1	12	86	6	79	7.82e-06	43.9	arCOG01059	K	-	Transcriptional regulator, contains HTH domain	COG03432
NODE_2_length_222032_cov_27.1216_101	gi|14521860|ref|NP_127336.1|	36.6	202	112	6	1	196	1	192	1.49e-35	126	arCOG01145	R	-	Phosphohydrolase, Icc/MPP superfamily	COG02129	pfam00149	cd07392
NODE_2_length_222032_cov_27.1216_102	gi|289596078|ref|YP_003482774.1|	39.4	681	397	9	20	693	18	689	6.56e-158	475	arCOG00553	L	BRR2	Replicative superfamily II helicase	COG01204	pfam00270,pfam00271,pfam14520	cd00046,cd00079	TIGR04121
NODE_2_length_222032_cov_27.1216_103	gi|490715756|ref|WP_004578401.1|	36.6	407	217	8	1	378	1	395	1.45e-67	221	arCOG01410	M	AglA	Glycosyltransferase	COG00438	pfam13579,pfam00534	cd03794	TIGR02149
NODE_2_length_222032_cov_27.1216_104	gi|429217631|ref|YP_007175621.1|	41.7	410	234	4	1	408	2	408	1.02e-98	303	arCOG04203	P	MgtC	Mg2+ transport system protein	COG03174	pfam02308,pfam13194
NODE_2_length_222032_cov_27.1216_105	gi|21228018|ref|NP_633940.1|	45.1	481	251	4	5	472	28	508	1.94e-134	400	arCOG00408	J	LysU	Lysyl-tRNA synthetase (class II)	COG01190	pfam01336,pfam00152	cd04322,cd00775	TIGR00499
NODE_2_length_222032_cov_27.1216_108	gi|325968586|ref|YP_004244778.1|	48.5	260	132	2	17	276	43	300	2.16e-81	249	arCOG04586	E	CysH	3'-phosphoadenosine 5'-phosphosulfate sulfotransferase (PAPS reductase)/FAD synthetase or related enzyme	COG00175	pfam02249,pfam01507	cd01713	TIGR02039
NODE_2_length_222032_cov_27.1216_109	gi|212224859|ref|YP_002308095.1|	50.0	72	36	0	2	73	3	74	8.41e-17	69.7	arCOG02836	V	NikR	Transcriptional regulator, CopG/Arc/MetJ family (DNA-binding and a metal-binding domains)	COG00864
NODE_2_length_222032_cov_27.1216_112	gi|332796660|ref|YP_004458160.1|	49.7	372	175	5	5	374	6	367	1.43e-121	358	arCOG01887	J	TrpS	Tryptophanyl-tRNA synthetase	COG00180	pfam00579	cd00806	TIGR00233
NODE_2_length_222032_cov_27.1216_113	gi|307594466|ref|YP_003900783.1|	31.1	238	154	3	5	237	7	239	1.05e-29	113	arCOG02291	R	-	HAD superfamily hydrolase	COG01011	pfam13419	cd01427	TIGR02252
NODE_2_length_222032_cov_27.1216_114	gi|336477290|ref|YP_004616431.1|	48.6	70	36	0	7	76	3	72	2.10e-20	79.0	arCOG00998	K	LSM1	Small nuclear ribonucleoprotein (snRNP) homolog	COG01958	pfam01423	cd01726
NODE_2_length_222032_cov_27.1216_115	gi|20094442|ref|NP_614289.1|	59.8	520	204	3	8	526	11	526	2.93e-219	620	arCOG01257	O	GroEL	Chaperonin GroEL, HSP60 family	COG00459	pfam00118	cd03343	TIGR02339
NODE_2_length_222032_cov_27.1216_116	gi|294495445|ref|YP_003541938.1|	30.0	333	211	7	1	317	1	327	3.80e-44	156	arCOG00422	C	GalT	Galactose-1-phosphate uridylyltransferase	COG01085	pfam01087,pfam02744	cd00608	TIGR00209
NODE_2_length_222032_cov_27.1216_117	gi|161528180|ref|YP_001582006.1|	52.8	303	142	1	5	306	30	332	2.95e-110	325	arCOG01296	O	TrxB	Thioredoxin reductase	COG00492	pfam07992		TIGR01292
NODE_2_length_222032_cov_27.1216_118	gi|490715752|ref|WP_004578397.1|	36.2	583	322	14	5	584	3	538	2.65e-99	314	arCOG04922	M	RfaG	Glycosyltransferase	COG00438	pfam05693	cd03793
NODE_2_length_222032_cov_27.1216_119	gi|333911592|ref|YP_004485325.1|	49.9	395	179	9	4	383	3	393	9.58e-135	394	arCOG03278	G	-	Glycosyl hydrolase family 57	COG01449	pfam03065	cd10795
NODE_2_length_222032_cov_27.1216_123	gi|57641078|ref|YP_183556.1|	40.7	86	47	3	1	86	23	104	3.95e-12	60.5	arCOG00002	K	-	Transcriptional regulator, PadR family	COG01695	pfam03551		TIGR03433
NODE_2_length_222032_cov_27.1216_125	gi|518651675|ref|YP_008141195.1|	60.4	781	300	5	8	781	9	787	0.0	945	arCOG01111	G	PpsA	Phosphoenolpyruvate synthase/pyruvate phosphate dikinase	COG00574	pfam01326,pfam00391,pfam02896		TIGR01418
NODE_2_length_222032_cov_27.1216_127	gi|307594487|ref|YP_003900804.1|	47.1	136	71	1	9	143	12	147	1.44e-33	118	arCOG03749	S	-	Uncharacterized membrane protein	COG04243	pfam07884	cd12918
NODE_2_length_222032_cov_27.1216_128	gi|408405553|ref|YP_006863536.1|	41.3	206	116	5	7	209	3	206	8.86e-42	143	arCOG01860	R	-	Predicted HD superfamily hydrolase	COG01418	pfam01966	cd00077	TIGR00277
NODE_2_length_222032_cov_27.1216_130	gi|518652741|ref|YP_008142261.1|	49.6	677	335	3	1	677	1	671	4.19e-228	653	arCOG04507	P	ZntA	TRASH/YHS-like protein, metallochaperone	COG03350	pfam04945
NODE_2_length_222032_cov_27.1216_131	gi|407464028|ref|YP_006774910.1|	36.0	75	46	2	1	74	1	74	1.79e-12	59.3	arCOG01218	O	TrxA	Thiol-disulfide isomerase or thioredoxin	COG00526	pfam08484,pfam13192	cd02975,cd02973	TIGR02187
NODE_2_length_222032_cov_27.1216_132	gi|227828889|ref|YP_002830669.1|	52.4	42	20	0	300	341	4	45	3.31e-10	57.8	arCOG04507	P	ZntA	TRASH/YHS-like protein, metallochaperone	COG03350	pfam04945
NODE_2_length_222032_cov_27.1216_133	gi|313127349|ref|YP_004037619.1|	30.2	139	87	4	89	220	8	143	4.59e-07	50.8	arCOG00310	O	Bcp	Peroxiredoxin	COG01225	pfam00578	cd03018	TIGR03137
NODE_2_length_222032_cov_27.1216_135	gi|518652864|ref|YP_008142384.1|	37.2	78	45	1	132	205	76	153	3.45e-09	56.2	arCOG07418	K	-	Predicted membrane-associated trancriptional regulator	COG02512
NODE_2_length_222032_cov_27.1216_136	gi|13540971|ref|NP_110659.1|	56.3	48	21	0	2	49	14	61	6.11e-12	56.2	arCOG03883	X	ISA1214	Transposon-encoded protein	COG03466	pfam09853
NODE_2_length_222032_cov_27.1216_137	gi|88603614|ref|YP_503792.1|	51.2	336	162	2	9	344	7	340	6.97e-118	347	arCOG03902	X	-	IS4 transposase	COG03385	pfam14210
NODE_2_length_222032_cov_27.1216_138	gi|385772710|ref|YP_005645276.1|	50.0	172	82	2	74	244	86	254	6.31e-53	174	arCOG03700	C	SoxE	Sulfocyanin		pfam06525	cd04230	TIGR03094
NODE_2_length_222032_cov_27.1216_141	gi|557693841|ref|YP_008796895.1|	30.2	192	125	4	6	188	261	452	3.56e-17	84.3	arCOG03664	M	-	Glycosyl transferase family 2	COG01215	pfam13641
NODE_2_length_222032_cov_27.1216_142	gi|332797389|ref|YP_004458889.1|	52.7	330	155	1	1	329	1	330	3.79e-116	341	arCOG01458	C	Qor	NADPH:quinone reductase or related Zn-dependent oxidoreductase	COG00604	pfam08240,pfam00107	cd08264	TIGR02824
NODE_2_length_222032_cov_27.1216_144	gi|146302870|ref|YP_001190186.1|	29.0	238	157	7	10	242	11	241	2.43e-20	89.0	arCOG02291	R	-	HAD superfamily hydrolase	COG01011	pfam13419	cd01427	TIGR02252
NODE_2_length_222032_cov_27.1216_148	gi|330835233|ref|YP_004409961.1|	40.4	161	95	1	1	161	1	160	1.30e-32	116	arCOG01073	L	-	NUDIX family hydrolase	COG00494	pfam00293	cd03424	TIGR00052
NODE_2_length_222032_cov_27.1216_153	gi|14591721|ref|NP_143809.1|	29.5	288	187	5	23	306	18	293	4.80e-24	101	arCOG03054	U	SecF	Preprotein translocase subunit SecF	COG00341	pfam07549,pfam02355		TIGR00966
NODE_2_length_222032_cov_27.1216_154	gi|289192480|ref|YP_003458421.1|	33.2	397	229	10	131	523	28	392	1.92e-47	172	arCOG03055	U	SecD	Preprotein translocase subunit SecD	COG00342	pfam02355		TIGR01129
NODE_2_length_222032_cov_27.1216_160	gi|315230827|ref|YP_004071263.1|	30.8	237	160	3	4	239	3	236	9.34e-32	119	arCOG00589	N	FlhG	FleN family ATPase involved in flagellar biosynthesis	COG00455	pfam01656	cd02036	TIGR01969
NODE_2_length_222032_cov_27.1216_164	gi|124027438|ref|YP_001012758.1|	53.2	109	50	1	25	132	30	138	1.12e-29	109	arCOG04209	J	RPL15A	Ribosomal protein L15E	COG01632	pfam00827
NODE_2_length_222032_cov_27.1216_169	gi|223477217|ref|YP_002581470.1|	40.3	509	290	7	3	502	18	521	5.74e-114	357	arCOG00872	L	MPH1	ERCC4-like helicase	COG01111	pfam00270,pfam00271,pfam02732,pfam12826	cd00046,cd12089,cd00079,cd00056	TIGR00643,TIGR00580,TIGR00596
NODE_2_length_222032_cov_27.1216_176	gi|41615092|ref|NP_963590.1|	40.2	82	46	2	4	83	5	85	1.98e-12	59.3	arCOG04304	J	-	Ribosomal protein L35AE/L33A	COG02451	pfam01247
NODE_2_length_222032_cov_27.1216_177	gi|288931678|ref|YP_003435738.1|	33.5	325	174	9	23	332	14	311	1.02e-41	151	arCOG01219	J	TRM1	N2,N2-dimethylguanosine tRNA methyltransferase	COG01867	pfam02005		TIGR00308
NODE_2_length_222032_cov_27.1216_178	gi|312136694|ref|YP_004004031.1|	50.2	297	143	2	12	303	11	307	3.07e-96	288	arCOG01981	K	SUA7	Transcription initiation factor TFIIB, Brf1 subunit/Transcription initiation factor TFIIB	COG01405	pfam08271,pfam00382,pfam00382	cd00043
NODE_2_length_222032_cov_27.1216_181	gi|490715686|ref|WP_004578332.1|	32.2	398	238	14	8	379	2	393	1.95e-41	152	arCOG01411	M	RfaG	Glycosyltransferase	COG00438	pfam13439,pfam00534	cd03801	TIGR03999
NODE_2_length_222032_cov_27.1216_182	gi|383319103|ref|YP_005379944.1|	38.5	234	135	6	49	273	3	236	4.09e-51	174	arCOG00666	M	GCD1	N-acetylglucosamine-1-phosphate uridyltransferase	COG01208	pfam00483,pfam00132,pfam00132	cd04181,cd05636	TIGR03992
NODE_2_length_222032_cov_27.1216_183	gi|490715728|ref|WP_004578374.1|	42.4	582	319	7	1	568	2	581	1.05e-143	430	arCOG01560	J	InfB	Translation initiation factor 2 (IF-2; GTPase)	COG00532	pfam00009,pfam03144,pfam11987,pfam14578	cd01887,cd03703	TIGR00491
NODE_2_length_222032_cov_27.1216_185	gi|15669451|ref|NP_248261.1|	38.2	131	79	2	2	132	3	131	5.45e-27	102	arCOG04313	F	Ndk	Nucleoside diphosphate kinase	COG00105	pfam00334	cd04413
NODE_2_length_222032_cov_27.1216_186	gi|20092573|ref|NP_618648.1|	31.3	233	117	9	8	237	2	194	2.15e-14	73.9	arCOG00664	M	AglF/RfbA	Glucose-1-phosphate uridyltransferase	COG01209	pfam00483	cd04181	TIGR03992
NODE_2_length_222032_cov_27.1216_187	gi|73667844|ref|YP_303859.1|	28.0	332	220	6	9	325	3	330	3.31e-37	138	arCOG00422	C	GalT	Galactose-1-phosphate uridylyltransferase	COG01085	pfam01087,pfam02744	cd00608	TIGR00209
NODE_2_length_222032_cov_27.1216_188	gi|20093588|ref|NP_613435.1|	27.1	358	231	6	6	337	6	359	1.28e-39	147	arCOG01564	J	SelB	Selenocysteine-specific translation elongation factor  or SelB-II domain	COG03276		cd03696	TIGR00475
NODE_2_length_222032_cov_27.1216_191	gi|566003338|ref|YP_008916178.1|	39.1	289	170	4	2	287	1	286	3.84e-56	186	arCOG00501	J	Rnz	Ribonuclease Z,  beta-lactamase superfamily hydrolase	COG01234	pfam12706		TIGR02651
NODE_2_length_222032_cov_27.1216_192	gi|15922370|ref|NP_378039.1|	33.3	246	154	6	6	248	3	241	1.49e-36	131	arCOG00891	L	TatD	Mg-dependent DNase	COG00084	pfam01026	cd01310	TIGR00010
NODE_2_length_222032_cov_27.1216_194	gi|307594466|ref|YP_003900783.1|	26.5	238	169	4	35	269	9	243	3.32e-23	97.4	arCOG02291	R	-	HAD superfamily hydrolase	COG01011	pfam13419	cd01427	TIGR02252
NODE_2_length_222032_cov_27.1216_195	gi|312137219|ref|YP_004004556.1|	29.9	221	152	2	51	269	21	240	6.79e-32	121	arCOG01915	O	HflC	Membrane protease subunit, stomatin/prohibitin homolog	COG00330	pfam01145	cd08826	TIGR01933
NODE_2_length_222032_cov_27.1216_196	gi|389852529|ref|YP_006354763.1|	33.7	205	105	9	1	203	1	176	2.36e-23	95.9	arCOG01150	R	-	Predicted phosphohydrolase, MPP superfamily	COG01407		cd07391	TIGR00024
NODE_2_length_222032_cov_27.1216_197	gi|298674256|ref|YP_003726006.1|	30.0	406	263	5	27	411	27	432	2.99e-40	152	arCOG01540	C	NuoN	NADH dehydrogenase subunit N	COG01007	pfam00361		TIGR01770
NODE_2_length_222032_cov_27.1216_198	gi|20090364|ref|NP_616439.1|	32.3	427	254	9	62	467	67	479	3.49e-51	183	arCOG01538	C	NuoM	NADH dehydrogenase subunit M	COG01008	pfam00361		TIGR01972
NODE_2_length_222032_cov_27.1216_199	gi|48478002|ref|YP_023708.1|	33.2	566	317	14	52	574	50	597	4.79e-67	231	arCOG01539	C	NuoL	NADH dehydrogenase subunit  L	COG01009	pfam00662,pfam00361		TIGR01974
NODE_2_length_222032_cov_27.1216_200	gi|518653008|ref|YP_008142528.1|	36.7	90	57	0	6	95	5	94	1.79e-09	52.8	arCOG03073	C	NuoK	NADH dehydrogenase subunit 4L (K,kappa)	COG00713
NODE_2_length_222032_cov_27.1216_203	gi|347524202|ref|YP_004781772.1|	31.6	196	131	2	1	196	3	195	1.39e-22	94.4	arCOG04097	J	RpsC	Ribosomal protein S3	COG00092	pfam07650,pfam00189	cd02411	TIGR01008
NODE_2_length_222032_cov_27.1216_204	gi|150401810|ref|YP_001325576.1|	38.0	100	57	2	11	105	22	121	6.63e-12	63.2	arCOG04098	J	RplV	Ribosomal protein L22	COG00091	pfam00237	cd00336	TIGR01038
NODE_2_length_222032_cov_27.1216_205	gi|240104056|ref|YP_002960365.1|	59.4	128	50	1	3	128	6	133	3.51e-46	148	arCOG04099	J	RpsS	Ribosomal protein S19	COG00185	pfam00203		TIGR01025
NODE_2_length_222032_cov_27.1216_206	gi|333911092|ref|YP_004484825.1|	43.5	230	121	1	4	233	20	240	2.11e-53	174	arCOG04067	J	RplB	Ribosomal protein L2	COG00090	pfam00181,pfam03947		TIGR01171
NODE_2_length_222032_cov_27.1216_207	gi|327400422|ref|YP_004341261.1|	40.0	205	111	4	13	210	12	211	5.36e-40	139	arCOG10315	S	-	Uncharacterized protein
NODE_2_length_222032_cov_27.1216_209	gi|312137230|ref|YP_004004567.1|	35.4	263	150	7	15	262	18	275	1.20e-35	130	arCOG04131	J	RsmA	16S rRNA A1518 and A1519 N6-dimethyltransferase RsmA/KsgA/DIM1	COG00030	pfam00398		TIGR00755
NODE_2_length_222032_cov_27.1216_210	gi|511060411|ref|YP_008072296.1|	29.9	1192	720	20	3	1097	2	1175	2.26e-82	295	arCOG00371	D	Smc	Chromosome segregation ATPase	COG01196	pfam02463	cd03278,cd03278	TIGR02169
NODE_2_length_222032_cov_27.1216_211	gi|41614895|ref|NP_963393.1|	33.3	255	170	0	6	260	3	257	1.47e-50	169	arCOG02037	K	-	Sugar-specific transcriptional regulator TrmB	COG01378	pfam01978
NODE_2_length_222032_cov_27.1216_213	gi|156937887|ref|YP_001435683.1|	34.8	135	88	0	4	138	2	136	3.98e-29	107	arCOG00419	F	Hit	HIT family hydrolase	COG00537	pfam01230	cd01275
NODE_2_length_222032_cov_27.1216_214	gi|330508277|ref|YP_004384705.1|	34.0	141	93	0	8	148	10	150	2.54e-18	83.2	arCOG02613	K	-	Chromosome segregation and condensation protein B	COG01386	pfam04079		TIGR00281
NODE_2_length_222032_cov_27.1216_215	gi|91773463|ref|YP_566155.1|	29.8	215	127	5	20	215	64	273	1.10e-19	87.4	arCOG02610	L	ScpA	Chromatin segregation and condensation protein Rec8/ScpA/Scc1, kleisin family	COG01354	pfam02616
NODE_2_length_222032_cov_27.1216_216	gi|530549365|ref|YP_008429915.1|	52.3	833	311	10	6	760	9	833	3.21e-282	800	arCOG01308	O	Cdc48	ATPase of the AAA+ class , CDC48 family	COG00464	pfam00004,pfam00004,pfam09336	cd00009,cd00009	TIGR01243
NODE_2_length_222032_cov_27.1216_218	gi|48477566|ref|YP_023272.1|	86.5	74	10	0	3	76	2	75	3.69e-35	116	arCOG02455	C	AtpK	Archaeal/vacuolar-type Na+/H+-ATPase, subunit K	COG00636
NODE_2_length_222032_cov_27.1216_220	gi|518652299|ref|YP_008141819.1|	28.0	347	242	5	1	341	5	349	3.75e-51	176	arCOG02459	C	NtpC	Archaeal/vacuolar-type H+-ATPase subunit C	COG01527
NODE_2_length_222032_cov_27.1216_221	gi|13540882|ref|NP_110570.1|	35.7	98	62	1	6	103	5	101	5.58e-14	64.7	arCOG04102	C	NtpG	Archaeal/vacuolar-type H+-ATPase subunit F	COG01436	pfam01990
NODE_2_length_222032_cov_27.1216_222	gi|332158477|ref|YP_004423756.1|	45.9	1126	471	23	1	1111	3	1005	2.29e-306	882	arCOG00868	C	NtpA	Archaeal/vacuolar-type H+-ATPase subunit A	COG01155	pfam02874,pfam00006,pfam00306	cd01134	TIGR01043
NODE_2_length_222032_cov_27.1216_223	gi|16081191|ref|NP_393483.1|	66.7	459	153	0	1	459	17	475	1.76e-231	644	arCOG00865	C	NtpB	Archaeal/vacuolar-type H+-ATPase subunit B	COG01156	pfam02874,pfam00006,pfam00306	cd01135	TIGR01041
NODE_2_length_222032_cov_27.1216_224	gi|518652295|ref|YP_008141815.1|	39.4	198	119	1	3	199	4	201	4.27e-49	161	arCOG04101	C	NtpD	Archaeal/vacuolar-type H+-ATPase subunit D	COG01394	pfam01813		TIGR00309
NODE_2_length_222032_cov_27.1216_226	gi|16081193|ref|NP_393486.1|	43.2	636	340	10	8	632	2	627	2.53e-156	466	arCOG04138	C	NtpI	Archaeal/vacuolar-type H+-ATPase subunit I	COG01269	pfam01496
NODE_2_length_222032_cov_27.1216_227	gi|518652992|ref|YP_008142512.1|	48.9	188	95	1	1	188	1	187	3.18e-52	167	arCOG04349	S	-	Uncharacterized membrane protein, DUF981 family	COG03374	pfam06168
NODE_2_length_222032_cov_27.1216_229	gi|325958943|ref|YP_004290409.1|	33.6	107	61	4	42	140	28	132	2.48e-07	53.1	arCOG01783	Q	-	SAM-dependent methyltransferase	COG00500	pfam08241	cd02440	TIGR01934
NODE_2_length_222032_cov_27.1216_230	gi|116754254|ref|YP_843372.1|	36.3	284	156	5	31	313	28	287	2.04e-49	170	arCOG03199	M	AglH/Rfe	UDP-N-acetylmuramyl pentapeptide phosphotransferase/UDP-N-acetylglucosamine-1-phosphate transferase	COG00472	pfam00953	cd06856	TIGR00445
NODE_2_length_222032_cov_27.1216_232	gi|312136934|ref|YP_004004271.1|	33.2	581	312	20	69	581	71	643	2.95e-70	241	arCOG01695	J	-	Predicted component of the ribosome quality control (RQC) complex, YloA/Tae2 family, contains fibronectin-binding (FbpA) and DUF814 domains	COG01293	pfam05833,pfam05670
NODE_2_length_222032_cov_27.1216_233	gi|511059003|ref|YP_008070888.1|	41.1	56	32	1	1	55	1	56	6.45e-07	44.3	arCOG01885	J	RPS17A	Ribosomal protein S17E	COG01383	pfam00833
NODE_2_length_222032_cov_27.1216_235	gi|41615102|ref|NP_963600.1|	46.2	78	42	0	12	89	5	82	2.16e-20	79.7	arCOG02155	R	-	Protein implicated in RNA metabolism, contains PRC-barrel domain	COG01873	pfam05239
NODE_2_length_222032_cov_27.1216_236	gi|325958943|ref|YP_004290409.1|	28.7	122	76	4	22	134	16	135	3.79e-06	48.1	arCOG01783	Q	-	SAM-dependent methyltransferase	COG00500	pfam08241	cd02440	TIGR01934
NODE_2_length_222032_cov_27.1216_237	gi|161528166|ref|YP_001581992.1|	47.7	476	245	3	4	477	7	480	2.74e-158	459	arCOG00402	J	ProS	Prolyl-tRNA synthetase	COG00442	pfam00587,pfam03129,pfam09180	cd00778,cd00862	TIGR00408
NODE_2_length_222032_cov_27.1216_238	gi|429216684|ref|YP_007174674.1|	38.9	952	521	22	8	907	13	955	2.15e-203	608	arCOG00809	J	LeuS	Leucyl-tRNA synthetase	COG00495	pfam00133,pfam08264	cd00812,cd00812,cd07959	TIGR00395
NODE_2_length_222032_cov_27.1216_240	gi|312137394|ref|YP_004004731.1|	46.6	223	110	4	2	219	79	297	1.04e-48	166	arCOG00033	J	Trm5	Wybutosine (yW) biosynthesis enzyme, Trm5 methyltransferase	COG02520	pfam02475
NODE_2_length_222032_cov_27.1216_243	gi|256811337|ref|YP_003128706.1|	47.6	311	160	3	4	312	5	314	1.45e-95	287	arCOG00469	L	HolB	ATPase involved in DNA replication HolB, small subunit	COG00470	pfam13177,pfam08542	cd00009	TIGR02397
NODE_2_length_222032_cov_27.1216_244	gi|332158440|ref|YP_004423719.1|	34.7	239	136	3	11	232	4	239	3.75e-38	135	arCOG01171	T	RAD55	RecA-superfamily ATPase implicated in signal transduction	COG00467	pfam06745	cd01124	TIGR03877
NODE_2_length_222032_cov_27.1216_246	gi|227828736|ref|YP_002830516.1|	32.1	224	88	11	266	486	70	232	3.34e-17	84.7	arCOG03842	R	-	TlpA/TrxA-like family protein	COG00526	pfam06053
NODE_3_length_171308_cov_27.2266_2	gi|16081298|ref|NP_393614.1|	52.3	199	92	2	1	198	6	202	6.67e-77	231	arCOG00264	C	YedY	Periplasmic DMSO/TMAO reductase YedYZ, molybdopterin-dependent catalytic subunit	COG02041	pfam00174	cd02109
NODE_3_length_171308_cov_27.2266_3	gi|48477585|ref|YP_023291.1|	48.3	265	133	3	32	294	36	298	1.44e-71	225	arCOG01568	M	MscS	Small-conductance mechanosensitive channel	COG00668	pfam00924
NODE_3_length_171308_cov_27.2266_7	gi|16082465|ref|NP_394955.1|	35.0	140	84	5	91	228	64	198	7.91e-19	84.0	arCOG03700	C	SoxE	Sulfocyanin		pfam06525	cd04230	TIGR03094
NODE_3_length_171308_cov_27.2266_8	gi|384434961|ref|YP_005644319.1|	33.9	183	98	6	42	221	92	254	8.50e-23	95.1	arCOG03700	C	SoxE	Sulfocyanin		pfam06525	cd04230	TIGR03094
NODE_3_length_171308_cov_27.2266_11	gi|518651487|ref|YP_008141007.1|	50.0	550	268	5	41	590	53	595	7.27e-195	561	arCOG05865	C	PepCK	Phosphoenolpyruvate carboxykinase, GTP-dependent	COG01274	pfam00821	cd00819
NODE_3_length_171308_cov_27.2266_12	gi|261403255|ref|YP_003247479.1|	30.1	332	195	10	108	423	17	327	1.14e-31	127	arCOG04163	R	-	Predicted ATPase (AAA+ superfamily)	COG01223	pfam00004	cd00009	TIGR01241
NODE_3_length_171308_cov_27.2266_13	gi|159042282|ref|YP_001541534.1|	38.4	320	184	6	7	318	10	324	1.09e-69	222
NODE_3_length_171308_cov_27.2266_15	gi|15897878|ref|NP_342483.1|	53.6	323	145	2	8	326	3	324	3.56e-117	343	arCOG00175	G	MalK	ABC-type sugar transport system, ATPase component	COG03839	pfam00005	cd03299	TIGR03265
NODE_3_length_171308_cov_27.2266_16	gi|15897877|ref|NP_342482.1|	55.5	263	115	2	12	273	6	267	4.21e-88	265	arCOG00159	G	UgpE	ABC-type sugar transport system, permease component	COG00395	pfam00528	cd06261
NODE_3_length_171308_cov_27.2266_17	gi|384434431|ref|YP_005643789.1|	53.9	269	117	5	13	279	7	270	4.05e-85	258	arCOG00157	G	UgpA	ABC-type sugar transport system, permease component	COG01175		cd06261	TIGR03262
NODE_3_length_171308_cov_27.2266_18	gi|229579002|ref|YP_002837400.1|	43.0	412	167	9	136	486	71	475	4.94e-90	285	arCOG00153	G	UgpB	ABC-type trehalose transport system, periplasmic component	COG01653	pfam13416	cd14748
NODE_3_length_171308_cov_27.2266_19	gi|70606930|ref|YP_255800.1|	48.8	590	289	8	1	588	1	579	1.39e-207	595	arCOG03663	G	-	Alpha-glucosidase, family 31 of glycosyl hydrolase	COG01501	pfam13802,pfam01055	cd14752,cd06604
NODE_3_length_171308_cov_27.2266_20	gi|15921380|ref|NP_377049.1|	43.2	579	303	10	11	581	3	563	2.33e-155	459	arCOG03286	G	SGA1	Glycosyl hydrolase family 15	COG03387	pfam00723		TIGR01577
NODE_3_length_171308_cov_27.2266_21	gi|390938947|ref|YP_006402685.1|	42.7	337	183	4	4	337	2	331	6.43e-87	267	arCOG01455	R	AdhP	Zn-dependent alcohol dehydrogenase	COG01064	pfam08240,pfam00107	cd08259	TIGR02824
NODE_3_length_171308_cov_27.2266_24	gi|296108929|ref|YP_003615878.1|	47.5	535	265	6	4	529	2	529	1.75e-173	503	arCOG00063	F	PyrG	CTP synthase (UTP-ammonia lyase)	COG00504	pfam06418,pfam00117	cd03113,cd01746	TIGR00337
NODE_3_length_171308_cov_27.2266_25	gi|518651493|ref|YP_008141013.1|	51.5	198	96	0	14	211	8	205	1.27e-58	186	arCOG06968	S	-	Uncharacterized membrane protein
NODE_3_length_171308_cov_27.2266_26	gi|256811091|ref|YP_003128460.1|	32.6	178	106	7	104	270	9	183	3.12e-11	63.5	arCOG01880	I	SEC59	Dolichol kinase	COG00170
NODE_3_length_171308_cov_27.2266_27	gi|238619282|ref|YP_002914107.1|	46.8	787	413	4	10	796	11	791	1.02e-215	630	arCOG01578	P	MgtA	Cation transport ATPase	COG00474	pfam00690,pfam00122,pfam00702,pfam00689		TIGR01647
NODE_3_length_171308_cov_27.2266_30	gi|337285268|ref|YP_004624742.1|	56.3	320	138	2	26	345	28	345	3.70e-123	362	arCOG02201	D	FtsZ	Cell division GTPase	COG00206	pfam00091,pfam12327	cd02201	TIGR00065
NODE_3_length_171308_cov_27.2266_31	gi|20094667|ref|NP_614514.1|	34.4	186	116	4	2	186	3	183	9.76e-35	125	arCOG00980	O	SlpA	FKBP-type peptidyl-prolyl cis-trans isomerase 2	COG01047	pfam00254
NODE_3_length_171308_cov_27.2266_32	gi|147919394|ref|YP_686867.1|	52.3	88	42	0	2	89	3	90	7.48e-26	94.0	arCOG01753	K	Ssh10b	Archaeal DNA-binding protein	COG01581	pfam01918		TIGR00285
NODE_3_length_171308_cov_27.2266_34	gi|333911242|ref|YP_004484975.1|	41.0	405	219	6	4	391	8	409	1.35e-94	291	arCOG01563	J	GCD11	Translation initiation factor 2, gamma subunit eIF-2 gamma, GTPase	COG05257	pfam00009,pfam09173	cd01888,cd03688	TIGR03680
NODE_3_length_171308_cov_27.2266_35	gi|432328193|ref|YP_007246337.1|	44.1	118	63	1	4	118	5	122	7.39e-27	99.0	arCOG01946	J	RPS6A	Ribosomal protein S6E/S10	COG02125	pfam01092
NODE_3_length_171308_cov_27.2266_36	gi|148643418|ref|YP_001273931.1|	33.0	230	144	7	8	232	92	316	8.37e-25	102	arCOG04112	J	DPH2	Diphthamide synthase subunit DPH2	COG01736	pfam01866		TIGR00322
NODE_3_length_171308_cov_27.2266_37	gi|386001794|ref|YP_005920093.1|	46.2	299	160	1	1	298	1	299	2.48e-92	278	arCOG01369	M	WcaG	Nucleoside-diphosphate-sugar epimerase	COG00451	pfam01370	cd05234	TIGR01179
NODE_3_length_171308_cov_27.2266_38	gi|146304954|ref|YP_001192270.1|	30.1	296	180	8	13	297	8	287	7.55e-25	103	arCOG01564	J	SelB	Selenocysteine-specific translation elongation factor  or SelB-II domain	COG03276		cd03696	TIGR00475
NODE_3_length_171308_cov_27.2266_39	gi|518652200|ref|YP_008141720.1|	37.6	242	148	2	7	248	10	248	1.59e-48	162	arCOG01792	Q	-	SAM-dependent methyltransferase	COG00500	pfam08241	cd02440	TIGR01934
NODE_3_length_171308_cov_27.2266_40	gi|307595621|ref|YP_003901938.1|	47.4	272	142	1	5	276	6	276	5.48e-92	275	arCOG01650	I	PldB	Lysophospholipase, alpha-beta hydrolase superfamily	COG02267	pfam12697		TIGR03695
NODE_3_length_171308_cov_27.2266_44	gi|15922125|ref|NP_377794.1|	31.8	192	103	6	4	192	1	167	1.76e-19	83.6
NODE_3_length_171308_cov_27.2266_45	gi|408406113|ref|YP_006864097.1|	69.6	92	27	1	1	91	1	92	1.00e-41	134	arCOG07441	O	SurA	Parvulin-like peptidyl-prolyl isomerase	COG00760	pfam00639		TIGR02933
NODE_3_length_171308_cov_27.2266_47	gi|518652668|ref|YP_008142188.1|	55.5	299	131	2	3	301	8	304	1.85e-117	342	arCOG02935	R	-	Pirin-related protein	COG01741	pfam02678,pfam05726
NODE_3_length_171308_cov_27.2266_48	gi|332797328|ref|YP_004458828.1|	60.2	98	36	1	1	98	1	95	1.73e-39	129	arCOG05403	H	HmoA	Heme-degrading monooxygenase HmoA and related ABM domain proteins	COG02329	pfam03992
NODE_3_length_171308_cov_27.2266_49	gi|15922480|ref|NP_378149.1|	39.3	191	103	4	22	202	52	239	2.83e-41	142	arCOG03031	R	YwfI	Chlorite dismutase	COG03253	pfam06778
NODE_3_length_171308_cov_27.2266_50	gi|15922479|ref|NP_378148.1|	40.8	152	90	0	15	166	12	163	8.79e-33	117	arCOG01073	L	-	NUDIX family hydrolase	COG00494	pfam00293	cd03424	TIGR00052
NODE_3_length_171308_cov_27.2266_52	gi|333988082|ref|YP_004520689.1|	39.1	92	53	1	6	97	4	92	4.85e-14	64.3	arCOG00002	K	-	Transcriptional regulator, PadR family	COG01695	pfam03551		TIGR03433
NODE_3_length_171308_cov_27.2266_53	gi|261403417|ref|YP_003247641.1|	56.1	337	145	2	10	344	3	338	3.95e-121	356	arCOG02201	D	FtsZ	Cell division GTPase	COG00206	pfam00091,pfam12327	cd02201	TIGR00065
NODE_3_length_171308_cov_27.2266_54	gi|70607107|ref|YP_255977.1|	40.6	416	237	5	10	421	17	426	2.52e-94	293	arCOG01924	E	AnsB	L-asparaginase/archaeal Glu-tRNAGln amidotransferase subunit D	COG00252	pfam00710	cd08962	TIGR02153
NODE_3_length_171308_cov_27.2266_55	gi|385773232|ref|YP_005645798.1|	39.4	548	309	14	3	532	11	553	8.54e-124	381	arCOG01719	J	GatE	Archaeal Glu-tRNAGln amidotransferase subunit E (contains GAD domain)	COG02511	pfam02934,pfam02637		TIGR00134
NODE_3_length_171308_cov_27.2266_56	gi|304314251|ref|YP_003849398.1|	33.5	182	108	5	23	191	24	205	6.45e-19	83.2	arCOG00910	J	-	Predicted RNA methylase	COG02263	pfam13659
NODE_3_length_171308_cov_27.2266_58	gi|307353283|ref|YP_003894334.1|	35.1	245	158	1	35	278	59	303	1.42e-49	168	arCOG01569	M	MscS	Small-conductance mechanosensitive channel	COG00668	pfam00924
NODE_3_length_171308_cov_27.2266_60	gi|478483255|ref|YP_007713905.1|	47.8	581	286	8	50	623	7	577	2.36e-180	526	arCOG00401	J	ThrS	Threonyl-tRNA synthetase	COG00441	pfam00587,pfam03129	cd00771,cd00860	TIGR00418
NODE_3_length_171308_cov_27.2266_61	gi|48478201|ref|YP_023907.1|	35.9	170	106	2	11	180	2	168	6.87e-22	89.4
NODE_3_length_171308_cov_27.2266_65	gi|284161453|ref|YP_003400076.1|	32.6	129	78	4	4	132	3	122	1.06e-11	60.5	arCOG04425	T	Wzb	Protein-tyrosine-phosphatase	COG00394	pfam01451	cd00115	TIGR02689
NODE_3_length_171308_cov_27.2266_66	gi|240103941|ref|YP_002960250.1|	28.4	116	80	2	9	122	3	117	2.27e-11	58.9	arCOG02603	R	-	Roadblock/LC7 domain	COG02018
NODE_3_length_171308_cov_27.2266_67	gi|327401507|ref|YP_004342346.1|	41.2	396	209	5	20	413	4	377	5.65e-93	287	arCOG00362	U	Srp102	Signal recognition particle receptor subunit beta, a GTPase	COG02229	pfam06745,pfam00025	cd01124,cd00882	TIGR03877,TIGR00231
NODE_3_length_171308_cov_27.2266_68	gi|327401506|ref|YP_004342345.1|	31.6	196	123	4	26	218	19	206	3.87e-24	97.8	arCOG02452	R	-	KaiC-like protein ATPase	COG00467
NODE_3_length_171308_cov_27.2266_72	gi|568164130|ref|YP_008947579.1|	43.5	85	47	1	1	85	1	84	2.54e-16	69.7	arCOG04140	S	-	Uncharacterized protein	COG01888	pfam02680
NODE_3_length_171308_cov_27.2266_73	gi|327401214|ref|YP_004342053.1|	31.1	167	107	6	7	169	7	169	9.93e-06	46.6	arCOG01091	P	CCC1	Predicted Fe2+/Mn2+ transporter, VIT1/CCC1 family	COG01814	pfam01988	cd02437	TIGR00267
NODE_3_length_171308_cov_27.2266_74	gi|41615152|ref|NP_963650.1|	33.1	239	158	2	20	257	10	247	2.21e-43	150	arCOG01204	V	-	Minimal nucleotidyltransferase	COG01708	pfam01909	cd05403
NODE_3_length_171308_cov_27.2266_75	gi|20093437|ref|NP_619512.1|	32.4	102	54	2	405	505	165	252	5.55e-08	57.0	arCOG01895	G	IolE	Sugar phosphate isomerase/epimerase	COG01082	pfam01261	cd00019
NODE_3_length_171308_cov_27.2266_78	gi|161528490|ref|YP_001582316.1|	59.6	136	54	1	19	154	1	135	1.77e-54	170	arCOG04227	R	-	Predicted CoA-binding protein	COG01832	pfam13380		TIGR02717
NODE_3_length_171308_cov_27.2266_80	gi|429217529|ref|YP_007175519.1|	42.4	604	312	11	1	571	2	602	8.78e-152	451	arCOG00187	J	Rli1	Translation initiation factor RLI1, contains Fe-S and AAA+ ATPase domains	COG01245	pfam00005,pfam00005	cd03237,cd03237	TIGR03269
NODE_3_length_171308_cov_27.2266_85	gi|312137184|ref|YP_004004521.1|	35.2	236	151	2	12	246	9	243	1.36e-44	152	arCOG00978	J	GCD14	tRNA(1-methyladenosine) methyltransferase	COG02519	pfam08704	cd02440	TIGR03534
NODE_3_length_171308_cov_27.2266_86	gi|389860847|ref|YP_006363087.1|	47.0	198	90	4	15	209	14	199	8.42e-45	150	arCOG04254	J	RpsG	Ribosomal protein S7	COG00049	pfam00177	cd14867	TIGR01028
NODE_3_length_171308_cov_27.2266_87	gi|325969570|ref|YP_004245762.1|	51.1	139	68	0	7	145	12	150	6.50e-45	146	arCOG04255	J	RpsL	Ribosomal protein S12	COG00048	pfam00164	cd03367	TIGR00982
NODE_3_length_171308_cov_27.2266_88	gi|340344222|ref|ZP_08667354.1|	38.7	142	74	5	2	133	4	142	2.46e-22	88.6	arCOG01760	K	NusA	Transcription elongation factor	COG00195		cd02134,cd02134	TIGR01952
NODE_3_length_171308_cov_27.2266_90	gi|227828175|ref|YP_002829955.1|	43.8	363	197	3	1	359	29	388	8.10e-90	278	arCOG04256	K	RpoC/Rpo11	DNA-directed RNA polymerase subunit A''	COG00086	pfam04998	cd06528	TIGR02389
NODE_3_length_171308_cov_27.2266_91	gi|15679064|ref|NP_276181.1|	45.6	854	439	7	8	838	4	854	7.37e-272	778	arCOG04257	K	RpoC/Rpo3	DNA-directed RNA polymerase subunit A'	COG00086	pfam04997,pfam00623,pfam04983,pfam05000,pfam04998	cd02582	TIGR02390
NODE_3_length_171308_cov_27.2266_92	gi|312136876|ref|YP_004004213.1|	50.7	598	293	1	4	599	6	603	6.28e-220	626	arCOG01762	K	RpoB/Rpo2	DNA-directed RNA polymerase subunit B	COG00085	pfam04563,pfam04565,pfam04566,pfam04567,pfam00562,pfam04560	cd00653	TIGR03670
NODE_3_length_171308_cov_27.2266_93	gi|333911406|ref|YP_004485139.1|	40.9	489	268	9	18	491	15	497	8.81e-109	334	arCOG01762	K	RpoB/Rpo2	DNA-directed RNA polymerase subunit B	COG00085	pfam04563,pfam04565,pfam04566,pfam04567,pfam00562,pfam04560	cd00653	TIGR03670
NODE_3_length_171308_cov_27.2266_94	gi|242398378|ref|YP_002993802.1|	54.7	75	34	0	3	77	7	81	2.90e-24	89.0	arCOG04258	K	RPB5	DNA-directed RNA polymerase, subunit H, RpoH/RPB5	COG02012	pfam01191
NODE_3_length_171308_cov_27.2266_96	gi|288932565|ref|YP_003436625.1|	42.3	220	113	4	1	215	1	211	8.27e-50	163	arCOG00459	L	Nth	EndoIII-related endonuclease	COG00177	pfam00730,pfam10576	cd00056	TIGR01083
NODE_3_length_171308_cov_27.2266_97	gi|294496388|ref|YP_003542881.1|	39.8	88	52	1	13	100	3	89	4.98e-15	71.2	arCOG04112	J	DPH2	Diphthamide synthase subunit DPH2	COG01736	pfam01866		TIGR00322
NODE_3_length_171308_cov_27.2266_98	gi|490715245|ref|WP_004577895.1|	45.9	207	103	3	2	207	3	201	1.07e-51	168	arCOG04121	L	RnhB	Ribonuclease HII	COG00164	pfam01351	cd07180	TIGR00729
NODE_3_length_171308_cov_27.2266_99	gi|15899061|ref|NP_343666.1|	46.5	127	67	1	4	129	5	131	5.25e-40	132	arCOG01137	I	FadM	Acyl-CoA thioesterase FadM	COG00824	pfam13279	cd00586	TIGR00051
NODE_3_length_171308_cov_27.2266_100	gi|284161190|ref|YP_003399813.1|	44.8	326	173	6	1	324	1	321	3.88e-88	270	arCOG01886	J	TyrS	Tyrosyl-tRNA synthetase	COG00162	pfam00579	cd00805	TIGR00234
NODE_3_length_171308_cov_27.2266_101	gi|332797960|ref|YP_004459460.1|	29.3	399	237	16	1	382	1	371	2.12e-29	119	arCOG00397	L	SbcD	DNA repair exonuclease, SbcD	COG00420	pfam00149	cd00840
NODE_3_length_171308_cov_27.2266_102	gi|161528721|ref|YP_001582547.1|	23.1	852	548	20	1	795	1	802	9.00e-26	116	arCOG00368	L	SbcC	ATPase involved in DNA repair, SbcC	COG00419	pfam13476,pfam13514	cd03240,cd00176,cd03240	TIGR00611,TIGR02168
NODE_3_length_171308_cov_27.2266_106	gi|15920342|ref|NP_376011.1|	65.4	104	36	0	12	115	1	104	3.30e-51	159	arCOG04548	C	-	Ferredoxin	COG01146	pfam13237		TIGR02512
NODE_3_length_171308_cov_27.2266_107	gi|325959860|ref|YP_004291326.1|	53.4	118	51	2	1	116	1	116	6.14e-38	126	arCOG06027	S	-	Uncharacterized protein, DUF488 family	COG03189	pfam04343
NODE_3_length_171308_cov_27.2266_110	gi|218884447|ref|YP_002428829.1|	50.6	174	84	2	1	173	1	173	2.67e-53	169	arCOG04048	F	Dcd	Deoxycytidine deaminase	COG00717	pfam00692	cd07557	TIGR02274
NODE_3_length_171308_cov_27.2266_111	gi|119872059|ref|YP_930066.1|	46.0	215	114	1	3	215	5	219	7.86e-67	207	arCOG00497	R	-	Zn-dependent hydrolase of the beta-lactamase fold	COG02220	pfam13483
NODE_3_length_171308_cov_27.2266_112	gi|568163462|ref|YP_008946813.1|	47.8	113	58	1	14	125	14	126	8.52e-26	96.3	arCOG04154	J	RPS8A	Ribosomal protein S8E	COG02007	pfam01201	cd11382	TIGR00307
NODE_3_length_171308_cov_27.2266_113	gi|518652763|ref|YP_008142283.1|	31.1	644	367	12	181	755	267	902	2.21e-77	270	arCOG02175	R	-	Predicted transporter of the RND superfamily	COG02409	pfam03176,pfam03176		TIGR00833,TIGR00833
NODE_3_length_171308_cov_27.2266_114	gi|150399646|ref|YP_001323413.1|	25.5	145	95	4	66	202	70	209	2.14e-09	59.3	arCOG00050	E	SpeE	Spermidine synthase	COG00421	pfam01564	cd02440	TIGR00417
NODE_3_length_171308_cov_27.2266_115	gi|490715581|ref|WP_004578229.1|	50.1	483	231	4	10	489	5	480	6.06e-163	472	arCOG04246	J	RtcB	RNA 3'-P ligase, RtcB family protein	COG01690	pfam01139		TIGR03073
NODE_3_length_171308_cov_27.2266_116	gi|289192433|ref|YP_003458374.1|	35.8	134	83	1	10	140	6	139	5.40e-22	87.4	arCOG04055	R	-	SHS2 domain protein implicated in nucleic acid metabolism	COG01371	pfam01951
NODE_3_length_171308_cov_27.2266_117	gi|557694586|ref|YP_008797640.1|	37.5	376	223	6	1	365	1	375	3.30e-72	232	arCOG00038	J	ThiI	tRNA S(4)U 4-thiouridine synthase	COG00301	pfam02926,pfam02568,pfam00581	cd11716,cd01712,cd00158	TIGR00342,TIGR04271
NODE_3_length_171308_cov_27.2266_118	gi|336476758|ref|YP_004615899.1|	33.3	276	172	7	7	273	12	284	4.31e-37	135	arCOG00464	L	AlkA	3-methyladenine DNA glycosylase/8-oxoguanine DNA glycosylase	COG00122	pfam07934,pfam00730	cd00056	TIGR00588
NODE_3_length_171308_cov_27.2266_120	gi|305662821|ref|YP_003859109.1|	56.3	71	31	0	3	73	24	94	1.56e-21	84.3	arCOG02724	L	Ada	Methylated DNA-protein cysteine methyltransferase	COG00350	pfam01035	cd06445	TIGR00589
NODE_3_length_171308_cov_27.2266_121	gi|41615245|ref|NP_963743.1|	39.0	218	118	8	5	213	6	217	3.07e-37	133	arCOG01180	T	RIO1	Serine/threonine protein kinase involved in cell cycle control	COG01718	pfam01163	cd05145	TIGR03724
NODE_3_length_171308_cov_27.2266_122	gi|57641199|ref|YP_183677.1|	57.1	634	245	5	4	634	20	629	4.38e-231	657	arCOG02160	O	LonB	Predicted ATP-dependent protease	COG01067	pfam01078,pfam13654,pfam05362		TIGR00764
NODE_3_length_171308_cov_27.2266_123	gi|490715272|ref|WP_004577922.1|	41.3	92	51	2	1	92	1	89	1.07e-16	71.2	arCOG02155	R	-	Protein implicated in RNA metabolism, contains PRC-barrel domain	COG01873	pfam05239
NODE_3_length_171308_cov_27.2266_124	gi|289193036|ref|YP_003458977.1|	39.1	701	385	17	1	673	1	687	8.75e-142	432	arCOG01338	C	-	Acyl-CoA synthetase, ATP-grasp containing subunit	COG01042	pfam13549
NODE_3_length_171308_cov_27.2266_125	gi|154150190|ref|YP_001403808.1|	35.8	109	68	1	32	138	40	148	1.49e-17	76.3	arCOG05252	F	-	Predicted secreted endonuclease distantly related to archaeal Holliday junction resolvase	COG04741	pfam10107
NODE_3_length_171308_cov_27.2266_127	gi|389861637|ref|YP_006363877.1|	61.7	162	60	2	1	162	3	162	3.06e-69	209	arCOG04298	F	-	Adenosine/AMP kinase	COG01839	pfam04008
NODE_3_length_171308_cov_27.2266_135	gi|490715613|ref|WP_004578261.1|	34.7	268	150	4	8	256	4	265	1.32e-45	164	arCOG04249	J	CCA1	tRNA nucleotidyltransferase (CCA-adding enzyme)	COG01746	pfam01909,pfam09249	cd05400	TIGR03671
NODE_3_length_171308_cov_27.2266_136	gi|14521025|ref|NP_126500.1|	37.9	925	524	19	8	899	5	912	5.22e-186	561	arCOG00557	R	Lhr	Lhr-like helicase	COG01201	pfam00270,pfam00271,pfam08494	cd00046,cd00079	TIGR04121
NODE_3_length_171308_cov_27.2266_137	gi|70607536|ref|YP_256406.1|	44.7	208	106	5	16	222	16	215	3.94e-49	162	arCOG00504	R	-	Metal-dependent hydrolase of the beta-lactamase superfamily II	COG00491	pfam00753		TIGR03413
NODE_3_length_171308_cov_27.2266_140	gi|408405679|ref|YP_006863662.1|	48.8	467	228	4	8	463	3	469	5.23e-147	430	arCOG00612	F	GuaB	IMP dehydrogenase/GMP reductase	COG00516	pfam00478	cd00381	TIGR01302
NODE_3_length_171308_cov_27.2266_143	gi|315230393|ref|YP_004070829.1|	40.8	103	60	1	36	137	15	117	1.38e-19	80.9	arCOG02105	V	-	Minimal nucleotidyltransferase	COG01708	pfam01909	cd05403
NODE_3_length_171308_cov_27.2266_144	gi|518651754|ref|YP_008141274.1|	43.7	197	106	4	2	196	3	196	6.16e-46	152	arCOG01793	Q	-	SAM-dependent methyltransferase	COG00500
NODE_3_length_171308_cov_27.2266_145	gi|305663923|ref|YP_003860211.1|	44.8	415	206	7	1	404	1	403	1.31e-110	332	arCOG01678	E	MetK	Archaeal S-adenosylmethionine synthetase	COG01812	pfam01941
NODE_3_length_171308_cov_27.2266_146	gi|14520794|ref|NP_126269.1|	42.2	403	182	3	4	355	12	414	4.18e-100	304	arCOG01742	J	eRF1	Peptide chain release factor eRF1	COG01503	pfam03463,pfam03464,pfam03465		TIGR03676
NODE_3_length_171308_cov_27.2266_148	gi|212224568|ref|YP_002307804.1|	42.7	164	90	2	13	176	11	170	1.03e-41	140	arCOG01701	J	SEN2	tRNA splicing endonuclease	COG01676	pfam02778,pfam01974		TIGR00324
NODE_3_length_171308_cov_27.2266_149	gi|288931264|ref|YP_003435324.1|	30.4	247	156	6	5	236	15	260	1.36e-28	111	arCOG04107	J	SUI2	Translation initiation factor 2, alpha subunit (eIF-2alpha)	COG01093	pfam00575,pfam07541	cd04452	TIGR00717
NODE_3_length_171308_cov_27.2266_150	gi|223478731|ref|YP_002583222.1|	50.0	50	25	0	3	52	4	53	1.16e-12	58.2	arCOG00906	J	Nop10	rRNA maturation protein Nop10, contains Zn-ribbon domain	COG02260	pfam04135
NODE_3_length_171308_cov_27.2266_151	gi|432328238|ref|YP_007246382.1|	36.2	348	198	9	10	347	38	371	4.75e-61	204	arCOG04269	S	-	Protein, predicted to be involved in DNA repair	COG01602	pfam04894,pfam04895
NODE_3_length_171308_cov_27.2266_153	gi|566002800|ref|YP_008915640.1|	36.5	468	269	5	1	462	2	447	2.47e-88	279	arCOG04169	U	SecY	Preprotein translocase subunit SecY	COG00201	pfam10559,pfam00344		TIGR00967
NODE_3_length_171308_cov_27.2266_155	gi|256810625|ref|YP_003127994.1|	45.7	151	76	1	5	149	4	154	6.05e-40	134	arCOG04086	J	RpmD	Ribosomal protein L30	COG01841		cd01657	TIGR01309
NODE_3_length_171308_cov_27.2266_156	gi|41615177|ref|NP_963675.1|	51.2	205	98	1	31	235	10	212	4.44e-65	204	arCOG04087	J	RpsE	Ribosomal protein S5	COG00098	pfam00333,pfam03719		TIGR01020
NODE_3_length_171308_cov_27.2266_157	gi|488599667|ref|YP_007906138.1|	40.0	170	90	3	6	163	18	187	6.05e-34	120	arCOG04088	J	RplR	Ribosomal protein L18	COG00256	pfam00861,pfam14204	cd00432
NODE_3_length_171308_cov_27.2266_158	gi|18978178|ref|NP_579535.1|	50.0	140	68	1	5	142	4	143	7.08e-40	133	arCOG04089	J	RPL19A	Ribosomal protein L19E	COG02147	pfam01280	cd01418
NODE_3_length_171308_cov_27.2266_160	gi|333910777|ref|YP_004484510.1|	42.1	159	92	0	14	172	19	177	6.71e-44	145	arCOG04090	J	RplF	Ribosomal protein L6P	COG00097	pfam00347,pfam00347		TIGR03653
NODE_3_length_171308_cov_27.2266_161	gi|41615066|ref|NP_963564.1|	50.9	116	56	1	13	128	15	129	6.14e-39	129	arCOG04091	J	RpsH	Ribosomal protein S8	COG00096	pfam00410
NODE_3_length_171308_cov_27.2266_162	gi|171185712|ref|YP_001794631.1|	54.3	46	21	0	29	74	8	53	6.38e-12	57.0	arCOG00782	J	RpsN	Ribosomal protein S14	COG00199	pfam00253
NODE_3_length_171308_cov_27.2266_163	gi|490715465|ref|WP_004578114.1|	51.2	166	79	2	1	164	9	174	1.53e-51	164	arCOG04092	J	RplE	Ribosomal protein L5	COG00094	pfam00281,pfam00673
NODE_3_length_171308_cov_27.2266_164	gi|566002790|ref|YP_008915630.1|	36.0	200	124	3	1	197	1	199	4.44e-29	111	arCOG04093	J	RPS4A	Ribosomal protein S4E	COG01471	pfam08071,pfam01479,pfam00900	cd00165,cd06087
NODE_3_length_171308_cov_27.2266_165	gi|15678045|ref|NP_275159.1|	49.1	116	59	0	12	127	2	117	1.57e-27	100	arCOG04094	J	RplX	Ribosomal protein L24	COG00198		cd06089	TIGR01080
NODE_3_length_171308_cov_27.2266_166	gi|490715462|ref|WP_004578111.1|	52.2	134	64	0	10	143	1	134	7.01e-43	140	arCOG04095	J	RplN	Ribosomal protein L14	COG00093	pfam00238		TIGR03673
NODE_3_length_171308_cov_27.2266_167	gi|223478005|ref|YP_002582379.1|	56.6	99	43	0	6	104	8	106	2.30e-34	116	arCOG04096	J	RpsQ	Ribosomal protein S17	COG00186	pfam00366		TIGR03630
NODE_3_length_171308_cov_27.2266_168	gi|284162452|ref|YP_003401075.1|	50.9	53	26	0	14	66	29	81	6.07e-10	52.8	arCOG00784	J	POP4	RNase P/RNase MRP subunit p29	COG01588	pfam01868
NODE_3_length_171308_cov_27.2266_169	gi|20093851|ref|NP_613698.1|	44.8	87	48	0	1	87	9	95	2.08e-17	72.4	arCOG04072	J	RplW	Ribosomal protein L23	COG00089	pfam00276		TIGR03636
NODE_3_length_171308_cov_27.2266_170	gi|41614941|ref|NP_963439.1|	40.3	263	151	5	2	261	3	262	3.25e-49	165	arCOG04071	J	RplD	Ribosomal protein L4	COG00088	pfam00573		TIGR03672
NODE_3_length_171308_cov_27.2266_171	gi|261403779|ref|YP_003248003.1|	41.7	307	165	7	11	303	8	314	5.42e-71	225	arCOG04070	J	RplC	Ribosomal protein L3	COG00087	pfam00297		TIGR03626
NODE_3_length_171308_cov_27.2266_172	gi|383320173|ref|YP_005381014.1|	38.1	409	235	6	4	395	3	410	4.34e-76	250	arCOG01112	G	PykA2	Phosphohistidine swiveling domain of PEP-utilizing enzymes	COG03848	pfam00224,pfam02887,pfam00391	cd00288	TIGR01064,TIGR01418
NODE_3_length_171308_cov_27.2266_173	gi|490715671|ref|WP_004578318.1|	27.1	505	272	26	141	574	194	673	1.22e-11	72.0
NODE_3_length_171308_cov_27.2266_174	gi|18978102|ref|NP_579459.1|	44.3	194	100	5	2	188	3	195	2.47e-41	141	arCOG01891	F	Tmk	Thymidylate kinase	COG00125	pfam02223	cd01672	TIGR00041
NODE_3_length_171308_cov_27.2266_175	gi|327399958|ref|YP_004340797.1|	35.8	190	108	8	5	193	2	178	4.46e-20	85.9	arCOG01891	F	Tmk	Thymidylate kinase	COG00125	pfam02223	cd01672	TIGR00041
NODE_3_length_171308_cov_27.2266_176	gi|566004007|ref|YP_008916847.1|	38.1	423	228	13	52	463	87	486	2.30e-79	257	arCOG04455	L	HYS2	Archaeal DNA polymerase II, small subunit/DNA polymerase delta, subunit B	COG01311	pfam01336,pfam04042	cd04490,cd07386
NODE_3_length_171308_cov_27.2266_177	gi|407462226|ref|YP_006773543.1|	35.3	601	346	15	13	583	35	622	3.60e-95	306	arCOG00487	J	ArgS	Arginyl-tRNA synthetase	COG00018	pfam00750,pfam05746	cd00671,cd07956	TIGR00456
NODE_3_length_171308_cov_27.2266_178	gi|312137083|ref|YP_004004420.1|	58.2	98	41	0	1	98	1	98	2.64e-39	128	arCOG04223	J	SUI1	Translation initiation factor 1 (eIF-1/SUI1)	COG00023	pfam01253	cd11567	TIGR01158
NODE_3_length_171308_cov_27.2266_179	gi|126466399|ref|YP_001041508.1|	41.8	474	254	11	1	456	2	471	2.63e-122	369	arCOG00810	J	MetG	Methionyl-tRNA synthetase	COG00143	pfam09334,pfam08264	cd00814,cd07957	TIGR00398
NODE_3_length_171308_cov_27.2266_180	gi|289596866|ref|YP_003483562.1|	30.9	217	140	4	4	210	3	219	2.49e-28	108	arCOG00858	F	PyrH	Uridylate kinase	COG00528	pfam00696	cd04253	TIGR02076
NODE_3_length_171308_cov_27.2266_181	gi|298674647|ref|YP_003726397.1|	42.4	653	368	8	1	648	1	650	3.21e-166	497	arCOG01305	L	-	Topoisomerase DNA binding C4 zinc finger fused to uncharacterized N-terminal domain often associated with RecB-like endonuclease	COG01637
NODE_3_length_171308_cov_27.2266_182	gi|386001013|ref|YP_005919312.1|	59.5	422	171	0	1	422	1	422	3.71e-182	516	arCOG01561	J	TEF1	Translation elongation factor EF-1 alpha,  GTPase	COG05256	pfam00009,pfam03144,pfam03143	cd01883,cd03693,cd03705	TIGR00483
NODE_4_length_159261_cov_24.8989_2	gi|488601079|ref|YP_007907550.1|	51.2	367	164	7	3	362	4	362	4.13e-114	341	arCOG00684	X	-	Transposable element, IS605 OrfB family, contains RNAse H fold nuclease and Zn finger domains	COG00675	pfam07282
NODE_4_length_159261_cov_24.8989_3	gi|229578297|ref|YP_002836695.1|	47.5	141	70	2	7	147	9	145	3.82e-32	114	arCOG03749	S	-	Uncharacterized membrane protein	COG04243	pfam07884	cd12918
NODE_4_length_159261_cov_24.8989_4	gi|530780070|ref|YP_008431875.1|	43.6	172	96	1	7	177	10	181	4.11e-51	164	arCOG01764	K	SPT15	TATA-box binding protein (TBP), component of TFIID and TFIIIB	COG02101	pfam00352,pfam00352	cd04518
NODE_4_length_159261_cov_24.8989_5	gi|312137335|ref|YP_004004672.1|	36.8	1044	585	23	4	1002	9	1022	4.31e-211	634	arCOG00807	J	IleS	Isoleucyl-tRNA synthetase	COG00060	pfam00133,pfam08264	cd00818,cd00818,cd07961	TIGR00392
NODE_4_length_159261_cov_24.8989_7	gi|147920593|ref|YP_685610.1|	40.1	865	500	10	1	853	1	859	3.44e-217	639	arCOG01255	J	AlaS	Alanyl-tRNA synthetase	COG00013	pfam01411,pfam07973	cd00673,cd07762	TIGR03683
NODE_4_length_159261_cov_24.8989_8	gi|41615205|ref|NP_963703.1|	42.2	1260	585	21	6	1142	3	1242	0.0	937	arCOG04447	L	-	Archaeal DNA polymerase II, large subunit	COG01933	pfam03833,pfam09845		TIGR00354
NODE_4_length_159261_cov_24.8989_9	gi|296109088|ref|YP_003616037.1|	30.0	313	207	6	5	311	8	314	3.48e-25	107	arCOG00601	R	-	Protein containing two CBS domains (some fused to C-terminal double-stranded RNA-binding domain of RaiA family)	COG00517	pfam00571,pfam00571,pfam00571,pfam00571	cd04633,cd04633	TIGR01302,TIGR01302
NODE_4_length_159261_cov_24.8989_11	gi|289596521|ref|YP_003483217.1|	55.5	431	188	2	1	428	1	430	2.46e-176	501	arCOG00407	J	AsnS	Aspartyl/asparaginyl-tRNA synthetase	COG00017	pfam01336,pfam00152	cd04319,cd00776	TIGR00457
NODE_4_length_159261_cov_24.8989_13	gi|15922733|ref|NP_378402.1|	30.4	415	246	11	59	461	76	459	3.70e-51	182	arCOG02556	M	-	WD40/PQQ-like beta propeller repeat containing protein	COG01520	pfam13360	cd10276	TIGR03300
NODE_4_length_159261_cov_24.8989_16	gi|15922418|ref|NP_378087.1|	40.0	75	40	2	64	138	64	133	4.96e-07	49.3	arCOG00826	K	WecD	Acetyltransferase (GNAT) family	COG00454	pfam00583	cd04301	TIGR01575
NODE_4_length_159261_cov_24.8989_17	gi|332797156|ref|YP_004458656.1|	30.7	140	95	1	5	144	3	140	2.75e-17	75.5	arCOG02053	T	UspA	Nucleotide-binding protein,  UspA family	COG00589	pfam00582	cd00293
NODE_4_length_159261_cov_24.8989_19	gi|384433077|ref|YP_005642435.1|	25.8	407	271	7	3	391	5	398	2.32e-20	95.1	arCOG00131	G	-	MFS family permease	COG00477	pfam07690	cd06174
NODE_4_length_159261_cov_24.8989_21	gi|557695091|ref|YP_008798145.1|	31.1	515	313	12	10	496	12	512	9.76e-49	177	arCOG00174	P	-	ABC-type anion transport system, duplicated permease component	COG04986	pfam00528,pfam00528	cd06261,cd06261	TIGR01183,TIGR01183
NODE_4_length_159261_cov_24.8989_22	gi|170290356|ref|YP_001737172.1|	52.2	247	113	4	4	248	2	245	5.81e-74	227	arCOG00193	P	TauB	ABC-type nitrate/sulfonate/bicarbonate transport system, ATPase component	COG01116	pfam00005	cd03293	TIGR01184
NODE_4_length_159261_cov_24.8989_24	gi|154150716|ref|YP_001404334.1|	55.2	183	81	1	34	216	8	189	9.82e-60	194	arCOG01915	O	HflC	Membrane protease subunit, stomatin/prohibitin homolog	COG00330	pfam01145	cd08826	TIGR01933
NODE_4_length_159261_cov_24.8989_25	gi|529077246|ref|YP_008376249.1|	32.3	229	137	5	4	220	2	224	3.01e-30	114	arCOG01171	T	RAD55	RecA-superfamily ATPase implicated in signal transduction	COG00467	pfam06745	cd01124	TIGR03877
NODE_4_length_159261_cov_24.8989_30	gi|15922165|ref|NP_377834.1|	49.3	361	182	1	7	366	23	383	1.38e-108	327	arCOG03660	G	-	MFS family permease	COG00477	pfam07690	cd06174
NODE_4_length_159261_cov_24.8989_31	gi|15921819|ref|NP_377488.1|	48.4	351	178	3	1	349	1	350	8.30e-102	306	arCOG01952	J	SUA5	tRNA A37 threonylcarbamoyladenosine synthetase subunit TsaC/SUA5/YrdC	COG00009	pfam01300		TIGR00057
NODE_4_length_159261_cov_24.8989_32	gi|16081259|ref|NP_393566.1|	26.4	220	157	3	39	253	53	272	9.93e-14	71.6	arCOG03689	O	NosY	ABC-type transport system involved in multi-copper enzyme maturation, permease component	COG01277
NODE_4_length_159261_cov_24.8989_33	gi|518652670|ref|YP_008142190.1|	48.6	222	113	1	1	221	1	222	1.98e-68	215	arCOG00194	V	CcmA	ABC-type multidrug transport system, ATPase component	COG01131	pfam00005	cd03230	TIGR01188
NODE_4_length_159261_cov_24.8989_34	gi|16082544|ref|NP_394112.1|	50.7	280	133	2	19	296	16	292	8.15e-94	282	arCOG00194	V	CcmA	ABC-type multidrug transport system, ATPase component	COG01131	pfam00005	cd03230	TIGR01188
NODE_4_length_159261_cov_24.8989_35	gi|16081729|ref|NP_394113.1|	49.8	245	123	0	2	246	3	247	4.38e-79	240	arCOG01469	V	-	ABC-type multidrug transport system, permease component	COG00842
NODE_4_length_159261_cov_24.8989_36	gi|48477205|ref|YP_022911.1|	63.3	166	60	1	23	188	6	170	6.94e-60	186	arCOG06267	S	-	Uncharacterized protein
NODE_4_length_159261_cov_24.8989_37	gi|48477206|ref|YP_022912.1|	30.9	175	110	3	9	180	3	169	2.97e-17	77.4	arCOG06267	S	-	Uncharacterized protein
NODE_4_length_159261_cov_24.8989_40	gi|389851848|ref|YP_006354082.1|	39.5	162	87	4	33	186	12	170	3.53e-26	100	arCOG04076	S	-	Uncharacterized protein, DUF359 family	COG01909	pfam04019
NODE_4_length_159261_cov_24.8989_41	gi|146303556|ref|YP_001190872.1|	40.8	211	113	6	1	208	1	202	1.80e-40	139	arCOG01991	R	phoE	Broad specificity phosphatase PhoE or related phosphatase	COG00406	pfam00300	cd07067	TIGR03162
NODE_4_length_159261_cov_24.8989_43	gi|518651541|ref|YP_008141061.1|	37.1	372	224	3	51	416	36	403	2.70e-77	247	arCOG01389	M	-	Glycosyl transferase family 2	COG01215	pfam13641	cd06423	TIGR03937
NODE_4_length_159261_cov_24.8989_44	gi|435850869|ref|YP_007312455.1|	38.0	171	89	3	21	175	2	171	1.10e-27	104	arCOG00981	O	SlpA	FKBP-type peptidyl-prolyl cis-trans isomerase 2	COG01047	pfam00254		TIGR00115
NODE_4_length_159261_cov_24.8989_49	gi|124485302|ref|YP_001029918.1|	50.4	139	62	3	6	138	3	140	1.28e-37	127	arCOG00981	O	SlpA	FKBP-type peptidyl-prolyl cis-trans isomerase 2	COG01047	pfam00254		TIGR00115
NODE_4_length_159261_cov_24.8989_52	gi|16081303|ref|NP_393619.1|	55.7	442	168	9	13	452	30	445	3.68e-146	426	arCOG02691	G	-	MFS family permease	COG00477	pfam07690	cd06174	TIGR00883
NODE_4_length_159261_cov_24.8989_54	gi|288932761|ref|YP_003436821.1|	28.9	142	93	3	59	195	7	145	2.81e-14	69.7	arCOG01203	V	-	Minimal nucleotidyltransferase	COG01708	pfam01909	cd05403
NODE_4_length_159261_cov_24.8989_62	gi|154149943|ref|YP_001403561.1|	60.4	91	36	0	17	107	19	109	1.10e-39	130	arCOG05149	S	-	Uncharacterized protein
NODE_4_length_159261_cov_24.8989_63	gi|147919336|ref|YP_686928.1|	48.8	86	43	1	6	90	8	93	6.53e-24	89.0	arCOG05148	S	-	Uncharacterized protein
NODE_4_length_159261_cov_24.8989_64	gi|530781172|ref|YP_008432980.1|	51.7	89	42	1	53	141	66	153	5.69e-26	98.6	arCOG01206	V	-	Minimal nucleotidyltransferase	COG01669	pfam01909	cd05403
NODE_4_length_159261_cov_24.8989_65	gi|408402707|ref|YP_006860690.1|	35.9	64	41	0	1	64	1	64	3.48e-07	45.4	arCOG03966	V	-	CopG family DNA-binding protein
NODE_4_length_159261_cov_24.8989_68	gi|13542294|ref|NP_111982.1|	53.6	844	388	4	3	845	2	842	0.0	952	arCOG00885	K	SSL3	DNA or RNA helicase of superfamily II	COG01061
NODE_4_length_159261_cov_24.8989_69	gi|13542295|ref|NP_111983.1|	54.1	625	267	7	1	617	1	613	2.58e-254	714	arCOG00108	L	Mod	Adenine specific DNA methylase Mod	COG02189	pfam01555
NODE_4_length_159261_cov_24.8989_70	gi|385802346|ref|YP_005838748.1|	30.2	159	102	3	6	155	542	700	7.49e-19	91.3	arCOG03298	K	-	Predicted transcriptional regulator containing an HTH domain and diverged ATP-binding domain (Schlafen-like)	COG02865	pfam04326
NODE_4_length_159261_cov_24.8989_77	gi|170290241|ref|YP_001737057.1|	33.7	196	118	4	3	198	6	189	1.01e-25	100	arCOG03839	V	-	Nucleotidyltransferase, a component of viral defense system	COG02253	pfam08843
NODE_4_length_159261_cov_24.8989_78	gi|518653234|ref|YP_008142754.1|	42.2	166	96	0	20	185	2	167	1.71e-39	135	arCOG04793	V	-	Transcriptional regulator, predicted component of viral defense system	COG05340	pfam13338
NODE_4_length_159261_cov_24.8989_86	gi|300710218|ref|YP_003736032.1|	32.5	274	170	7	265	535	7	268	2.71e-31	124	arCOG00081	F	PyrF	Orotidine-5'-phosphate decarboxylase	COG00284	pfam00215	cd04725	TIGR01740
NODE_4_length_159261_cov_24.8989_88	gi|312137339|ref|YP_004004676.1|	32.5	166	87	9	3	148	2	162	6.77e-06	47.0	arCOG01723	F	CyaB	Adenylate cyclase, class 2 (thermophilic)	COG01437	pfam01928	cd07890	TIGR00318
NODE_4_length_159261_cov_24.8989_93	gi|20093864|ref|NP_613711.1|	29.5	244	157	6	1	233	1	240	1.26e-24	100	arCOG01931	R	-	Predicted metal-dependent hydrolase of the TIM-barrel fold	COG02159	pfam04909
NODE_4_length_159261_cov_24.8989_95	gi|315230181|ref|YP_004070617.1|	51.2	41	17	1	25	62	30	70	8.54e-06	41.6	arCOG05754	K	-	Transcriptional regulator, contains HTH domain
NODE_4_length_159261_cov_24.8989_96	gi|288931983|ref|YP_003436043.1|	37.8	249	122	10	10	254	166	385	4.23e-33	126	arCOG01321	H	RibA	GTP cyclohydrolase II	COG00807	pfam00926,pfam00925	cd00641	TIGR00506,TIGR00505
NODE_4_length_159261_cov_24.8989_98	gi|57641961|ref|YP_184439.1|	35.2	321	195	6	5	316	3	319	1.10e-54	183	arCOG00194	V	CcmA	ABC-type multidrug transport system, ATPase component	COG01131	pfam00005	cd03230	TIGR01188
NODE_4_length_159261_cov_24.8989_99	gi|488600320|ref|YP_007906791.1|	30.0	337	202	9	15	339	2	316	3.33e-29	117	arCOG01107	E	ArgE	Acetylornithine deacetylase/Succinyl-diaminopimelate desuccinylase or related deacylase	COG00624	pfam01546	cd05650	TIGR01910
NODE_4_length_159261_cov_24.8989_102	gi|156937371|ref|YP_001435167.1|	32.4	108	68	3	74	181	45	147	2.36e-11	61.2	arCOG00833	R	RimI	Acetyltransferase (GNAT) family	COG00456	pfam00583	cd04301	TIGR01575
NODE_4_length_159261_cov_24.8989_103	gi|385776189|ref|YP_005648757.1|	33.8	263	161	5	2	255	6	264	5.11e-42	147	arCOG01325	F	DeoD	Purine-nucleoside phosphorylase	COG00813	pfam01048		TIGR01718
NODE_4_length_159261_cov_24.8989_107	gi|336476555|ref|YP_004615696.1|	50.8	254	122	3	10	262	5	256	7.40e-81	246	arCOG01259	I	FabG	Short-chain alcohol dehydrogenase	COG01028		cd05233	TIGR01830
NODE_4_length_159261_cov_24.8989_108	gi|530780607|ref|YP_008432414.1|	41.3	143	78	2	15	157	5	141	2.07e-32	115	arCOG01074	L	-	NUDIX family hydrolase	COG00494	pfam00293	cd03427	TIGR02705
NODE_4_length_159261_cov_24.8989_111	gi|227827338|ref|YP_002829117.1|	31.7	126	72	6	18	136	27	145	4.46e-11	60.8	arCOG02702	Q	-	SAM-dependent methyltransferase	COG00500	pfam08241	cd02440	TIGR02072
NODE_4_length_159261_cov_24.8989_112	gi|297526657|ref|YP_003668681.1|	34.1	135	80	3	28	153	41	175	6.14e-16	76.3	arCOG01186	J	Bud32	tRNA A-37 threonylcarbamoyl transferase component Bud32	COG03642			TIGR03724
NODE_4_length_159261_cov_24.8989_113	gi|126460321|ref|YP_001056599.1|	53.9	362	162	3	34	393	8	366	5.96e-126	370	arCOG00938	R	-	Radical SAM superfamily enzyme	COG00535	pfam04055,pfam13186	cd01335	TIGR04084
NODE_4_length_159261_cov_24.8989_114	gi|282165573|ref|YP_003357958.1|	54.3	184	82	2	2	184	3	185	6.67e-65	199	arCOG04624	R	-	Multimeric flavodoxin WrbA	COG00431
NODE_4_length_159261_cov_24.8989_115	gi|15922575|ref|NP_378244.1|	27.4	117	77	2	8	116	9	125	3.39e-06	48.9	arCOG01075	F	-	NUDIX family hydrolase	COG01051	pfam00293	cd04673
NODE_4_length_159261_cov_24.8989_116	gi|15922731|ref|NP_378400.1|	49.1	391	192	3	8	397	3	387	1.63e-115	344	arCOG00132	G	-	MFS family permease	COG00477	pfam07690	cd06174
NODE_4_length_159261_cov_24.8989_119	gi|229578738|ref|YP_002837136.1|	40.5	215	120	3	1	213	22	230	2.55e-49	162	arCOG04349	S	-	Uncharacterized membrane protein, DUF981 family	COG03374	pfam06168
NODE_4_length_159261_cov_24.8989_120	gi|302349286|ref|YP_003816924.1|	46.0	485	240	7	12	474	18	502	2.57e-137	407	arCOG01721	C	QcrB	Cytochrome b subunit of the bc complex	COG01290	pfam13631	cd00284
NODE_4_length_159261_cov_24.8989_122	gi|16081208|ref|NP_393506.1|	62.1	280	105	1	1	280	4	282	6.28e-127	365	arCOG01619	R	ARA1	Aldo/keto reductase, related to diketogulonate reductase	COG00656	pfam00248	cd06660	TIGR01293
NODE_4_length_159261_cov_24.8989_123	gi|48478327|ref|YP_024033.1|	51.5	66	32	0	11	76	228	293	8.57e-14	66.6
NODE_4_length_159261_cov_24.8989_124	gi|429216777|ref|YP_007174767.1|	62.3	183	66	2	16	196	9	190	1.64e-74	225	arCOG01943	Q	PncA	Amidase related to nicotinamidase	COG01335	pfam00857	cd00431	TIGR03614
NODE_4_length_159261_cov_24.8989_125	gi|73669312|ref|YP_305327.1|	43.9	123	69	0	15	137	30	152	5.38e-24	92.8	arCOG01832	O	IbpA	Molecular chaperone (HSP20 family)	COG00071	pfam00011	cd06464
NODE_4_length_159261_cov_24.8989_126	gi|518651759|ref|YP_008141279.1|	39.5	908	515	14	3	898	2	887	5.69e-191	573	arCOG00798	L	UvrD	Superfamily I DNA and RNA helicase	COG00210	pfam00580,pfam13361,pfam12705		TIGR01073
NODE_4_length_159261_cov_24.8989_129	gi|490715182|ref|WP_004577832.1|	49.5	463	233	1	18	479	3	465	4.69e-141	416	arCOG00144	G	-	MFS family permease	COG00477	pfam07690	cd06174	TIGR00711
NODE_4_length_159261_cov_24.8989_131	gi|70607751|ref|YP_256621.1|	41.5	427	244	4	3	429	5	425	1.60e-112	339	arCOG00753	C	GlpA	Glycerol-3-phosphate dehydrogenase	COG00578	pfam01266		TIGR03377
NODE_4_length_159261_cov_24.8989_132	gi|16082487|ref|NP_393602.1|	48.1	239	122	2	1	237	1	239	5.40e-81	244	arCOG01254	J	AlaX	Ser-tRNA(Ala) deacylase AlaX (editing enzyme)	COG02872	pfam01411,pfam07973		TIGR03683
NODE_4_length_159261_cov_24.8989_134	gi|15921540|ref|NP_377209.1|	33.1	239	157	3	11	247	12	249	2.07e-41	144	arCOG01150	R	-	Predicted phosphohydrolase, MPP superfamily	COG01407		cd07391	TIGR00024
NODE_4_length_159261_cov_24.8989_135	gi|530548295|ref|YP_008428831.1|	47.5	887	425	10	1	872	1	861	3.82e-280	800	arCOG00557	R	Lhr	Lhr-like helicase	COG01201	pfam00270,pfam00271,pfam08494	cd00046,cd00079	TIGR04121
NODE_4_length_159261_cov_24.8989_136	gi|510882377|ref|YP_008055045.1|	30.6	258	158	6	8	250	3	254	6.11e-32	120	arCOG01792	Q	-	SAM-dependent methyltransferase	COG00500	pfam08241	cd02440	TIGR01934
NODE_4_length_159261_cov_24.8989_137	gi|518653093|ref|YP_008142613.1|	49.5	374	181	4	4	374	4	372	3.54e-114	343	arCOG00558	L	SrmB	Superfamily II DNA and RNA helicase	COG00513	pfam00270,pfam00271	cd00268,cd00079	TIGR01389
NODE_4_length_159261_cov_24.8989_139	gi|518651883|ref|YP_008141403.1|	74.8	465	115	1	8	470	10	474	2.76e-253	700	arCOG02682	G	-	MFS family permease	COG00477	pfam00083	cd06174	TIGR00887
NODE_4_length_159261_cov_24.8989_140	gi|313125210|ref|YP_004035474.1|	41.5	511	278	8	1	492	1	509	2.73e-140	416	arCOG00024	C	GlpK	Glycerol kinase	COG00554	pfam00370,pfam02782	cd07786	TIGR01311
NODE_4_length_159261_cov_24.8989_141	gi|307595618|ref|YP_003901935.1|	52.5	236	109	2	5	239	3	236	4.58e-81	245	arCOG00701	C	UgpQ	Glycerophosphoryl diester phosphodiesterase	COG00584	pfam03009	cd08568
NODE_4_length_159261_cov_24.8989_145	gi|307595819|ref|YP_003902136.1|	36.0	261	162	3	3	259	2	261	1.15e-49	166	arCOG04221	G	NagD	Phosphatase of the HAD superfamily	COG00647	pfam13344,pfam13242	cd01427	TIGR01457
NODE_4_length_159261_cov_24.8989_146	gi|333988454|ref|YP_004521061.1|	33.3	393	248	6	4	391	5	388	4.31e-64	212	arCOG01463	V	-	ABC-type multidrug transport system, permease component	COG00842	pfam01061		TIGR01247
NODE_4_length_159261_cov_24.8989_147	gi|325959216|ref|YP_004290682.1|	55.1	225	101	0	2	226	3	227	4.58e-84	256	arCOG00194	V	CcmA	ABC-type multidrug transport system, ATPase component	COG01131	pfam00005	cd03230	TIGR01188
NODE_4_length_159261_cov_24.8989_148	gi|330835678|ref|YP_004410406.1|	54.9	255	115	0	1	255	1	255	5.85e-93	276	arCOG01467	V	-	ABC-type multidrug transport system, permease component	COG00842	pfam01061		TIGR01247
NODE_4_length_159261_cov_24.8989_149	gi|327309993|ref|YP_004336890.1|	58.1	322	127	4	6	322	6	324	2.25e-126	366	arCOG00194	V	CcmA	ABC-type multidrug transport system, ATPase component	COG01131	pfam00005	cd03230	TIGR01188
NODE_4_length_159261_cov_24.8989_150	gi|518652529|ref|YP_008142049.1|	37.6	133	78	1	35	167	44	171	1.94e-27	103	arCOG00002	K	-	Transcriptional regulator, PadR family	COG01695	pfam03551		TIGR03433
NODE_4_length_159261_cov_24.8989_151	gi|16081197|ref|NP_393491.1|	50.5	194	93	2	11	203	9	200	2.31e-58	184	arCOG04147	P	SodA	Superoxide dismutase	COG00605	pfam00081,pfam02777
NODE_4_length_159261_cov_24.8989_159	gi|15921633|ref|NP_377302.1|	50.8	122	56	1	14	135	10	127	5.38e-40	133	arCOG00279	E	SpeD	S-adenosylmethionine decarboxylase/arginine decarboxylase	COG01586	pfam02675		TIGR03330
NODE_4_length_159261_cov_24.8989_162	gi|13541250|ref|NP_110938.1|	54.9	144	64	1	11	154	4	146	1.81e-52	166	arCOG00310	O	Bcp	Peroxiredoxin	COG01225	pfam00578	cd03018	TIGR03137
NODE_4_length_159261_cov_24.8989_163	gi|73668114|ref|YP_304129.1|	44.4	216	119	1	1	215	15	230	8.53e-63	197	arCOG00459	L	Nth	EndoIII-related endonuclease	COG00177	pfam00730,pfam10576	cd00056	TIGR01083
NODE_4_length_159261_cov_24.8989_165	gi|566003325|ref|YP_008916165.1|	39.0	182	101	3	12	183	1	182	5.67e-39	134	arCOG04048	F	Dcd	Deoxycytidine deaminase	COG00717	pfam00692	cd07557	TIGR02274
NODE_4_length_159261_cov_24.8989_166	gi|490715772|ref|WP_004578416.1|	26.1	440	234	21	646	1017	65	481	5.51e-10	67.4	arCOG02499	P	-	Lipoprotein NosD family, contains CASH domains	COG03420	pfam13229,pfam13229		TIGR04247
NODE_4_length_159261_cov_24.8989_167	gi|332795771|ref|YP_004457271.1|	51.5	470	212	5	70	525	1	468	2.77e-160	466	arCOG01361	K	ELP3	Histone acetyltransferase	COG01243	pfam04055		TIGR01211
NODE_4_length_159261_cov_24.8989_168	gi|296109403|ref|YP_003616352.1|	37.0	146	90	1	19	162	33	178	1.69e-26	102	arCOG04150	J	Krr1	rRNA processing protein Krr1/Pno1, contains KH domain	COG01094			TIGR03665
NODE_4_length_159261_cov_24.8989_169	gi|327400959|ref|YP_004341798.1|	40.6	574	256	4	4	575	3	493	5.96e-137	415	arCOG01165	L	-	DNA topoisomerase VI, subunit B	COG01389	pfam02518,pfam03486,pfam09239	cd00075,cd00823	TIGR01052
NODE_4_length_159261_cov_24.8989_170	gi|315230262|ref|YP_004070698.1|	45.8	360	184	2	17	366	22	380	1.75e-108	325	arCOG04143	L	-	DNA topoisomerase VI, subunit A	COG01697	pfam04406	cd00223
NODE_4_length_159261_cov_24.8989_171	gi|557695067|ref|YP_008798121.1|	51.0	96	45	2	8	101	21	116	1.41e-30	107	arCOG01845	O	PaaD	Metal-sulfur cluster biosynthetic enzyme	COG02151	pfam01883		TIGR02945
NODE_4_length_159261_cov_24.8989_172	gi|48477818|ref|YP_023524.1|	30.9	191	116	4	115	291	99	287	8.00e-12	67.0	arCOG04463	O	-	Presenilin-like membrane protease, A22 family	COG03389	pfam06550
NODE_4_length_159261_cov_24.8989_174	gi|48477824|ref|YP_023530.1|	61.5	218	84	0	1	218	1	218	1.75e-99	290	arCOG01907	S	AIM24	Uncharacterized protein, AIM24 family	COG02013	pfam01987		TIGR00266
NODE_4_length_159261_cov_24.8989_175	gi|15921430|ref|NP_377099.1|	40.0	150	85	2	1	149	1	146	1.19e-31	112	arCOG05367	S	-	Hemerythrin HHE cation binding domain containing protein	COG05592
NODE_5_length_36970_cov_21.8136_2	gi|288930817|ref|YP_003434877.1|	34.1	343	214	6	2	341	20	353	3.49e-57	194	arCOG01242	X	XerC	XerD/XerC family integrase	COG00582	pfam02899,pfam00589	cd00796	TIGR02224
NODE_5_length_36970_cov_21.8136_14	gi|518652669|ref|YP_008142189.1|	33.7	273	176	3	14	283	8	278	8.30e-42	147	arCOG03689	O	NosY	ABC-type transport system involved in multi-copper enzyme maturation, permease component	COG01277
NODE_5_length_36970_cov_21.8136_15	gi|13540996|ref|NP_110684.1|	51.1	221	108	0	3	223	4	224	2.16e-71	222	arCOG00194	V	CcmA	ABC-type multidrug transport system, ATPase component	COG01131	pfam00005	cd03230	TIGR01188
NODE_5_length_36970_cov_21.8136_16	gi|119719569|ref|YP_920064.1|	33.8	414	242	9	6	396	11	415	4.56e-62	208	arCOG00404	J	HisS	Histidyl-tRNA synthetase	COG00124	pfam13393,pfam03129	cd00773,cd00860	TIGR00442
NODE_5_length_36970_cov_21.8136_22	gi|490715193|ref|WP_004577843.1|	34.7	225	145	2	1	224	84	307	2.88e-40	143	arCOG01923	J	SIK1	RNA processing factor Prp31, contains Nop domain	COG01498	pfam01798
NODE_5_length_36970_cov_21.8136_23	gi|288932485|ref|YP_003436545.1|	48.0	221	106	5	2	221	6	218	1.08e-64	202	arCOG00078	J	NOP1	Fibrillarin-like rRNA methylase	COG01889	pfam01269
NODE_5_length_36970_cov_21.8136_25	gi|347524081|ref|YP_004781651.1|	33.6	425	260	13	2	414	4	418	9.56e-61	205	arCOG01696	G	ApgM	2,3-bisphosphoglycerate-independent phosphoglycerate mutase	COG03635	pfam01676		TIGR00306
NODE_5_length_36970_cov_21.8136_26	gi|518651766|ref|YP_008141286.1|	45.6	568	303	4	3	565	2	568	2.66e-174	507	arCOG00305	L	POL4	DNA polymerase IV (family X)	COG01796
NODE_5_length_36970_cov_21.8136_27	gi|336476513|ref|YP_004615654.1|	33.8	216	139	3	2	215	3	216	7.44e-39	140	arCOG01171	T	RAD55	RecA-superfamily ATPase implicated in signal transduction	COG00467	pfam06745	cd01124	TIGR03877
NODE_5_length_36970_cov_21.8136_28	gi|13540877|ref|NP_110565.1|	53.3	257	103	6	2	252	6	251	1.46e-89	267	arCOG02207	L	XthA	Exonuclease III	COG00708	pfam03372	cd09073	TIGR00633
NODE_5_length_36970_cov_21.8136_29	gi|332795855|ref|YP_004457355.1|	27.6	416	249	13	949	1355	364	736	7.01e-24	113	arCOG02560	R	-	Secreted protein with beta-propeller repeat domain	COG03391		cd05819	TIGR03866
NODE_6_length_34904_cov_27.4252_2	gi|332157707|ref|YP_004422986.1|	25.5	349	232	11	1	323	1	347	7.39e-21	94.4	arCOG01741	J	PelA	Release factor eRF1	COG01537	pfam03463,pfam03464,pfam03465		TIGR00111
NODE_6_length_34904_cov_27.4252_4	gi|336477308|ref|YP_004616449.1|	28.3	318	206	8	9	307	3	317	9.76e-31	120	arCOG00422	C	GalT	Galactose-1-phosphate uridylyltransferase	COG01085	pfam01087,pfam02744	cd00608	TIGR00209
NODE_6_length_34904_cov_27.4252_5	gi|333910288|ref|YP_004484021.1|	26.1	303	181	10	5	289	2	279	8.04e-19	87.4	arCOG00665	M	GalU	UDP-glucose pyrophosphorylase	COG01210	pfam00483	cd02541	TIGR01099
NODE_6_length_34904_cov_27.4252_6	gi|257388137|ref|YP_003177910.1|	45.5	66	36	0	104	169	90	155	3.27e-09	57.8	arCOG03934	S	-	Uncharacterized membrane protein	SC.00448	pfam10110
NODE_6_length_34904_cov_27.4252_8	gi|15921748|ref|NP_377417.1|	38.9	175	98	2	4	174	2	171	8.50e-36	125	arCOG00489	H	PduO	Cob(I)alamin adenosyltransferase	COG02096	pfam01923		TIGR00636
NODE_6_length_34904_cov_27.4252_9	gi|261403062|ref|YP_003247286.1|	45.1	173	88	2	1	172	5	171	2.97e-44	146	arCOG04113	J	RplP	Ribosomal protein L10AE/L16	COG00197	pfam00252	cd01433	TIGR00279
NODE_6_length_34904_cov_27.4252_12	gi|307594487|ref|YP_003900804.1|	44.8	145	79	1	5	148	3	147	3.86e-32	115	arCOG03749	S	-	Uncharacterized membrane protein	COG04243	pfam07884	cd12918
NODE_6_length_34904_cov_27.4252_14	gi|518651675|ref|YP_008141195.1|	60.9	781	296	5	8	781	9	787	0.0	953	arCOG01111	G	PpsA	Phosphoenolpyruvate synthase/pyruvate phosphate dikinase	COG00574	pfam01326,pfam00391,pfam02896		TIGR01418
NODE_6_length_34904_cov_27.4252_15	gi|57641078|ref|YP_183556.1|	45.2	84	42	2	18	101	7	86	1.51e-16	73.2	arCOG00002	K	-	Transcriptional regulator, PadR family	COG01695	pfam03551		TIGR03433
NODE_6_length_34904_cov_27.4252_21	gi|557693864|ref|YP_008796918.1|	38.8	572	327	6	5	559	6	571	4.65e-141	422	arCOG04302	J	GlnS	Glutamyl- or glutaminyl-tRNA synthetase	COG00008	pfam00749,pfam03950	cd09287	TIGR00463
NODE_6_length_34904_cov_27.4252_26	gi|332796437|ref|YP_004457937.1|	59.2	49	19	1	2	49	7	55	1.70e-16	67.8	arCOG01950	J	RPL24A	Ribosomal protein L24E	COG02075	pfam01246	cd00472
NODE_6_length_34904_cov_27.4252_27	gi|242398411|ref|YP_002993835.1|	67.2	64	21	0	22	85	4	67	1.22e-25	92.4	arCOG04314	J	RPS28A	Ribosomal protein S28E/S33	COG02053	pfam01200	cd04457
NODE_6_length_34904_cov_27.4252_28	gi|119719408|ref|YP_919903.1|	47.2	108	57	0	8	115	16	123	1.94e-29	105	arCOG01751	J	Rpl7Ae	Ribosomal protein L7AE	COG01358	pfam01248		TIGR03677
NODE_6_length_34904_cov_27.4252_29	gi|84490152|ref|YP_448384.1|	51.5	101	49	0	1	101	1	101	1.83e-35	119	arCOG01758	J	RpsJ	Ribosomal protein S10	COG00051	pfam00338		TIGR01046
NODE_6_length_34904_cov_27.4252_30	gi|296109165|ref|YP_003616114.1|	39.1	133	79	1	100	230	114	246	2.56e-20	90.5	arCOG01958	P	Kch	Kef-type K+ transport system, predicted NAD-binding component	COG01226	pfam07885,pfam02254
NODE_6_length_34904_cov_27.4252_32	gi|327399921|ref|YP_004340760.1|	29.3	1732	981	43	45	1622	57	1699	1.87e-205	657	arCOG00439	L	MCM2	Predicted ATPase involved in replication control, Cdc46/Mcm family	COG01241	pfam14551,pfam00493	cd00009
NODE_6_length_34904_cov_27.4252_34	gi|288932242|ref|YP_003436302.1|	41.4	133	74	3	3	132	4	135	1.55e-29	106	arCOG01640	J	GCD7	Translation initiation factor 2, beta subunit (eIF-2beta)/eIF-5 N-terminal domain	COG01601	pfam01873		TIGR00311
NODE_6_length_34904_cov_27.4252_35	gi|435850986|ref|YP_007312572.1|	39.6	96	55	2	6	101	4	96	7.13e-17	71.6	arCOG04051	S	-	Uncharacterized protein	COG02412	pfam04242
NODE_6_length_34904_cov_27.4252_36	gi|566002347|ref|YP_008915187.1|	45.6	90	49	0	3	92	13	102	5.03e-30	105	arCOG01179	J	InfA	Translation initiation factor 1 (IF-1)	COG00361	pfam01176	cd05793	TIGR00523
NODE_6_length_34904_cov_27.4252_38	gi|312137109|ref|YP_004004446.1|	38.6	259	138	5	4	244	2	257	8.32e-45	153	arCOG04241	K	RpoA/Rpo1	DNA-directed RNA polymerase subunit D	COG00202	pfam01193	cd07030
NODE_6_length_34904_cov_27.4252_39	gi|530548092|ref|YP_008428625.1|	60.9	128	50	0	2	129	9	136	3.45e-47	150	arCOG04240	J	RpsK	Ribosomal protein S11	COG00100	pfam00411		TIGR03628
NODE_6_length_34904_cov_27.4252_40	gi|332157866|ref|YP_004423145.1|	49.7	169	84	1	1	169	1	168	2.70e-51	164	arCOG04239	J	RpsD	Ribosomal protein S4 or related protein	COG00522	pfam00163,pfam01479	cd00165	TIGR01018
NODE_6_length_34904_cov_27.4252_41	gi|41615251|ref|NP_963749.1|	41.8	146	80	1	26	171	13	153	1.27e-31	114	arCOG01722	J	RpsM	Ribosomal protein S13	COG00099	pfam00416		TIGR03629
NODE_6_length_34904_cov_27.4252_42	gi|154150260|ref|YP_001403878.1|	28.2	287	157	7	2	267	57	315	6.13e-23	99.8	arCOG03902	X	-	IS4 transposase	COG03385	pfam14210
NODE_7_length_4257_cov_28.3513_3	gi|289596725|ref|YP_003483421.1|	33.7	184	109	3	4	180	2	179	6.34e-24	95.1	arCOG00608	K	-	Predicted transcriptional regulator with C-terminal CBS domains	COG03620	pfam01381,pfam00571,pfam00571	cd00093,cd04609	TIGR03070,TIGR01137
NODE_7_length_4257_cov_28.3513_5	gi|518653205|ref|YP_008142725.1|	57.0	356	153	0	7	362	279	634	1.34e-145	429	arCOG05200	O	PepO	Predicted metalloendopeptidase	COG03590
NODE_1_length_184446_cov_6.82782_8	gi|16081303|ref|NP_393619.1|	56.1	442	166	9	13	452	30	445	7.84e-143	418	arCOG02691	G	-	MFS family permease	COG00477	pfam07690	cd06174	TIGR00883
NODE_1_length_184446_cov_6.82782_11	gi|124485302|ref|YP_001029918.1|	47.9	140	66	3	5	138	2	140	8.45e-36	122	arCOG00981	O	SlpA	FKBP-type peptidyl-prolyl cis-trans isomerase 2	COG01047	pfam00254		TIGR00115
NODE_1_length_184446_cov_6.82782_16	gi|336121579|ref|YP_004576354.1|	42.7	157	73	3	34	174	31	186	5.34e-28	105	arCOG00981	O	SlpA	FKBP-type peptidyl-prolyl cis-trans isomerase 2	COG01047	pfam00254		TIGR00115
NODE_1_length_184446_cov_6.82782_17	gi|15922341|ref|NP_378010.1|	36.4	365	228	3	50	413	54	415	8.75e-78	249	arCOG01389	M	-	Glycosyl transferase family 2	COG01215	pfam13641	cd06423	TIGR03937
NODE_1_length_184446_cov_6.82782_19	gi|146303556|ref|YP_001190872.1|	42.0	207	108	6	1	204	1	198	2.55e-40	139	arCOG01991	R	phoE	Broad specificity phosphatase PhoE or related phosphatase	COG00406	pfam00300	cd07067	TIGR03162
NODE_1_length_184446_cov_6.82782_20	gi|530548447|ref|YP_008428988.1|	35.9	170	98	5	17	177	6	173	4.36e-22	90.1	arCOG04076	S	-	Uncharacterized protein, DUF359 family	COG01909	pfam04019
NODE_1_length_184446_cov_6.82782_23	gi|16081729|ref|NP_394113.1|	52.7	245	116	0	2	246	3	247	4.36e-84	253	arCOG01469	V	-	ABC-type multidrug transport system, permease component	COG00842
NODE_1_length_184446_cov_6.82782_24	gi|16082544|ref|NP_394112.1|	49.8	291	137	3	8	296	9	292	1.58e-93	281	arCOG00194	V	CcmA	ABC-type multidrug transport system, ATPase component	COG01131	pfam00005	cd03230	TIGR01188
NODE_1_length_184446_cov_6.82782_25	gi|518652670|ref|YP_008142190.1|	46.4	224	119	1	1	223	1	224	1.55e-65	207	arCOG00194	V	CcmA	ABC-type multidrug transport system, ATPase component	COG01131	pfam00005	cd03230	TIGR01188
NODE_1_length_184446_cov_6.82782_26	gi|16081259|ref|NP_393566.1|	29.0	183	126	2	75	253	90	272	1.36e-13	71.2	arCOG03689	O	NosY	ABC-type transport system involved in multi-copper enzyme maturation, permease component	COG01277
NODE_1_length_184446_cov_6.82782_31	gi|11497963|ref|NP_069187.1|	33.5	221	137	6	7	220	2	219	1.37e-31	117	arCOG01171	T	RAD55	RecA-superfamily ATPase implicated in signal transduction	COG00467	pfam06745	cd01124	TIGR03877
NODE_1_length_184446_cov_6.82782_32	gi|154150716|ref|YP_001404334.1|	55.2	183	81	1	34	216	8	189	9.52e-60	194	arCOG01915	O	HflC	Membrane protease subunit, stomatin/prohibitin homolog	COG00330	pfam01145	cd08826	TIGR01933
NODE_1_length_184446_cov_6.82782_34	gi|170290356|ref|YP_001737172.1|	53.8	247	109	3	4	248	2	245	3.84e-77	235	arCOG00193	P	TauB	ABC-type nitrate/sulfonate/bicarbonate transport system, ATPase component	COG01116	pfam00005	cd03293	TIGR01184
NODE_1_length_184446_cov_6.82782_35	gi|385805419|ref|YP_005841817.1|	30.3	528	319	14	7	498	10	524	8.55e-49	178	arCOG00174	P	-	ABC-type anion transport system, duplicated permease component	COG04986	pfam00528,pfam00528	cd06261,cd06261	TIGR01183,TIGR01183
NODE_1_length_184446_cov_6.82782_37	gi|227828804|ref|YP_002830584.1|	27.9	416	277	10	3	404	5	411	1.82e-22	101	arCOG00130	G	-	MFS family permease	COG00477	pfam07690	cd06174
NODE_1_length_184446_cov_6.82782_38	gi|385772976|ref|YP_005645542.1|	35.5	141	88	3	6	144	2	141	3.11e-16	72.8	arCOG02053	T	UspA	Nucleotide-binding protein,  UspA family	COG00589	pfam00582	cd00293
NODE_1_length_184446_cov_6.82782_40	gi|48477585|ref|YP_023291.1|	47.0	253	130	3	44	294	48	298	1.19e-70	223	arCOG01568	M	MscS	Small-conductance mechanosensitive channel	COG00668	pfam00924
NODE_1_length_184446_cov_6.82782_44	gi|159042045|ref|YP_001541297.1|	32.0	206	115	8	30	229	71	257	1.71e-17	82.0	arCOG03700	C	SoxE	Sulfocyanin		pfam06525	cd04230	TIGR03094
NODE_1_length_184446_cov_6.82782_45	gi|384434961|ref|YP_005644319.1|	34.3	181	100	6	42	221	92	254	4.51e-22	93.2	arCOG03700	C	SoxE	Sulfocyanin		pfam06525	cd04230	TIGR03094
NODE_1_length_184446_cov_6.82782_48	gi|518651487|ref|YP_008141007.1|	50.4	544	263	5	47	590	59	595	2.93e-194	560	arCOG05865	C	PepCK	Phosphoenolpyruvate carboxykinase, GTP-dependent	COG01274	pfam00821	cd00819
NODE_1_length_184446_cov_6.82782_49	gi|15899170|ref|NP_343775.1|	32.1	287	173	10	182	460	34	306	4.95e-33	134	arCOG01308	O	Cdc48	ATPase of the AAA+ class , CDC48 family	COG00464	pfam00004,pfam00004,pfam09336	cd00009,cd00009	TIGR01243
NODE_1_length_184446_cov_6.82782_50	gi|336255501|ref|YP_004598608.1|	38.3	222	122	5	4	211	144	364	1.53e-42	159	arCOG02948	G	AmyA	Glycosidase	COG00366	pfam00128,pfam02806	cd02857,cd11338	TIGR02403
NODE_1_length_184446_cov_6.82782_51	gi|70606936|ref|YP_255806.1|	57.3	349	146	3	4	352	7	352	2.33e-131	382	arCOG00175	G	MalK	ABC-type sugar transport system, ATPase component	COG03839	pfam00005	cd03299	TIGR03265
NODE_1_length_184446_cov_6.82782_52	gi|159042187|ref|YP_001541439.1|	46.6	564	287	8	42	593	54	615	1.04e-160	475	arCOG03286	G	SGA1	Glycosyl hydrolase family 15	COG03387	pfam00723		TIGR01577
NODE_1_length_184446_cov_6.82782_53	gi|327311604|ref|YP_004338501.1|	53.9	284	125	2	7	289	2	280	5.53e-96	286	arCOG00160	G	MalG	ABC-type maltose transport system, permease component	COG03833		cd06261	TIGR01581
NODE_1_length_184446_cov_6.82782_54	gi|325967932|ref|YP_004244124.1|	58.7	293	121	0	10	302	4	296	9.91e-116	337	arCOG00157	G	UgpA	ABC-type sugar transport system, permease component	COG01175		cd06261	TIGR03262
NODE_1_length_184446_cov_6.82782_55	gi|568163808|ref|YP_008947223.1|	43.3	420	210	11	47	464	80	473	4.55e-95	298	arCOG00154	G	MalE	Maltose-binding periplasmic protein	COG02182	pfam01547	cd13522
NODE_1_length_184446_cov_6.82782_56	gi|568163804|ref|YP_008947218.1|	49.5	586	280	7	1	582	1	574	4.11e-209	599	arCOG03663	G	-	Alpha-glucosidase, family 31 of glycosyl hydrolase	COG01501	pfam13802,pfam01055	cd14752,cd06604
NODE_1_length_184446_cov_6.82782_57	gi|15921380|ref|NP_377049.1|	43.3	582	304	11	11	584	3	566	5.27e-154	456	arCOG03286	G	SGA1	Glycosyl hydrolase family 15	COG03387	pfam00723		TIGR01577
NODE_1_length_184446_cov_6.82782_58	gi|218884444|ref|YP_002428826.1|	42.7	337	183	4	4	337	5	334	6.22e-88	270	arCOG01455	R	AdhP	Zn-dependent alcohol dehydrogenase	COG01064	pfam08240,pfam00107	cd08259	TIGR02824
NODE_1_length_184446_cov_6.82782_61	gi|261402546|ref|YP_003246770.1|	47.9	541	265	7	4	534	2	535	6.33e-173	501	arCOG00063	F	PyrG	CTP synthase (UTP-ammonia lyase)	COG00504	pfam06418,pfam00117	cd03113,cd01746	TIGR00337
NODE_1_length_184446_cov_6.82782_62	gi|518651493|ref|YP_008141013.1|	53.0	198	93	0	14	211	8	205	1.11e-59	189	arCOG06968	S	-	Uncharacterized membrane protein
NODE_1_length_184446_cov_6.82782_64	gi|238619282|ref|YP_002914107.1|	46.8	788	411	5	10	796	11	791	8.15e-215	628	arCOG01578	P	MgtA	Cation transport ATPase	COG00474	pfam00690,pfam00122,pfam00702,pfam00689		TIGR01647
NODE_1_length_184446_cov_6.82782_67	gi|337285268|ref|YP_004624742.1|	56.6	320	137	2	26	345	28	345	3.23e-124	365	arCOG02201	D	FtsZ	Cell division GTPase	COG00206	pfam00091,pfam12327	cd02201	TIGR00065
NODE_1_length_184446_cov_6.82782_68	gi|15920545|ref|NP_376214.1|	33.2	190	121	3	1	188	1	186	3.06e-33	121	arCOG00980	O	SlpA	FKBP-type peptidyl-prolyl cis-trans isomerase 2	COG01047	pfam00254
NODE_1_length_184446_cov_6.82782_69	gi|147919394|ref|YP_686867.1|	50.0	88	44	0	2	89	3	90	4.31e-25	92.0	arCOG01753	K	Ssh10b	Archaeal DNA-binding protein	COG01581	pfam01918		TIGR00285
NODE_1_length_184446_cov_6.82782_71	gi|333911242|ref|YP_004484975.1|	40.5	405	221	6	4	391	8	409	3.01e-96	295	arCOG01563	J	GCD11	Translation initiation factor 2, gamma subunit eIF-2 gamma, GTPase	COG05257	pfam00009,pfam09173	cd01888,cd03688	TIGR03680
NODE_1_length_184446_cov_6.82782_72	gi|432328193|ref|YP_007246337.1|	43.2	118	64	1	4	118	5	122	8.45e-26	96.3	arCOG01946	J	RPS6A	Ribosomal protein S6E/S10	COG02125	pfam01092
NODE_1_length_184446_cov_6.82782_73	gi|91773404|ref|YP_566096.1|	29.1	230	151	6	2	226	93	315	9.81e-27	107	arCOG04112	J	DPH2	Diphthamide synthase subunit DPH2	COG01736	pfam01866		TIGR00322
NODE_1_length_184446_cov_6.82782_74	gi|386001794|ref|YP_005920093.1|	48.5	299	153	1	1	298	1	299	4.35e-93	280	arCOG01369	M	WcaG	Nucleoside-diphosphate-sugar epimerase	COG00451	pfam01370	cd05234	TIGR01179
NODE_1_length_184446_cov_6.82782_75	gi|146304954|ref|YP_001192270.1|	28.6	262	167	7	41	297	41	287	1.04e-23	100	arCOG01564	J	SelB	Selenocysteine-specific translation elongation factor  or SelB-II domain	COG03276		cd03696	TIGR00475
NODE_1_length_184446_cov_6.82782_76	gi|518652200|ref|YP_008141720.1|	36.4	242	150	3	7	247	10	248	4.28e-45	154	arCOG01792	Q	-	SAM-dependent methyltransferase	COG00500	pfam08241	cd02440	TIGR01934
NODE_1_length_184446_cov_6.82782_78	gi|408406113|ref|YP_006864097.1|	70.7	92	26	1	1	91	1	92	2.46e-42	135	arCOG07441	O	SurA	Parvulin-like peptidyl-prolyl isomerase	COG00760	pfam00639		TIGR02933
NODE_1_length_184446_cov_6.82782_80	gi|332797328|ref|YP_004458828.1|	60.2	98	36	1	1	98	1	95	2.87e-38	125	arCOG05403	H	HmoA	Heme-degrading monooxygenase HmoA and related ABM domain proteins	COG02329	pfam03992
NODE_1_length_184446_cov_6.82782_81	gi|15922480|ref|NP_378149.1|	38.3	193	110	2	24	208	48	239	3.35e-39	137	arCOG03031	R	YwfI	Chlorite dismutase	COG03253	pfam06778
NODE_1_length_184446_cov_6.82782_82	gi|15922479|ref|NP_378148.1|	44.3	140	78	0	24	163	21	160	2.75e-34	121	arCOG01073	L	-	NUDIX family hydrolase	COG00494	pfam00293	cd03424	TIGR00052
NODE_1_length_184446_cov_6.82782_83	gi|333988082|ref|YP_004520689.1|	41.1	90	50	1	6	95	4	90	4.85e-14	64.3	arCOG00002	K	-	Transcriptional regulator, PadR family	COG01695	pfam03551		TIGR03433
NODE_1_length_184446_cov_6.82782_84	gi|261403417|ref|YP_003247641.1|	55.8	337	146	2	10	344	3	338	2.25e-120	354	arCOG02201	D	FtsZ	Cell division GTPase	COG00206	pfam00091,pfam12327	cd02201	TIGR00065
NODE_1_length_184446_cov_6.82782_85	gi|296241904|ref|YP_003649391.1|	38.5	439	254	7	2	430	11	443	8.65e-93	289	arCOG01924	E	AnsB	L-asparaginase/archaeal Glu-tRNAGln amidotransferase subunit D	COG00252	pfam00710	cd08962	TIGR02153
NODE_1_length_184446_cov_6.82782_86	gi|385773232|ref|YP_005645798.1|	36.3	628	360	17	3	603	11	625	5.79e-121	374	arCOG01719	J	GatE	Archaeal Glu-tRNAGln amidotransferase subunit E (contains GAD domain)	COG02511	pfam02934,pfam02637		TIGR00134
NODE_1_length_184446_cov_6.82782_87	gi|223478459|ref|YP_002582946.1|	33.2	187	118	3	1	181	1	186	4.82e-23	94.0	arCOG00910	J	-	Predicted RNA methylase	COG02263	pfam13659
NODE_1_length_184446_cov_6.82782_90	gi|478483255|ref|YP_007713905.1|	46.7	589	297	8	50	631	7	585	6.96e-177	517	arCOG00401	J	ThrS	Threonyl-tRNA synthetase	COG00441	pfam00587,pfam03129	cd00771,cd00860	TIGR00418
NODE_1_length_184446_cov_6.82782_91	gi|48478201|ref|YP_023907.1|	35.8	165	104	1	16	180	6	168	6.87e-22	89.4
NODE_1_length_184446_cov_6.82782_93	gi|288931345|ref|YP_003435405.1|	33.3	132	82	4	4	135	3	128	1.75e-13	65.1	arCOG04425	T	Wzb	Protein-tyrosine-phosphatase	COG00394	pfam01451	cd00115	TIGR02689
NODE_1_length_184446_cov_6.82782_94	gi|240103941|ref|YP_002960250.1|	27.6	116	81	2	9	122	3	117	8.91e-11	57.4	arCOG02603	R	-	Roadblock/LC7 domain	COG02018
NODE_1_length_184446_cov_6.82782_95	gi|327401507|ref|YP_004342346.1|	41.0	398	206	6	20	412	4	377	6.92e-91	281	arCOG00362	U	Srp102	Signal recognition particle receptor subunit beta, a GTPase	COG02229	pfam06745,pfam00025	cd01124,cd00882	TIGR03877,TIGR00231
NODE_1_length_184446_cov_6.82782_100	gi|568164130|ref|YP_008947579.1|	42.4	85	48	1	1	85	1	84	3.60e-16	69.3	arCOG04140	S	-	Uncharacterized protein	COG01888	pfam02680
NODE_1_length_184446_cov_6.82782_102	gi|41615152|ref|NP_963650.1|	33.1	239	158	2	20	257	10	247	5.60e-44	151	arCOG01204	V	-	Minimal nucleotidyltransferase	COG01708	pfam01909	cd05403
NODE_1_length_184446_cov_6.82782_103	gi|20093437|ref|NP_619512.1|	31.4	102	55	2	393	493	165	252	9.71e-08	56.2	arCOG01895	G	IolE	Sugar phosphate isomerase/epimerase	COG01082	pfam01261	cd00019
NODE_1_length_184446_cov_6.82782_106	gi|161528490|ref|YP_001582316.1|	60.3	136	53	1	19	154	1	135	2.51e-54	170	arCOG04227	R	-	Predicted CoA-binding protein	COG01832	pfam13380		TIGR02717
NODE_1_length_184446_cov_6.82782_107	gi|429217529|ref|YP_007175519.1|	41.9	602	318	10	1	571	2	602	2.48e-151	450	arCOG00187	J	Rli1	Translation initiation factor RLI1, contains Fe-S and AAA+ ATPase domains	COG01245	pfam00005,pfam00005	cd03237,cd03237	TIGR03269
NODE_1_length_184446_cov_6.82782_112	gi|312137184|ref|YP_004004521.1|	36.1	241	151	3	8	246	4	243	2.70e-44	151	arCOG00978	J	GCD14	tRNA(1-methyladenosine) methyltransferase	COG02519	pfam08704	cd02440	TIGR03534
NODE_1_length_184446_cov_6.82782_113	gi|389860847|ref|YP_006363087.1|	46.5	198	91	4	15	209	14	199	9.55e-44	147	arCOG04254	J	RpsG	Ribosomal protein S7	COG00049	pfam00177	cd14867	TIGR01028
NODE_1_length_184446_cov_6.82782_114	gi|325969570|ref|YP_004245762.1|	52.5	139	66	0	7	145	12	150	1.97e-46	150	arCOG04255	J	RpsL	Ribosomal protein S12	COG00048	pfam00164	cd03367	TIGR00982
NODE_1_length_184446_cov_6.82782_115	gi|340344222|ref|ZP_08667354.1|	38.0	142	75	5	2	133	4	142	1.95e-21	86.3	arCOG01760	K	NusA	Transcription elongation factor	COG00195		cd02134,cd02134	TIGR01952
NODE_1_length_184446_cov_6.82782_117	gi|227828175|ref|YP_002829955.1|	45.5	336	178	2	28	359	54	388	8.83e-89	275	arCOG04256	K	RpoC/Rpo11	DNA-directed RNA polymerase subunit A''	COG00086	pfam04998	cd06528	TIGR02389
NODE_1_length_184446_cov_6.82782_118	gi|312136875|ref|YP_004004212.1|	47.6	847	418	7	11	834	7	850	1.36e-269	772	arCOG04257	K	RpoC/Rpo3	DNA-directed RNA polymerase subunit A'	COG00086	pfam04997,pfam00623,pfam04983,pfam05000,pfam04998	cd02582	TIGR02390
NODE_1_length_184446_cov_6.82782_119	gi|312136876|ref|YP_004004213.1|	50.2	598	296	1	4	599	6	603	1.91e-216	617	arCOG01762	K	RpoB/Rpo2	DNA-directed RNA polymerase subunit B	COG00085	pfam04563,pfam04565,pfam04566,pfam04567,pfam00562,pfam04560	cd00653	TIGR03670
NODE_1_length_184446_cov_6.82782_120	gi|333911406|ref|YP_004485139.1|	41.5	487	264	9	18	489	15	495	1.98e-110	338	arCOG01762	K	RpoB/Rpo2	DNA-directed RNA polymerase subunit B	COG00085	pfam04563,pfam04565,pfam04566,pfam04567,pfam00562,pfam04560	cd00653	TIGR03670
NODE_1_length_184446_cov_6.82782_121	gi|242398378|ref|YP_002993802.1|	61.0	59	23	0	3	61	23	81	1.61e-19	76.3	arCOG04258	K	RPB5	DNA-directed RNA polymerase, subunit H, RpoH/RPB5	COG02012	pfam01191
NODE_1_length_184446_cov_6.82782_123	gi|284161459|ref|YP_003400082.1|	46.4	192	93	3	20	203	15	204	5.19e-51	166	arCOG00459	L	Nth	EndoIII-related endonuclease	COG00177	pfam00730,pfam10576	cd00056	TIGR01083
NODE_1_length_184446_cov_6.82782_124	gi|294496388|ref|YP_003542881.1|	37.5	88	54	1	13	100	3	89	3.43e-14	68.9	arCOG04112	J	DPH2	Diphthamide synthase subunit DPH2	COG01736	pfam01866		TIGR00322
NODE_1_length_184446_cov_6.82782_125	gi|490715245|ref|WP_004577895.1|	46.9	207	101	3	2	207	3	201	5.32e-52	169	arCOG04121	L	RnhB	Ribonuclease HII	COG00164	pfam01351	cd07180	TIGR00729
NODE_1_length_184446_cov_6.82782_126	gi|15899061|ref|NP_343666.1|	44.9	127	69	1	4	129	5	131	4.94e-38	127	arCOG01137	I	FadM	Acyl-CoA thioesterase FadM	COG00824	pfam13279	cd00586	TIGR00051
NODE_1_length_184446_cov_6.82782_127	gi|284161190|ref|YP_003399813.1|	42.9	326	179	6	3	326	1	321	1.38e-83	258	arCOG01886	J	TyrS	Tyrosyl-tRNA synthetase	COG00162	pfam00579	cd00805	TIGR00234
NODE_1_length_184446_cov_6.82782_128	gi|332797960|ref|YP_004459460.1|	29.9	402	231	18	1	382	1	371	4.02e-29	119	arCOG00397	L	SbcD	DNA repair exonuclease, SbcD	COG00420	pfam00149	cd00840
NODE_1_length_184446_cov_6.82782_129	gi|161528721|ref|YP_001582547.1|	25.1	852	531	27	1	795	1	802	4.68e-34	142	arCOG00368	L	SbcC	ATPase involved in DNA repair, SbcC	COG00419	pfam13476,pfam13514	cd03240,cd00176,cd03240	TIGR00611,TIGR02168
NODE_1_length_184446_cov_6.82782_130	gi|518651995|ref|YP_008141515.1|	20.9	469	299	19	80	504	61	501	1.05e-11	70.1	arCOG01884	F	THY1	Thymidylate synthase, domain duplication	COG01351
NODE_1_length_184446_cov_6.82782_132	gi|15920342|ref|NP_376011.1|	64.4	104	37	0	1	104	1	104	1.74e-50	157	arCOG04548	C	-	Ferredoxin	COG01146	pfam13237		TIGR02512
NODE_1_length_184446_cov_6.82782_133	gi|325959860|ref|YP_004291326.1|	51.8	114	51	2	1	112	1	112	1.92e-34	117	arCOG06027	S	-	Uncharacterized protein, DUF488 family	COG03189	pfam04343
NODE_1_length_184446_cov_6.82782_136	gi|218884447|ref|YP_002428829.1|	50.0	174	85	2	1	173	1	173	1.08e-52	168	arCOG04048	F	Dcd	Deoxycytidine deaminase	COG00717	pfam00692	cd07557	TIGR02274
NODE_1_length_184446_cov_6.82782_137	gi|119872059|ref|YP_930066.1|	44.7	215	117	1	3	215	5	219	4.83e-68	210	arCOG00497	R	-	Zn-dependent hydrolase of the beta-lactamase fold	COG02220	pfam13483
NODE_1_length_184446_cov_6.82782_138	gi|70606557|ref|YP_255427.1|	46.9	113	59	1	14	125	14	126	4.85e-25	94.4	arCOG04154	J	RPS8A	Ribosomal protein S8E	COG02007	pfam01201	cd11382	TIGR00307
NODE_1_length_184446_cov_6.82782_139	gi|518652763|ref|YP_008142283.1|	30.3	640	377	12	181	755	267	902	5.42e-76	266	arCOG02175	R	-	Predicted transporter of the RND superfamily	COG02409	pfam03176,pfam03176		TIGR00833,TIGR00833
NODE_1_length_184446_cov_6.82782_140	gi|284161295|ref|YP_003399918.1|	26.3	194	126	6	64	248	64	249	1.69e-08	56.6	arCOG00050	E	SpeE	Spermidine synthase	COG00421	pfam01564	cd02440	TIGR00417
NODE_1_length_184446_cov_6.82782_141	gi|490715581|ref|WP_004578229.1|	50.1	487	225	6	10	489	5	480	6.06e-163	472	arCOG04246	J	RtcB	RNA 3'-P ligase, RtcB family protein	COG01690	pfam01139		TIGR03073
NODE_1_length_184446_cov_6.82782_142	gi|256811188|ref|YP_003128557.1|	34.1	135	84	3	10	140	6	139	3.41e-20	82.8	arCOG04055	R	-	SHS2 domain protein implicated in nucleic acid metabolism	COG01371	pfam01951
NODE_1_length_184446_cov_6.82782_143	gi|557694586|ref|YP_008797640.1|	38.0	366	209	7	1	349	1	365	1.66e-65	215	arCOG00038	J	ThiI	tRNA S(4)U 4-thiouridine synthase	COG00301	pfam02926,pfam02568,pfam00581	cd11716,cd01712,cd00158	TIGR00342,TIGR04271
NODE_1_length_184446_cov_6.82782_144	gi|329766589|ref|ZP_08258132.1|	28.1	274	182	4	6	268	5	274	6.30e-34	126	arCOG00464	L	AlkA	3-methyladenine DNA glycosylase/8-oxoguanine DNA glycosylase	COG00122	pfam07934,pfam00730	cd00056	TIGR00588
NODE_1_length_184446_cov_6.82782_145	gi|305662821|ref|YP_003859109.1|	56.3	71	31	0	3	73	24	94	1.39e-21	84.3	arCOG02724	L	Ada	Methylated DNA-protein cysteine methyltransferase	COG00350	pfam01035	cd06445	TIGR00589
NODE_1_length_184446_cov_6.82782_146	gi|41615245|ref|NP_963743.1|	39.2	217	119	7	5	213	6	217	7.83e-37	132	arCOG01180	T	RIO1	Serine/threonine protein kinase involved in cell cycle control	COG01718	pfam01163	cd05145	TIGR03724
NODE_1_length_184446_cov_6.82782_147	gi|57641199|ref|YP_183677.1|	57.1	634	245	5	4	634	20	629	5.40e-232	659	arCOG02160	O	LonB	Predicted ATP-dependent protease	COG01067	pfam01078,pfam13654,pfam05362		TIGR00764
NODE_1_length_184446_cov_6.82782_148	gi|490715272|ref|WP_004577922.1|	40.2	92	52	2	1	92	1	89	3.04e-16	70.1	arCOG02155	R	-	Protein implicated in RNA metabolism, contains PRC-barrel domain	COG01873	pfam05239
NODE_1_length_184446_cov_6.82782_149	gi|289193036|ref|YP_003458977.1|	38.9	702	385	17	1	673	1	687	1.67e-138	424	arCOG01338	C	-	Acyl-CoA synthetase, ATP-grasp containing subunit	COG01042	pfam13549
NODE_1_length_184446_cov_6.82782_150	gi|154150190|ref|YP_001403808.1|	36.2	105	65	1	32	134	40	144	5.88e-17	74.7	arCOG05252	F	-	Predicted secreted endonuclease distantly related to archaeal Holliday junction resolvase	COG04741	pfam10107
NODE_1_length_184446_cov_6.82782_151	gi|332796780|ref|YP_004458280.1|	65.2	161	54	2	3	162	2	161	4.20e-69	208	arCOG04298	F	-	Adenosine/AMP kinase	COG01839	pfam04008
NODE_1_length_184446_cov_6.82782_158	gi|490715613|ref|WP_004578261.1|	35.5	256	141	4	9	246	5	254	1.40e-42	156	arCOG04249	J	CCA1	tRNA nucleotidyltransferase (CCA-adding enzyme)	COG01746	pfam01909,pfam09249	cd05400	TIGR03671
NODE_1_length_184446_cov_6.82782_159	gi|11498749|ref|NP_069978.1|	37.1	926	515	18	4	898	2	891	2.28e-178	541	arCOG00557	R	Lhr	Lhr-like helicase	COG01201	pfam00270,pfam00271,pfam08494	cd00046,cd00079	TIGR04121
NODE_1_length_184446_cov_6.82782_160	gi|70607536|ref|YP_256406.1|	43.3	208	109	5	28	234	16	215	5.85e-49	162	arCOG00504	R	-	Metal-dependent hydrolase of the beta-lactamase superfamily II	COG00491	pfam00753		TIGR03413
NODE_1_length_184446_cov_6.82782_164	gi|408405679|ref|YP_006863662.1|	49.4	468	226	3	4	460	3	470	4.92e-149	435	arCOG00612	F	GuaB	IMP dehydrogenase/GMP reductase	COG00516	pfam00478	cd00381	TIGR01302
NODE_1_length_184446_cov_6.82782_165	gi|518651754|ref|YP_008141274.1|	40.8	196	113	3	2	196	3	196	2.17e-46	153	arCOG01793	Q	-	SAM-dependent methyltransferase	COG00500
NODE_1_length_184446_cov_6.82782_166	gi|385805338|ref|YP_005841736.1|	46.2	394	189	7	19	401	20	401	4.35e-109	328	arCOG01678	E	MetK	Archaeal S-adenosylmethionine synthetase	COG01812	pfam01941
NODE_1_length_184446_cov_6.82782_167	gi|14520794|ref|NP_126269.1|	41.9	403	183	3	4	355	12	414	1.18e-99	303	arCOG01742	J	eRF1	Peptide chain release factor eRF1	COG01503	pfam03463,pfam03464,pfam03465		TIGR03676
NODE_1_length_184446_cov_6.82782_169	gi|566003373|ref|YP_008916213.1|	41.0	166	93	3	13	176	7	169	2.01e-41	139	arCOG01701	J	SEN2	tRNA splicing endonuclease	COG01676	pfam02778,pfam01974		TIGR00324
NODE_1_length_184446_cov_6.82782_170	gi|288931264|ref|YP_003435324.1|	30.8	247	155	6	5	236	15	260	9.69e-29	111	arCOG04107	J	SUI2	Translation initiation factor 2, alpha subunit (eIF-2alpha)	COG01093	pfam00575,pfam07541	cd04452	TIGR00717
NODE_1_length_184446_cov_6.82782_172	gi|432328238|ref|YP_007246382.1|	36.6	363	206	9	10	362	38	386	4.82e-65	215	arCOG04269	S	-	Protein, predicted to be involved in DNA repair	COG01602	pfam04894,pfam04895
NODE_1_length_184446_cov_6.82782_174	gi|566002800|ref|YP_008915640.1|	37.0	468	267	5	1	462	2	447	1.94e-87	276	arCOG04169	U	SecY	Preprotein translocase subunit SecY	COG00201	pfam10559,pfam00344		TIGR00967
NODE_1_length_184446_cov_6.82782_176	gi|256810625|ref|YP_003127994.1|	45.7	151	76	1	5	149	4	154	5.26e-41	136	arCOG04086	J	RpmD	Ribosomal protein L30	COG01841		cd01657	TIGR01309
NODE_1_length_184446_cov_6.82782_177	gi|41615177|ref|NP_963675.1|	51.2	205	98	1	31	235	10	212	1.79e-64	202	arCOG04087	J	RpsE	Ribosomal protein S5	COG00098	pfam00333,pfam03719		TIGR01020
NODE_1_length_184446_cov_6.82782_178	gi|488599667|ref|YP_007906138.1|	45.7	140	72	2	6	141	18	157	6.83e-33	117	arCOG04088	J	RplR	Ribosomal protein L18	COG00256	pfam00861,pfam14204	cd00432
NODE_1_length_184446_cov_6.82782_179	gi|18978178|ref|NP_579535.1|	50.7	140	67	1	5	142	4	143	5.37e-40	134	arCOG04089	J	RPL19A	Ribosomal protein L19E	COG02147	pfam01280	cd01418
NODE_1_length_184446_cov_6.82782_181	gi|296109304|ref|YP_003616253.1|	41.3	167	92	1	6	172	18	178	9.79e-44	145	arCOG04090	J	RplF	Ribosomal protein L6P	COG00097	pfam00347,pfam00347		TIGR03653
NODE_1_length_184446_cov_6.82782_182	gi|41615066|ref|NP_963564.1|	49.1	116	58	1	13	128	15	129	2.87e-37	125	arCOG04091	J	RpsH	Ribosomal protein S8	COG00096	pfam00410
NODE_1_length_184446_cov_6.82782_183	gi|171185712|ref|YP_001794631.1|	54.3	46	21	0	29	74	8	53	6.38e-12	57.0	arCOG00782	J	RpsN	Ribosomal protein S14	COG00199	pfam00253
NODE_1_length_184446_cov_6.82782_184	gi|490715465|ref|WP_004578114.1|	51.8	166	78	2	1	164	9	174	7.63e-52	165	arCOG04092	J	RplE	Ribosomal protein L5	COG00094	pfam00281,pfam00673
NODE_1_length_184446_cov_6.82782_185	gi|566002790|ref|YP_008915630.1|	36.0	200	124	3	1	197	1	199	1.23e-28	110	arCOG04093	J	RPS4A	Ribosomal protein S4E	COG01471	pfam08071,pfam01479,pfam00900	cd00165,cd06087
NODE_1_length_184446_cov_6.82782_186	gi|15678045|ref|NP_275159.1|	47.4	116	61	0	12	127	2	117	5.50e-28	101	arCOG04094	J	RplX	Ribosomal protein L24	COG00198		cd06089	TIGR01080
NODE_1_length_184446_cov_6.82782_187	gi|490715462|ref|WP_004578111.1|	51.5	134	65	0	10	143	1	134	9.94e-43	140	arCOG04095	J	RplN	Ribosomal protein L14	COG00093	pfam00238		TIGR03673
NODE_1_length_184446_cov_6.82782_188	gi|223478005|ref|YP_002582379.1|	57.6	99	42	0	6	104	8	106	2.30e-34	116	arCOG04096	J	RpsQ	Ribosomal protein S17	COG00186	pfam00366		TIGR03630
NODE_1_length_184446_cov_6.82782_189	gi|284162452|ref|YP_003401075.1|	49.1	53	27	0	14	66	29	81	6.07e-10	52.8	arCOG00784	J	POP4	RNase P/RNase MRP subunit p29	COG01588	pfam01868
NODE_1_length_184446_cov_6.82782_190	gi|20093851|ref|NP_613698.1|	50.0	76	38	0	12	87	20	95	2.08e-17	72.4	arCOG04072	J	RplW	Ribosomal protein L23	COG00089	pfam00276		TIGR03636
NODE_1_length_184446_cov_6.82782_191	gi|41614941|ref|NP_963439.1|	40.3	263	151	5	2	261	3	262	1.43e-47	161	arCOG04071	J	RplD	Ribosomal protein L4	COG00088	pfam00573		TIGR03672
NODE_1_length_184446_cov_6.82782_192	gi|333911089|ref|YP_004484822.1|	40.5	311	171	7	7	303	4	314	2.43e-69	221	arCOG04070	J	RplC	Ribosomal protein L3	COG00087	pfam00297		TIGR03626
NODE_1_length_184446_cov_6.82782_193	gi|383320173|ref|YP_005381014.1|	37.2	444	256	7	6	430	5	444	2.21e-76	251	arCOG01112	G	PykA2	Phosphohistidine swiveling domain of PEP-utilizing enzymes	COG03848	pfam00224,pfam02887,pfam00391	cd00288	TIGR01064,TIGR01418
NODE_1_length_184446_cov_6.82782_194	gi|490715772|ref|WP_004578416.1|	23.7	401	239	14	250	592	65	456	7.99e-13	76.3	arCOG02499	P	-	Lipoprotein NosD family, contains CASH domains	COG03420	pfam13229,pfam13229		TIGR04247
NODE_1_length_184446_cov_6.82782_195	gi|389852999|ref|YP_006355233.1|	41.0	200	110	4	1	193	1	199	1.83e-39	136	arCOG01891	F	Tmk	Thymidylate kinase	COG00125	pfam02223	cd01672	TIGR00041
NODE_1_length_184446_cov_6.82782_196	gi|327399958|ref|YP_004340797.1|	35.8	190	108	8	5	193	2	178	5.86e-21	88.2	arCOG01891	F	Tmk	Thymidylate kinase	COG00125	pfam02223	cd01672	TIGR00041
NODE_1_length_184446_cov_6.82782_197	gi|566004007|ref|YP_008916847.1|	37.9	422	224	13	59	463	86	486	1.77e-78	255	arCOG04455	L	HYS2	Archaeal DNA polymerase II, small subunit/DNA polymerase delta, subunit B	COG01311	pfam01336,pfam04042	cd04490,cd07386
NODE_1_length_184446_cov_6.82782_198	gi|407462226|ref|YP_006773543.1|	35.7	599	338	14	24	588	42	627	9.28e-96	308	arCOG00487	J	ArgS	Arginyl-tRNA synthetase	COG00018	pfam00750,pfam05746	cd00671,cd07956	TIGR00456
NODE_1_length_184446_cov_6.82782_199	gi|73667868|ref|YP_303883.1|	58.0	138	58	0	1	138	160	297	9.99e-50	165	arCOG00684	X	-	Transposable element, IS605 OrfB family, contains RNAse H fold nuclease and Zn finger domains	COG00675	pfam07282
NODE_2_length_118537_cov_7.0753_1	gi|294496443|ref|YP_003542936.1|	49.8	319	154	4	1	316	51	366	2.30e-98	299	arCOG00684	X	-	Transposable element, IS605 OrfB family, contains RNAse H fold nuclease and Zn finger domains	COG00675	pfam07282
NODE_2_length_118537_cov_7.0753_3	gi|332797269|ref|YP_004458769.1|	66.7	114	38	0	1	114	1	114	1.93e-49	155
NODE_2_length_118537_cov_7.0753_4	gi|70607582|ref|YP_256452.1|	47.7	444	213	8	59	483	43	486	2.37e-124	390	arCOG06052	S	-	Uncharacterized protein
NODE_2_length_118537_cov_7.0753_7	gi|518652670|ref|YP_008142190.1|	46.8	218	116	0	8	225	7	224	5.64e-66	208	arCOG00194	V	CcmA	ABC-type multidrug transport system, ATPase component	COG01131	pfam00005	cd03230	TIGR01188
NODE_2_length_118537_cov_7.0753_9	gi|307354734|ref|YP_003895785.1|	25.5	149	110	1	22	169	36	184	8.47e-15	70.9	arCOG02452	R	-	KaiC-like protein ATPase	COG00467
NODE_2_length_118537_cov_7.0753_10	gi|518652292|ref|YP_008141812.1|	49.3	418	205	2	2	413	225	641	2.12e-129	389	arCOG04138	C	NtpI	Archaeal/vacuolar-type H+-ATPase subunit I	COG01269	pfam01496
NODE_2_length_118537_cov_7.0753_11	gi|48477558|ref|YP_023264.1|	26.3	217	143	5	1	210	1	207	4.52e-10	61.2	arCOG04138	C	NtpI	Archaeal/vacuolar-type H+-ATPase subunit I	COG01269	pfam01496
NODE_2_length_118537_cov_7.0753_13	gi|518652295|ref|YP_008141815.1|	39.9	198	118	1	3	199	4	201	4.27e-49	161	arCOG04101	C	NtpD	Archaeal/vacuolar-type H+-ATPase subunit D	COG01394	pfam01813		TIGR00309
NODE_2_length_118537_cov_7.0753_14	gi|13540884|ref|NP_110572.1|	65.4	459	159	0	1	459	1	459	1.39e-231	644	arCOG00865	C	NtpB	Archaeal/vacuolar-type H+-ATPase subunit B	COG01156	pfam02874,pfam00006,pfam00306	cd01135	TIGR01041
NODE_2_length_118537_cov_7.0753_15	gi|48477562|ref|YP_023268.1|	46.4	1089	399	16	1	1086	1	907	3.06e-301	864	arCOG00868	C	NtpA	Archaeal/vacuolar-type H+-ATPase subunit A	COG01155	pfam02874,pfam00006,pfam00306	cd01134	TIGR01043
NODE_2_length_118537_cov_7.0753_16	gi|13540882|ref|NP_110570.1|	35.7	98	62	1	6	103	5	101	9.86e-15	66.6	arCOG04102	C	NtpG	Archaeal/vacuolar-type H+-ATPase subunit F	COG01436	pfam01990
NODE_2_length_118537_cov_7.0753_17	gi|518652299|ref|YP_008141819.1|	29.8	349	233	6	1	341	5	349	5.82e-54	183	arCOG02459	C	NtpC	Archaeal/vacuolar-type H+-ATPase subunit C	COG01527
NODE_2_length_118537_cov_7.0753_19	gi|48477566|ref|YP_023272.1|	87.5	72	9	0	5	76	4	75	5.24e-35	115	arCOG02455	C	AtpK	Archaeal/vacuolar-type Na+/H+-ATPase, subunit K	COG00636
NODE_2_length_118537_cov_7.0753_21	gi|530549365|ref|YP_008429915.1|	52.1	833	313	10	6	760	9	833	3.68e-281	797	arCOG01308	O	Cdc48	ATPase of the AAA+ class , CDC48 family	COG00464	pfam00004,pfam00004,pfam09336	cd00009,cd00009	TIGR01243
NODE_2_length_118537_cov_7.0753_22	gi|91773463|ref|YP_566155.1|	30.2	215	126	5	20	215	64	273	5.45e-21	90.9	arCOG02610	L	ScpA	Chromatin segregation and condensation protein Rec8/ScpA/Scc1, kleisin family	COG01354	pfam02616
NODE_2_length_118537_cov_7.0753_24	gi|156937887|ref|YP_001435683.1|	33.3	135	90	0	4	138	2	136	1.13e-28	105	arCOG00419	F	Hit	HIT family hydrolase	COG00537	pfam01230	cd01275
NODE_2_length_118537_cov_7.0753_26	gi|41614895|ref|NP_963393.1|	33.5	245	163	0	1	245	13	257	1.97e-46	158	arCOG02037	K	-	Sugar-specific transcriptional regulator TrmB	COG01378	pfam01978
NODE_2_length_118537_cov_7.0753_27	gi|511060411|ref|YP_008072296.1|	24.8	1199	773	21	3	1097	2	1175	2.51e-75	274	arCOG00371	D	Smc	Chromosome segregation ATPase	COG01196	pfam02463	cd03278,cd03278	TIGR02169
NODE_2_length_118537_cov_7.0753_28	gi|312137230|ref|YP_004004567.1|	34.4	262	152	7	15	261	18	274	6.56e-35	129	arCOG04131	J	RsmA	16S rRNA A1518 and A1519 N6-dimethyltransferase RsmA/KsgA/DIM1	COG00030	pfam00398		TIGR00755
NODE_2_length_118537_cov_7.0753_30	gi|327400422|ref|YP_004341261.1|	38.4	203	117	3	13	210	12	211	5.36e-40	139	arCOG10315	S	-	Uncharacterized protein
NODE_2_length_118537_cov_7.0753_31	gi|41615150|ref|NP_963648.1|	43.4	226	126	2	8	231	10	235	1.37e-53	174	arCOG04067	J	RplB	Ribosomal protein L2	COG00090	pfam00181,pfam03947		TIGR01171
NODE_2_length_118537_cov_7.0753_32	gi|240104056|ref|YP_002960365.1|	54.7	128	56	1	3	128	6	133	1.16e-44	144	arCOG04099	J	RpsS	Ribosomal protein S19	COG00185	pfam00203		TIGR01025
NODE_2_length_118537_cov_7.0753_33	gi|222480852|ref|YP_002567089.1|	34.4	122	70	5	3	114	13	134	3.54e-11	61.2	arCOG04098	J	RplV	Ribosomal protein L22	COG00091	pfam00237	cd00336	TIGR01038
NODE_2_length_118537_cov_7.0753_34	gi|347524202|ref|YP_004781772.1|	31.6	196	131	2	1	196	3	195	1.94e-22	94.0	arCOG04097	J	RpsC	Ribosomal protein S3	COG00092	pfam07650,pfam00189	cd02411	TIGR01008
NODE_2_length_118537_cov_7.0753_38	gi|518653009|ref|YP_008142529.1|	33.0	579	318	17	50	574	55	617	5.16e-66	229	arCOG01539	C	NuoL	NADH dehydrogenase subunit  L	COG01009	pfam00662,pfam00361		TIGR01974
NODE_2_length_118537_cov_7.0753_39	gi|20090364|ref|NP_616439.1|	32.6	426	256	11	62	468	67	480	9.38e-51	182	arCOG01538	C	NuoM	NADH dehydrogenase subunit M	COG01008	pfam00361		TIGR01972
NODE_2_length_118537_cov_7.0753_40	gi|298674256|ref|YP_003726006.1|	29.9	405	263	6	28	411	28	432	1.35e-37	145	arCOG01540	C	NuoN	NADH dehydrogenase subunit N	COG01007	pfam00361		TIGR01770
NODE_2_length_118537_cov_7.0753_41	gi|557694697|ref|YP_008797751.1|	28.0	211	128	7	25	216	21	226	6.71e-21	90.5	arCOG01150	R	-	Predicted phosphohydrolase, MPP superfamily	COG01407		cd07391	TIGR00024
NODE_2_length_118537_cov_7.0753_42	gi|312137219|ref|YP_004004556.1|	29.4	221	153	2	51	269	21	240	1.86e-31	120	arCOG01915	O	HflC	Membrane protease subunit, stomatin/prohibitin homolog	COG00330	pfam01145	cd08826	TIGR01933
NODE_2_length_118537_cov_7.0753_43	gi|146302870|ref|YP_001190186.1|	27.1	236	161	6	4	233	11	241	7.18e-16	76.6	arCOG02291	R	-	HAD superfamily hydrolase	COG01011	pfam13419	cd01427	TIGR02252
NODE_2_length_118537_cov_7.0753_45	gi|15922370|ref|NP_378039.1|	30.9	246	160	5	6	248	3	241	3.18e-31	117	arCOG00891	L	TatD	Mg-dependent DNase	COG00084	pfam01026	cd01310	TIGR00010
NODE_2_length_118537_cov_7.0753_46	gi|490715546|ref|WP_004578195.1|	39.2	268	159	2	7	273	7	271	2.74e-59	194	arCOG00501	J	Rnz	Ribonuclease Z,  beta-lactamase superfamily hydrolase	COG01234	pfam12706		TIGR02651
NODE_2_length_118537_cov_7.0753_47	gi|20093588|ref|NP_613435.1|	27.2	357	234	5	6	338	6	360	3.41e-41	152	arCOG01564	J	SelB	Selenocysteine-specific translation elongation factor  or SelB-II domain	COG03276		cd03696	TIGR00475
NODE_2_length_118537_cov_7.0753_48	gi|435851276|ref|YP_007312862.1|	29.9	324	205	8	6	317	1	314	8.51e-40	144	arCOG00422	C	GalT	Galactose-1-phosphate uridylyltransferase	COG01085	pfam01087,pfam02744	cd00608	TIGR00209
NODE_2_length_118537_cov_7.0753_49	gi|14521364|ref|NP_126840.1|	32.7	300	167	11	6	287	2	284	7.91e-33	125	arCOG00665	M	GalU	UDP-glucose pyrophosphorylase	COG01210	pfam00483	cd02541	TIGR01099
NODE_2_length_118537_cov_7.0753_50	gi|15669451|ref|NP_248261.1|	37.4	131	80	2	2	132	3	131	4.40e-26	100	arCOG04313	F	Ndk	Nucleoside diphosphate kinase	COG00105	pfam00334	cd04413
NODE_2_length_118537_cov_7.0753_51	gi|490715728|ref|WP_004578374.1|	42.2	583	319	8	1	568	2	581	7.33e-147	438	arCOG01560	J	InfB	Translation initiation factor 2 (IF-2; GTPase)	COG00532	pfam00009,pfam03144,pfam11987,pfam14578	cd01887,cd03703	TIGR00491
NODE_2_length_118537_cov_7.0753_52	gi|383319103|ref|YP_005379944.1|	39.7	234	132	6	49	273	3	236	1.35e-52	178	arCOG00666	M	GCD1	N-acetylglucosamine-1-phosphate uridyltransferase	COG01208	pfam00483,pfam00132,pfam00132	cd04181,cd05636	TIGR03992
NODE_2_length_118537_cov_7.0753_53	gi|490715686|ref|WP_004578332.1|	30.7	398	246	12	7	379	1	393	7.75e-39	145	arCOG01411	M	RfaG	Glycosyltransferase	COG00438	pfam13439,pfam00534	cd03801	TIGR03999
NODE_2_length_118537_cov_7.0753_56	gi|312136694|ref|YP_004004031.1|	49.8	297	144	2	19	310	11	307	1.59e-95	287	arCOG01981	K	SUA7	Transcription initiation factor TFIIB, Brf1 subunit/Transcription initiation factor TFIIB	COG01405	pfam08271,pfam00382,pfam00382	cd00043
NODE_2_length_118537_cov_7.0753_57	gi|288931678|ref|YP_003435738.1|	36.8	318	158	12	10	315	3	289	5.21e-44	157	arCOG01219	J	TRM1	N2,N2-dimethylguanosine tRNA methyltransferase	COG01867	pfam02005		TIGR00308
NODE_2_length_118537_cov_7.0753_58	gi|41615092|ref|NP_963590.1|	40.2	82	46	2	4	83	5	85	1.40e-12	59.7	arCOG04304	J	-	Ribosomal protein L35AE/L33A	COG02451	pfam01247
NODE_2_length_118537_cov_7.0753_66	gi|223477217|ref|YP_002581470.1|	40.7	509	288	7	3	502	18	521	1.76e-116	364	arCOG00872	L	MPH1	ERCC4-like helicase	COG01111	pfam00270,pfam00271,pfam02732,pfam12826	cd00046,cd12089,cd00079,cd00056	TIGR00643,TIGR00580,TIGR00596
NODE_2_length_118537_cov_7.0753_67	gi|288931791|ref|YP_003435851.1|	22.9	301	177	9	743	1042	454	700	2.31e-06	54.7	arCOG02916	R	-	Uncharacterized surface protein, possible component of pili like system	SC.00343	pfam02369
NODE_2_length_118537_cov_7.0753_70	gi|333911044|ref|YP_004484777.1|	37.5	248	148	4	1	241	1	248	9.50e-47	158	arCOG04161	J	DPH5	Diphthamide biosynthesis methyltransferase	COG01798	pfam00590	cd11647	TIGR00522
NODE_2_length_118537_cov_7.0753_76	gi|150399569|ref|YP_001323336.1|	39.2	79	46	1	3	81	14	90	5.54e-09	51.2	arCOG01224	S	-	Uncharacterized protein	COG01849	pfam04010
NODE_2_length_118537_cov_7.0753_77	gi|288931681|ref|YP_003435741.1|	48.2	328	168	2	1	327	1	327	7.89e-100	300	arCOG04050	L	FEN1	5'-3' exonuclease	COG00258	pfam00752,pfam00867,pfam01367	cd09867	TIGR03674
NODE_2_length_118537_cov_7.0753_78	gi|242399478|ref|YP_002994903.1|	46.3	294	156	2	4	295	5	298	3.61e-82	252	arCOG01001	J	Map	Methionine aminopeptidase	COG00024	pfam00557	cd01088	TIGR00501
NODE_2_length_118537_cov_7.0753_79	gi|219851072|ref|YP_002465504.1|	24.1	162	117	4	21	177	17	177	2.50e-10	59.3	arCOG02452	R	-	KaiC-like protein ATPase	COG00467
NODE_2_length_118537_cov_7.0753_80	gi|333910025|ref|YP_004483758.1|	36.1	796	430	20	7	760	4	762	1.36e-146	451	arCOG00328	L	PolB3	DNA polymerase PolB3	COG00417	pfam03104,pfam00136	cd05781,cd05536	TIGR00592
NODE_2_length_118537_cov_7.0753_81	gi|57640744|ref|YP_183222.1|	38.8	603	349	11	1	584	1	602	2.53e-133	404	arCOG00057	M	GlmS	Glucosamine 6-phosphate synthetase	COG00449	pfam00310,pfam01380,pfam01380	cd00714,cd05008,cd05009	TIGR01135
NODE_2_length_118537_cov_7.0753_82	gi|530548323|ref|YP_008428861.1|	34.4	96	41	2	186	260	33	127	5.58e-10	59.7	arCOG07087	E	-	Membrane associated metal dependent protease		pfam05124
NODE_2_length_118537_cov_7.0753_83	gi|41615283|ref|NP_963781.1|	34.2	155	92	6	3	151	2	152	7.73e-19	80.9	arCOG01736	J	LigT	2'-5' RNA ligase	COG01514	pfam13563		TIGR02258
NODE_2_length_118537_cov_7.0753_88	gi|48477593|ref|YP_023299.1|	31.5	216	137	8	7	217	26	235	7.67e-18	83.6	arCOG01676	H	ThiF	Dinucleotide-utilizing enzyme involved in molybdopterin and thiamine biosynthesis	COG00476	pfam00899,pfam05237	cd00757	TIGR02356
NODE_2_length_118537_cov_7.0753_89	gi|315231773|ref|YP_004072209.1|	40.1	172	97	2	1	166	1	172	1.29e-40	137	arCOG00675	K	RPB7	DNA-directed RNA polymerase, subunit E'/Rpb7	COG01095	pfam03876,pfam00575	cd04331,cd04460	TIGR00448
NODE_2_length_118537_cov_7.0753_90	gi|242398023|ref|YP_002993447.1|	54.1	61	28	0	1	61	1	61	1.28e-17	70.9	arCOG04077	K	Spt4	Transcription elongation factor Spt4/RpoE2, zinc finger protein	COG02093	pfam06093
NODE_2_length_118537_cov_7.0753_92	gi|296109737|ref|YP_003616686.1|	60.7	56	22	0	5	60	3	58	4.82e-22	82.0	arCOG04183	J	RPS27AE	Ribosomal protein S27AE	COG01998
NODE_2_length_118537_cov_7.0753_93	gi|223477348|ref|YP_002581957.1|	51.4	323	150	3	1	317	1	322	2.58e-110	325	arCOG01183	J	Kae1p/TsaD	Subunit of KEOPS complex, tRNA A37 threonylcarbamoyltransferase, contains a domain with ASKHA fold and RIO-type kinase (AP-endonuclease activity)	COG00533	pfam00814		TIGR03722
NODE_2_length_118537_cov_7.0753_94	gi|332797851|ref|YP_004459351.1|	36.5	137	73	6	102	229	222	353	4.03e-11	64.3	arCOG00358	J	DRG	Ribosome-interacting GTPase 1	COG01163	pfam02824	cd01896,cd01666
NODE_2_length_118537_cov_7.0753_95	gi|240103068|ref|YP_002959377.1|	40.3	216	109	3	1	196	1	216	2.46e-34	123	arCOG01185	J	Bud32	tRNA A-37 threonylcarbamoyl transferase component Bud32	COG03642	pfam00069	cd05151	TIGR03724
NODE_2_length_118537_cov_7.0753_96	gi|390960338|ref|YP_006424172.1|	48.1	129	67	0	12	140	23	151	7.74e-38	128	arCOG04185	J	RpsO	Ribosomal protein S15P	COG00184	pfam08069,pfam00312	cd00353
NODE_2_length_118537_cov_7.0753_99	gi|327310138|ref|YP_004337035.1|	59.1	44	18	0	37	80	55	98	6.05e-18	73.6	arCOG00579	K	RPB9	DNA-directed RNA polymerase, subunit M/Transcription elongation factor TFIIS	COG01594			TIGR01384
NODE_2_length_118537_cov_7.0753_100	gi|518652091|ref|YP_008141611.1|	53.3	332	152	2	1	330	1	331	7.04e-122	355	arCOG01296	O	TrxB	Thioredoxin reductase	COG00492	pfam07992		TIGR01292
NODE_2_length_118537_cov_7.0753_101	gi|385772087|ref|YP_005644653.1|	39.7	267	156	2	16	278	220	485	7.47e-56	189	arCOG00018	F	Nnr2	NAD(P)H-hydrate repair enzyme Nnr, NAD(P)H-hydrate dehydratase domain	COG00063	pfam03853,pfam01256	cd01171	TIGR00197,TIGR00196
NODE_2_length_118537_cov_7.0753_102	gi|408405143|ref|YP_006863126.1|	40.5	477	264	7	9	466	34	509	1.95e-120	365	arCOG00405	J	GRS1	Glycyl-tRNA synthetase (class II)	COG00423	pfam00587,pfam03129	cd00774,cd00858	TIGR00389
NODE_2_length_118537_cov_7.0753_103	gi|296109829|ref|YP_003616778.1|	27.0	504	324	14	40	520	27	509	1.43e-35	144	arCOG01937	R	-	Archaeal serine protease, S18 family	COG01750
NODE_2_length_118537_cov_7.0753_106	gi|15679747|ref|NP_276865.1|	24.7	198	137	6	64	256	26	216	2.69e-16	80.5	arCOG00666	M	GCD1	N-acetylglucosamine-1-phosphate uridyltransferase	COG01208	pfam00483,pfam00132,pfam00132	cd04181,cd05636	TIGR03992
NODE_2_length_118537_cov_7.0753_107	gi|337284212|ref|YP_004623686.1|	46.0	198	105	1	7	204	7	202	1.19e-55	177	arCOG00970	O	PRE1	20S proteasome, beta subunit	COG00638	pfam00227	cd03764	TIGR03634
NODE_2_length_118537_cov_7.0753_108	gi|312136618|ref|YP_004003955.1|	47.1	630	327	3	2	628	23	649	4.28e-201	581	arCOG00543	R	-	Predicted metal-dependent RNase, consists of a metallo-beta-lactamase domain and an RNA-binding KH domain	COG01782	pfam00753,pfam10996,pfam07521	cd02410	TIGR03675
NODE_2_length_118537_cov_7.0753_112	gi|325958908|ref|YP_004290374.1|	47.7	222	114	2	1	221	1	221	2.02e-67	209	arCOG00035	J	Dph6	Diphthamide synthase (EF-2-diphthine--ammonia ligase)	COG02102	pfam01902	cd01994	TIGR03679
NODE_2_length_118537_cov_7.0753_113	gi|84490109|ref|YP_448341.1|	27.0	178	125	4	9	185	23	196	2.90e-06	48.9	arCOG04619	S	-	Uncharacterized membrane protein, contains bPH2 (bacterial pleckstrin homology) domain	COG03428	pfam03703,pfam03703,pfam03703
NODE_2_length_118537_cov_7.0753_116	gi|333911414|ref|YP_004485147.1|	50.3	733	348	6	1	726	1	724	4.81e-259	735	arCOG01559	J	FusA	Translation elongation factor G, EF-G (GTPase)	COG00480	pfam00009,pfam03144,pfam14492,pfam03764,pfam00679	cd01885,cd03700,cd01681,cd01514	TIGR00490
NODE_2_length_118537_cov_7.0753_118	gi|294496474|ref|YP_003542967.1|	34.3	108	69	1	1	106	1	108	3.55e-17	75.5	arCOG00419	F	Hit	HIT family hydrolase	COG00537	pfam01230	cd01275
NODE_2_length_118537_cov_7.0753_119	gi|385805352|ref|YP_005841750.1|	44.2	360	165	12	5	333	9	363	9.06e-76	239	arCOG00894	M	-	Glycosyl transferase family 2	COG00463	pfam00535	cd04179	TIGR04182
NODE_2_length_118537_cov_7.0753_121	gi|530548370|ref|YP_008428908.1|	32.3	260	166	7	7	266	2	251	1.85e-23	103	arCOG01389	M	-	Glycosyl transferase family 2	COG01215	pfam13641	cd06423	TIGR03937
NODE_2_length_118537_cov_7.0753_123	gi|490715448|ref|WP_004578097.1|	29.7	401	227	12	20	395	2	372	7.20e-37	140	arCOG04252	J	TruD	tRNA(Glu) U13 pseudouridine synthase TruD	COG00585	pfam01142	cd02577	TIGR00094
NODE_3_length_116541_cov_6.68783_2	gi|327401733|ref|YP_004342572.1|	35.7	389	212	11	17	391	1	365	9.89e-57	196	arCOG00434	N	-	AAA+ ATPase of MoxR-like family, a component of a putative secretion system	COG00714	pfam07726	cd00009	TIGR02031
NODE_3_length_116541_cov_6.68783_4	gi|289595856|ref|YP_003482552.1|	30.7	137	86	3	2	131	5	139	1.94e-12	63.2	arCOG00826	K	WecD	Acetyltransferase (GNAT) family	COG00454	pfam00583	cd04301	TIGR01575
NODE_3_length_116541_cov_6.68783_9	gi|20093864|ref|NP_613711.1|	30.9	249	153	8	1	236	1	243	2.26e-27	107	arCOG01931	R	-	Predicted metal-dependent hydrolase of the TIM-barrel fold	COG02159	pfam04909
NODE_3_length_116541_cov_6.68783_11	gi|288931983|ref|YP_003436043.1|	32.7	257	140	10	2	254	158	385	1.14e-26	108	arCOG01321	H	RibA	GTP cyclohydrolase II	COG00807	pfam00926,pfam00925	cd00641	TIGR00506,TIGR00505
NODE_3_length_116541_cov_6.68783_13	gi|297619100|ref|YP_003707205.1|	26.3	160	94	4	25	175	11	155	4.21e-12	63.5	arCOG00833	R	RimI	Acetyltransferase (GNAT) family	COG00456	pfam00583	cd04301	TIGR01575
NODE_3_length_116541_cov_6.68783_14	gi|385776189|ref|YP_005648757.1|	34.7	268	162	5	2	260	6	269	2.34e-43	150	arCOG01325	F	DeoD	Purine-nucleoside phosphorylase	COG00813	pfam01048		TIGR01718
NODE_3_length_116541_cov_6.68783_18	gi|336476555|ref|YP_004615696.1|	50.0	254	124	3	10	262	5	256	8.50e-80	243	arCOG01259	I	FabG	Short-chain alcohol dehydrogenase	COG01028		cd05233	TIGR01830
NODE_3_length_116541_cov_6.68783_19	gi|307595815|ref|YP_003902132.1|	45.4	141	72	3	23	162	6	142	1.32e-36	126	arCOG01074	L	-	NUDIX family hydrolase	COG00494	pfam00293	cd03427	TIGR02705
NODE_3_length_116541_cov_6.68783_21	gi|307594925|ref|YP_003901242.1|	26.5	155	99	7	22	166	140	289	2.99e-08	54.3	arCOG02702	Q	-	SAM-dependent methyltransferase	COG00500	pfam08241	cd02440	TIGR02072
NODE_3_length_116541_cov_6.68783_22	gi|146304371|ref|YP_001191687.1|	33.7	202	129	4	1	198	9	209	1.57e-29	111	arCOG01186	J	Bud32	tRNA A-37 threonylcarbamoyl transferase component Bud32	COG03642			TIGR03724
NODE_3_length_116541_cov_6.68783_23	gi|282165573|ref|YP_003357958.1|	53.8	184	83	2	2	184	3	185	5.77e-66	202	arCOG04624	R	-	Multimeric flavodoxin WrbA	COG00431
NODE_3_length_116541_cov_6.68783_24	gi|48478217|ref|YP_023923.1|	48.2	388	200	1	8	395	10	396	3.44e-111	334	arCOG00132	G	-	MFS family permease	COG00477	pfam07690	cd06174
NODE_3_length_116541_cov_6.68783_26	gi|146304007|ref|YP_001191323.1|	42.3	215	116	3	1	213	1	209	6.26e-48	158	arCOG04349	S	-	Uncharacterized membrane protein, DUF981 family	COG03374	pfam06168
NODE_3_length_116541_cov_6.68783_27	gi|302349286|ref|YP_003816924.1|	45.3	495	248	8	2	474	9	502	8.28e-136	403	arCOG01721	C	QcrB	Cytochrome b subunit of the bc complex	COG01290	pfam13631	cd00284
NODE_3_length_116541_cov_6.68783_29	gi|16081208|ref|NP_393506.1|	60.0	280	111	1	1	280	4	282	8.43e-125	360	arCOG01619	R	ARA1	Aldo/keto reductase, related to diketogulonate reductase	COG00656	pfam00248	cd06660	TIGR01293
NODE_3_length_116541_cov_6.68783_30	gi|48478327|ref|YP_024033.1|	52.5	59	28	0	18	76	235	293	5.96e-13	64.3
NODE_3_length_116541_cov_6.68783_31	gi|429216777|ref|YP_007174767.1|	58.2	184	74	2	10	191	8	190	6.00e-71	216	arCOG01943	Q	PncA	Amidase related to nicotinamidase	COG01335	pfam00857	cd00431	TIGR03614
NODE_3_length_116541_cov_6.68783_32	gi|518651759|ref|YP_008141279.1|	38.8	908	522	14	3	898	2	887	4.47e-190	571	arCOG00798	L	UvrD	Superfamily I DNA and RNA helicase	COG00210	pfam00580,pfam13361,pfam12705		TIGR01073
NODE_3_length_116541_cov_6.68783_34	gi|490715182|ref|WP_004577832.1|	49.5	471	237	1	18	487	3	473	8.39e-144	423	arCOG00144	G	-	MFS family permease	COG00477	pfam07690	cd06174	TIGR00711
NODE_3_length_116541_cov_6.68783_35	gi|48478560|ref|YP_024266.1|	21.3	150	106	3	1	150	2	139	4.95e-09	54.3	arCOG01927	C	CoxG	Carbon monoxide dehydrogenase subunit G, CoxG	COG03427	pfam06240	cd05018
NODE_3_length_116541_cov_6.68783_36	gi|70607751|ref|YP_256621.1|	40.8	426	246	4	4	429	6	425	9.30e-109	330	arCOG00753	C	GlpA	Glycerol-3-phosphate dehydrogenase	COG00578	pfam01266		TIGR03377
NODE_3_length_116541_cov_6.68783_37	gi|73670301|ref|YP_306316.1|	45.5	44	24	0	1	44	1	44	5.02e-08	46.6	arCOG00684	X	-	Transposable element, IS605 OrfB family, contains RNAse H fold nuclease and Zn finger domains	COG00675	pfam07282
NODE_3_length_116541_cov_6.68783_39	gi|15921540|ref|NP_377209.1|	33.1	245	161	3	5	247	6	249	1.86e-42	147	arCOG01150	R	-	Predicted phosphohydrolase, MPP superfamily	COG01407		cd07391	TIGR00024
NODE_3_length_116541_cov_6.68783_40	gi|530548295|ref|YP_008428831.1|	47.7	881	430	10	1	871	1	860	5.68e-277	792	arCOG00557	R	Lhr	Lhr-like helicase	COG01201	pfam00270,pfam00271,pfam08494	cd00046,cd00079	TIGR04121
NODE_3_length_116541_cov_6.68783_41	gi|510882377|ref|YP_008055045.1|	28.6	255	161	6	11	250	6	254	1.04e-28	111	arCOG01792	Q	-	SAM-dependent methyltransferase	COG00500	pfam08241	cd02440	TIGR01934
NODE_3_length_116541_cov_6.68783_42	gi|13542134|ref|NP_111822.1|	48.8	361	185	0	2	362	7	367	4.73e-109	328	arCOG00558	L	SrmB	Superfamily II DNA and RNA helicase	COG00513	pfam00270,pfam00271	cd00268,cd00079	TIGR01389
NODE_3_length_116541_cov_6.68783_44	gi|518651883|ref|YP_008141403.1|	77.0	465	105	1	8	470	10	474	2.26e-259	716	arCOG02682	G	-	MFS family permease	COG00477	pfam00083	cd06174	TIGR00887
NODE_3_length_116541_cov_6.68783_45	gi|222479549|ref|YP_002565786.1|	42.5	506	268	8	5	490	3	505	1.87e-144	426	arCOG00024	C	GlpK	Glycerol kinase	COG00554	pfam00370,pfam02782	cd07786	TIGR01311
NODE_3_length_116541_cov_6.68783_46	gi|159041185|ref|YP_001540437.1|	48.7	238	119	2	1	237	1	236	1.78e-82	248	arCOG00701	C	UgpQ	Glycerophosphoryl diester phosphodiesterase	COG00584	pfam03009	cd08568
NODE_3_length_116541_cov_6.68783_50	gi|307595819|ref|YP_003902136.1|	36.3	251	156	2	3	250	2	251	7.28e-54	177	arCOG04221	G	NagD	Phosphatase of the HAD superfamily	COG00647	pfam13344,pfam13242	cd01427	TIGR01457
NODE_3_length_116541_cov_6.68783_51	gi|333988454|ref|YP_004521061.1|	34.1	393	245	5	4	391	5	388	4.31e-64	212	arCOG01463	V	-	ABC-type multidrug transport system, permease component	COG00842	pfam01061		TIGR01247
NODE_3_length_116541_cov_6.68783_52	gi|325959216|ref|YP_004290682.1|	55.1	225	101	0	2	226	3	227	3.24e-84	256	arCOG00194	V	CcmA	ABC-type multidrug transport system, ATPase component	COG01131	pfam00005	cd03230	TIGR01188
NODE_3_length_116541_cov_6.68783_53	gi|330835678|ref|YP_004410406.1|	55.7	255	113	0	1	255	1	255	2.05e-93	277	arCOG01467	V	-	ABC-type multidrug transport system, permease component	COG00842	pfam01061		TIGR01247
NODE_3_length_116541_cov_6.68783_54	gi|146303037|ref|YP_001190353.1|	58.0	317	126	4	5	319	3	314	5.04e-126	365	arCOG00194	V	CcmA	ABC-type multidrug transport system, ATPase component	COG01131	pfam00005	cd03230	TIGR01188
NODE_3_length_116541_cov_6.68783_55	gi|518652529|ref|YP_008142049.1|	38.3	133	77	1	35	167	44	171	4.89e-28	105	arCOG00002	K	-	Transcriptional regulator, PadR family	COG01695	pfam03551		TIGR03433
NODE_3_length_116541_cov_6.68783_56	gi|16081197|ref|NP_393491.1|	49.5	194	95	2	11	203	9	200	6.58e-58	183	arCOG04147	P	SodA	Superoxide dismutase	COG00605	pfam00081,pfam02777
NODE_3_length_116541_cov_6.68783_61	gi|15921633|ref|NP_377302.1|	50.0	118	55	1	18	135	14	127	2.18e-39	131	arCOG00279	E	SpeD	S-adenosylmethionine decarboxylase/arginine decarboxylase	COG01586	pfam02675		TIGR03330
NODE_3_length_116541_cov_6.68783_64	gi|13541250|ref|NP_110938.1|	53.8	143	65	1	3	145	4	145	5.13e-50	159	arCOG00310	O	Bcp	Peroxiredoxin	COG01225	pfam00578	cd03018	TIGR03137
NODE_3_length_116541_cov_6.68783_65	gi|73668114|ref|YP_304129.1|	42.6	197	113	0	19	215	34	230	7.61e-56	179	arCOG00459	L	Nth	EndoIII-related endonuclease	COG00177	pfam00730,pfam10576	cd00056	TIGR01083
NODE_3_length_116541_cov_6.68783_67	gi|566003325|ref|YP_008916165.1|	39.0	182	101	3	1	172	1	182	2.42e-40	137	arCOG04048	F	Dcd	Deoxycytidine deaminase	COG00717	pfam00692	cd07557	TIGR02274
NODE_3_length_116541_cov_6.68783_68	gi|490715772|ref|WP_004578416.1|	27.1	442	236	21	3117	3496	65	482	1.52e-14	84.0	arCOG02499	P	-	Lipoprotein NosD family, contains CASH domains	COG03420	pfam13229,pfam13229		TIGR04247
NODE_3_length_116541_cov_6.68783_69	gi|13540877|ref|NP_110565.1|	51.0	253	115	5	2	252	6	251	6.82e-88	263	arCOG02207	L	XthA	Exonuclease III	COG00708	pfam03372	cd09073	TIGR00633
NODE_3_length_116541_cov_6.68783_70	gi|289596227|ref|YP_003482923.1|	33.9	218	141	2	1	217	1	216	1.50e-35	129	arCOG01171	T	RAD55	RecA-superfamily ATPase implicated in signal transduction	COG00467	pfam06745	cd01124	TIGR03877
NODE_3_length_116541_cov_6.68783_71	gi|518651766|ref|YP_008141286.1|	46.8	568	296	4	3	565	2	568	5.52e-179	519	arCOG00305	L	POL4	DNA polymerase IV (family X)	COG01796
NODE_3_length_116541_cov_6.68783_72	gi|347524081|ref|YP_004781651.1|	32.9	425	263	12	7	419	5	419	8.13e-60	202	arCOG01696	G	ApgM	2,3-bisphosphoglycerate-independent phosphoglycerate mutase	COG03635	pfam01676		TIGR00306
NODE_3_length_116541_cov_6.68783_74	gi|288932485|ref|YP_003436545.1|	48.9	221	104	5	2	221	6	218	1.59e-64	201	arCOG00078	J	NOP1	Fibrillarin-like rRNA methylase	COG01889	pfam01269
NODE_3_length_116541_cov_6.68783_75	gi|490715193|ref|WP_004577843.1|	32.6	242	156	3	1	241	84	319	9.29e-37	134	arCOG01923	J	SIK1	RNA processing factor Prp31, contains Nop domain	COG01498	pfam01798
NODE_3_length_116541_cov_6.68783_81	gi|119719569|ref|YP_920064.1|	33.9	401	245	9	7	390	11	408	6.58e-62	208	arCOG00404	J	HisS	Histidyl-tRNA synthetase	COG00124	pfam13393,pfam03129	cd00773,cd00860	TIGR00442
NODE_3_length_116541_cov_6.68783_83	gi|13540996|ref|NP_110684.1|	50.2	221	110	0	3	223	4	224	5.39e-72	224	arCOG00194	V	CcmA	ABC-type multidrug transport system, ATPase component	COG01131	pfam00005	cd03230	TIGR01188
NODE_3_length_116541_cov_6.68783_84	gi|518652669|ref|YP_008142189.1|	32.3	269	177	3	19	284	12	278	3.63e-40	143	arCOG03689	O	NosY	ABC-type transport system involved in multi-copper enzyme maturation, permease component	COG01277
NODE_3_length_116541_cov_6.68783_86	gi|13541353|ref|NP_111041.1|	30.3	379	234	7	4	375	1	356	3.50e-48	169	arCOG01403	M	AglL	Glycosyltransferase	COG00438	pfam13439,pfam00534	cd03804
NODE_3_length_116541_cov_6.68783_87	gi|432329175|ref|YP_007247319.1|	35.1	356	200	12	3	329	4	357	5.24e-49	170	arCOG02846	O	DnaJ	DnaJ-class molecular chaperone	COG00484	pfam00226	cd06257	TIGR02349
NODE_3_length_116541_cov_6.68783_88	gi|48477912|ref|YP_023618.1|	63.9	582	207	2	6	586	3	582	2.29e-256	719	arCOG03060	O	DnaK	Chaperone DnaK (HSP70)	COG00443	pfam00012	cd10234	TIGR02350
NODE_3_length_116541_cov_6.68783_89	gi|154151147|ref|YP_001404765.1|	39.5	124	71	1	30	149	27	150	2.93e-20	84.0	arCOG04772	O	GrpE	Molecular chaperone GrpE (heat shock protein)	COG00576	pfam01025	cd00446
NODE_3_length_116541_cov_6.68783_92	gi|18977507|ref|NP_578864.1|	44.6	294	148	5	5	297	8	287	8.62e-62	199	arCOG01331	O	HtpX	Zn-dependent protease with chaperone function	COG00501	pfam01435
NODE_3_length_116541_cov_6.68783_94	gi|557693489|ref|YP_008796543.1|	51.2	477	229	3	25	499	5	479	1.20e-166	482	arCOG01252	C	PutA	Lactaldehyde dehydrogenase, Succinate semialdehyde dehydrogenase or other NAD-dependent aldehyde dehydrogenase	COG01012	pfam00171	cd07088	TIGR01780
NODE_3_length_116541_cov_6.68783_97	gi|147919678|ref|YP_686578.1|	46.1	232	120	3	7	235	5	234	2.39e-64	202	arCOG00971	O	PRE1	20S proteasome, alpha subunit	COG00638	pfam10584,pfam00227	cd03756	TIGR03633
NODE_3_length_116541_cov_6.68783_98	gi|297527574|ref|YP_003669598.1|	39.4	221	131	2	5	222	6	226	5.47e-46	154	arCOG04187	J	Sdo1	Ribosome maturation protein Sdo1	COG01500	pfam01172,pfam09377		TIGR00291
NODE_3_length_116541_cov_6.68783_99	gi|333986694|ref|YP_004519301.1|	42.9	224	126	2	1	223	1	223	1.58e-58	188	arCOG00678	J	Rrp4	Exosome complex RNA-binding protein Rrp4, contains S1 and KH domains	COG01097		cd05789
NODE_3_length_116541_cov_6.68783_100	gi|478482323|ref|YP_007712973.1|	52.2	230	107	1	5	234	16	242	1.26e-75	231	arCOG01575	J	Rph	Ribonuclease PH	COG00689	pfam01138,pfam03725	cd11366	TIGR02065
NODE_3_length_116541_cov_6.68783_101	gi|20093937|ref|NP_613784.1|	27.8	313	215	9	2	305	4	314	5.09e-32	129	arCOG04307	J	CafA	Ribonuclease G and E	COG01530	pfam04167
NODE_3_length_116541_cov_6.68783_102	gi|288560608|ref|YP_003424094.1|	43.9	244	121	5	18	247	21	262	1.10e-49	166	arCOG01574	J	Rrp42	Exosome complex RNA-binding protein Rrp42, RNase PH superfamily	COG02123	pfam01138,pfam03725	cd11365	TIGR01966
NODE_3_length_116541_cov_6.68783_103	gi|288932313|ref|YP_003436373.1|	56.1	57	23	1	3	59	8	62	1.12e-15	66.2	arCOG01268	K	Rpo6/RpoZ	DNA-directed RNA polymerase subunit K/omega	COG01758	pfam01192
NODE_3_length_116541_cov_6.68783_104	gi|296109473|ref|YP_003616422.1|	44.8	422	225	6	4	419	3	422	1.57e-106	325	arCOG01228	U	Ffh	Signal recognition particle GTPase	COG00541	pfam02881,pfam00448,pfam02978	cd03115	TIGR00959
NODE_3_length_116541_cov_6.68783_106	gi|261402508|ref|YP_003246732.1|	63.3	128	47	0	26	153	38	165	3.05e-52	166	arCOG01075	F	-	NUDIX family hydrolase	COG01051	pfam00293	cd04673
NODE_3_length_116541_cov_6.68783_107	gi|340343987|ref|ZP_08667119.1|	30.8	104	63	2	35	138	18	112	5.03e-08	55.1	arCOG04347	Q	-	SAM-dependent methyltransferase	COG00500	pfam08241	cd02440	TIGR01934
NODE_3_length_116541_cov_6.68783_108	gi|229582368|ref|YP_002840767.1|	41.9	370	203	5	7	374	4	363	2.45e-80	253	arCOG00130	G	-	MFS family permease	COG00477	pfam07690	cd06174
NODE_3_length_116541_cov_6.68783_109	gi|397781339|ref|YP_006545812.1|	38.7	328	181	6	1	314	2	323	3.21e-65	211	arCOG01754	H	SerA	Phosphoglycerate dehydrogenase or related dehydrogenase	COG00111	pfam00389	cd05303	TIGR01327
NODE_3_length_116541_cov_6.68783_110	gi|383320673|ref|YP_005381514.1|	28.6	262	183	3	1	260	1	260	1.34e-21	93.2	arCOG01470	C	NatB	ABC-type Na+ efflux pump, permease component	COG01668
NODE_3_length_116541_cov_6.68783_111	gi|294495315|ref|YP_003541808.1|	38.3	214	129	2	2	214	3	214	1.17e-43	151	arCOG00194	V	CcmA	ABC-type multidrug transport system, ATPase component	COG01131	pfam00005	cd03230	TIGR01188
NODE_3_length_116541_cov_6.68783_112	gi|13541773|ref|NP_111461.1|	33.5	209	124	6	2	209	3	197	3.97e-29	110	arCOG02293	R	-	HAD superfamily hydrolase	COG00637	pfam13419	cd01427	TIGR02009
NODE_3_length_116541_cov_6.68783_113	gi|16082169|ref|NP_394612.1|	50.2	319	128	5	1	299	1	308	5.11e-96	288	arCOG06008	R	-	Predicted metal permease
NODE_3_length_116541_cov_6.68783_114	gi|15920567|ref|NP_376236.1|	37.9	182	105	5	1	177	5	183	6.41e-28	105	arCOG04184	F	RdgB	Inosine/xanthosine triphosphate pyrophosphatase, all-alpha NTP-PPase family	COG00127	pfam01725	cd00515	TIGR00042
NODE_3_length_116541_cov_6.68783_115	gi|410669825|ref|YP_006922196.1|	42.7	103	52	2	1	103	1	96	1.76e-16	75.5	arCOG00684	X	-	Transposable element, IS605 OrfB family, contains RNAse H fold nuclease and Zn finger domains	COG00675	pfam07282
NODE_3_length_116541_cov_6.68783_117	gi|48478310|ref|YP_024016.1|	28.0	321	190	13	265	553	252	563	3.23e-19	94.4	arCOG03287	G	GDB1	Glycogen debranching enzyme	COG03408	pfam12439,pfam06202		TIGR01561
NODE_3_length_116541_cov_6.68783_118	gi|33356737|ref|NP_126652.2|	39.6	182	104	2	4	181	11	190	3.28e-31	114	arCOG01045	H	CoaE	Dephospho-CoA kinase	COG00237		cd02022
NODE_3_length_116541_cov_6.68783_119	gi|389860365|ref|YP_006362604.1|	40.8	98	40	4	95	178	51	144	1.16e-13	67.8	arCOG01739	U	LepB	Signal peptidase I	COG00681	pfam00717	cd06530	TIGR02228
NODE_3_length_116541_cov_6.68783_122	gi|478482927|ref|YP_007713577.1|	38.9	731	406	15	58	757	42	762	1.04e-142	439	arCOG04276	F	NrdA	Ribonucleotide reductase, alpha subunit	COG00209	pfam03477,pfam00317,pfam02867	cd02888	TIGR02504
NODE_4_length_72642_cov_12.4144_1	gi|333911465|ref|YP_004485198.1|	39.2	171	98	3	1	167	178	346	1.83e-29	113	arCOG00895	M	-	Glycosyl transferase family 2	COG00463	pfam00535	cd06442	TIGR04182
NODE_4_length_72642_cov_12.4144_4	gi|289581712|ref|YP_003480178.1|	29.4	269	182	6	14	277	118	383	2.46e-31	128	arCOG01389	M	-	Glycosyl transferase family 2	COG01215	pfam13641	cd06423	TIGR03937
NODE_4_length_72642_cov_12.4144_5	gi|20094114|ref|NP_613961.1|	29.6	358	212	10	60	395	55	394	2.44e-38	144	arCOG04252	J	TruD	tRNA(Glu) U13 pseudouridine synthase TruD	COG00585	pfam01142	cd02577	TIGR00094
NODE_4_length_72642_cov_12.4144_11	gi|407463425|ref|YP_006774742.1|	43.7	183	95	5	1	182	1	176	3.02e-46	152	arCOG04542	H	FolE	GTP cyclohydrolase I	COG00302	pfam01227	cd00642	TIGR00063
NODE_4_length_72642_cov_12.4144_12	gi|302348951|ref|YP_003816589.1|	35.4	79	49	2	94	170	131	209	6.24e-07	50.1	arCOG01484	H	RibD	Pyrimidine reductase, riboflavin biosynthesis	COG01985	pfam01872		TIGR01508
NODE_4_length_72642_cov_12.4144_13	gi|384434985|ref|YP_005644343.1|	38.0	92	50	1	104	188	15	106	3.36e-12	63.2	arCOG01204	V	-	Minimal nucleotidyltransferase	COG01708	pfam01909	cd05403
NODE_4_length_72642_cov_12.4144_15	gi|289596887|ref|YP_003483583.1|	42.6	413	220	6	4	404	19	426	7.04e-100	306	arCOG03167	R	-	Predicted ATPase, AAA+ superfamily	COG01373	pfam13173,pfam13635
NODE_4_length_72642_cov_12.4144_18	gi|15669449|ref|NP_248259.1|	59.8	107	43	0	4	110	544	650	3.12e-36	132	arCOG00810	J	MetG	Methionyl-tRNA synthetase	COG00143	pfam09334,pfam08264	cd00814,cd07957	TIGR00398
NODE_4_length_72642_cov_12.4144_19	gi|432328752|ref|YP_007246896.1|	26.2	611	386	18	2	568	1	590	9.03e-55	198	arCOG00770	K	DinG	Rad3-related DNA helicase	COG01199	pfam06733,pfam13307		TIGR00604
NODE_4_length_72642_cov_12.4144_21	gi|490715486|ref|WP_004578135.1|	46.0	430	226	4	5	433	3	427	1.27e-131	388	arCOG00284	L	-	HerA helicase	COG00433	pfam12846		TIGR03743,TIGR00929
NODE_4_length_72642_cov_12.4144_22	gi|48478047|ref|YP_023753.1|	51.7	118	55	1	5	122	3	118	1.38e-36	123	arCOG01084	R	MazG	Predicted pyrophosphatase	COG01694	pfam03819	cd11535
NODE_4_length_72642_cov_12.4144_26	gi|20090049|ref|NP_616124.1|	38.8	134	77	3	202	334	210	339	7.31e-19	89.7	arCOG01403	M	AglL	Glycosyltransferase	COG00438	pfam13439,pfam00534	cd03804
NODE_4_length_72642_cov_12.4144_27	gi|432328693|ref|YP_007246837.1|	40.5	200	103	5	8	199	5	196	3.50e-32	123	arCOG01385	M	-	Glycosyl transferase family 2	COG00463	pfam00535	cd02522	TIGR04283
NODE_4_length_72642_cov_12.4144_28	gi|325968581|ref|YP_004244773.1|	34.4	456	276	7	3	435	4	459	7.10e-85	270	arCOG02787	P	-	Arylsulfatase A or related enzyme	COG03119	pfam00884
NODE_4_length_72642_cov_12.4144_29	gi|13541723|ref|NP_111411.1|	38.0	229	125	3	10	228	4	225	5.78e-39	142	arCOG01397	M	-	Glycosyl transferase family 2	COG00463	pfam00535	cd04184,cd04196
NODE_4_length_72642_cov_12.4144_30	gi|15898441|ref|NP_343046.1|	30.1	219	124	9	78	286	74	273	7.43e-13	71.2	arCOG01411	M	RfaG	Glycosyltransferase	COG00438	pfam13439,pfam00534	cd03801	TIGR03999
NODE_4_length_72642_cov_12.4144_31	gi|315231857|ref|YP_004072293.1|	30.2	225	150	5	142	362	158	379	1.98e-21	97.4	arCOG01403	M	AglL	Glycosyltransferase	COG00438	pfam13439,pfam00534	cd03804
NODE_4_length_72642_cov_12.4144_32	gi|16082547|ref|NP_394170.1|	42.5	207	106	6	36	237	54	252	2.30e-39	139	arCOG01401	Q	-	SAM-dependent methyltransferase	COG00500	pfam05050		TIGR01444
NODE_4_length_72642_cov_12.4144_33	gi|48477105|ref|YP_022811.1|	31.2	199	120	6	2	191	5	195	3.35e-18	82.0	arCOG04793	V	-	Transcriptional regulator, predicted component of viral defense system	COG05340	pfam13338
NODE_4_length_72642_cov_12.4144_34	gi|518653227|ref|YP_008142747.1|	42.2	256	132	11	1	250	1	246	1.37e-46	157	arCOG03839	V	-	Nucleotidyltransferase, a component of viral defense system	COG02253	pfam08843
NODE_4_length_72642_cov_12.4144_35	gi|21228013|ref|NP_633935.1|	42.4	465	251	8	1	454	2	460	2.51e-111	339	arCOG00486	J	CysS	Cysteinyl-tRNA synthetase	COG00215	pfam01406,pfam09190	cd00672,cd07963	TIGR00435
NODE_4_length_72642_cov_12.4144_39	gi|16081769|ref|NP_394155.1|	47.3	245	128	1	3	247	2	245	3.58e-78	238	arCOG04320	F	DeoC	Deoxyribose-phosphate aldolase	COG00274	pfam01791	cd00959	TIGR00126
NODE_4_length_72642_cov_12.4144_41	gi|340623555|ref|YP_004742008.1|	27.4	303	166	7	34	313	42	313	1.24e-20	94.7	arCOG01411	M	RfaG	Glycosyltransferase	COG00438	pfam13439,pfam00534	cd03801	TIGR03999
NODE_4_length_72642_cov_12.4144_42	gi|48477481|ref|YP_023187.1|	60.4	106	40	2	4	108	2	106	3.18e-32	111	arCOG01136	R	ARC1	EMAP domain RNA-binding protein	COG00073	pfam01588	cd02800	TIGR00399
NODE_4_length_72642_cov_12.4144_43	gi|312137346|ref|YP_004004683.1|	31.0	187	128	1	8	194	50	235	1.63e-27	106	arCOG03117	S	DedA	Uncharacterized membrane-associated protein, DedA family	COG00586	pfam09335
NODE_4_length_72642_cov_12.4144_44	gi|18978363|ref|NP_579720.1|	51.0	147	70	1	2	146	3	149	1.94e-42	140	arCOG04372	J	RplK	Ribosomal protein L11	COG00080	pfam03946,pfam00298	cd00349	TIGR01632
NODE_4_length_72642_cov_12.4144_45	gi|330834457|ref|YP_004409185.1|	38.0	150	91	1	5	152	2	151	6.18e-26	98.6	arCOG01920	K	NusG	Transcription antiterminator NusG	COG00250	pfam03439	cd09887,cd06091	TIGR00405
NODE_4_length_72642_cov_12.4144_50	gi|300711597|ref|YP_003737411.1|	56.8	169	73	0	6	174	4	172	4.09e-71	215	arCOG02816	O	MsrA	Peptide methionine sulfoxide reductase	COG00225	pfam01625		TIGR00401
NODE_4_length_72642_cov_12.4144_51	gi|390961186|ref|YP_006425020.1|	37.0	489	286	10	22	499	133	610	2.83e-96	306	arCOG01819	N	CpaF	Pilus assembly protein, ATPase of CpaF family	COG04962	pfam00437	cd01130	TIGR03819
NODE_4_length_72642_cov_12.4144_52	gi|315231662|ref|YP_004072098.1|	28.6	238	149	5	17	251	87	306	4.19e-18	85.9	arCOG01812	N	TadC	Pilus assembly protein TadC	COG02064
NODE_4_length_72642_cov_12.4144_56	gi|13541475|ref|NP_111163.1|	62.2	267	84	3	3	252	3	269	2.68e-97	288	arCOG02050	P	-	Sulfite exporter, TauE/SafE family	COG00730	pfam01925
NODE_4_length_72642_cov_12.4144_57	gi|429217618|ref|YP_007175608.1|	67.7	195	61	1	1	195	6	198	3.65e-92	270	arCOG01993	G	GpmA	Phosphoglycerate mutase 1	COG00588	pfam00300	cd07067	TIGR01258
NODE_4_length_72642_cov_12.4144_59	gi|212224433|ref|YP_002307669.1|	26.2	141	99	2	1	139	3	140	5.40e-11	59.3	arCOG01580	K	-	DNA-binding transcriptional regulator, Lrp family	COG01522	pfam13412,pfam01037	cd00090
NODE_4_length_72642_cov_12.4144_62	gi|518652393|ref|YP_008141913.1|	33.9	295	162	12	32	295	42	334	9.76e-25	105	arCOG05350	S	-	Uncharacterized protein
NODE_4_length_72642_cov_12.4144_63	gi|13540914|ref|NP_110602.1|	45.2	465	228	5	7	469	7	446	2.48e-130	387	arCOG02721	C	CydA	Cytochrome bd-type quinol oxidase, subunit 1	COG01271	pfam01654
NODE_4_length_72642_cov_12.4144_64	gi|518652027|ref|YP_008141547.1|	45.7	254	118	3	1	236	1	252	1.91e-78	238	arCOG00500	R	ElaC	Metal-dependent hydrolase of the beta-lactamase superfamily	COG01234	pfam12706		TIGR02651
NODE_4_length_72642_cov_12.4144_65	gi|518652028|ref|YP_008141548.1|	53.7	449	203	4	11	457	1	446	7.28e-146	426	arCOG02682	G	-	MFS family permease	COG00477	pfam00083	cd06174	TIGR00887
NODE_4_length_72642_cov_12.4144_70	gi|385805879|ref|YP_005842277.1|	48.8	424	217	0	6	429	18	441	1.45e-143	419	arCOG00406	J	AsnS	Aspartyl/asparaginyl-tRNA synthetase	COG00017	pfam01336,pfam00152	cd04316,cd00776	TIGR00458
NODE_4_length_72642_cov_12.4144_72	gi|332796184|ref|YP_004457684.1|	46.1	178	92	1	3	176	2	179	8.58e-52	167	arCOG00905	L	-	Uracil-DNA glycosylase	COG01573	pfam03167	cd10031	TIGR00758
NODE_4_length_72642_cov_12.4144_76	gi|48478125|ref|YP_023831.1|	33.5	370	218	13	9	371	8	356	1.20e-45	162	arCOG01378	R	-	Uncharacterized protein of the AP superfamily	COG01524	pfam01663
NODE_4_length_72642_cov_12.4144_78	gi|511059244|ref|YP_008071129.1|	43.7	595	304	10	5	580	7	589	3.53e-160	473	arCOG00406	J	AsnS	Aspartyl/asparaginyl-tRNA synthetase	COG00017	pfam01336,pfam00152	cd04316,cd00776	TIGR00458
NODE_4_length_72642_cov_12.4144_79	gi|41614980|ref|NP_963478.1|	39.4	429	234	10	1	408	1	424	6.02e-92	287	arCOG01718	J	GatB	Asp-tRNAAsn/Glu-tRNAGln amidotransferase B subunit	COG00064	pfam02934,pfam02637		TIGR00133
NODE_4_length_72642_cov_12.4144_80	gi|478483439|ref|YP_007714089.1|	44.6	202	109	3	1	199	237	438	7.36e-53	177	arCOG01717	J	GatA	Asp-tRNAAsn/Glu-tRNAGln amidotransferase A subunit or related amidase	COG00154	pfam01425		TIGR00132
NODE_5_length_63321_cov_7.82892_2	gi|16082323|ref|NP_394792.1|	57.7	499	196	5	2	495	8	496	2.45e-188	552	arCOG02635	V	-	Type II restriction enzyme, methylase subunit	COG01002	pfam07669,pfam12950
NODE_5_length_63321_cov_7.82892_4	gi|289596725|ref|YP_003483421.1|	35.6	160	95	2	27	179	21	179	3.40e-23	93.2	arCOG00608	K	-	Predicted transcriptional regulator with C-terminal CBS domains	COG03620	pfam01381,pfam00571,pfam00571	cd00093,cd04609	TIGR03070,TIGR01137
NODE_5_length_63321_cov_7.82892_5	gi|397771826|ref|YP_006539372.1|	24.6	422	270	10	22	400	43	459	1.54e-32	130	arCOG08208	R	-	Erythromycin esterase homolog	COG02312	pfam05139
NODE_5_length_63321_cov_7.82892_8	gi|518651491|ref|YP_008141011.1|	44.2	647	356	2	17	663	34	675	3.83e-204	591	arCOG05200	O	PepO	Predicted metalloendopeptidase	COG03590
NODE_5_length_63321_cov_7.82892_12	gi|337284774|ref|YP_004624248.1|	42.6	61	34	1	2	61	150	210	5.91e-06	43.9	arCOG02291	R	-	HAD superfamily hydrolase	COG01011	pfam13419	cd01427	TIGR02252
NODE_5_length_63321_cov_7.82892_13	gi|288931800|ref|YP_003435860.1|	31.0	113	74	2	7	119	10	118	1.12e-08	52.0	arCOG01486	L	RnmV	5S rRNA maturation endonuclease (Ribonuclease M5), contains TOPRIM domain	COG01658	pfam01751	cd01027
NODE_5_length_63321_cov_7.82892_15	gi|408404263|ref|YP_006862246.1|	36.0	286	179	4	56	339	4	287	9.32e-51	172	arCOG00394	K	ArsR	Transcriptional regulator containing HTH domain, ArsR family	COG00640
NODE_5_length_63321_cov_7.82892_16	gi|478483353|ref|YP_007714003.1|	37.0	473	249	11	1	443	38	491	1.01e-87	280	arCOG01481	H	PncB	Nicotinic acid phosphoribosyltransferase	COG01488	pfam02749,pfam01729	cd01571	TIGR01513
NODE_5_length_63321_cov_7.82892_17	gi|289596988|ref|YP_003483684.1|	40.4	193	88	5	3	195	2	167	1.84e-38	133	arCOG01943	Q	PncA	Amidase related to nicotinamidase	COG01335	pfam00857	cd00431	TIGR03614
NODE_5_length_63321_cov_7.82892_18	gi|15669543|ref|NP_248355.1|	41.7	259	143	3	13	271	9	259	8.55e-61	195	arCOG00069	H	NadE	NH3-dependent NAD+ synthetase	COG00171	pfam02540	cd00553	TIGR00552
NODE_5_length_63321_cov_7.82892_19	gi|330835216|ref|YP_004409944.1|	28.9	242	143	13	1	227	1	228	1.94e-14	73.2	arCOG01348	H	nadF	NAD kinase	COG00061	pfam01513
NODE_5_length_63321_cov_7.82892_22	gi|530547793|ref|YP_008428325.1|	34.9	83	48	1	1	83	193	269	1.11e-09	56.6	arCOG01619	R	ARA1	Aldo/keto reductase, related to diketogulonate reductase	COG00656	pfam00248	cd06660	TIGR01293
NODE_5_length_63321_cov_7.82892_24	gi|304315018|ref|YP_003850165.1|	45.4	130	70	1	1	130	1	129	3.68e-36	122	arCOG04277	J	Efp	Translation elongation factor P (EF-P)/translation initiation factor 5A (eIF-5A)	COG00231	pfam08207,pfam01287	cd04467	TIGR00037
NODE_5_length_63321_cov_7.82892_25	gi|332796434|ref|YP_004457934.1|	56.4	413	178	1	6	416	2	414	3.85e-162	465	arCOG00853	C	SfcA	Malic enzyme	COG00281	pfam00390,pfam03949	cd05311
NODE_5_length_63321_cov_7.82892_26	gi|490715216|ref|WP_004577866.1|	45.5	393	207	5	1	387	1	392	1.63e-108	326	arCOG04281	L	DnaG	DNA primase (bacterial type)	COG00358	pfam13662	cd01029	TIGR01391
NODE_5_length_63321_cov_7.82892_28	gi|227829787|ref|YP_002831566.1|	35.0	117	72	3	13	128	19	132	5.19e-10	57.4	arCOG08553	S	-	Uncharacterized membrane protein
NODE_5_length_63321_cov_7.82892_29	gi|229582520|ref|YP_002840919.1|	38.7	163	92	2	2	164	15	169	2.73e-36	126	arCOG00310	O	Bcp	Peroxiredoxin	COG01225	pfam00578	cd03018	TIGR03137
NODE_5_length_63321_cov_7.82892_30	gi|21227142|ref|NP_633064.1|	34.2	79	51	1	9	86	33	111	1.12e-09	53.9	arCOG01681	K	ArsR	Transcriptional regulator containing HTH domain, ArsR family	COG00640	pfam01022	cd00090
NODE_5_length_63321_cov_7.82892_31	gi|13542192|ref|NP_111880.1|	59.5	306	124	0	3	308	5	310	1.39e-132	381	arCOG04676	V	LdcA	Uncharacterized protein, homolog of microcin C7 resistance protein MccF	COG01619	pfam02016	cd07025
NODE_5_length_63321_cov_7.82892_32	gi|256810729|ref|YP_003128098.1|	33.4	389	233	11	1	375	1	377	1.01e-31	127	arCOG00666	M	GCD1	N-acetylglucosamine-1-phosphate uridyltransferase	COG01208	pfam00483,pfam00132,pfam00132	cd04181,cd05636	TIGR03992
NODE_5_length_63321_cov_7.82892_34	gi|312137484|ref|YP_004004821.1|	48.0	333	161	5	8	340	5	325	6.84e-102	305	arCOG01163	C	LeuB	Isocitrate/isopropylmalate dehydrogenase	COG00473	pfam00180		TIGR02088
NODE_5_length_63321_cov_7.82892_35	gi|13541020|ref|NP_110708.1|	52.8	903	382	14	19	917	15	877	0.0	930	arCOG01697	C	AcnA	Aconitase A	COG01048	pfam00330,pfam00694	cd01586,cd01580	TIGR01341
NODE_5_length_63321_cov_7.82892_36	gi|240102092|ref|YP_002958400.1|	37.5	48	29	1	14	60	11	58	1.82e-06	48.1	arCOG01543	C	NuoI	NADH dehydrogenase subunit I	COG01143	pfam12838		TIGR01971
NODE_5_length_63321_cov_7.82892_37	gi|294496245|ref|YP_003542738.1|	41.8	299	154	5	44	323	33	330	9.53e-63	205	arCOG01546	C	NuoH	NADH dehydrogenase subunit H	COG01005	pfam00146
NODE_5_length_63321_cov_7.82892_38	gi|16082573|ref|NP_394427.1|	42.6	366	205	3	5	366	3	367	4.16e-103	310	arCOG01548	C	NuoD	NADH dehydrogenase subunit D	COG00649	pfam00346		TIGR01962
NODE_5_length_63321_cov_7.82892_39	gi|227830778|ref|YP_002832558.1|	35.6	149	86	5	1	141	5	151	1.63e-21	87.4	arCOG01551	C	NuoC	NADH dehydrogenase subunit C	COG00852	pfam00329		TIGR01961
NODE_5_length_63321_cov_7.82892_40	gi|16082574|ref|NP_394429.1|	54.0	137	63	0	24	160	16	152	6.26e-54	170	arCOG01554	C	NuoB	F420H2 dehydrogenase subunit, related to NADH:ubiquinone oxidoreductase 20 kD subunit	COG00377	pfam01058		TIGR01957
NODE_5_length_63321_cov_7.82892_42	gi|289595951|ref|YP_003482647.1|	41.4	174	90	5	7	173	4	172	1.45e-36	131	arCOG01385	M	-	Glycosyl transferase family 2	COG00463	pfam00535	cd02522	TIGR04283
NODE_5_length_63321_cov_7.82892_45	gi|509155278|ref|YP_008075518.1|	37.1	97	61	0	6	102	5	101	2.77e-13	63.9	arCOG00017	R	-	Predicted transcriptional regulator	COG02522
NODE_5_length_63321_cov_7.82892_46	gi|557694719|ref|YP_008797773.1|	50.2	247	112	2	3	238	2	248	1.89e-80	244	arCOG04236	O	SufC	Cysteine desulfurase activator ATPase	COG00396	pfam00005	cd03217	TIGR01978
NODE_5_length_63321_cov_7.82892_47	gi|407462031|ref|YP_006773348.1|	64.1	463	166	0	2	464	4	466	6.61e-228	635	arCOG01715	O	SufB	Cysteine desulfurase activator SufB	COG00719	pfam01458		TIGR01981
NODE_5_length_63321_cov_7.82892_48	gi|408403701|ref|YP_006861684.1|	41.1	124	73	0	222	345	293	416	1.28e-25	110	arCOG01715	O	SufB	Cysteine desulfurase activator SufB	COG00719	pfam01458		TIGR01981
NODE_5_length_63321_cov_7.82892_49	gi|289595896|ref|YP_003482592.1|	30.9	188	115	7	1	186	1	175	8.73e-07	50.4	arCOG02293	R	-	HAD superfamily hydrolase	COG00637	pfam13419	cd01427	TIGR02009
NODE_5_length_63321_cov_7.82892_50	gi|490715471|ref|WP_004578120.1|	33.0	458	246	8	4	414	3	446	1.45e-81	260	arCOG03013	L	PRI2	Eukaryotic-type DNA primase, large subunit	COG02219	pfam04104	cd06560
NODE_5_length_63321_cov_7.82892_51	gi|329766368|ref|ZP_08257914.1|	28.0	211	142	3	7	212	4	209	2.96e-20	87.4	arCOG04289	J	RplA	Ribosomal protein L1	COG00081	pfam00687	cd00403	TIGR01169
NODE_5_length_63321_cov_7.82892_52	gi|14521982|ref|NP_127459.1|	27.0	222	155	2	10	224	8	229	4.17e-29	115	arCOG04288	J	RplJ	Ribosomal protein L10	COG00244	pfam00466	cd05795
NODE_5_length_63321_cov_7.82892_53	gi|330508660|ref|YP_004385088.1|	63.2	57	21	0	1	57	1	57	1.34e-18	76.3	arCOG04287	J	RPP1A	Ribosomal protein L12E/L44/L45/RPP1/RPP2	COG02058	pfam00428	cd05832	TIGR03685
NODE_5_length_63321_cov_7.82892_54	gi|518651585|ref|YP_008141105.1|	40.0	260	148	6	2	258	1	255	1.12e-52	174	arCOG02303	R	SurE	Predicted acid phosphatase	COG00496	pfam01975,pfam14423		TIGR00087
NODE_5_length_63321_cov_7.82892_56	gi|296109935|ref|YP_003616884.1|	41.2	221	120	3	6	224	3	215	1.98e-52	171	arCOG01087	G	TpiA	Triosephosphate isomerase	COG00149	pfam00121	cd00311	TIGR00419
NODE_5_length_63321_cov_7.82892_57	gi|407463997|ref|YP_006774879.1|	29.9	244	153	9	5	231	4	246	2.84e-19	87.8	arCOG04280	K	NagC	Transcriptional regulator/sugar kinase	COG01940	pfam00480	cd00012	TIGR00744
NODE_5_length_63321_cov_7.82892_58	gi|325968778|ref|YP_004244970.1|	48.3	240	118	3	7	243	17	253	5.22e-73	225	arCOG04044	E	-	2-amino-3,7-dideoxy-D-threo-hept-6-ulosonic acid synthase, DhnA-aldolase family	COG01830	pfam01791	cd00958	TIGR01949
NODE_5_length_63321_cov_7.82892_59	gi|332796736|ref|YP_004458236.1|	28.7	251	165	7	50	299	36	273	1.70e-22	97.8	arCOG00014	G	RbsK	Sugar kinase, ribokinase family	COG00524	pfam00294	cd01174	TIGR02152
NODE_5_length_63321_cov_7.82892_60	gi|242399318|ref|YP_002994742.1|	33.3	90	60	0	5	94	30	119	2.26e-11	58.5	arCOG01342	O	GimC	Prefoldin, chaperonin cofactor	COG01382	pfam01920	cd00632	TIGR02338
NODE_5_length_63321_cov_7.82892_65	gi|490715496|ref|WP_004578145.1|	32.2	177	116	3	1	177	1	173	1.10e-28	107	arCOG00288	C	NfnB	Nitroreductase	COG00778	pfam00881	cd02150	TIGR02476
NODE_5_length_63321_cov_7.82892_66	gi|296109456|ref|YP_003616405.1|	55.0	60	26	1	1	60	1	59	7.04e-18	71.6	arCOG04108	J	RPS27A	Ribosomal protein S27E	COG02051	pfam01667
NODE_5_length_63321_cov_7.82892_67	gi|161484704|ref|NP_577946.3|	46.9	96	46	2	1	96	1	91	3.86e-20	79.7	arCOG04109	J	RPL42A	Ribosomal protein L44E	COG01631	pfam00935
NODE_5_length_63321_cov_7.82892_68	gi|48477259|ref|YP_022965.1|	41.5	342	179	9	44	370	120	455	3.59e-61	226	arCOG03665	O	-	Subtilase family protease	COG04934	pfam09286,pfam01835	cd11377,cd04056
NODE_5_length_63321_cov_7.82892_69	gi|490715604|ref|WP_004578252.1|	41.1	632	367	4	117	745	116	745	9.12e-164	493	arCOG01818	N	VirB11	ATPase involved in archaellum/pili biosynthesis	COG00630	pfam00437	cd01130	TIGR03819
NODE_5_length_63321_cov_7.82892_70	gi|429191320|ref|YP_007176998.1|	24.1	439	282	13	159	587	102	499	8.29e-16	84.0	arCOG01814	N	TadC	Pilus assembly protein TadC	COG02064
NODE_5_length_63321_cov_7.82892_71	gi|170290902|ref|YP_001737718.1|	34.1	267	170	6	17	279	5	269	1.06e-48	165	arCOG01700	E	SpeB	Arginase family enzyme	COG00010	pfam00491	cd11593	TIGR01230
NODE_5_length_63321_cov_7.82892_72	gi|352683054|ref|YP_004893578.1|	43.9	205	109	3	11	211	386	588	3.79e-53	181	arCOG01347	L	CDC9	ATP-dependent DNA ligase	COG01793	pfam04675,pfam01068,pfam04679	cd07901,cd07969	TIGR00574
NODE_6_length_52536_cov_6.93384_2	gi|329765946|ref|ZP_08257509.1|	45.6	195	97	3	20	214	2	187	4.26e-50	164
NODE_6_length_52536_cov_6.93384_6	gi|488601036|ref|YP_007907507.1|	27.1	361	229	12	5	343	14	362	8.56e-20	92.0	arCOG07475	E	ImmA	Zincin superfamily protease M78 family, fused to xre like transcriptional regulator	COG02856	pfam01381,pfam06114	cd00093	TIGR03830
NODE_6_length_52536_cov_6.93384_9	gi|41615251|ref|NP_963749.1|	41.8	146	80	1	26	171	13	153	2.45e-31	113	arCOG01722	J	RpsM	Ribosomal protein S13	COG00099	pfam00416		TIGR03629
NODE_6_length_52536_cov_6.93384_10	gi|332157866|ref|YP_004423145.1|	50.3	169	83	1	1	169	1	168	1.54e-50	162	arCOG04239	J	RpsD	Ribosomal protein S4 or related protein	COG00522	pfam00163,pfam01479	cd00165	TIGR01018
NODE_6_length_52536_cov_6.93384_11	gi|530548092|ref|YP_008428625.1|	60.9	128	50	0	2	129	9	136	3.45e-47	150	arCOG04240	J	RpsK	Ribosomal protein S11	COG00100	pfam00411		TIGR03628
NODE_6_length_52536_cov_6.93384_12	gi|312137109|ref|YP_004004446.1|	37.8	259	140	5	4	244	2	257	1.84e-43	150	arCOG04241	K	RpoA/Rpo1	DNA-directed RNA polymerase subunit D	COG00202	pfam01193	cd07030
NODE_6_length_52536_cov_6.93384_14	gi|566002347|ref|YP_008915187.1|	44.4	90	50	0	3	92	13	102	4.11e-29	102	arCOG01179	J	InfA	Translation initiation factor 1 (IF-1)	COG00361	pfam01176	cd05793	TIGR00523
NODE_6_length_52536_cov_6.93384_15	gi|73669104|ref|YP_305119.1|	41.3	92	52	1	10	101	7	96	5.04e-17	72.0	arCOG04051	S	-	Uncharacterized protein	COG02412	pfam04242
NODE_6_length_52536_cov_6.93384_16	gi|488600159|ref|YP_007906630.1|	40.6	133	75	3	3	132	4	135	4.77e-31	110	arCOG01640	J	GCD7	Translation initiation factor 2, beta subunit (eIF-2beta)/eIF-5 N-terminal domain	COG01601	pfam01873		TIGR00311
NODE_6_length_52536_cov_6.93384_18	gi|288931359|ref|YP_003435419.1|	32.8	1172	587	32	46	1076	54	1165	5.27e-169	530	arCOG00439	L	MCM2	Predicted ATPase involved in replication control, Cdc46/Mcm family	COG01241	pfam14551,pfam00493	cd00009
NODE_6_length_52536_cov_6.93384_19	gi|256811380|ref|YP_003128749.1|	42.6	94	51	2	51	142	217	309	4.25e-08	53.5	arCOG03056	I	PgpB	Membrane-associated phospholipid phosphatase	COG00671	pfam01569	cd03392
NODE_6_length_52536_cov_6.93384_20	gi|296109165|ref|YP_003616114.1|	39.8	133	78	1	100	230	114	246	9.51e-21	91.7	arCOG01958	P	Kch	Kef-type K+ transport system, predicted NAD-binding component	COG01226	pfam07885,pfam02254
NODE_6_length_52536_cov_6.93384_21	gi|84490152|ref|YP_448384.1|	51.5	101	49	0	1	101	1	101	3.69e-35	118	arCOG01758	J	RpsJ	Ribosomal protein S10	COG00051	pfam00338		TIGR01046
NODE_6_length_52536_cov_6.93384_22	gi|119719408|ref|YP_919903.1|	44.4	108	60	0	8	115	16	123	4.48e-28	101	arCOG01751	J	Rpl7Ae	Ribosomal protein L7AE	COG01358	pfam01248		TIGR03677
NODE_6_length_52536_cov_6.93384_23	gi|242398411|ref|YP_002993835.1|	65.6	64	22	0	22	85	4	67	3.51e-25	91.3	arCOG04314	J	RPS28A	Ribosomal protein S28E/S33	COG02053	pfam01200	cd04457
NODE_6_length_52536_cov_6.93384_24	gi|118575494|ref|YP_875237.1|	53.2	47	21	1	3	48	8	54	2.04e-13	60.1	arCOG01950	J	RPL24A	Ribosomal protein L24E	COG02075	pfam01246	cd00472
NODE_6_length_52536_cov_6.93384_29	gi|557693864|ref|YP_008796918.1|	40.0	572	320	6	5	559	6	571	3.29e-141	422	arCOG04302	J	GlnS	Glutamyl- or glutaminyl-tRNA synthetase	COG00008	pfam00749,pfam03950	cd09287	TIGR00463
NODE_6_length_52536_cov_6.93384_33	gi|383320462|ref|YP_005381303.1|	42.3	97	47	2	18	112	12	101	2.72e-18	76.6	arCOG00002	K	-	Transcriptional regulator, PadR family	COG01695	pfam03551		TIGR03433
NODE_6_length_52536_cov_6.93384_34	gi|518651675|ref|YP_008141195.1|	62.0	781	288	5	8	781	9	787	0.0	961	arCOG01111	G	PpsA	Phosphoenolpyruvate synthase/pyruvate phosphate dikinase	COG00574	pfam01326,pfam00391,pfam02896		TIGR01418
NODE_6_length_52536_cov_6.93384_35	gi|307594487|ref|YP_003900804.1|	44.8	145	79	1	5	148	3	147	3.18e-33	117	arCOG03749	S	-	Uncharacterized membrane protein	COG04243	pfam07884	cd12918
NODE_6_length_52536_cov_6.93384_38	gi|20093691|ref|NP_613538.1|	45.5	167	84	2	5	170	4	164	2.20e-42	141	arCOG04113	J	RplP	Ribosomal protein L10AE/L16	COG00197	pfam00252	cd01433	TIGR00279
NODE_6_length_52536_cov_6.93384_39	gi|15921748|ref|NP_377417.1|	37.1	175	101	2	4	174	2	171	5.44e-34	120	arCOG00489	H	PduO	Cob(I)alamin adenosyltransferase	COG02096	pfam01923		TIGR00636
NODE_6_length_52536_cov_6.93384_41	gi|257388137|ref|YP_003177910.1|	41.0	78	46	0	104	181	90	167	1.51e-10	61.2	arCOG03934	S	-	Uncharacterized membrane protein	SC.00448	pfam10110
NODE_6_length_52536_cov_6.93384_42	gi|284162317|ref|YP_003400940.1|	28.7	279	176	8	4	282	2	257	1.41e-26	108	arCOG00665	M	GalU	UDP-glucose pyrophosphorylase	COG01210	pfam00483	cd02541	TIGR01099
NODE_6_length_52536_cov_6.93384_43	gi|336477308|ref|YP_004616449.1|	29.2	318	203	7	9	307	3	317	1.72e-34	130	arCOG00422	C	GalT	Galactose-1-phosphate uridylyltransferase	COG01085	pfam01087,pfam02744	cd00608	TIGR00209
NODE_6_length_52536_cov_6.93384_45	gi|332157707|ref|YP_004422986.1|	25.6	351	233	11	1	325	1	349	2.87e-21	95.5	arCOG01741	J	PelA	Release factor eRF1	COG01537	pfam03463,pfam03464,pfam03465		TIGR00111
NODE_6_length_52536_cov_6.93384_49	gi|432329923|ref|YP_007248066.1|	44.4	124	67	1	10	131	10	133	5.09e-27	99.8	arCOG04243	J	RpsI	Ribosomal protein S9	COG00103	pfam00380		TIGR03627
NODE_6_length_52536_cov_6.93384_50	gi|432328922|ref|YP_007247066.1|	52.8	106	50	0	2	107	5	110	7.57e-32	112	arCOG04242	J	RplM	Ribosomal protein L13	COG00102	pfam00572	cd00392	TIGR01077
NODE_6_length_52536_cov_6.93384_55	gi|341583016|ref|YP_004763508.1|	38.3	81	48	1	28	106	40	120	2.16e-14	66.6	arCOG04345	J	RPR2	RNase P subunit RPR2	COG02023	pfam04032
NODE_6_length_52536_cov_6.93384_56	gi|488599632|ref|YP_007906103.1|	46.2	143	72	2	1	143	1	138	3.80e-37	126	arCOG01344	J	RPS19A	Ribosomal protein S19E (S16A)	COG02238	pfam01090
NODE_6_length_52536_cov_6.93384_57	gi|298674685|ref|YP_003726435.1|	52.7	74	34	1	13	86	36	108	7.68e-16	69.3	arCOG04179	R	PDCD5	DNA-binding TFAR19-related protein, PDSD5 family	COG02118	pfam01984
NODE_6_length_52536_cov_6.93384_59	gi|88604247|ref|YP_504425.1|	42.4	59	34	0	14	72	16	74	1.69e-12	59.7	arCOG04473	J	RPL31A	Ribosomal protein L31E	COG02097	pfam01198	cd00463
NODE_6_length_52536_cov_6.93384_61	gi|341581506|ref|YP_004761998.1|	50.2	309	147	3	76	377	18	326	1.52e-93	285	arCOG01227	U	FtsY	Signal recognition particle GTPase	COG00552	pfam02881,pfam00448	cd03115	TIGR00064
NODE_6_length_52536_cov_6.93384_63	gi|332795771|ref|YP_004457271.1|	50.7	471	214	6	70	525	1	468	5.42e-155	452	arCOG01361	K	ELP3	Histone acetyltransferase	COG01243	pfam04055		TIGR01211
NODE_6_length_52536_cov_6.93384_64	gi|297618876|ref|YP_003706981.1|	35.9	142	86	2	29	165	36	177	4.33e-25	97.8	arCOG04150	J	Krr1	rRNA processing protein Krr1/Pno1, contains KH domain	COG01094			TIGR03665
NODE_6_length_52536_cov_6.93384_65	gi|327400959|ref|YP_004341798.1|	41.5	544	233	4	4	545	3	463	4.16e-134	407	arCOG01165	L	-	DNA topoisomerase VI, subunit B	COG01389	pfam02518,pfam03486,pfam09239	cd00075,cd00823	TIGR01052
NODE_6_length_52536_cov_6.93384_66	gi|332157795|ref|YP_004423074.1|	44.6	363	190	2	14	366	18	379	1.77e-105	317	arCOG04143	L	-	DNA topoisomerase VI, subunit A	COG01697	pfam04406	cd00223
NODE_6_length_52536_cov_6.93384_67	gi|557695067|ref|YP_008798121.1|	50.0	96	46	2	8	101	21	116	1.41e-30	107	arCOG01845	O	PaaD	Metal-sulfur cluster biosynthetic enzyme	COG02151	pfam01883		TIGR02945
NODE_6_length_52536_cov_6.93384_68	gi|432330138|ref|YP_007248281.1|	29.3	239	131	7	61	274	54	279	5.37e-11	64.7	arCOG04463	O	-	Presenilin-like membrane protease, A22 family	COG03389	pfam06550
NODE_6_length_52536_cov_6.93384_70	gi|15921430|ref|NP_377099.1|	41.3	150	83	2	1	149	1	146	1.61e-34	120	arCOG05367	S	-	Hemerythrin HHE cation binding domain containing protein	COG05592
NODE_6_length_52536_cov_6.93384_73	gi|227828736|ref|YP_002830516.1|	36.8	114	66	2	229	342	73	180	1.02e-13	74.3	arCOG03842	R	-	TlpA/TrxA-like family protein	COG00526	pfam06053
NODE_7_length_48470_cov_7.11278_3	gi|147921639|ref|YP_684544.1|	39.6	429	238	4	4	424	3	418	3.28e-112	338	arCOG00403	J	SerS	Seryl-tRNA synthetase	COG00172	pfam02403,pfam00587	cd00770	TIGR00414
NODE_7_length_48470_cov_7.11278_6	gi|557693602|ref|YP_008796656.1|	30.6	72	50	0	40	111	9	80	2.42e-06	45.4	arCOG01988	J	EFB1	Translation elongation factor EF-1beta	COG02092	pfam00736	cd00292	TIGR00489
NODE_7_length_48470_cov_7.11278_7	gi|150401673|ref|YP_001325439.1|	55.3	114	51	0	6	119	3	116	5.63e-37	124	arCOG04228	J	Pth2	Peptidyl-tRNA hydrolase	COG01990	pfam01981	cd02430	TIGR00283
NODE_7_length_48470_cov_7.11278_10	gi|18977355|ref|NP_578712.1|	30.9	246	168	2	2	246	4	248	4.16e-37	133	arCOG00488	L	DnaN	DNA polymerase sliding clamp subunit (PCNA homolog)	COG00592	pfam00705,pfam02747	cd00577	TIGR00590
NODE_7_length_48470_cov_7.11278_13	gi|511060687|ref|YP_008072572.1|	36.3	179	108	5	4	180	27	201	7.18e-25	99.0	arCOG00109	J	HemK	Methylase of polypeptide chain release factors	COG02890	pfam13659	cd02440	TIGR00537
NODE_7_length_48470_cov_7.11278_16	gi|150401456|ref|YP_001325222.1|	29.3	164	92	5	1	143	1	161	1.47e-15	71.6	arCOG01863	K	-	Predicted transcription factor, homolog of eukaryotic MBF1	COG01813	pfam01381	cd00093	TIGR00270
NODE_7_length_48470_cov_7.11278_17	gi|389852517|ref|YP_006354751.1|	29.6	551	360	14	8	540	10	550	1.81e-67	230	arCOG00412	J	PheT	Phenylalanyl-tRNA synthetase beta subunit	COG00072	pfam03483,pfam03484	cd00769	TIGR00471
NODE_7_length_48470_cov_7.11278_18	gi|282164080|ref|YP_003356465.1|	34.9	498	305	8	10	499	3	489	5.14e-90	286	arCOG00410	J	PheS	Phenylalanyl-tRNA synthetase alpha subunit	COG00016	pfam01409	cd00496	TIGR00468
NODE_7_length_48470_cov_7.11278_20	gi|407463154|ref|YP_006774471.1|	33.7	172	105	4	1	163	9	180	1.51e-22	91.3	arCOG01038	F	Fap7	Broad-specificity NMP kinase	COG01936	pfam13238
NODE_7_length_48470_cov_7.11278_21	gi|16081933|ref|NP_394341.1|	33.7	401	244	11	1	387	3	395	9.19e-57	193	arCOG01169	G	Eno	Enolase	COG00148	pfam03952,pfam00113	cd03313	TIGR01060
NODE_7_length_48470_cov_7.11278_22	gi|297527607|ref|YP_003669631.1|	39.3	178	108	0	2	179	20	197	4.88e-37	130	arCOG04245	J	RpsB	Ribosomal protein S2	COG00052	pfam00318	cd01425	TIGR01012
NODE_7_length_48470_cov_7.11278_23	gi|288559382|ref|YP_003422868.1|	27.9	104	65	3	17	110	30	133	2.78e-09	53.5	arCOG03113	S	-	Uncharacterized protein	COG01430	pfam02643
NODE_7_length_48470_cov_7.11278_24	gi|296110067|ref|YP_003617016.1|	30.8	260	171	4	48	301	224	480	1.99e-21	96.7	arCOG00057	M	GlmS	Glucosamine 6-phosphate synthetase	COG00449	pfam00310,pfam01380,pfam01380	cd00714,cd05008,cd05009	TIGR01135
NODE_7_length_48470_cov_7.11278_25	gi|490715427|ref|WP_004578076.1|	43.6	443	243	6	2	442	3	440	3.19e-120	360	arCOG00546	J	RnjA	mRNA degradation ribonuclease J1/J2	COG00595	pfam00753,pfam07521		TIGR00649
NODE_7_length_48470_cov_7.11278_26	gi|161528985|ref|YP_001582811.1|	56.6	784	318	9	4	780	2	770	0.0	900	arCOG00808	J	ValS	Valyl-tRNA synthetase	COG00525	pfam00133,pfam08264	cd00817,cd07962	TIGR00422
NODE_7_length_48470_cov_7.11278_28	gi|490715585|ref|WP_004578233.1|	39.9	301	173	5	1	294	1	300	1.75e-78	243	arCOG00042	J	TilS	tRNA(Ile)-lysidine synthase TilS/MesJ	COG00037	pfam01171	cd01993	TIGR02432
NODE_7_length_48470_cov_7.11278_31	gi|116753437|ref|YP_842555.1|	33.3	75	49	1	12	86	6	79	5.60e-06	44.3	arCOG01059	K	-	Transcriptional regulator, contains HTH domain	COG03432
NODE_7_length_48470_cov_7.11278_34	gi|14521860|ref|NP_127336.1|	37.1	202	111	6	1	196	1	192	1.05e-35	127	arCOG01145	R	-	Phosphohydrolase, Icc/MPP superfamily	COG02129	pfam00149	cd07392
NODE_7_length_48470_cov_7.11278_35	gi|289596078|ref|YP_003482774.1|	37.9	680	406	9	21	693	19	689	1.26e-151	459	arCOG00553	L	BRR2	Replicative superfamily II helicase	COG01204	pfam00270,pfam00271,pfam14520	cd00046,cd00079	TIGR04121
NODE_7_length_48470_cov_7.11278_36	gi|48478311|ref|YP_024017.1|	33.7	389	226	8	1	377	1	369	3.79e-65	214	arCOG01403	M	AglL	Glycosyltransferase	COG00438	pfam13439,pfam00534	cd03804
NODE_7_length_48470_cov_7.11278_37	gi|429217631|ref|YP_007175621.1|	40.8	414	241	3	1	413	2	412	2.30e-97	299	arCOG04203	P	MgtC	Mg2+ transport system protein	COG03174	pfam02308,pfam13194
NODE_7_length_48470_cov_7.11278_38	gi|20089645|ref|NP_615720.1|	43.7	481	258	5	5	472	28	508	1.55e-130	390	arCOG00408	J	LysU	Lysyl-tRNA synthetase (class II)	COG01190	pfam01336,pfam00152	cd04322,cd00775	TIGR00499
NODE_7_length_48470_cov_7.11278_40	gi|325968586|ref|YP_004244778.1|	48.5	260	132	2	17	276	43	300	2.35e-83	254	arCOG04586	E	CysH	3'-phosphoadenosine 5'-phosphosulfate sulfotransferase (PAPS reductase)/FAD synthetase or related enzyme	COG00175	pfam02249,pfam01507	cd01713	TIGR02039
NODE_7_length_48470_cov_7.11278_41	gi|488601418|ref|YP_007907889.1|	48.6	72	37	0	2	73	4	75	1.23e-16	69.3	arCOG02836	V	NikR	Transcriptional regulator, CopG/Arc/MetJ family (DNA-binding and a metal-binding domains)	COG00864
NODE_7_length_48470_cov_7.11278_44	gi|332796660|ref|YP_004458160.1|	50.4	371	172	5	5	373	6	366	1.77e-122	361	arCOG01887	J	TrpS	Tryptophanyl-tRNA synthetase	COG00180	pfam00579	cd00806	TIGR00233
NODE_7_length_48470_cov_7.11278_45	gi|307594466|ref|YP_003900783.1|	30.7	238	155	4	5	237	7	239	3.01e-33	122	arCOG02291	R	-	HAD superfamily hydrolase	COG01011	pfam13419	cd01427	TIGR02252
NODE_7_length_48470_cov_7.11278_46	gi|332796497|ref|YP_004457997.1|	51.8	56	27	0	3	58	4	59	4.28e-18	72.0	arCOG04126	J	RPL37A	Ribosomal protein L37E	COG02126	pfam01907
NODE_7_length_48470_cov_7.11278_47	gi|336477290|ref|YP_004616431.1|	48.6	70	36	0	7	76	3	72	2.10e-20	79.0	arCOG00998	K	LSM1	Small nuclear ribonucleoprotein (snRNP) homolog	COG01958	pfam01423	cd01726
NODE_7_length_48470_cov_7.11278_48	gi|20094442|ref|NP_614289.1|	60.2	520	202	3	8	526	11	526	2.93e-219	620	arCOG01257	O	GroEL	Chaperonin GroEL, HSP60 family	COG00459	pfam00118	cd03343	TIGR02339
NODE_7_length_48470_cov_7.11278_49	gi|294495445|ref|YP_003541938.1|	30.3	333	210	7	1	317	1	327	1.05e-43	155	arCOG00422	C	GalT	Galactose-1-phosphate uridylyltransferase	COG01085	pfam01087,pfam02744	cd00608	TIGR00209
NODE_7_length_48470_cov_7.11278_50	gi|557694806|ref|YP_008797860.1|	51.1	307	148	2	2	306	8	314	1.38e-109	323	arCOG01296	O	TrxB	Thioredoxin reductase	COG00492	pfam07992		TIGR01292
NODE_7_length_48470_cov_7.11278_51	gi|490715752|ref|WP_004578397.1|	35.8	583	324	14	5	584	3	538	7.37e-99	313	arCOG04922	M	RfaG	Glycosyltransferase	COG00438	pfam05693	cd03793
NODE_7_length_48470_cov_7.11278_52	gi|333911592|ref|YP_004485325.1|	50.1	393	181	9	4	383	3	393	2.73e-134	393	arCOG03278	G	-	Glycosyl hydrolase family 57	COG01449	pfam03065	cd10795
NODE_8_length_46374_cov_3.93711_1	gi|478483439|ref|YP_007714089.1|	45.2	394	209	5	42	428	34	427	6.28e-110	333	arCOG01717	J	GatA	Asp-tRNAAsn/Glu-tRNAGln amidotransferase A subunit or related amidase	COG00154	pfam01425		TIGR00132
NODE_8_length_46374_cov_3.93711_2	gi|332797086|ref|YP_004458586.1|	36.8	87	47	4	7	89	11	93	7.60e-08	48.1	arCOG02726	J	GatC	Asp-tRNAAsn/Glu-tRNAGln amidotransferase C subunit	COG00721	pfam02686		TIGR00135
NODE_8_length_46374_cov_3.93711_5	gi|511058939|ref|YP_008070824.1|	28.2	309	173	10	77	366	75	353	1.92e-24	105	arCOG01410	M	AglA	Glycosyltransferase	COG00438	pfam13579,pfam00534	cd03794	TIGR02149
NODE_8_length_46374_cov_3.93711_6	gi|126466281|ref|YP_001041390.1|	37.1	396	218	6	1	366	8	402	2.52e-83	262	arCOG05412	G	BglB	Beta-glucosidase/6-phospho-beta-glucosidase/beta-galactosidase	COG02723	pfam00232		TIGR03356
NODE_8_length_46374_cov_3.93711_7	gi|304315033|ref|YP_003850180.1|	33.8	213	121	8	6	212	2	200	8.44e-25	105	arCOG01385	M	-	Glycosyl transferase family 2	COG00463	pfam00535	cd02522	TIGR04283
NODE_8_length_46374_cov_3.93711_8	gi|48477973|ref|YP_023679.1|	54.4	57	26	0	1	57	1	57	2.22e-20	77.8	arCOG05278	S	-	Uncharacterized small metal-binding protein	COG05466
NODE_8_length_46374_cov_3.93711_11	gi|385805277|ref|YP_005841675.1|	66.3	104	35	0	1	104	1	104	4.49e-49	154	arCOG04344	S	-	Tic20 family membrane protein possibly involved in protein translocation	COG04818	pfam09685
NODE_8_length_46374_cov_3.93711_14	gi|385805504|ref|YP_005841902.1|	51.6	64	29	2	1	62	2	65	1.64e-19	75.9	arCOG04244	K	RPB10	DNA-directed RNA polymerase, subunit N (RpoN/RPB10)	COG01644	pfam01194
NODE_8_length_46374_cov_3.93711_16	gi|16082354|ref|NP_394831.1|	35.6	194	104	5	1	188	1	179	1.79e-23	94.7	arCOG05109	L	DnaQ	DNA polymerase III, epsilon subunit or related 3'-5' exonuclease	COG00847	pfam00929	cd06127	TIGR00573
NODE_8_length_46374_cov_3.93711_18	gi|300710133|ref|YP_003735947.1|	42.3	418	235	4	1	417	1	413	6.18e-115	347	arCOG00754	G	LhgO	L-2-hydroxyglutarate oxidase LhgO	COG00579	pfam01266,pfam04324		TIGR03377
NODE_8_length_46374_cov_3.93711_19	gi|282165087|ref|YP_003357472.1|	51.3	158	77	0	172	329	5	162	1.50e-51	171	arCOG00723	S	-	Uncharacterized protein, DUF488 family	COG05483	pfam04343
NODE_8_length_46374_cov_3.93711_20	gi|11499353|ref|NP_070592.1|	53.8	145	64	3	20	164	3	144	4.67e-47	153	arCOG01487	F	ComEB	Deoxycytidylate deaminase	COG02131	pfam00383	cd01286	TIGR02571
NODE_8_length_46374_cov_3.93711_21	gi|518651670|ref|YP_008141190.1|	55.6	196	85	1	1	196	2	195	2.92e-76	229	arCOG00312	O	AhpC	AhpC/TSA family peroxiredoxin	COG00450	pfam00578,pfam10417	cd03016	TIGR03137
NODE_8_length_46374_cov_3.93711_23	gi|223477455|ref|YP_002581850.1|	42.9	63	36	0	20	82	85	147	2.21e-11	58.2	arCOG01580	K	-	DNA-binding transcriptional regulator, Lrp family	COG01522	pfam13412,pfam01037	cd00090
NODE_8_length_46374_cov_3.93711_24	gi|312136410|ref|YP_004003747.1|	56.3	309	135	0	30	338	3	311	8.47e-122	355	arCOG00415	L	RecA	RecA/RadA recombinase	COG00468	pfam14520,pfam08423	cd01123	TIGR02236
NODE_8_length_46374_cov_3.93711_25	gi|407462896|ref|YP_006774213.1|	35.0	317	179	5	8	314	4	303	1.81e-62	205	arCOG00585	D	Mrp	Mrp family protein, ATPase, contains iron-sulfur cluster	COG00489	pfam10609	cd02037	TIGR01969
NODE_8_length_46374_cov_3.93711_26	gi|432329442|ref|YP_007247586.1|	33.0	448	271	9	1	423	1	444	9.91e-57	195	arCOG00767	G	{ManB}	Phosphomannomutase	COG01109	pfam02878,pfam02879,pfam02880,pfam00408	cd03087	TIGR03990
NODE_8_length_46374_cov_3.93711_27	gi|333910219|ref|YP_004483952.1|	28.9	211	125	7	57	255	389	586	1.84e-14	76.3	arCOG01510	L	RPA1	Single-stranded DNA-binding replication protein A (RPA), large (70 kD) subunit or related ssDNA-binding protein	COG01599		cd04491,cd04491
NODE_8_length_46374_cov_3.93711_29	gi|91773712|ref|YP_566404.1|	31.6	98	61	3	2	93	168	265	2.20e-12	63.5	arCOG01510	L	RPA1	Single-stranded DNA-binding replication protein A (RPA), large (70 kD) subunit or related ssDNA-binding protein	COG01599		cd04491,cd04491
NODE_8_length_46374_cov_3.93711_30	gi|327401225|ref|YP_004342064.1|	59.2	306	124	1	6	311	10	314	2.51e-133	383	arCOG04142	O	DYS1	Deoxyhypusine synthase	COG01899	pfam01916		TIGR00321
NODE_8_length_46374_cov_3.93711_33	gi|374325911|ref|YP_005084111.1|	49.1	220	103	4	2	212	1	220	1.41e-69	214	arCOG00497	R	-	Zn-dependent hydrolase of the beta-lactamase fold	COG02220	pfam13483
NODE_8_length_46374_cov_3.93711_38	gi|518652626|ref|YP_008142146.1|	50.4	373	180	3	11	382	12	380	2.29e-120	356	arCOG01108	R	AbgB	Metal-dependent amidase/aminoacylase/carboxypeptidase	COG01473	pfam01546	cd03886	TIGR01891
NODE_8_length_46374_cov_3.93711_44	gi|385773679|ref|YP_005646245.1|	27.4	343	190	19	58	362	193	514	2.17e-12	72.8	arCOG00285	L	-	HerA helicase	COG00433	pfam12846
NODE_8_length_46374_cov_3.93711_47	gi|337285081|ref|YP_004624555.1|	42.9	382	211	3	27	404	12	390	6.32e-103	314	arCOG00467	L	CDC6	Cdc6-related protein, AAA superfamily ATPase	COG01474	pfam13401,pfam09079	cd00009,cd08768	TIGR02928
NODE_8_length_46374_cov_3.93711_52	gi|384432906|ref|YP_005642264.1|	31.7	385	223	7	1	378	1	352	4.12e-39	145	arCOG01096	P	CCC1	Predicted Fe2+/Mn2+ transporter, VIT1/CCC1 family	COG01814	pfam02915,pfam01988	cd01044,cd02431
NODE_8_length_46374_cov_3.93711_53	gi|73667915|ref|YP_303930.1|	33.8	195	125	3	20	210	20	214	1.57e-28	114	arCOG00018	F	Nnr2	NAD(P)H-hydrate repair enzyme Nnr, NAD(P)H-hydrate dehydratase domain	COG00063	pfam03853,pfam01256	cd01171	TIGR00197,TIGR00196
NODE_8_length_46374_cov_3.93711_54	gi|408403703|ref|YP_006861686.1|	50.9	403	188	8	4	397	6	407	1.96e-133	391	arCOG00065	O	csdA	Selenocysteine lyase/Cysteine desulfurase	COG00520	pfam00266	cd06453	TIGR01979
NODE_8_length_46374_cov_3.93711_55	gi|150398930|ref|YP_001322697.1|	29.4	109	73	2	14	121	5	110	1.29e-10	57.4	arCOG02077	C	IscU	NifU homolog involved in Fe-S cluster formation	COG00822	pfam01592	cd06664	TIGR03419
NODE_10_length_38403_cov_8.58636_4	gi|13542191|ref|NP_111879.1|	52.6	97	46	0	4	100	5	101	4.17e-32	117	arCOG01108	R	AbgB	Metal-dependent amidase/aminoacylase/carboxypeptidase	COG01473	pfam01546	cd03886	TIGR01891
NODE_10_length_38403_cov_8.58636_5	gi|13542191|ref|NP_111879.1|	48.6	107	55	0	1	107	109	215	3.89e-29	110	arCOG01108	R	AbgB	Metal-dependent amidase/aminoacylase/carboxypeptidase	COG01473	pfam01546	cd03886	TIGR01891
NODE_10_length_38403_cov_8.58636_6	gi|16081383|ref|NP_393715.1|	40.5	74	44	0	3	76	303	376	1.94e-13	66.6	arCOG01108	R	AbgB	Metal-dependent amidase/aminoacylase/carboxypeptidase	COG01473	pfam01546	cd03886	TIGR01891
NODE_10_length_38403_cov_8.58636_11	gi|110669153|ref|YP_658964.1|	25.7	439	268	14	100	495	70	493	2.97e-39	155	arCOG00280	L	-	HerA helicase	COG00433	pfam01935
NODE_10_length_38403_cov_8.58636_14	gi|14520340|ref|NP_125815.1|	45.1	237	129	1	1	237	168	403	3.41e-67	216	arCOG00467	L	CDC6	Cdc6-related protein, AAA superfamily ATPase	COG01474	pfam13401,pfam09079	cd00009,cd08768	TIGR02928
NODE_10_length_38403_cov_8.58636_17	gi|227828966|ref|YP_002830746.1|	32.0	378	217	7	5	375	8	352	7.79e-42	152	arCOG01096	P	CCC1	Predicted Fe2+/Mn2+ transporter, VIT1/CCC1 family	COG01814	pfam02915,pfam01988	cd01044,cd02431
NODE_10_length_38403_cov_8.58636_18	gi|73667915|ref|YP_303930.1|	35.4	175	109	3	21	191	20	194	7.78e-24	100	arCOG00018	F	Nnr2	NAD(P)H-hydrate repair enzyme Nnr, NAD(P)H-hydrate dehydratase domain	COG00063	pfam03853,pfam01256	cd01171	TIGR00197,TIGR00196
NODE_10_length_38403_cov_8.58636_19	gi|320101133|ref|YP_004176725.1|	46.5	402	207	6	4	398	2	402	6.14e-126	372	arCOG00065	O	csdA	Selenocysteine lyase/Cysteine desulfurase	COG00520	pfam00266	cd06453	TIGR01979
NODE_10_length_38403_cov_8.58636_22	gi|15899377|ref|NP_343982.1|	47.5	181	87	3	15	193	11	185	3.25e-40	139	arCOG03056	I	PgpB	Membrane-associated phospholipid phosphatase	COG00671	pfam01569	cd03392
NODE_10_length_38403_cov_8.58636_23	gi|119719355|ref|YP_919850.1|	24.6	366	230	10	1	325	6	366	3.36e-24	103	arCOG01048	S	-	Uncharacterized protein
NODE_10_length_38403_cov_8.58636_24	gi|325959836|ref|YP_004291302.1|	47.3	450	237	0	5	454	2	451	9.20e-134	396	arCOG01750	E	AspA	Aspartate ammonia-lyase	COG01027
NODE_10_length_38403_cov_8.58636_25	gi|159042263|ref|YP_001541515.1|	34.1	408	236	14	8	403	7	393	4.70e-45	162	arCOG01961	P	NhaP	NhaP-type Na+/H+ and K+/H+ antiporter	COG00025	pfam00999		TIGR00831
NODE_10_length_38403_cov_8.58636_26	gi|329764767|ref|ZP_08256361.1|	28.0	400	279	6	10	407	69	461	1.83e-38	146	arCOG01962	P	-	NhaP-type Na+/H+ and K+/H+ antiporter with a unique C-terminal domain	COG03263	pfam00999		TIGR00831
NODE_10_length_38403_cov_8.58636_27	gi|304315007|ref|YP_003850154.1|	36.5	447	268	8	27	465	15	453	7.14e-83	265	arCOG00321	O	TldD	Zn-dependent protease, component of TldD/TldE system	COG00312	pfam01523
NODE_10_length_38403_cov_8.58636_28	gi|126466379|ref|YP_001041488.1|	31.1	273	179	5	169	432	184	456	1.73e-32	130	arCOG00322	O	TldE	Inactivated Zn-dependent protease, component of TldD/TldE system	COG00312	pfam01523
NODE_10_length_38403_cov_8.58636_30	gi|327400440|ref|YP_004341279.1|	52.0	50	23	1	5	54	2	50	3.41e-08	50.4	arCOG01201	V	-	Minimal nucleotidyltransferase	COG01708	pfam01909	cd05403
NODE_10_length_38403_cov_8.58636_32	gi|16082611|ref|NP_394788.1|	44.5	364	201	1	2	364	1	364	3.57e-101	305	arCOG01337	C	SucC	Succinyl-CoA synthetase, beta subunit	COG00045	pfam08442,pfam00549		TIGR01016
NODE_10_length_38403_cov_8.58636_33	gi|488601692|ref|YP_007908163.1|	59.2	284	116	0	1	284	1	284	3.10e-112	328	arCOG01339	C	SucD	Succinyl-CoA synthetase, alpha subunit	COG00074	pfam02629,pfam00549		TIGR01019
NODE_10_length_38403_cov_8.58636_34	gi|327400911|ref|YP_004341750.1|	44.1	93	52	0	13	105	40	132	1.64e-26	97.4	arCOG01972	O	TrxA	Thiol-disulfide isomerase or thioredoxin	COG00526	pfam00085	cd02947	TIGR01068
NODE_10_length_38403_cov_8.58636_35	gi|407464300|ref|YP_006775182.1|	37.7	666	327	16	3	615	5	635	4.37e-134	408	arCOG01606	C	PorA	Pyruvate:ferredoxin oxidoreductase or related 2-oxoacid:ferredoxin oxidoreductase, alpha subunit and gamma	COG00674	pfam01558,pfam01855	cd07034	TIGR03710
NODE_10_length_38403_cov_8.58636_36	gi|159041639|ref|YP_001540891.1|	47.9	292	143	5	389	676	25	311	4.11e-84	270	arCOG01599	C	PorB	Pyruvate:ferredoxin oxidoreductase or related 2-oxoacid:ferredoxin oxidoreductase, beta subunit	COG01013	pfam02775,pfam12367	cd03375	TIGR02177
NODE_10_length_38403_cov_8.58636_37	gi|15920804|ref|NP_376473.1|	47.6	378	193	2	5	382	1	373	3.34e-121	357	arCOG04237	C	GltA	Citrate synthase	COG00372	pfam00285	cd06118	TIGR01800
NODE_10_length_38403_cov_8.58636_40	gi|161527769|ref|YP_001581595.1|	31.8	220	141	4	2	213	13	231	1.31e-35	129	arCOG00962	C	FrdB	Succinate dehydrogenase/fumarate reductase, Fe-S protein subunit	COG00479	pfam13085,pfam13183		TIGR00384
NODE_10_length_38403_cov_8.58636_41	gi|312136314|ref|YP_004003651.1|	49.3	487	240	6	2	487	58	538	2.14e-157	461	arCOG00571	C	SdhA	Succinate dehydrogenase/fumarate reductase, flavoprotein subunit	COG01053	pfam00890,pfam02910		TIGR03378,TIGR01812
NODE_12_length_31274_cov_6.72969_5	gi|48477973|ref|YP_023679.1|	52.6	57	27	0	1	57	1	57	9.06e-20	76.3	arCOG05278	S	-	Uncharacterized small metal-binding protein	COG05466
NODE_12_length_31274_cov_6.72969_6	gi|84489454|ref|YP_447686.1|	35.2	219	126	8	6	220	2	208	1.59e-22	98.6	arCOG01385	M	-	Glycosyl transferase family 2	COG00463	pfam00535	cd02522	TIGR04283
NODE_12_length_31274_cov_6.72969_7	gi|289596206|ref|YP_003482902.1|	36.3	399	216	8	1	366	8	401	6.91e-79	250	arCOG05412	G	BglB	Beta-glucosidase/6-phospho-beta-glucosidase/beta-galactosidase	COG02723	pfam00232		TIGR03356
NODE_12_length_31274_cov_6.72969_8	gi|511058939|ref|YP_008070824.1|	29.3	314	171	12	72	366	72	353	7.39e-25	106	arCOG01410	M	AglA	Glycosyltransferase	COG00438	pfam13579,pfam00534	cd03794	TIGR02149
NODE_12_length_31274_cov_6.72969_11	gi|330834351|ref|YP_004409079.1|	33.3	84	54	2	7	89	11	93	3.55e-06	43.9	arCOG02726	J	GatC	Asp-tRNAAsn/Glu-tRNAGln amidotransferase C subunit	COG00721	pfam02686		TIGR00135
NODE_12_length_31274_cov_6.72969_12	gi|511059249|ref|YP_008071134.1|	43.3	443	234	6	4	441	5	435	1.69e-115	347	arCOG01717	J	GatA	Asp-tRNAAsn/Glu-tRNAGln amidotransferase A subunit or related amidase	COG00154	pfam01425		TIGR00132
NODE_12_length_31274_cov_6.72969_13	gi|41614980|ref|NP_963478.1|	38.7	450	248	11	1	427	1	445	1.66e-88	278	arCOG01718	J	GatB	Asp-tRNAAsn/Glu-tRNAGln amidotransferase B subunit	COG00064	pfam02934,pfam02637		TIGR00133
NODE_12_length_31274_cov_6.72969_14	gi|511059244|ref|YP_008071129.1|	42.9	597	310	9	5	582	7	591	2.50e-160	474	arCOG00406	J	AsnS	Aspartyl/asparaginyl-tRNA synthetase	COG00017	pfam01336,pfam00152	cd04316,cd00776	TIGR00458
NODE_12_length_31274_cov_6.72969_15	gi|429216363|ref|YP_007174353.1|	31.1	392	227	13	7	373	8	381	2.58e-47	167	arCOG01378	R	-	Uncharacterized protein of the AP superfamily	COG01524	pfam01663
NODE_12_length_31274_cov_6.72969_19	gi|288931880|ref|YP_003435940.1|	46.5	187	96	1	3	185	2	188	9.35e-57	179	arCOG00905	L	-	Uracil-DNA glycosylase	COG01573	pfam03167	cd10031	TIGR00758
NODE_12_length_31274_cov_6.72969_21	gi|385805879|ref|YP_005842277.1|	47.8	423	220	1	6	427	19	441	1.01e-140	411	arCOG00406	J	AsnS	Aspartyl/asparaginyl-tRNA synthetase	COG00017	pfam01336,pfam00152	cd04316,cd00776	TIGR00458
NODE_12_length_31274_cov_6.72969_25	gi|518652028|ref|YP_008141548.1|	53.9	449	202	4	11	457	1	446	1.81e-146	428	arCOG02682	G	-	MFS family permease	COG00477	pfam00083	cd06174	TIGR00887
NODE_12_length_31274_cov_6.72969_26	gi|518652027|ref|YP_008141547.1|	45.7	254	118	2	1	236	1	252	1.78e-81	246	arCOG00500	R	ElaC	Metal-dependent hydrolase of the beta-lactamase superfamily	COG01234	pfam12706		TIGR02651
NODE_12_length_31274_cov_6.72969_27	gi|13540914|ref|NP_110602.1|	46.0	465	224	5	7	469	7	446	2.48e-130	387	arCOG02721	C	CydA	Cytochrome bd-type quinol oxidase, subunit 1	COG01271	pfam01654
NODE_12_length_31274_cov_6.72969_28	gi|518652393|ref|YP_008141913.1|	33.2	295	164	12	32	295	42	334	6.27e-30	119	arCOG05350	S	-	Uncharacterized protein
NODE_12_length_31274_cov_6.72969_31	gi|212224433|ref|YP_002307669.1|	26.2	141	99	2	1	139	3	140	2.75e-11	60.1	arCOG01580	K	-	DNA-binding transcriptional regulator, Lrp family	COG01522	pfam13412,pfam01037	cd00090
NODE_12_length_31274_cov_6.72969_33	gi|429217618|ref|YP_007175608.1|	68.9	190	57	1	1	190	6	193	1.93e-90	266	arCOG01993	G	GpmA	Phosphoglycerate mutase 1	COG00588	pfam00300	cd07067	TIGR01258
NODE_12_length_31274_cov_6.72969_34	gi|16081688|ref|NP_394060.1|	59.8	259	91	2	7	252	2	260	3.99e-97	287	arCOG02050	P	-	Sulfite exporter, TauE/SafE family	COG00730	pfam01925
NODE_14_length_25993_cov_6.87894_2	gi|223478176|ref|YP_002582476.1|	42.8	421	225	10	6	423	10	417	4.48e-103	314	arCOG03167	R	-	Predicted ATPase, AAA+ superfamily	COG01373	pfam13173,pfam13635
NODE_14_length_25993_cov_6.87894_3	gi|229578297|ref|YP_002836695.1|	50.0	138	65	3	8	145	10	143	4.73e-33	116	arCOG03749	S	-	Uncharacterized membrane protein	COG04243	pfam07884	cd12918
NODE_14_length_25993_cov_6.87894_4	gi|530780070|ref|YP_008431875.1|	43.6	172	96	1	7	177	10	181	2.90e-51	165	arCOG01764	K	SPT15	TATA-box binding protein (TBP), component of TFIID and TFIIIB	COG02101	pfam00352,pfam00352	cd04518
NODE_14_length_25993_cov_6.87894_5	gi|288931973|ref|YP_003436033.1|	35.6	1038	601	25	5	1011	7	1008	1.34e-205	620	arCOG00807	J	IleS	Isoleucyl-tRNA synthetase	COG00060	pfam00133,pfam08264	cd00818,cd00818,cd07961	TIGR00392
NODE_14_length_25993_cov_6.87894_6	gi|383318930|ref|YP_005379771.1|	41.3	849	476	11	1	836	9	848	1.60e-215	635	arCOG01255	J	AlaS	Alanyl-tRNA synthetase	COG00013	pfam01411,pfam07973	cd00673,cd07762	TIGR03683
NODE_14_length_25993_cov_6.87894_7	gi|41615205|ref|NP_963703.1|	41.8	1242	594	17	6	1131	3	1231	0.0	930	arCOG04447	L	-	Archaeal DNA polymerase II, large subunit	COG01933	pfam03833,pfam09845		TIGR00354
NODE_14_length_25993_cov_6.87894_8	gi|256810055|ref|YP_003127424.1|	28.4	380	239	11	6	359	9	381	2.16e-25	108	arCOG00601	R	-	Protein containing two CBS domains (some fused to C-terminal double-stranded RNA-binding domain of RaiA family)	COG00517	pfam00571,pfam00571,pfam00571,pfam00571	cd04633,cd04633	TIGR01302,TIGR01302
NODE_14_length_25993_cov_6.87894_10	gi|289596521|ref|YP_003483217.1|	55.0	431	190	2	1	428	1	430	2.31e-174	496	arCOG00407	J	AsnS	Aspartyl/asparaginyl-tRNA synthetase	COG00017	pfam01336,pfam00152	cd04319,cd00776	TIGR00457
NODE_14_length_25993_cov_6.87894_12	gi|386001013|ref|YP_005919312.1|	59.0	422	173	0	1	422	1	422	1.74e-180	511	arCOG01561	J	TEF1	Translation elongation factor EF-1 alpha,  GTPase	COG05256	pfam00009,pfam03144,pfam03143	cd01883,cd03693,cd03705	TIGR00483
NODE_14_length_25993_cov_6.87894_13	gi|294495850|ref|YP_003542343.1|	40.7	686	391	12	1	680	1	676	1.96e-166	497	arCOG01305	L	-	Topoisomerase DNA binding C4 zinc finger fused to uncharacterized N-terminal domain often associated with RecB-like endonuclease	COG01637
NODE_14_length_25993_cov_6.87894_14	gi|289596866|ref|YP_003483562.1|	31.8	217	138	5	4	210	3	219	1.77e-28	108	arCOG00858	F	PyrH	Uridylate kinase	COG00528	pfam00696	cd04253	TIGR02076
NODE_14_length_25993_cov_6.87894_15	gi|126466399|ref|YP_001041508.1|	40.0	502	276	12	1	482	2	498	4.13e-124	373	arCOG00810	J	MetG	Methionyl-tRNA synthetase	COG00143	pfam09334,pfam08264	cd00814,cd07957	TIGR00398
NODE_14_length_25993_cov_6.87894_16	gi|312137083|ref|YP_004004420.1|	58.2	98	41	0	1	98	1	98	5.32e-39	127	arCOG04223	J	SUI1	Translation initiation factor 1 (eIF-1/SUI1)	COG00023	pfam01253	cd11567	TIGR01158
NODE_14_length_25993_cov_6.87894_17	gi|298675559|ref|YP_003727309.1|	42.3	137	69	4	1	134	1	130	5.71e-27	105	arCOG00684	X	-	Transposable element, IS605 OrfB family, contains RNAse H fold nuclease and Zn finger domains	COG00675	pfam07282
NODE_14_length_25993_cov_6.87894_18	gi|73667868|ref|YP_303883.1|	53.2	124	56	1	1	124	78	199	1.37e-33	120	arCOG00684	X	-	Transposable element, IS605 OrfB family, contains RNAse H fold nuclease and Zn finger domains	COG00675	pfam07282
NODE_17_length_18562_cov_6.01562_2	gi|288932720|ref|YP_003436780.1|	28.2	149	87	6	18	146	37	185	5.70e-07	50.8	arCOG01773	Q	-	SAM-dependent methyltransferase	COG00500	pfam08241		TIGR01934
NODE_17_length_18562_cov_6.01562_4	gi|407463425|ref|YP_006774742.1|	44.9	167	87	3	1	167	1	162	7.91e-44	146	arCOG04542	H	FolE	GTP cyclohydrolase I	COG00302	pfam01227	cd00642	TIGR00063
NODE_17_length_18562_cov_6.01562_5	gi|284163518|ref|YP_003401797.1|	32.3	124	81	2	45	167	54	175	9.62e-09	54.7	arCOG01490	H	FolA	Dihydrofolate reductase	COG00262	pfam00186	cd00209
NODE_17_length_18562_cov_6.01562_6	gi|518651841|ref|YP_008141361.1|	52.5	436	204	2	8	443	27	459	1.01e-159	461	arCOG03167	R	-	Predicted ATPase, AAA+ superfamily	COG01373	pfam13173,pfam13635
NODE_17_length_18562_cov_6.01562_8	gi|289192151|ref|YP_003458092.1|	60.7	107	42	0	4	110	543	649	4.60e-37	134	arCOG00810	J	MetG	Methionyl-tRNA synthetase	COG00143	pfam09334,pfam08264	cd00814,cd07957	TIGR00398
NODE_17_length_18562_cov_6.01562_9	gi|432328752|ref|YP_007246896.1|	24.7	612	394	16	2	568	1	590	2.64e-50	186	arCOG00770	K	DinG	Rad3-related DNA helicase	COG01199	pfam06733,pfam13307		TIGR00604
NODE_17_length_18562_cov_6.01562_11	gi|490715486|ref|WP_004578135.1|	46.6	431	224	4	5	434	3	428	1.70e-134	395	arCOG00284	L	-	HerA helicase	COG00433	pfam12846		TIGR03743,TIGR00929
NODE_17_length_18562_cov_6.01562_13	gi|48478047|ref|YP_023753.1|	52.5	118	54	1	5	122	3	118	3.07e-39	130	arCOG01084	R	MazG	Predicted pyrophosphatase	COG01694	pfam03819	cd11535
NODE_17_length_18562_cov_6.01562_16	gi|227826973|ref|YP_002828752.1|	32.0	197	116	6	87	272	100	289	3.02e-14	75.5	arCOG01403	M	AglL	Glycosyltransferase	COG00438	pfam13439,pfam00534	cd03804
NODE_17_length_18562_cov_6.01562_17	gi|410671714|ref|YP_006924085.1|	34.5	206	128	4	143	348	152	350	1.95e-23	102	arCOG01411	M	RfaG	Glycosyltransferase	COG00438	pfam13439,pfam00534	cd03801	TIGR03999
NODE_17_length_18562_cov_6.01562_18	gi|289595951|ref|YP_003482647.1|	39.1	197	110	5	8	199	4	195	7.93e-34	128	arCOG01385	M	-	Glycosyl transferase family 2	COG00463	pfam00535	cd02522	TIGR04283
NODE_17_length_18562_cov_6.01562_19	gi|325968581|ref|YP_004244773.1|	36.8	456	265	7	3	435	4	459	1.48e-90	284	arCOG02787	P	-	Arylsulfatase A or related enzyme	COG03119	pfam00884
NODE_17_length_18562_cov_6.01562_20	gi|13541723|ref|NP_111411.1|	39.3	224	129	4	5	223	4	225	3.44e-40	145	arCOG01397	M	-	Glycosyl transferase family 2	COG00463	pfam00535	cd04184,cd04196
NODE_18_length_15746_cov_6.62607_2	gi|240102092|ref|YP_002958400.1|	35.4	48	30	1	14	60	11	58	3.56e-06	47.8	arCOG01543	C	NuoI	NADH dehydrogenase subunit I	COG01143	pfam12838		TIGR01971
NODE_18_length_15746_cov_6.62607_3	gi|294496245|ref|YP_003542738.1|	41.6	298	156	5	44	323	33	330	6.76e-63	205	arCOG01546	C	NuoH	NADH dehydrogenase subunit H	COG01005	pfam00146
NODE_18_length_15746_cov_6.62607_4	gi|16082573|ref|NP_394427.1|	43.1	362	201	3	9	366	7	367	7.95e-106	317	arCOG01548	C	NuoD	NADH dehydrogenase subunit D	COG00649	pfam00346		TIGR01962
NODE_18_length_15746_cov_6.62607_5	gi|16082010|ref|NP_394428.1|	35.7	140	79	3	20	151	9	145	6.34e-24	93.2	arCOG01551	C	NuoC	NADH dehydrogenase subunit C	COG00852	pfam00329		TIGR01961
NODE_18_length_15746_cov_6.62607_6	gi|16082574|ref|NP_394429.1|	54.0	137	63	0	24	160	16	152	6.74e-54	170	arCOG01554	C	NuoB	F420H2 dehydrogenase subunit, related to NADH:ubiquinone oxidoreductase 20 kD subunit	COG00377	pfam01058		TIGR01957
NODE_18_length_15746_cov_6.62607_10	gi|330508536|ref|YP_004384964.1|	38.3	94	54	2	6	98	5	95	1.18e-14	67.0	arCOG00017	R	-	Predicted transcriptional regulator	COG02522
NODE_18_length_15746_cov_6.62607_11	gi|557694719|ref|YP_008797773.1|	51.6	244	107	3	3	235	2	245	2.87e-77	236	arCOG04236	O	SufC	Cysteine desulfurase activator ATPase	COG00396	pfam00005	cd03217	TIGR01978
NODE_18_length_15746_cov_6.62607_12	gi|518651535|ref|YP_008141055.1|	52.4	800	375	4	27	824	40	835	1.61e-296	838	arCOG01715	O	SufB	Cysteine desulfurase activator SufB	COG00719	pfam01458		TIGR01981
NODE_18_length_15746_cov_6.62607_13	gi|408403701|ref|YP_006861684.1|	30.0	303	183	10	90	371	141	435	1.87e-25	109	arCOG01715	O	SufB	Cysteine desulfurase activator SufB	COG00719	pfam01458		TIGR01981
NODE_18_length_15746_cov_6.62607_14	gi|289595896|ref|YP_003482592.1|	32.1	190	110	6	1	186	1	175	1.91e-12	66.2	arCOG02293	R	-	HAD superfamily hydrolase	COG00637	pfam13419	cd01427	TIGR02009
NODE_18_length_15746_cov_6.62607_15	gi|490715471|ref|WP_004578120.1|	34.8	462	232	12	4	414	3	446	1.08e-84	268	arCOG03013	L	PRI2	Eukaryotic-type DNA primase, large subunit	COG02219	pfam04104	cd06560
NODE_18_length_15746_cov_6.62607_16	gi|490715772|ref|WP_004578416.1|	24.6	321	171	12	174	448	62	357	1.17e-10	67.0	arCOG02499	P	-	Lipoprotein NosD family, contains CASH domains	COG03420	pfam13229,pfam13229		TIGR04247
NODE_18_length_15746_cov_6.62607_17	gi|408403519|ref|YP_006861502.1|	39.7	277	158	4	65	332	1	277	1.88e-52	176	arCOG03585	X	-	Transposase	COG03547	pfam01548,pfam02371
NODE_19_length_15701_cov_4.34576_3	gi|435850869|ref|YP_007312455.1|	39.7	156	77	3	36	175	17	171	4.86e-26	100	arCOG00981	O	SlpA	FKBP-type peptidyl-prolyl cis-trans isomerase 2	COG01047	pfam00254		TIGR00115
NODE_19_length_15701_cov_4.34576_4	gi|332797974|ref|YP_004459474.1|	38.4	211	116	7	1	206	1	202	8.88e-36	127	arCOG01991	R	phoE	Broad specificity phosphatase PhoE or related phosphatase	COG00406	pfam00300	cd07067	TIGR03162
NODE_19_length_15701_cov_4.34576_6	gi|48477206|ref|YP_022912.1|	32.4	173	110	3	9	180	3	169	1.51e-17	78.2	arCOG06267	S	-	Uncharacterized protein
NODE_19_length_15701_cov_4.34576_7	gi|48477205|ref|YP_022911.1|	58.8	170	69	1	19	188	2	170	1.42e-54	173	arCOG06267	S	-	Uncharacterized protein
NODE_19_length_15701_cov_4.34576_8	gi|13541871|ref|NP_111559.1|	53.7	246	114	0	1	246	1	246	2.58e-85	256	arCOG01469	V	-	ABC-type multidrug transport system, permease component	COG00842
NODE_19_length_15701_cov_4.34576_9	gi|16082544|ref|NP_394112.1|	47.8	301	148	3	8	306	9	302	3.17e-93	281	arCOG00194	V	CcmA	ABC-type multidrug transport system, ATPase component	COG01131	pfam00005	cd03230	TIGR01188
NODE_19_length_15701_cov_4.34576_10	gi|518652670|ref|YP_008142190.1|	46.8	222	117	1	1	221	1	222	1.45e-65	207	arCOG00194	V	CcmA	ABC-type multidrug transport system, ATPase component	COG01131	pfam00005	cd03230	TIGR01188
NODE_19_length_15701_cov_4.34576_11	gi|16081259|ref|NP_393566.1|	29.0	183	126	2	75	253	90	272	8.98e-13	68.9	arCOG03689	O	NosY	ABC-type transport system involved in multi-copper enzyme maturation, permease component	COG01277
NODE_19_length_15701_cov_4.34576_12	gi|48477624|ref|YP_023330.1|	47.2	373	197	0	12	384	11	383	1.17e-109	329	arCOG03660	G	-	MFS family permease	COG00477	pfam07690	cd06174
NODE_19_length_15701_cov_4.34576_17	gi|432328402|ref|YP_007246546.1|	32.2	227	139	5	4	220	1	222	8.12e-31	115	arCOG01173	T	RAD55	RecA-superfamily ATPase implicated in signal transduction	COG00467	pfam06745	cd01393	TIGR03880
NODE_19_length_15701_cov_4.34576_18	gi|154150716|ref|YP_001404334.1|	53.8	182	83	1	35	216	9	189	5.87e-59	192	arCOG01915	O	HflC	Membrane protease subunit, stomatin/prohibitin homolog	COG00330	pfam01145	cd08826	TIGR01933
NODE_19_length_15701_cov_4.34576_19	gi|384433077|ref|YP_005642435.1|	26.8	425	270	10	3	404	5	411	2.07e-18	89.4	arCOG00131	G	-	MFS family permease	COG00477	pfam07690	cd06174
NODE_20_length_14902_cov_7.17265_4	gi|15669439|ref|NP_248249.1|	28.3	300	189	6	19	311	2	282	7.43e-23	98.2	arCOG03054	U	SecF	Preprotein translocase subunit SecF	COG00341	pfam07549,pfam02355		TIGR00966
NODE_20_length_14902_cov_7.17265_5	gi|509154601|ref|YP_008074841.1|	33.1	402	223	9	134	520	35	405	1.36e-47	172	arCOG03055	U	SecD	Preprotein translocase subunit SecD	COG00342	pfam02355		TIGR01129
NODE_20_length_14902_cov_7.17265_11	gi|315230827|ref|YP_004071263.1|	29.1	244	159	4	2	239	1	236	5.90e-29	111	arCOG00589	N	FlhG	FleN family ATPase involved in flagellar biosynthesis	COG00455	pfam01656	cd02036	TIGR01969
NODE_20_length_14902_cov_7.17265_14	gi|57641389|ref|YP_183867.1|	45.9	135	68	3	1	131	1	134	2.98e-29	107	arCOG04209	J	RPL15A	Ribosomal protein L15E	COG01632	pfam00827
NODE_21_length_14461_cov_7.70823_6	gi|488600866|ref|YP_007907337.1|	29.1	409	232	12	2	391	20	389	6.21e-32	127	arCOG04157	L	Dcm	Site-specific DNA methylase	COG00270	pfam00145	cd00315	TIGR00675
NODE_21_length_14461_cov_7.70823_7	gi|118576809|ref|YP_876552.1|	22.7	758	460	28	14	711	2	693	1.74e-31	134	arCOG07443	T	-	Signal transduction histidine kinase (ATPase domain)	COG00642	pfam02518,pfam02518	cd00075	TIGR00585,TIGR02966
NODE_21_length_14461_cov_7.70823_18	gi|289596730|ref|YP_003483426.1|	37.6	314	135	3	81	394	585	837	2.97e-56	201	arCOG00115	L	-	DNA modification methylase	COG00863	pfam01555
NODE_22_length_13935_cov_6.72376_1	gi|333911647|ref|YP_004485380.1|	67.2	229	74	1	34	262	10	237	2.23e-112	326	arCOG00115	L	-	DNA modification methylase	COG00863	pfam01555
NODE_22_length_13935_cov_6.72376_2	gi|410669825|ref|YP_006922196.1|	42.6	148	75	4	1	145	1	141	1.95e-25	102	arCOG00684	X	-	Transposable element, IS605 OrfB family, contains RNAse H fold nuclease and Zn finger domains	COG00675	pfam07282
NODE_22_length_13935_cov_6.72376_7	gi|518652626|ref|YP_008142146.1|	50.5	372	178	3	24	390	14	384	8.41e-121	357	arCOG01108	R	AbgB	Metal-dependent amidase/aminoacylase/carboxypeptidase	COG01473	pfam01546	cd03886	TIGR01891
NODE_22_length_13935_cov_6.72376_13	gi|284161477|ref|YP_003400100.1|	61.6	307	117	1	5	310	2	308	1.04e-135	389	arCOG04142	O	DYS1	Deoxyhypusine synthase	COG01899	pfam01916		TIGR00321
NODE_22_length_13935_cov_6.72376_14	gi|91773712|ref|YP_566404.1|	31.6	98	61	3	2	93	168	265	4.57e-13	65.5	arCOG01510	L	RPA1	Single-stranded DNA-binding replication protein A (RPA), large (70 kD) subunit or related ssDNA-binding protein	COG01599		cd04491,cd04491
NODE_22_length_13935_cov_6.72376_16	gi|336121122|ref|YP_004575897.1|	27.9	219	135	7	87	295	425	630	2.48e-14	75.9	arCOG01510	L	RPA1	Single-stranded DNA-binding replication protein A (RPA), large (70 kD) subunit or related ssDNA-binding protein	COG01599		cd04491,cd04491
NODE_22_length_13935_cov_6.72376_17	gi|332159097|ref|YP_004424376.1|	31.5	317	199	7	5	306	137	450	1.81e-35	135	arCOG00767	G	{ManB}	Phosphomannomutase	COG01109	pfam02878,pfam02879,pfam02880,pfam00408	cd03087	TIGR03990
NODE_23_length_12338_cov_6.42973_1	gi|385773679|ref|YP_005646245.1|	29.6	331	173	19	71	363	206	514	2.59e-13	74.7	arCOG00285	L	-	HerA helicase	COG00433	pfam12846
NODE_23_length_12338_cov_6.42973_4	gi|337285081|ref|YP_004624555.1|	42.4	382	213	3	27	404	12	390	6.41e-100	306	arCOG00467	L	CDC6	Cdc6-related protein, AAA superfamily ATPase	COG01474	pfam13401,pfam09079	cd00009,cd08768	TIGR02928
NODE_23_length_12338_cov_6.42973_10	gi|384432906|ref|YP_005642264.1|	33.9	383	217	7	1	378	1	352	2.92e-47	166	arCOG01096	P	CCC1	Predicted Fe2+/Mn2+ transporter, VIT1/CCC1 family	COG01814	pfam02915,pfam01988	cd01044,cd02431
NODE_23_length_12338_cov_6.42973_11	gi|73667915|ref|YP_303930.1|	38.1	197	114	5	20	210	20	214	4.61e-30	118	arCOG00018	F	Nnr2	NAD(P)H-hydrate repair enzyme Nnr, NAD(P)H-hydrate dehydratase domain	COG00063	pfam03853,pfam01256	cd01171	TIGR00197,TIGR00196
NODE_23_length_12338_cov_6.42973_12	gi|408403703|ref|YP_006861686.1|	49.5	402	193	8	4	396	6	406	1.33e-131	386	arCOG00065	O	csdA	Selenocysteine lyase/Cysteine desulfurase	COG00520	pfam00266	cd06453	TIGR01979
NODE_23_length_12338_cov_6.42973_13	gi|150398930|ref|YP_001322697.1|	25.9	108	78	1	9	116	5	110	4.37e-10	55.8	arCOG02077	C	IscU	NifU homolog involved in Fe-S cluster formation	COG00822	pfam01592	cd06664	TIGR03419
NODE_24_length_11336_cov_6.20462_2	gi|15678344|ref|NP_275459.1|	37.8	90	54	1	4	93	15	102	1.50e-09	53.5	arCOG07603	S	-	Uncharacterized protein		pfam14213
NODE_24_length_11336_cov_6.20462_5	gi|518653285|ref|YP_008142805.1|	35.0	274	158	8	4	262	7	275	4.34e-47	160	arCOG03839	V	-	Nucleotidyltransferase, a component of viral defense system	COG02253	pfam08843
NODE_24_length_11336_cov_6.20462_6	gi|48477105|ref|YP_022811.1|	43.1	174	89	4	12	181	14	181	1.12e-36	129	arCOG04793	V	-	Transcriptional regulator, predicted component of viral defense system	COG05340	pfam13338
NODE_24_length_11336_cov_6.20462_9	gi|530781172|ref|YP_008432980.1|	46.7	92	49	0	48	139	66	157	2.81e-27	101	arCOG01206	V	-	Minimal nucleotidyltransferase	COG01669	pfam01909	cd05403
NODE_24_length_11336_cov_6.20462_10	gi|288930828|ref|YP_003434888.1|	52.8	108	51	0	1	108	1	108	6.75e-36	120	arCOG05024	V	-	HEPN domain containing protein	COG02361	pfam01934
NODE_24_length_11336_cov_6.20462_11	gi|16082547|ref|NP_394170.1|	55.8	95	42	0	5	99	158	252	2.90e-30	110	arCOG01401	Q	-	SAM-dependent methyltransferase	COG00500	pfam05050		TIGR01444
NODE_24_length_11336_cov_6.20462_13	gi|13541733|ref|NP_111421.1|	64.7	309	109	0	1	309	1	309	1.90e-147	419	arCOG01371	M	RfbB	dTDP-D-glucose 4,6-dehydratase	COG01088	pfam01370	cd05246	TIGR01181
NODE_24_length_11336_cov_6.20462_14	gi|14590334|ref|NP_142400.1|	69.7	178	54	0	1	178	4	181	2.43e-90	264	arCOG04188	M	RfbC	dTDP-4-dehydrorhamnose 3,5-epimerase or related enzyme	COG01898	pfam00908		TIGR01221
NODE_24_length_11336_cov_6.20462_15	gi|340623551|ref|YP_004742004.1|	44.6	271	133	6	2	258	3	270	1.28e-64	206	arCOG01367	M	RfbD	dTDP-4-dehydrorhamnose reductase	COG01091	pfam04321	cd05254	TIGR01214
NODE_24_length_11336_cov_6.20462_16	gi|452210747|ref|YP_007490861.1|	61.2	237	92	0	1	237	1	237	7.83e-104	302	arCOG00664	M	AglF/RfbA	Glucose-1-phosphate uridyltransferase	COG01209	pfam00483	cd04181	TIGR03992
NODE_24_length_11336_cov_6.20462_17	gi|227826992|ref|YP_002828771.1|	52.2	136	64	1	7	142	7	141	1.39e-42	148	arCOG07726	S	-	Uncharacterized protein
NODE_26_length_8268_cov_5.10261_3	gi|390962025|ref|YP_006425859.1|	27.0	322	205	7	8	313	68	375	2.38e-16	82.4	arCOG10063	E	SdaC	Tryptophan/tyrosine permease family	COG00814	pfam03222		TIGR00837
NODE_26_length_8268_cov_5.10261_4	gi|148642700|ref|YP_001273213.1|	24.1	349	235	8	1	324	1	344	8.66e-20	91.3	arCOG01741	J	PelA	Release factor eRF1	COG01537	pfam03463,pfam03464,pfam03465		TIGR00111
NODE_26_length_8268_cov_5.10261_7	gi|150398932|ref|YP_001322699.1|	37.6	93	52	2	13	102	12	101	1.02e-12	62.4	arCOG00017	R	-	Predicted transcriptional regulator	COG02522
NODE_26_length_8268_cov_5.10261_8	gi|48478183|ref|YP_023889.1|	49.6	242	120	2	4	243	14	255	6.45e-80	243	arCOG04236	O	SufC	Cysteine desulfurase activator ATPase	COG00396	pfam00005	cd03217	TIGR01978
NODE_26_length_8268_cov_5.10261_9	gi|408403700|ref|YP_006861683.1|	62.9	463	171	1	2	463	5	467	1.96e-222	621	arCOG01715	O	SufB	Cysteine desulfurase activator SufB	COG00719	pfam01458		TIGR01981
NODE_27_length_7825_cov_5.66121_2	gi|21228013|ref|NP_633935.1|	41.5	467	252	10	1	454	2	460	2.25e-106	326	arCOG00486	J	CysS	Cysteinyl-tRNA synthetase	COG00215	pfam01406,pfam09190	cd00672,cd07963	TIGR00435
NODE_27_length_7825_cov_5.66121_3	gi|223478176|ref|YP_002582476.1|	42.0	429	231	9	1	427	2	414	9.82e-101	308	arCOG03167	R	-	Predicted ATPase, AAA+ superfamily	COG01373	pfam13173,pfam13635
NODE_27_length_7825_cov_5.66121_4	gi|13541006|ref|NP_110694.1|	50.6	243	119	1	3	245	2	243	1.71e-79	241	arCOG04320	F	DeoC	Deoxyribose-phosphate aldolase	COG00274	pfam01791	cd00959	TIGR00126
NODE_27_length_7825_cov_5.66121_6	gi|490715772|ref|WP_004578416.1|	29.3	365	190	18	223	526	65	422	4.59e-17	87.8	arCOG02499	P	-	Lipoprotein NosD family, contains CASH domains	COG03420	pfam13229,pfam13229		TIGR04247
NODE_28_length_7549_cov_5.14082_1	gi|13541020|ref|NP_110708.1|	52.8	513	211	6	12	522	9	492	1.34e-179	530	arCOG01697	C	AcnA	Aconitase A	COG01048	pfam00330,pfam00694	cd01586,cd01580	TIGR01341
NODE_28_length_7549_cov_5.14082_2	gi|490715772|ref|WP_004578416.1|	33.9	186	101	7	177	344	41	222	4.03e-13	75.1	arCOG02499	P	-	Lipoprotein NosD family, contains CASH domains	COG03420	pfam13229,pfam13229		TIGR04247
NODE_28_length_7549_cov_5.14082_4	gi|159042263|ref|YP_001541515.1|	34.9	387	230	11	8	387	7	378	4.73e-47	168	arCOG01961	P	NhaP	NhaP-type Na+/H+ and K+/H+ antiporter	COG00025	pfam00999		TIGR00831
NODE_28_length_7549_cov_5.14082_5	gi|325959836|ref|YP_004291302.1|	47.3	450	237	0	5	454	2	451	8.80e-137	404	arCOG01750	E	AspA	Aspartate ammonia-lyase	COG01027
NODE_29_length_6892_cov_6.38768_8	gi|16082322|ref|NP_394791.1|	69.7	33	10	0	1	33	140	172	6.04e-08	47.4	arCOG01453	V	Cas1	CRISPR-associated protein Cas1	COG01518
NODE_30_length_6515_cov_6.50125_1	gi|48477171|ref|YP_022877.1|	33.9	118	73	3	207	323	34	147	1.56e-08	58.5	arCOG06052	S	-	Uncharacterized protein
NODE_30_length_6515_cov_6.50125_3	gi|288559346|ref|YP_003422832.1|	48.1	547	273	7	7	547	4	545	8.95e-169	493	arCOG00571	C	SdhA	Succinate dehydrogenase/fumarate reductase, flavoprotein subunit	COG01053	pfam00890,pfam02910		TIGR03378,TIGR01812
NODE_30_length_6515_cov_6.50125_4	gi|161527769|ref|YP_001581595.1|	33.0	218	135	5	5	213	16	231	1.89e-35	129	arCOG00962	C	FrdB	Succinate dehydrogenase/fumarate reductase, Fe-S protein subunit	COG00479	pfam13085,pfam13183		TIGR00384
NODE_30_length_6515_cov_6.50125_7	gi|15920804|ref|NP_376473.1|	49.7	378	185	3	5	382	1	373	4.61e-126	370	arCOG04237	C	GltA	Citrate synthase	COG00372	pfam00285	cd06118	TIGR01800
NODE_30_length_6515_cov_6.50125_8	gi|15922631|ref|NP_378300.1|	50.4	248	110	7	1	242	64	304	1.97e-71	223	arCOG01599	C	PorB	Pyruvate:ferredoxin oxidoreductase or related 2-oxoacid:ferredoxin oxidoreductase, beta subunit	COG01013	pfam02775,pfam12367	cd03375	TIGR02177
NODE_31_length_5371_cov_6.72381_1	gi|161528166|ref|YP_001581992.1|	46.2	318	167	3	1	316	165	480	2.37e-90	280	arCOG00402	J	ProS	Prolyl-tRNA synthetase	COG00442	pfam00587,pfam03129,pfam09180	cd00778,cd00862	TIGR00408
NODE_31_length_5371_cov_6.72381_3	gi|41615102|ref|NP_963600.1|	47.4	78	41	0	12	89	5	82	7.54e-21	80.9	arCOG02155	R	-	Protein implicated in RNA metabolism, contains PRC-barrel domain	COG01873	pfam05239
NODE_31_length_5371_cov_6.72381_4	gi|312136902|ref|YP_004004239.1|	40.3	62	36	1	1	61	1	62	1.39e-08	48.5	arCOG01885	J	RPS17A	Ribosomal protein S17E	COG01383	pfam00833
NODE_31_length_5371_cov_6.72381_5	gi|509155373|ref|YP_008075613.1|	32.4	592	318	16	69	582	74	661	1.15e-69	239	arCOG01695	J	-	Predicted component of the ribosome quality control (RQC) complex, YloA/Tae2 family, contains fibronectin-binding (FbpA) and DUF814 domains	COG01293	pfam05833,pfam05670
NODE_32_length_3895_cov_6.44144_1	gi|518652741|ref|YP_008142261.1|	53.6	166	77	0	1	166	1	166	5.68e-53	180	arCOG04507	P	ZntA	TRASH/YHS-like protein, metallochaperone	COG03350	pfam04945
NODE_32_length_3895_cov_6.44144_2	gi|16082161|ref|NP_394601.1|	65.9	44	15	0	7	50	2	45	6.77e-19	73.2	arCOG04507	P	ZntA	TRASH/YHS-like protein, metallochaperone	COG03350	pfam04945
NODE_32_length_3895_cov_6.44144_3	gi|282165087|ref|YP_003357472.1|	47.5	158	83	0	172	329	5	162	4.70e-50	167	arCOG00723	S	-	Uncharacterized protein, DUF488 family	COG05483	pfam04343
NODE_32_length_3895_cov_6.44144_4	gi|11499353|ref|NP_070592.1|	51.7	147	68	3	1	147	1	144	4.74e-45	147	arCOG01487	F	ComEB	Deoxycytidylate deaminase	COG02131	pfam00383	cd01286	TIGR02571
NODE_32_length_3895_cov_6.44144_5	gi|16081313|ref|NP_393630.1|	67.8	171	55	0	1	171	3	173	2.81e-91	265	arCOG00312	O	AhpC	AhpC/TSA family peroxiredoxin	COG00450	pfam00578,pfam10417	cd03016	TIGR03137
NODE_33_length_3730_cov_3.34192_1	gi|20091478|ref|NP_617553.1|	41.5	118	57	3	44	159	11	118	5.13e-21	85.5	arCOG01080	L	-	NUDIX family hydrolase	COG00494	pfam00293	cd03674	TIGR02705
NODE_33_length_3730_cov_3.34192_2	gi|13542020|ref|NP_111708.1|	78.4	167	36	0	1	167	1	167	2.32e-99	285	arCOG01711	C	Ppa	Inorganic pyrophosphatase	COG00221	pfam00719	cd00412
NODE_33_length_3730_cov_3.34192_4	gi|15897131|ref|NP_341736.1|	35.3	309	186	6	3	299	11	317	2.80e-51	176	arCOG01036	H	HemA	Glutamyl-tRNA reductase	COG00373	pfam05201,pfam01488,pfam00745	cd05213	TIGR01035
NODE_33_length_3730_cov_3.34192_5	gi|518652845|ref|YP_008142365.1|	31.4	271	175	7	9	275	4	267	4.46e-39	141	arCOG05373	H	HemH	Protoheme ferro-lyase	COG00276	pfam00762	cd03411,cd00419	TIGR00109
NODE_37_length_2653_cov_4.859_1	gi|16082323|ref|NP_394792.1|	53.1	224	98	4	2	220	8	229	7.27e-70	223	arCOG02635	V	-	Type II restriction enzyme, methylase subunit	COG01002	pfam07669,pfam12950
NODE_38_length_2641_cov_8.61984_1	gi|147919336|ref|YP_686928.1|	49.4	77	39	0	6	82	8	84	1.52e-22	85.5	arCOG05148	S	-	Uncharacterized protein
NODE_38_length_2641_cov_8.61984_4	gi|530781172|ref|YP_008432980.1|	52.2	92	44	0	53	144	66	157	1.31e-29	107	arCOG01206	V	-	Minimal nucleotidyltransferase	COG01669	pfam01909	cd05403
NODE_38_length_2641_cov_8.61984_6	gi|288930828|ref|YP_003434888.1|	46.2	39	21	0	12	50	73	111	5.09e-09	50.1	arCOG05024	V	-	HEPN domain containing protein	COG02361	pfam01934
NODE_1_length_108955_cov_17.7316_1	gi|284162095|ref|YP_003400718.1|	51.3	631	300	5	1	631	1	624	6.86e-233	665	arCOG01559	J	FusA	Translation elongation factor G, EF-G (GTPase)	COG00480	pfam00009,pfam03144,pfam14492,pfam03764,pfam00679	cd01885,cd03700,cd01681,cd01514	TIGR00490
NODE_1_length_108955_cov_17.7316_7	gi|333987261|ref|YP_004519868.1|	44.9	227	123	2	1	226	1	226	2.12e-61	194	arCOG00035	J	Dph6	Diphthamide synthase (EF-2-diphthine--ammonia ligase)	COG02102	pfam01902	cd01994	TIGR03679
NODE_1_length_108955_cov_17.7316_8	gi|284161456|ref|YP_003400079.1|	30.9	165	108	5	7	169	3	163	3.20e-13	69.3	arCOG01043	R	-	Predicted RNA binding protein with dsRBD fold	COG01931	pfam01877
NODE_1_length_108955_cov_17.7316_10	gi|509155623|ref|YP_008075863.1|	45.2	631	336	5	4	629	10	635	9.25e-194	561	arCOG00543	R	-	Predicted metal-dependent RNase, consists of a metallo-beta-lactamase domain and an RNA-binding KH domain	COG01782	pfam00753,pfam10996,pfam07521	cd02410	TIGR03675
NODE_1_length_108955_cov_17.7316_11	gi|337284212|ref|YP_004623686.1|	45.1	204	110	1	1	204	1	202	4.17e-56	179	arCOG00970	O	PRE1	20S proteasome, beta subunit	COG00638	pfam00227	cd03764	TIGR03634
NODE_1_length_108955_cov_17.7316_12	gi|15679747|ref|NP_276865.1|	21.7	217	159	6	46	256	5	216	3.57e-11	65.5	arCOG00666	M	GCD1	N-acetylglucosamine-1-phosphate uridyltransferase	COG01208	pfam00483,pfam00132,pfam00132	cd04181,cd05636	TIGR03992
NODE_1_length_108955_cov_17.7316_14	gi|296109829|ref|YP_003616778.1|	26.9	501	314	11	46	519	35	510	8.42e-35	142	arCOG01937	R	-	Archaeal serine protease, S18 family	COG01750
NODE_1_length_108955_cov_17.7316_15	gi|557694908|ref|YP_008797962.1|	41.0	480	266	8	14	481	4	478	8.32e-120	362	arCOG00405	J	GRS1	Glycyl-tRNA synthetase (class II)	COG00423	pfam00587,pfam03129	cd00774,cd00858	TIGR00389
NODE_1_length_108955_cov_17.7316_16	gi|332797957|ref|YP_004459457.1|	40.8	265	153	2	16	276	220	484	6.54e-52	179	arCOG00018	F	Nnr2	NAD(P)H-hydrate repair enzyme Nnr, NAD(P)H-hydrate dehydratase domain	COG00063	pfam03853,pfam01256	cd01171	TIGR00197,TIGR00196
NODE_1_length_108955_cov_17.7316_17	gi|518652091|ref|YP_008141611.1|	50.1	335	159	4	15	345	1	331	2.25e-104	311	arCOG01296	O	TrxB	Thioredoxin reductase	COG00492	pfam07992		TIGR01292
NODE_1_length_108955_cov_17.7316_18	gi|397651491|ref|YP_006492072.1|	49.2	63	32	0	5	67	46	108	9.67e-18	72.8	arCOG00579	K	RPB9	DNA-directed RNA polymerase, subunit M/Transcription elongation factor TFIIS	COG01594			TIGR01384
NODE_1_length_108955_cov_17.7316_20	gi|332796505|ref|YP_004458005.1|	27.2	169	117	4	7	170	18	185	5.20e-08	53.1	arCOG04186	J	RPS1A	Ribosomal protein S3AE	COG01890	pfam01015
NODE_1_length_108955_cov_17.7316_21	gi|261403659|ref|YP_003247883.1|	51.5	130	63	0	11	140	22	151	2.02e-43	142	arCOG04185	J	RpsO	Ribosomal protein S15P	COG00184	pfam08069,pfam00312	cd00353
NODE_1_length_108955_cov_17.7316_22	gi|242399519|ref|YP_002994944.1|	36.9	217	118	3	1	198	4	220	9.63e-38	132	arCOG01185	J	Bud32	tRNA A-37 threonylcarbamoyl transferase component Bud32	COG03642	pfam00069	cd05151	TIGR03724
NODE_1_length_108955_cov_17.7316_23	gi|15920737|ref|NP_376406.1|	38.8	80	46	2	155	231	279	358	9.68e-09	57.4	arCOG00358	J	DRG	Ribosome-interacting GTPase 1	COG01163	pfam02824	cd01896,cd01666
NODE_1_length_108955_cov_17.7316_24	gi|212224785|ref|YP_002308021.1|	52.0	323	148	3	1	317	1	322	2.76e-107	318	arCOG01183	J	Kae1p/TsaD	Subunit of KEOPS complex, tRNA A37 threonylcarbamoyltransferase, contains a domain with ASKHA fold and RIO-type kinase (AP-endonuclease activity)	COG00533	pfam00814		TIGR03722
NODE_1_length_108955_cov_17.7316_25	gi|289596241|ref|YP_003482937.1|	71.1	45	13	0	12	56	6	50	3.40e-22	82.0	arCOG04183	J	RPS27AE	Ribosomal protein S27AE	COG01998
NODE_1_length_108955_cov_17.7316_27	gi|530548448|ref|YP_008428989.1|	46.7	60	32	0	1	60	1	60	8.63e-16	66.2	arCOG04077	K	Spt4	Transcription elongation factor Spt4/RpoE2, zinc finger protein	COG02093	pfam06093
NODE_1_length_108955_cov_17.7316_28	gi|18976628|ref|NP_577985.1|	41.3	189	102	3	1	180	1	189	3.63e-45	149	arCOG00675	K	RPB7	DNA-directed RNA polymerase, subunit E'/Rpb7	COG01095	pfam03876,pfam00575	cd04331,cd04460	TIGR00448
NODE_1_length_108955_cov_17.7316_29	gi|325958957|ref|YP_004290423.1|	30.7	150	101	2	2	150	21	168	6.13e-17	82.4	arCOG01676	H	ThiF	Dinucleotide-utilizing enzyme involved in molybdopterin and thiamine biosynthesis	COG00476	pfam00899,pfam05237	cd00757	TIGR02356
NODE_1_length_108955_cov_17.7316_34	gi|557694866|ref|YP_008797920.1|	34.9	255	159	3	58	306	53	306	1.07e-47	164	arCOG03420	R	-	Predicted transriptional regulator fused to S-layer-like domain	SC.00040
NODE_1_length_108955_cov_17.7316_35	gi|212223923|ref|YP_002307159.1|	41.7	602	333	10	1	584	1	602	2.02e-135	409	arCOG00057	M	GlmS	Glucosamine 6-phosphate synthetase	COG00449	pfam00310,pfam01380,pfam01380	cd00714,cd05008,cd05009	TIGR01135
NODE_1_length_108955_cov_17.7316_36	gi|240103512|ref|YP_002959821.1|	34.5	801	450	19	7	770	2	764	3.30e-140	434	arCOG00328	L	PolB3	DNA polymerase PolB3	COG00417	pfam03104,pfam00136	cd05781,cd05536	TIGR00592
NODE_1_length_108955_cov_17.7316_37	gi|389852457|ref|YP_006354691.1|	50.2	291	143	2	7	295	4	294	4.86e-92	277	arCOG01001	J	Map	Methionine aminopeptidase	COG00024	pfam00557	cd01088	TIGR00501
NODE_1_length_108955_cov_17.7316_38	gi|332157650|ref|YP_004422929.1|	47.2	326	163	5	1	321	1	322	1.10e-90	276	arCOG04050	L	FEN1	5'-3' exonuclease	COG00258	pfam00752,pfam00867,pfam01367	cd09867	TIGR03674
NODE_1_length_108955_cov_17.7316_39	gi|337284649|ref|YP_004624123.1|	37.3	51	32	0	33	83	38	88	7.69e-08	48.1	arCOG01224	S	-	Uncharacterized protein	COG01849	pfam04010
NODE_1_length_108955_cov_17.7316_45	gi|333911044|ref|YP_004484777.1|	41.4	249	138	6	1	241	1	249	3.79e-52	172	arCOG04161	J	DPH5	Diphthamide biosynthesis methyltransferase	COG01798	pfam00590	cd11647	TIGR00522
NODE_1_length_108955_cov_17.7316_51	gi|383320462|ref|YP_005381303.1|	38.0	100	56	1	16	115	10	103	9.00e-19	77.8	arCOG00002	K	-	Transcriptional regulator, PadR family	COG01695	pfam03551		TIGR03433
NODE_1_length_108955_cov_17.7316_53	gi|289597147|ref|YP_003483843.1|	43.4	106	60	0	2	107	3	108	7.84e-29	104	arCOG04242	J	RplM	Ribosomal protein L13	COG00102	pfam00572	cd00392	TIGR01077
NODE_1_length_108955_cov_17.7316_54	gi|530780051|ref|YP_008431856.1|	40.9	132	75	2	3	132	2	132	2.92e-26	97.8	arCOG04243	J	RpsI	Ribosomal protein S9	COG00103	pfam00380		TIGR03627
NODE_1_length_108955_cov_17.7316_58	gi|312136401|ref|YP_004003738.1|	39.0	77	47	0	17	93	18	94	5.00e-12	59.7	arCOG04345	J	RPR2	RNase P subunit RPR2	COG02023	pfam04032
NODE_1_length_108955_cov_17.7316_59	gi|223477156|ref|YP_002581504.1|	46.5	142	72	2	1	142	1	138	2.06e-35	122	arCOG01344	J	RPS19A	Ribosomal protein S19E (S16A)	COG02238	pfam01090
NODE_1_length_108955_cov_17.7316_60	gi|11499650|ref|NP_070892.1|	43.6	78	44	0	13	90	31	108	6.19e-14	64.3	arCOG04179	R	PDCD5	DNA-binding TFAR19-related protein, PDSD5 family	COG02118	pfam01984
NODE_1_length_108955_cov_17.7316_62	gi|289191944|ref|YP_003457885.1|	44.6	74	41	0	1	74	2	75	5.26e-15	66.2	arCOG04473	J	RPL31A	Ribosomal protein L31E	COG02097	pfam01198	cd00463
NODE_1_length_108955_cov_17.7316_64	gi|432329191|ref|YP_007247335.1|	53.9	269	120	3	82	348	30	296	3.68e-95	288	arCOG01227	U	FtsY	Signal recognition particle GTPase	COG00552	pfam02881,pfam00448	cd03115	TIGR00064
NODE_1_length_108955_cov_17.7316_65	gi|147920354|ref|YP_685873.1|	27.5	233	163	4	7	236	4	233	6.58e-18	82.0	arCOG01381	M	AglO	Glycosyl transferase family 2	COG00463	pfam00535	cd00761	TIGR04283
NODE_1_length_108955_cov_17.7316_66	gi|490715772|ref|WP_004578416.1|	27.1	431	246	20	230	605	62	479	1.54e-16	87.4	arCOG02499	P	-	Lipoprotein NosD family, contains CASH domains	COG03420	pfam13229,pfam13229		TIGR04247
NODE_1_length_108955_cov_17.7316_67	gi|11499978|ref|NP_071224.1|	45.9	505	254	7	23	515	18	515	1.94e-149	440	arCOG01361	K	ELP3	Histone acetyltransferase	COG01243	pfam04055		TIGR01211
NODE_1_length_108955_cov_17.7316_68	gi|15679024|ref|NP_276141.1|	37.6	157	93	2	9	164	26	178	2.97e-23	93.2	arCOG04150	J	Krr1	rRNA processing protein Krr1/Pno1, contains KH domain	COG01094			TIGR03665
NODE_1_length_108955_cov_17.7316_69	gi|327400959|ref|YP_004341798.1|	41.9	544	231	4	4	545	3	463	6.73e-139	420	arCOG01165	L	-	DNA topoisomerase VI, subunit B	COG01389	pfam02518,pfam03486,pfam09239	cd00075,cd00823	TIGR01052
NODE_1_length_108955_cov_17.7316_70	gi|332157795|ref|YP_004423074.1|	45.5	363	187	2	14	366	18	379	1.93e-107	322	arCOG04143	L	-	DNA topoisomerase VI, subunit A	COG01697	pfam04406	cd00223
NODE_1_length_108955_cov_17.7316_74	gi|518652992|ref|YP_008142512.1|	54.3	188	85	1	1	188	1	187	2.40e-59	186	arCOG04349	S	-	Uncharacterized membrane protein, DUF981 family	COG03374	pfam06168
NODE_1_length_108955_cov_17.7316_75	gi|15921430|ref|NP_377099.1|	37.3	150	89	2	1	149	1	146	2.38e-30	109	arCOG05367	S	-	Hemerythrin HHE cation binding domain containing protein	COG05592
NODE_1_length_108955_cov_17.7316_79	gi|14590121|ref|NP_142185.1|	35.0	243	140	4	11	235	9	251	6.84e-37	132	arCOG01171	T	RAD55	RecA-superfamily ATPase implicated in signal transduction	COG00467	pfam06745	cd01124	TIGR03877
NODE_1_length_108955_cov_17.7316_80	gi|256811337|ref|YP_003128706.1|	48.5	307	154	3	4	308	5	309	7.31e-99	296	arCOG00469	L	HolB	ATPase involved in DNA replication HolB, small subunit	COG00470	pfam13177,pfam08542	cd00009	TIGR02397
NODE_1_length_108955_cov_17.7316_82	gi|223478709|ref|YP_002583309.1|	40.3	253	147	3	9	261	83	331	3.20e-50	170	arCOG00033	J	Trm5	Wybutosine (yW) biosynthesis enzyme, Trm5 methyltransferase	COG02520	pfam02475
NODE_1_length_108955_cov_17.7316_83	gi|312136980|ref|YP_004004317.1|	38.4	939	516	19	10	903	7	928	2.54e-207	617	arCOG00809	J	LeuS	Leucyl-tRNA synthetase	COG00495	pfam00133,pfam08264	cd00812,cd00812,cd07959	TIGR00395
NODE_1_length_108955_cov_17.7316_84	gi|407462200|ref|YP_006773517.1|	46.2	463	247	2	4	466	7	467	1.13e-147	432	arCOG00402	J	ProS	Prolyl-tRNA synthetase	COG00442	pfam00587,pfam03129,pfam09180	cd00778,cd00862	TIGR00408
NODE_1_length_108955_cov_17.7316_86	gi|41615102|ref|NP_963600.1|	44.4	81	45	0	9	89	2	82	2.50e-19	77.0	arCOG02155	R	-	Protein implicated in RNA metabolism, contains PRC-barrel domain	COG01873	pfam05239
NODE_1_length_108955_cov_17.7316_87	gi|261403680|ref|YP_003247904.1|	50.9	55	26	1	1	54	1	55	1.52e-12	58.5	arCOG01885	J	RPS17A	Ribosomal protein S17E	COG01383	pfam00833
NODE_1_length_108955_cov_17.7316_88	gi|312136934|ref|YP_004004271.1|	30.7	649	371	20	6	581	1	643	2.18e-80	268	arCOG01695	J	-	Predicted component of the ribosome quality control (RQC) complex, YloA/Tae2 family, contains fibronectin-binding (FbpA) and DUF814 domains	COG01293	pfam05833,pfam05670
NODE_1_length_108955_cov_17.7316_90	gi|116754254|ref|YP_843372.1|	32.7	315	182	6	29	337	26	316	1.49e-44	157	arCOG03199	M	AglH/Rfe	UDP-N-acetylmuramyl pentapeptide phosphotransferase/UDP-N-acetylglucosamine-1-phosphate transferase	COG00472	pfam00953	cd06856	TIGR00445
NODE_1_length_108955_cov_17.7316_93	gi|307595380|ref|YP_003901697.1|	35.9	298	183	8	44	338	33	325	2.22e-51	175	arCOG00394	K	ArsR	Transcriptional regulator containing HTH domain, ArsR family	COG00640
NODE_1_length_108955_cov_17.7316_94	gi|478483353|ref|YP_007714003.1|	36.3	498	272	12	1	470	38	518	4.53e-92	291	arCOG01481	H	PncB	Nicotinic acid phosphoribosyltransferase	COG01488	pfam02749,pfam01729	cd01571	TIGR01513
NODE_1_length_108955_cov_17.7316_95	gi|20093942|ref|NP_613789.1|	36.4	187	93	4	3	189	2	162	8.18e-30	110	arCOG01943	Q	PncA	Amidase related to nicotinamidase	COG01335	pfam00857	cd00431	TIGR03614
NODE_1_length_108955_cov_17.7316_96	gi|124027805|ref|YP_001013125.1|	44.1	270	134	5	5	267	3	262	3.09e-59	192	arCOG00069	H	NadE	NH3-dependent NAD+ synthetase	COG00171	pfam02540	cd00553	TIGR00552
NODE_1_length_108955_cov_17.7316_97	gi|296109643|ref|YP_003616592.1|	28.2	195	127	6	31	220	326	512	2.98e-15	77.4	arCOG01348	H	nadF	NAD kinase	COG00061	pfam01513
NODE_1_length_108955_cov_17.7316_99	gi|229582368|ref|YP_002840767.1|	42.4	377	203	6	8	381	4	369	8.98e-81	254	arCOG00130	G	-	MFS family permease	COG00477	pfam07690	cd06174
NODE_1_length_108955_cov_17.7316_101	gi|530549365|ref|YP_008429915.1|	53.1	834	296	11	8	758	12	833	2.77e-280	795	arCOG01308	O	Cdc48	ATPase of the AAA+ class , CDC48 family	COG00464	pfam00004,pfam00004,pfam09336	cd00009,cd00009	TIGR01243
NODE_1_length_108955_cov_17.7316_102	gi|242398711|ref|YP_002994135.1|	31.9	213	116	6	20	215	14	214	2.62e-18	82.4	arCOG02610	L	ScpA	Chromatin segregation and condensation protein Rec8/ScpA/Scc1, kleisin family	COG01354	pfam02616
NODE_1_length_108955_cov_17.7316_103	gi|21227131|ref|NP_633053.1|	35.0	160	103	1	1	160	1	159	1.73e-20	89.4	arCOG02613	K	-	Chromosome segregation and condensation protein B	COG01386	pfam04079		TIGR00281
NODE_1_length_108955_cov_17.7316_105	gi|333910201|ref|YP_004483934.1|	38.7	106	64	1	6	111	2	106	9.66e-21	85.1	arCOG00419	F	Hit	HIT family hydrolase	COG00537	pfam01230	cd01275
NODE_1_length_108955_cov_17.7316_107	gi|41614895|ref|NP_963393.1|	32.8	250	168	0	6	255	3	252	1.43e-47	161	arCOG02037	K	-	Sugar-specific transcriptional regulator TrmB	COG01378	pfam01978
NODE_1_length_108955_cov_17.7316_108	gi|435850309|ref|YP_007311895.1|	24.7	1199	773	28	3	1100	2	1171	1.18e-83	298	arCOG00371	D	Smc	Chromosome segregation ATPase	COG01196	pfam02463	cd03278,cd03278	TIGR02169
NODE_1_length_108955_cov_17.7316_109	gi|148643434|ref|YP_001273947.1|	35.4	195	120	3	4	192	10	204	5.30e-27	108	arCOG04131	J	RsmA	16S rRNA A1518 and A1519 N6-dimethyltransferase RsmA/KsgA/DIM1	COG00030	pfam00398		TIGR00755
NODE_1_length_108955_cov_17.7316_111	gi|488599683|ref|YP_007906154.1|	43.3	231	130	1	5	234	6	236	1.03e-55	180	arCOG04067	J	RplB	Ribosomal protein L2	COG00090	pfam00181,pfam03947		TIGR01171
[truncated: 5,083,320 more chars]
