# Supplementary material for: Metagenomic Discovery of “Candidatus Parvarchaeales”-Related Lineages Sheds Light on Adaptation and Diversification from Neutral-Thermal to Acidic-Mesothermal Environments
Source: mSystems. 2023 Mar 21;8(2):e01252-22. doi: 10.1128/msystems.01252-22 (PMC10134863; doi:10.1128/msystems.01252-22)
Supplement: TEXT S2 [file msystems.01252-22-s0002.txt]

gene name	KO	thrshld	score	E-value	KO definition
PWPM01000057.1_3	K22043	121.7	69.6	9.20E-21	ArsR family transcriptional regulator, zinc-responsive transcriptional repressor
PWPM01000057.1_4	K17686	791.17	944.7	2.70E-285	P-type Cu+ transporter [EC:7.2.2.8]
PWPM01000057.1_5	K00034	343.27	43	1.10E-12	glucose 1-dehydrogenase [EC:1.1.1.47]
PWPM01000052.1_1	K07163	37.27	50.5	8.70E-15	uncharacterized protein
PWPM01000052.1_2	K07558	271.87	275	5.30E-83	tRNA nucleotidyltransferase (CCA-adding enzyme) [EC:2.7.7.72]
PWPM01000052.1_3	K23356	64.77	142.6	8.20E-43	HTH-type transcriptional regulator, sugar sensing transcriptional regulator
PWPM01000052.1_4	K13280	62.83	70.7	6.30E-21	signal peptidase I [EC:3.4.21.89]
PWPM01000006.1_1	K01874	206.3	26.7	8.60E-08	methionyl-tRNA synthetase [EC:6.1.1.10]
PWPM01000006.1_3	K00789	16.47	634.8	8.60E-192	S-adenosylmethionine synthetase [EC:2.5.1.6]
PWPM01000006.1_5	K01873	581.67	613.9	2.60E-185	valyl-tRNA synthetase [EC:6.1.1.9]
PWPM01000006.1_6	K03265	83.13	315.8	3.20E-95	peptide chain release factor subunit 1
PWPM01000006.1_7	K24450	49.87	83	8.90E-25	DNA-binding protein
PWPM01000006.1_8	K03263	51.73	72.1	2.40E-21	translation initiation factor 5A
PWPM01000006.1_9	K01868	169.83	214.7	1.20E-64	threonyl-tRNA synthetase [EC:6.1.1.3]
PWPM01000006.1_10	K09736	86.03	88.8	1.60E-26	uncharacterized protein
PWPM01000006.1_11	K07466	98.4	116.1	9.30E-35	replication factor A1
PWPM01000006.1_12	K10947	48	22.9	3.50E-06	PadR family transcriptional regulator, regulatory protein PadR
PWPM01000006.1_13	K10725	195.67	544.6	1.00E-164	archaeal cell division control protein 6
PWPM01000006.1_14	K02323	322.07	404.8	2.50E-122	DNA polymerase II small subunit [EC:2.7.7.7]
PWPM01000029.1_1	K01869	415.4	448.5	3.20E-135	leucyl-tRNA synthetase [EC:6.1.1.4]
PWPM01000029.1_2	K01872	210.17	736.6	2.90E-222	alanyl-tRNA synthetase [EC:6.1.1.7]
PWPM01000029.1_4	K02869	81.5	124	2.20E-37	large subunit ribosomal protein L12
PWPM01000029.1_5	K02941	193.1	94.6	3.10E-28	large subunit ribosomal protein LP0
PWPM01000029.1_6	K02863	89.8	117.4	4.10E-35	large subunit ribosomal protein L1
PWPM01000029.1_7	K02867	67.53	128.2	2.20E-38	large subunit ribosomal protein L11
PWPM01000029.1_8	K02601	99.63	75	3.00E-22	transcription termination/antitermination protein NusG
PWPM01000029.1_9	K07342	28.27	41.5	6.00E-12	protein transport protein SEC61 subunit gamma and related proteins
PWPM01000029.1_10	K03531	141.6	446.1	7.30E-135	cell division protein FtsZ
PWPM01000029.1_11	K03775	150.73	151.4	1.10E-45	FKBP-type peptidyl-prolyl cis-trans isomerase SlyD [EC:5.2.1.8]
PWPM01000029.1_12	K03622	51.57	46.2	1.50E-13	archaea-specific DNA-binding protein
PWPM01000029.1_13	K01795	144.67	38.8	2.30E-11	mannuronan 5-epimerase [EC:5.1.3.37]
PWPM01000072.1_1	K10726	652.5	594.9	9.60E-180	replicative DNA helicase Mcm [EC:3.6.4.-]
PWPM01000072.1_2	K03120	33.4	196.2	3.80E-59	transcription initiation factor TFIID TATA-box-binding protein
PWPM01000072.1_3	K01870	511.27	818.6	5.80E-247	isoleucyl-tRNA synthetase [EC:6.1.1.5]
PWPM01000072.1_4	K04801	380.6	455.6	3.90E-138	replication factor C small subunit
PWPM01000072.1_6	K04800	288.07	346	1.60E-104	replication factor C large subunit
PWPM01000072.1_7	K07332	375.6	117.9	2.20E-35	archaeal flagellar protein FlaI
PWPM01000072.1_10	K22447	592.97	799	9.70E-242	archaeal chaperonin
PWPM01000072.1_11	K04795	275.93	257.3	4.10E-78	fibrillarin-like pre-rRNA processing protein
PWPM01000072.1_12	K08320	158.47	52.2	2.20E-15	(d)CTP diphosphatase [EC:3.6.1.65]
PWPM01000072.1_13	K14564	525.73	157	3.40E-47	nucleolar protein 56
PWPM01000021.1_2	K01151	119.2	181.4	1.10E-54	deoxyribonuclease IV [EC:3.1.21.2]
PWPM01000021.1_3	K00384	332.17	348.1	3.80E-105	thioredoxin reductase (NADPH) [EC:1.8.1.9]
PWPM01000021.1_4	K00260	634.07	630.1	7.40E-191	glutamate dehydrogenase [EC:1.4.1.2]
PWPM01000032.1_1	K21636	132.3	928	1.90E-280	ribonucleoside-triphosphate reductase (formate) [EC:1.1.98.6]
PWPM01000051.1_2	K03551	192.17	155.6	8.50E-47	holliday junction DNA helicase RuvB [EC:5.6.2.4]
PWPM01000051.1_3	K03551	192.17	47.5	5.40E-14	holliday junction DNA helicase RuvB [EC:5.6.2.4]
PWPM01000051.1_5	K04763	186.5	153	7.40E-46	integrase/recombinase XerD
PWPM01000037.1_3	K04069	111.47	160	4.20E-48	pyruvate formate lyase activating enzyme [EC:1.97.1.4]
PWPM01000037.1_10	K02067	80.57	20.9	8.50E-06	phospholipid/cholesterol/gamma-HCH transport system substrate-binding protein
PWPM01000037.1_13	K06197	34.63	39.2	3.10E-11	cation transport regulator
PWPM01000030.1_2	K22478	537.63	87.5	3.50E-26	bifunctional N-acetylglutamate synthase/kinase [EC:2.3.1.1 2.7.2.8]
PWPM01000030.1_3	K01779	91.4	209.9	3.60E-63	aspartate racemase [EC:5.1.1.13]
PWPM01000030.1_4	K08641	56.23	173.7	2.90E-52	zinc D-Ala-D-Ala dipeptidase [EC:3.4.13.22]
PWPM01000030.1_5	K07465	130.87	25.1	4.40E-07	putative RecB family exonuclease
PWPM01000028.1_2	K02904	56.53	67.8	6.10E-20	large subunit ribosomal protein L29
PWPM01000028.1_3	K03113	43.47	60.1	1.50E-17	translation initiation factor 1
PWPM01000028.1_4	K03538	29.37	63.8	8.20E-19	ribonuclease P protein subunit POP4 [EC:3.1.26.5]
PWPM01000028.1_5	K02949	153.13	85.9	1.40E-25	small subunit ribosomal protein S11e
PWPM01000028.1_6	K02894	190.03	115.7	1.40E-34	large subunit ribosomal protein L23e
PWPM01000028.1_7	K02898	164.97	88.3	3.00E-26	large subunit ribosomal protein L26e
PWPM01000028.1_8	K02987	88.9	194	1.70E-58	small subunit ribosomal protein S4e
PWPM01000028.1_9	K02868	214.43	148.5	8.90E-45	large subunit ribosomal protein L11e
PWPM01000028.1_10	K02980	73.3	52	3.60E-15	small subunit ribosomal protein S29e
PWPM01000028.1_11	K02957	167.1	130.4	4.10E-39	small subunit ribosomal protein S15Ae
PWPM01000028.1_12	K02940	204.23	145	1.10E-43	large subunit ribosomal protein L9e
PWPM01000028.1_13	K02912	72.33	54.8	4.90E-16	large subunit ribosomal protein L32e
PWPM01000028.1_14	K02885	62.6	185.3	1.10E-55	large subunit ribosomal protein L19e
PWPM01000028.1_15	K02932	141.27	60.4	8.60E-18	large subunit ribosomal protein L5e
PWPM01000028.1_16	K02981	242.73	152.9	5.50E-46	small subunit ribosomal protein S2e
PWPM01000028.1_17	K02937	112.93	69.1	2.10E-20	large subunit ribosomal protein L7e
PWPM01000028.1_18	K02876	44.77	37.3	1.00E-10	large subunit ribosomal protein L15
PWPM01000028.1_19	K10956	408.27	295.2	4.60E-89	protein transport protein SEC61 subunit alpha
PWPM01000028.1_21	K02875	24.47	42.8	2.30E-12	large subunit ribosomal protein L14e
PWPM01000028.1_22	K22026	257.93	105.5	1.20E-31	nucleoside kinase [EC:2.7.1.73 2.7.1.213 2.7.1.-]
PWPM01000028.1_23	K11131	252.83	334.7	5.00E-101	H/ACA ribonucleoprotein complex subunit 4 [EC:5.4.99.-]
PWPM01000025.1_1	K12953	1209.43	318.8	3.30E-96	cation-transporting P-type ATPase F [EC:7.2.2.-]
PWPM01000025.1_2	K00859	55.8	34.4	6.90E-10	dephospho-CoA kinase [EC:2.7.1.24]
PWPM01000025.1_3	K21463	181.3	21.5	4.40E-06	membrane-associated protein TcaA
PWPM01000025.1_4	K04772	445.33	30.6	8.90E-09	serine protease DegQ [EC:3.4.21.-]
PWPM01000025.1_5	K03626	33.07	28	6.30E-08	nascent polypeptide-associated complex subunit alpha
PWPM01000025.1_6	K02877	103.2	216.4	2.10E-65	large subunit ribosomal protein L15e
PWPM01000025.1_7	K00873	51.2	225.4	7.10E-68	pyruvate kinase [EC:2.7.1.40]
PWPM01000025.1_8	K01518	109.33	153	6.10E-46	bis(5'-nucleosidyl)-tetraphosphatase [EC:3.6.1.17]
PWPM01000025.1_9	K03442	243.23	77.3	5.40E-23	small conductance mechanosensitive channel
PWPM01000025.1_10	K06154	210.1	27.4	1.20E-07	Lrp/AsnC family transcriptional regulator, involved in the regulation of lysine biosynthesis
PWPM01000025.1_11	K03718	147.1	59.3	1.30E-17	Lrp/AsnC family transcriptional regulator, regulator for asnA, asnC and gidA
PWPM01000025.1_12	K19302	97.5	119.8	7.70E-36	undecaprenyl-diphosphatase [EC:3.6.1.27]
PWPM01000025.1_13	K01463	159.7	122.6	9.60E-37	N-acetylglucosamine malate deacetylase 1 [EC:3.5.1.-]
PWPM01000025.1_14	K02563	206.17	73.9	3.00E-22	UDP-N-acetylglucosamine--N-acetylmuramyl-(pentapeptide) pyrophosphoryl-undecaprenol N-acetylglucosamine transferase [EC:2.4.1.227]
PWPM01000025.1_17	K02866	55.9	143	5.30E-43	large subunit ribosomal protein L10e
PWPM01000025.1_18	K01007	383.47	555.1	2.20E-167	pyruvate, water dikinase [EC:2.7.9.2]
PWPM01000067.1_1	K14623	94.03	103.1	1.00E-30	DNA-damage-inducible protein D
PWPM01000067.1_3	K09144	65.83	78.6	3.20E-23	uncharacterized protein
PWPM01000043.1_1	K01784	267.83	77.5	5.30E-23	UDP-glucose 4-epimerase [EC:5.1.3.2]
PWPM01000043.1_3	K12582	164	64.1	6.40E-19	dTDP-N-acetylfucosamine:lipid II N-acetylfucosaminyltransferase [EC:2.4.1.325]
PWPM01000043.1_4	K00754	247.77	118.2	2.20E-35	L-malate glycosyltransferase [EC:2.4.1.-]
PWPM01000043.1_5	K06925	57	22.2	4.60E-06	tRNA threonylcarbamoyladenosine biosynthesis protein TsaE
PWPM01000045.1_1	K08286	366.1	142.9	5.00E-43	protein-serine/threonine kinase [EC:2.7.11.-]
PWPM01000008.1_4	K19171	194	38.5	2.60E-11	DNA sulfur modification protein DndD
PWPM01000008.1_6	K03547	109.7	69.9	1.30E-20	DNA repair protein SbcD/Mre11
PWPM01000008.1_7	K03546	163	71.8	2.10E-21	DNA repair protein SbcC/Rad50
PWPM01000008.1_10	K03552	41.57	29.9	2.00E-08	holliday junction resolvase Hjr [EC:3.1.21.10]
PWPM01000008.1_11	K04771	287.9	61.5	4.00E-18	serine protease Do [EC:3.4.21.107]
PWPM01000008.1_13	K08073	153.6	51.2	3.20E-15	bifunctional polynucleotide phosphatase/kinase [EC:3.1.3.32 2.7.1.78]
PWPM01000008.1_15	K02518	45.53	64.4	7.30E-19	translation initiation factor IF-1
PWPM01000008.1_18	K02319	555.07	314.5	6.80E-95	DNA polymerase, archaea type [EC:2.7.7.7]
PWPM01000008.1_20	K06320	85.93	86.3	8.70E-26	spore maturation protein CgeB
PWPM01000008.1_22	K00075	97.67	143.4	3.70E-43	UDP-N-acetylmuramate dehydrogenase [EC:1.3.1.98]
PWPM01000008.1_23	K16710	120.13	96.6	6.20E-29	colanic acid/amylovoran biosynthesis protein
PWPM01000008.1_26	K21636	132.3	925.7	9.70E-280	ribonucleoside-triphosphate reductase (formate) [EC:1.1.98.6]
PWPM01000008.1_28	K01358	56	132.5	1.20E-39	ATP-dependent Clp protease, protease subunit [EC:3.4.21.92]
PWPM01000008.1_32	K03553	99.53	216.4	3.30E-65	recombination protein RecA
PWPM01000008.1_33	K01159	31.9	40.4	9.00E-12	crossover junction endodeoxyribonuclease RuvC [EC:3.1.21.10]
PWPM01000008.1_37	K06197	34.63	32.6	3.30E-09	cation transport regulator
PWPM01000008.1_39	K18950	133.53	62	2.30E-18	ribonuclease H [EC:3.1.26.4]
PWPM01000016.1_1	K24872	128.47	140.8	1.20E-42	heptaprenylglycerol acetyltransferase [EC:2.3.1.-]
PWPM01000016.1_2	K00943	97.57	23.3	1.30E-06	dTMP kinase [EC:2.7.4.9]
PWPM01000016.1_3	K15256	104.5	75.8	1.70E-22	tRNA (cmo5U34)-methyltransferase [EC:2.1.1.-]
PWPM01000016.1_4	K01822	72.77	39.6	2.20E-11	steroid Delta-isomerase [EC:5.3.3.1]
PWPM01000016.1_7	K06950	59.73	28	6.50E-08	uncharacterized protein
PWPM01000016.1_9	K01142	225.57	63.5	7.40E-19	exodeoxyribonuclease III [EC:3.1.11.2]
PWPM01000016.1_11	K01951	100.57	108.5	1.60E-32	GMP synthase (glutamine-hydrolysing) [EC:6.3.5.2]
PWPM01000016.1_12	K21472	112.57	58.8	3.30E-17	peptidoglycan LD-endopeptidase LytH [EC:3.4.-.-]
PWPM01000016.1_13	K18534	320.9	103.8	5.80E-31	MPBQ/MSBQ methyltransferase [EC:2.1.1.295]
PWPM01000016.1_14	K22441	92.1	66.1	1.80E-19	diamine N-acetyltransferase [EC:2.3.1.57]
PWPM01000016.1_15	K05593	83.27	51.3	4.50E-15	aminoglycoside 6-adenylyltransferase [EC:2.7.7.-]
PWPM01000016.1_18	K03790	110.63	115	2.10E-34	[ribosomal protein S5]-alanine N-acetyltransferase [EC:2.3.1.267]
PWPM01000016.1_20	K06944	138.8	29.9	1.10E-08	uncharacterized protein
PWPM01000039.1_3	K09144	65.83	135.1	1.90E-40	uncharacterized protein
PWPM01000040.1_1	K03546	163	27.3	6.10E-08	DNA repair protein SbcC/Rad50
PWPM01000005.1_2	K07159	164.23	225.5	3.10E-68	uncharacterized protein
PWPM01000005.1_3	K11130	24.9	46.2	2.00E-13	H/ACA ribonucleoprotein complex subunit 3
PWPM01000005.1_4	K03237	99.6	173.8	2.30E-52	translation initiation factor 2 subunit 1
PWPM01000005.1_5	K02978	29.2	45.7	3.10E-13	small subunit ribosomal protein S27e
PWPM01000005.1_6	K02929	32.93	48.2	4.60E-14	large subunit ribosomal protein L44e
PWPM01000005.1_7	K09723	45.17	87.9	3.40E-26	DNA replication factor GINS
PWPM01000005.1_8	K18882	97.57	84.1	5.10E-25	DNA primase large subunit
PWPM01000005.1_9	K07301	124.73	78.5	2.50E-23	cation:H+ antiporter
PWPM01000005.1_11	K04802	62.5	168.5	9.10E-51	proliferating cell nuclear antigen
PWPM01000005.1_14	K03057	94.4	111	2.40E-33	transcription factor S
PWPM01000005.1_15	K13280	62.83	103.4	7.00E-31	signal peptidase I [EC:3.4.21.89]
PWPM01000005.1_16	K03056	86.17	84.2	3.10E-25	DNA-directed RNA polymerase subunit L [EC:2.7.7.6]
PWPM01000005.1_17	K14564	525.73	51.5	2.80E-15	nucleolar protein 56
PWPM01000050.1_1	K21402	141.6	109.9	6.80E-33	2-O-methyltransferase [EC:2.1.1.-]
PWPM01000050.1_2	K22438	107.2	68.9	2.30E-20	trans-aconitate 3-methyltransferase [EC:2.1.1.145]
PWPM01000050.1_3	K03790	110.63	127.4	3.50E-38	[ribosomal protein S5]-alanine N-acetyltransferase [EC:2.3.1.267]
PWPM01000002.1_1	K19158	46.73	22.8	4.00E-06	toxin YoeB [EC:3.1.-.-]
PWPM01000002.1_4	K04095	42.47	43.5	1.50E-12	cell filamentation protein
PWPM01000002.1_5	K09728	64.73	37.7	7.30E-11	uncharacterized protein
PWPM01000015.1_1	K11443	155.87	45.2	3.70E-13	two-component system, cell cycle response regulator DivK
PWPM01000015.1_2	K01784	267.83	280.7	1.30E-84	UDP-glucose 4-epimerase [EC:5.1.3.2]
PWPM01000034.1_5	K23786	331.83	128.3	1.50E-38	5'-3' exonuclease [EC:3.1.11.-]
PWPM01000034.1_6	K14440	318.13	136.2	5.50E-41	SWI/SNF-related matrix-associated actin-dependent regulator of chromatin subfamily A-like protein 1 [EC:3.6.4.12]
PWPM01000034.1_7	K07097	116.33	126.3	7.90E-38	uncharacterized protein
PWPM01000034.1_8	K02335	432.33	266.2	4.50E-80	DNA polymerase I [EC:2.7.7.7]
PWPM01000038.1_1	K06921	83.77	34.9	5.50E-10	uncharacterized protein
PWPM01000038.1_2	K07038	29.67	81.3	3.50E-24	inner membrane protein
PWPM01000038.1_4	K15196	201.2	86.4	8.30E-26	transcription factor IIIB 90 kDa subunit
PWPM01000038.1_9	K03704	79.9	80.2	9.40E-24	cold shock protein
PWPM01000038.1_13	K16898	484.07	208.7	7.40E-63	ATP-dependent helicase/nuclease subunit A [EC:3.1.-.- 3.6.4.12]
PWPM01000073.1_2	K03653	132.43	49.1	2.00E-14	N-glycosylase/DNA lyase [EC:3.2.2.- 4.2.99.18]
PWPM01000073.1_4	K25135	258.3	56.6	1.10E-16	cyclic di-GMP phosphodiesterase [EC:3.1.4.-]
PWPM01000073.1_5	K01170	89.83	182.1	5.20E-55	tRNA-intron endonuclease, archaea type [EC:4.6.1.16]
PWPM01000073.1_6	K07794	45.23	28.5	5.60E-08	putative tricarboxylic transport membrane protein
PWPM01000073.1_8	K07466	98.4	39.8	1.10E-11	replication factor A1
PWPM01000073.1_10	K01867	143.17	248.7	8.30E-75	tryptophanyl-tRNA synthetase [EC:6.1.1.2]
PWPM01000073.1_11	K06870	166.83	379.6	1.90E-114	uncharacterized protein
PWPM01000073.1_12	K06935	343.97	457.8	1.10E-138	uncharacterized protein
PWPM01000073.1_13	K01880	292.17	693.1	4.40E-209	glycyl-tRNA synthetase [EC:6.1.1.14]
PWPM01000073.1_15	K01889	106.57	248.9	5.90E-75	phenylalanyl-tRNA synthetase alpha chain [EC:6.1.1.20]
PWPM01000073.1_16	K01890	119.13	414.9	3.80E-125	phenylalanyl-tRNA synthetase beta chain [EC:6.1.1.20]
PWPM01000073.1_17	K03552	41.57	109.8	5.00E-33	holliday junction resolvase Hjr [EC:3.1.21.10]
PWPM01000073.1_18	K03469	104.13	94.4	4.30E-28	ribonuclease HI [EC:3.1.26.4]
PWPM01000073.1_20	K18697	116.93	25.8	2.90E-07	phosphatidylglycerophosphatase C [EC:3.1.3.27]
PWPM01000073.1_22	K00657	64.47	56.4	2.00E-16	diamine N-acetyltransferase [EC:2.3.1.57]
PWPM01000073.1_24	K05592	533.87	499.6	6.50E-151	ATP-dependent RNA helicase DeaD [EC:3.6.4.13]
PWPM01000073.1_28	K11392	342.1	35	2.90E-10	16S rRNA (cytosine1407-C5)-methyltransferase [EC:2.1.1.178]
PWPM01000073.1_29	K22901	379.77	345.5	1.10E-104	tRNA (cytosine40_48-C5)-methyltransferase [EC:2.1.1.-]
PWPM01000073.1_31	K16052	248.4	250.2	2.40E-75	MscS family membrane protein
PWPM01000073.1_32	K09903	90.43	135.3	1.30E-40	uridylate kinase [EC:2.7.4.22]
PWPM01000073.1_33	K01892	278.57	457.6	3.10E-138	histidyl-tRNA synthetase [EC:6.1.1.21]
PWPM01000073.1_34	K03609	201.57	223.1	2.80E-67	septum site-determining protein MinD
PWPM01000073.1_35	K07332	375.6	29.9	9.30E-09	archaeal flagellar protein FlaI
PWPM01000063.1_1	K07332	375.6	303.4	1.60E-91	archaeal flagellar protein FlaI
PWPM01000063.1_2	K06585	1039.43	23.3	7.00E-07	integrin alpha 9
PWPM01000063.1_3	K09716	111.87	248.1	7.50E-75	D-aminoacyl-tRNA deacylase [EC:3.1.1.96]
PWPM01000063.1_5	K18909	114.53	31.6	5.90E-09	MarR family transcriptional regulator, repressor for mepA
PWPM01000063.1_10	K07725	58.23	26.9	1.40E-07	CRISPR-associated protein Csa3
PWPM01000018.1_1	K12953	1209.43	95.7	8.30E-29	cation-transporting P-type ATPase F [EC:7.2.2.-]
PWPM01000018.1_2	K18931	598.73	629.3	1.80E-190	AMP phosphorylase [EC:2.4.2.57]
PWPM01000018.1_3	K01601	376.07	557.7	1.10E-168	ribulose-bisphosphate carboxylase large chain [EC:4.1.1.39]
PWPM01000018.1_5	K17768	214.47	22	2.40E-06	mitochondrial import receptor subunit TOM70
PWPM01000018.1_6	K18237	284.77	288.3	3.00E-87	ribose 1,5-bisphosphate isomerase [EC:5.3.1.29]
PWPM01000018.1_7	K03232	247.87	33.7	1.50E-09	elongation factor 1-beta
PWPM01000018.1_8	K07580	50.6	57.2	8.70E-17	Zn-ribbon RNA-binding protein
PWPM01000018.1_9	K04794	50.07	111.5	2.10E-33	peptidyl-tRNA hydrolase, PTH2 family [EC:3.1.1.29]
PWPM01000018.1_12	K01974	204.3	390.1	5.90E-118	RNA 3'-terminal phosphate cyclase (ATP) [EC:6.5.1.4]
PWPM01000018.1_13	K07462	57.93	72.5	1.30E-21	single-stranded-DNA-specific exonuclease [EC:3.1.-.-]
PWPM01000018.1_16	K07561	217.2	58.6	2.30E-17	2-(3-amino-3-carboxypropyl)histidine synthase [EC:2.5.1.108]
PWPM01000018.1_18	K03470	124.87	137.2	3.70E-41	ribonuclease HII [EC:3.1.26.4]
PWPM01000018.1_20	K06915	115.6	99.2	1.20E-29	DNA double-strand break repair helicase HerA and related ATPase
PWPM01000018.1_21	K09132	65.43	33.6	1.50E-09	uncharacterized protein
PWPM01000018.1_22	K07076	39.93	39	4.00E-11	uncharacterized protein
PWPM01000018.1_24	K03547	109.7	178.4	1.50E-53	DNA repair protein SbcD/Mre11
PWPM01000018.1_25	K19171	194	180	4.20E-54	DNA sulfur modification protein DndD
PWPM01000018.1_26	K07254	150.9	278.5	3.50E-84	tRNA (cytidine56-2'-O)-methyltransferase [EC:2.1.1.206]
PWPM01000018.1_27	K06176	71.67	299.7	2.20E-90	tRNA pseudouridine13 synthase [EC:5.4.99.27]
PWPM01000018.1_28	K23683	234.23	179.3	6.10E-54	glycosyltransferase AglD [EC:2.4.1.-]
PWPM01000018.1_29	K21306	302.23	41	3.40E-12	dolichyl-phosphooligosaccharide-protein glycotransferase [EC:2.4.99.21]
PWPM01000018.1_30	K11936	255.53	48.2	2.90E-14	poly-beta-1,6-N-acetyl-D-glucosamine synthase [EC:2.4.1.-]
PWPM01000055.1_1	K03529	572.93	481.8	2.20E-145	chromosome segregation protein
PWPM01000055.1_2	K03529	572.93	297.1	1.30E-89	chromosome segregation protein
PWPM01000055.1_3	K07332	375.6	496.5	5.70E-150	archaeal flagellar protein FlaI
PWPM01000055.1_4	K07333	103.93	112.9	7.30E-34	archaeal flagellar protein FlaJ
PWPM01000055.1_5	K03709	115.27	106.7	7.80E-32	DtxR family transcriptional regulator, Mn-dependent transcriptional regulator
PWPM01000056.1_2	K07572	158.47	236.3	1.40E-71	putative nucleotide binding protein
PWPM01000056.1_3	K03051	60.77	100.5	3.30E-30	DNA-directed RNA polymerase subunit F [EC:2.7.7.6]
PWPM01000056.1_4	K02889	51.07	76.6	1.10E-22	large subunit ribosomal protein L21e
PWPM01000056.1_6	K03106	343.77	523	5.30E-158	signal recognition particle subunit SRP54 [EC:3.6.5.4]
PWPM01000056.1_7	K13431	373.23	293	2.90E-88	signal recognition particle receptor subunit alpha
PWPM01000056.1_8	K04797	52.33	66.5	1.60E-19	prefoldin alpha subunit
PWPM01000056.1_9	K02944	45.57	59.1	1.50E-17	large subunit ribosomal protein LX
PWPM01000056.1_10	K02910	40.17	59.6	1.70E-17	large subunit ribosomal protein L31e
PWPM01000056.1_12	K06875	52.3	79.4	1.30E-23	programmed cell death protein 5
PWPM01000056.1_13	K02966	54.1	148.2	1.40E-44	small subunit ribosomal protein S19e
PWPM01000056.1_14	K03540	46.57	44.3	1.00E-12	ribonuclease P protein subunit RPR2 [EC:3.1.26.5]
PWPM01000056.1_16	K00809	143.73	357.1	1.10E-107	deoxyhypusine synthase [EC:2.5.1.46]
PWPM01000056.1_17	K06927	103.37	262.3	4.80E-79	diphthine-ammonia ligase [EC:6.3.1.14]
PWPM01000056.1_18	K08320	158.47	36.9	1.10E-10	(d)CTP diphosphatase [EC:3.6.1.65]
PWPM01000056.1_19	K06869	166.77	207.8	1.00E-62	uncharacterized protein
PWPM01000056.1_20	K03834	313.8	163.6	3.40E-49	tyrosine-specific transport protein
PWPM01000056.1_22	K10725	195.67	259.4	3.00E-78	archaeal cell division control protein 6
PWPM01000056.1_23	K18115	661.7	62.5	1.20E-18	sporulenol synthase [EC:4.2.1.137]
PWPM01000056.1_24	K00784	89.2	77.2	4.60E-23	ribonuclease Z [EC:3.1.26.11]
PWPM01000017.1_4	K01869	415.4	446.6	1.20E-134	leucyl-tRNA synthetase [EC:6.1.1.4]
PWPM01000017.1_7	K01170	89.83	155.7	6.00E-47	tRNA-intron endonuclease, archaea type [EC:4.6.1.16]
PWPM01000023.1_4	K03124	162.23	344.9	4.30E-104	transcription initiation factor TFIIB
PWPM01000023.1_6	K00555	105.93	320	1.50E-96	tRNA (guanine26-N2/guanine27-N2)-dimethyltransferase [EC:2.1.1.215 2.1.1.216]
PWPM01000023.1_8	K03653	132.43	225.9	1.60E-68	N-glycosylase/DNA lyase [EC:3.2.2.- 4.2.99.18]
PWPM01000023.1_9	K04564	43.9	266.5	1.60E-80	superoxide dismutase, Fe-Mn family [EC:1.15.1.1]
PWPM01000023.1_10	K02917	34.3	68.9	2.10E-20	large subunit ribosomal protein L35Ae
PWPM01000023.1_11	K09132	65.43	22.7	3.60E-06	uncharacterized protein
PWPM01000023.1_13	K07076	39.93	38.7	4.80E-11	uncharacterized protein
PWPM01000023.1_14	K10709	218.13	30.2	1.00E-08	fructoselysine 3-epimerase [EC:5.1.3.41]
PWPM01000023.1_22	K14575	844.1	250.9	1.40E-75	AAA family ATPase
PWPM01000023.1_26	K07461	60.8	68	4.30E-20	putative endonuclease
PWPM01000046.1_2	K01953	101.87	106.2	8.70E-32	asparagine synthase (glutamine-hydrolysing) [EC:6.3.5.4]
PWPM01000046.1_3	K15778	436.73	437.8	3.70E-132	phosphomannomutase / phosphoglucomutase [EC:5.4.2.8 5.4.2.2]
PWPM01000046.1_4	K12574	129.7	363.1	1.40E-109	ribonuclease J [EC:3.1.-.-]
PWPM01000046.1_5	K01886	522	395.9	1.60E-119	glutaminyl-tRNA synthetase [EC:6.1.1.18]
PWPM01000046.1_6	K07096	80	192.7	3.60E-58	uncharacterized protein
PWPM01000022.1_2	K21929	36.57	90.7	5.20E-27	uracil-DNA glycosylase [EC:3.2.2.27]
PWPM01000022.1_3	K01834	146.9	358.2	3.10E-108	2,3-bisphosphoglycerate-dependent phosphoglycerate mutase [EC:5.4.2.11]
PWPM01000022.1_4	K03465	70.5	165.8	6.30E-50	thymidylate synthase (FAD) [EC:2.1.1.148]
PWPM01000022.1_5	K07725	58.23	39.8	1.60E-11	CRISPR-associated protein Csa3
PWPM01000022.1_7	K13993	75.3	87.7	4.50E-26	HSP20 family protein
PWPM01000022.1_9	K06674	638.2	27.2	3.30E-08	structural maintenance of chromosome 2
PWPM01000022.1_10	K03698	130.1	306.9	1.30E-92	3'-5' exoribonuclease [EC:3.1.-.-]
PWPM01000022.1_13	K06196	140.9	62.5	1.70E-18	cytochrome c-type biogenesis protein
PWPM01000022.1_14	K03674	84.27	26.7	1.70E-07	glutaredoxin 1
PWPM01000022.1_16	K14940	270.27	75.8	1.40E-22	gamma-F420-2:alpha-L-glutamate ligase [EC:6.3.2.32]
PWPM01000022.1_17	K07218	161.57	67.7	3.30E-20	nitrous oxidase accessory protein
PWPM01000022.1_22	K07038	29.67	45.4	3.30E-13	inner membrane protein
PWPM01000022.1_25	K09129	183.47	257.9	1.40E-78	uncharacterized protein
PWPM01000022.1_27	K02995	46.87	78.4	2.30E-23	small subunit ribosomal protein S8e
PWPM01000022.1_28	K04796	76.9	51.1	3.10E-15	small nuclear ribonucleoprotein
PWPM01000060.1_1	K03041	1116.3	186	4.70E-56	DNA-directed RNA polymerase subunit A' [EC:2.7.7.6]
PWPM01000060.1_2	K13798	1524.03	921.5	2.70E-278	DNA-directed RNA polymerase subunit B [EC:2.7.7.6]
PWPM01000060.1_3	K03045	705.23	590.7	8.00E-179	DNA-directed RNA polymerase subunit B" [EC:2.7.7.6]
PWPM01000060.1_4	K03053	97.03	91.1	1.20E-27	DNA-directed RNA polymerase subunit H [EC:2.7.7.6]
PWPM01000001.1_2	K01520	55.13	110.6	4.20E-33	dUTP pyrophosphatase [EC:3.6.1.23]
PWPM01000001.1_4	K18960	69.63	85	3.00E-25	recombination endonuclease VII
PWPM01000001.1_8	K15497	388.3	38.3	5.00E-11	molybdate/tungstate transport system ATP-binding protein [EC:7.3.2.5 7.3.2.6]
PWPM01000001.1_10	K03547	109.7	68.5	3.50E-20	DNA repair protein SbcD/Mre11
PWPM01000001.1_11	K03546	163	64.3	4.00E-19	DNA repair protein SbcC/Rad50
PWPM01000062.1_1	K02313	129.97	361.8	2.90E-109	chromosomal replication initiator protein
PWPM01000062.1_2	K02338	50.77	279.4	3.00E-84	DNA polymerase III subunit beta [EC:2.7.7.7]
PWPM01000062.1_3	K05366	616.67	606.2	5.40E-183	penicillin-binding protein 1A [EC:2.4.1.129 3.4.16.4]
PWPM01000062.1_4	K01159	31.9	186.6	2.30E-56	crossover junction endodeoxyribonuclease RuvC [EC:3.1.21.10]
PWPM01000062.1_5	K18189	66.83	164.9	9.70E-50	translational activator of cytochrome c oxidase 1
PWPM01000062.1_6	K03551	192.17	95	2.10E-28	holliday junction DNA helicase RuvB [EC:5.6.2.4]
PWPM01000035.1_2	K19175	343.3	58	2.40E-17	DNA phosphorothioation-dependent restriction protein DptH
PWPM01000035.1_4	K07976	272.03	116.7	5.40E-35	Rab family, other
PWPM01000035.1_7	K07976	272.03	112.4	1.00E-33	Rab family, other
PWPM01000035.1_8	K18169	111.97	40.3	7.30E-12	tetratricopeptide repeat protein 19, mitochondrial
PWPM01000035.1_11	K06402	108.27	25.1	4.90E-07	stage IV sporulation protein FB [EC:3.4.24.-]
PWPM01000035.1_13	K17286	466.23	126.3	9.20E-38	erythrocyte band 7 integral membrane protein
PWPM01000035.1_14	K02962	27.6	87	6.00E-26	small subunit ribosomal protein S17e
PWPM01000035.1_15	K03622	51.57	118.2	5.00E-36	archaea-specific DNA-binding protein
PWPM01000035.1_16	K18845	123.73	137	3.60E-41	16S rRNA (guanine(1405)-N(7))-methyltransferase [EC:2.1.1.179]
PWPM01000035.1_18	K05873	77.43	59.6	1.60E-17	adenylate cyclase, class 2 [EC:4.6.1.1]
PWPM01000035.1_19	K02499	375.43	35.7	1.50E-10	tetrapyrrole methylase family protein / MazG family protein
PWPM01000035.1_21	K03424	88.1	221.7	8.90E-67	TatD DNase family protein [EC:3.1.21.-]
PWPM01000035.1_22	K06402	108.27	41.6	4.70E-12	stage IV sporulation protein FB [EC:3.4.24.-]
PWPM01000035.1_23	K10421	833.2	28.1	2.30E-08	CAP-Gly domain-containing linker protein 1
PWPM01000047.1_1	K01255	414.1	212.6	6.00E-64	leucyl aminopeptidase [EC:3.4.11.1]
PWPM01000047.1_2	K05337	38.6	49.1	3.30E-14	ferredoxin
PWPM01000047.1_3	K06191	73.97	63.1	1.40E-18	glutaredoxin-like protein NrdH
PWPM01000047.1_4	K11936	255.53	196.2	4.30E-59	poly-beta-1,6-N-acetyl-D-glucosamine synthase [EC:2.4.1.-]
PWPM01000031.1_2	K03924	111.63	396.9	8.50E-120	MoxR-like ATPase [EC:3.6.3.-]
PWPM01000031.1_4	K07114	97.07	84.5	3.60E-25	Ca-activated chloride channel homolog
PWPM01000009.1_2	K02960	158.13	107.5	3.00E-32	small subunit ribosomal protein S16e
PWPM01000009.1_3	K03058	101.07	105.6	5.00E-32	DNA-directed RNA polymerase subunit N [EC:2.7.7.6]
PWPM01000009.1_4	K21064	181	91.1	3.40E-27	5-amino-6-(5-phospho-D-ribitylamino)uracil phosphatase [EC:3.1.3.104]
PWPM01000009.1_6	K02921	25.3	63.3	1.50E-18	large subunit ribosomal protein L37Ae
PWPM01000009.1_7	K03059	46.57	46.1	1.10E-13	DNA-directed RNA polymerase subunit P [EC:2.7.7.6]
PWPM01000009.1_8	K04798	50.27	55.1	3.80E-16	prefoldin beta subunit
PWPM01000009.1_9	K09721	74.87	86.4	5.00E-26	uncharacterized protein
PWPM01000009.1_10	K09152	58	69.7	1.20E-20	uncharacterized protein
PWPM01000009.1_11	K06874	69.13	108.8	1.10E-32	zinc finger protein
PWPM01000058.1_5	K06921	83.77	23.7	1.40E-06	uncharacterized protein
PWPM01000036.1_1	K10726	652.5	172.7	5.10E-52	replicative DNA helicase Mcm [EC:3.6.4.-]
PWPM01000036.1_2	K10739	82	58.1	4.60E-17	replication factor A2
PWPM01000036.1_3	K03238	88.67	137.3	3.50E-41	translation initiation factor 2 subunit 2
PWPM01000036.1_4	K09148	61.33	69.6	1.30E-20	uncharacterized protein
PWPM01000036.1_5	K03236	71.03	96.8	9.60E-29	translation initiation factor 1A
PWPM01000036.1_6	K03744	30.8	201.7	8.30E-61	LemA protein
PWPM01000036.1_7	K03799	134.27	277.3	7.90E-84	heat shock protein HtpX [EC:3.4.24.-]
PWPM01000036.1_9	K00175	205.63	336.2	2.10E-101	2-oxoglutarate/2-oxoacid ferredoxin oxidoreductase subunit beta [EC:1.2.7.3 1.2.7.11]
PWPM01000036.1_10	K00174	262	515.8	7.60E-156	2-oxoglutarate/2-oxoacid ferredoxin oxidoreductase subunit alpha [EC:1.2.7.3 1.2.7.11]
PWPM01000036.1_11	K07178	162.73	256.5	2.80E-77	RIO kinase 1 [EC:2.7.11.1]
PWPM01000036.1_12	K06961	65.63	79.1	1.40E-23	ribosomal RNA assembly protein
PWPM01000036.1_13	K03167	339.47	630.4	1.50E-190	DNA topoisomerase VI subunit B [EC:5.6.2.2]
PWPM01000036.1_14	K03166	357.9	426.2	5.10E-129	DNA topoisomerase VI subunit A [EC:5.6.2.2]
PWPM01000036.1_19	K19002	290.87	337	1.10E-101	1,2-diacylglycerol 3-alpha-glucosyltransferase [EC:2.4.1.337]
PWPM01000036.1_20	K11936	255.53	100.7	3.80E-30	poly-beta-1,6-N-acetyl-D-glucosamine synthase [EC:2.4.1.-]
PWPM01000036.1_21	K11936	255.53	111.1	2.70E-33	poly-beta-1,6-N-acetyl-D-glucosamine synthase [EC:2.4.1.-]
PWPM01000020.1_1	K01893	377.67	513.6	4.60E-155	asparaginyl-tRNA synthetase [EC:6.1.1.22]
PWPM01000020.1_4	K06965	121.5	242.4	4.00E-73	protein pelota
PWPM01000020.1_5	K15196	201.2	25.6	2.10E-07	transcription factor IIIB 90 kDa subunit
PWPM01000020.1_7	K03834	313.8	111.7	1.80E-33	tyrosine-specific transport protein
PWPM01000048.1_2	K01480	196.23	199.1	6.00E-60	agmatinase [EC:3.5.3.11]
PWPM01000048.1_4	K09779	33.77	21.3	7.90E-06	uncharacterized protein
PWPM01000048.1_5	K01493	83.83	132.2	1.30E-39	dCMP deaminase [EC:3.5.4.12]
PWPM01000048.1_6	K00798	43.9	161	1.50E-48	cob(I)alamin adenosyltransferase [EC:2.5.1.17]
PWPM01000048.1_7	K00525	184.57	824.9	3.00E-249	ribonucleoside-diphosphate reductase alpha chain [EC:1.17.4.1]
PWPM01000048.1_8	K07738	44.1	205.8	3.20E-62	transcriptional repressor NrdR
PWPM01000048.1_9	K00820	174.5	702.8	2.40E-212	glutamine---fructose-6-phosphate transaminase (isomerizing) [EC:2.6.1.16]
PWPM01000048.1_10	K23144	262.37	218.9	7.00E-66	UDP-N-acetylglucosamine diphosphorylase / glucose-1-phosphate thymidylyltransferase / UDP-N-acetylgalactosamine diphosphorylase / glucosamine-1-phosphate N-acetyltransferase / galactosamine-1-phosphate N-acetyltransferase [EC:2.7.7.23 2.7.7.24 2.7.7.83 2.3.1.157 2.3.1.276]
PWPM01000048.1_11	K22224	311.77	204.4	7.10E-62	acetate---CoA ligase (ADP-forming) subunit beta [EC:6.2.1.13]
PWPM01000048.1_12	K09759	488.8	526	5.30E-159	nondiscriminating aspartyl-tRNA synthetase [EC:6.1.1.23]
PWPM01000048.1_13	K13582	244.63	34	5.60E-10	localization factor PodJL
PWPM01000048.1_14	K07164	75.7	30	1.40E-08	uncharacterized protein
PWPM01000048.1_15	K00965	117.7	143.7	5.20E-43	UDPglucose--hexose-1-phosphate uridylyltransferase [EC:2.7.7.12]
PWPM01000048.1_17	K07725	58.23	31.3	6.30E-09	CRISPR-associated protein Csa3
PWPM01000048.1_19	K07059	161.13	123.8	3.50E-37	uncharacterized protein
PWPM01000048.1_20	K15635	103.97	348.2	2.70E-105	2,3-bisphosphoglycerate-independent phosphoglycerate mutase [EC:5.4.2.12]
PWPM01000053.1_7	K06950	59.73	88	4.00E-26	uncharacterized protein
PWPM01000019.1_3	K00721	177.03	241.1	9.60E-73	dolichol-phosphate mannosyltransferase [EC:2.4.1.83]
PWPM01000019.1_4	K21306	302.23	24.4	3.50E-07	dolichyl-phosphooligosaccharide-protein glycotransferase [EC:2.4.99.21]
PWPM01000004.1_1	K04566	247.03	181.4	9.40E-55	lysyl-tRNA synthetase, class I [EC:6.1.1.6]
PWPM01000004.1_2	K07765	172.17	123.3	6.10E-37	S2P endopeptidase [EC:3.4.24.85]
PWPM01000004.1_3	K03136	49.83	55.6	1.50E-16	transcription initiation factor TFIIE subunit alpha
PWPM01000004.1_4	K04767	143.17	92.3	1.70E-27	acetoin utilization protein AcuB
PWPM01000004.1_5	K07739	261.53	705.4	5.50E-213	elongator complex protein 3 [EC:2.3.1.48]
PWPM01000004.1_7	K04773	191.7	230.4	2.00E-69	protease IV [EC:3.4.21.-]
PWPM01000004.1_8	K23356	64.77	163	5.00E-49	HTH-type transcriptional regulator, sugar sensing transcriptional regulator
PWPM01000004.1_10	K07725	58.23	34.6	6.40E-10	CRISPR-associated protein Csa3
PWPM01000004.1_11	K19286	281.5	135.4	8.40E-41	FMN reductase [NAD(P)H] [EC:1.5.1.39]
PWPM01000004.1_12	K03531	141.6	401.2	2.90E-121	cell division protein FtsZ
PWPM01000004.1_15	K09482	403.87	542.6	2.20E-164	glutamyl-tRNA(Gln) amidotransferase subunit D [EC:6.3.5.7]
PWPM01000004.1_16	K03330	392.63	771.4	3.50E-233	glutamyl-tRNA(Gln) amidotransferase subunit E [EC:6.3.5.7]
PWPM01000004.1_17	K07579	219.43	132.7	5.80E-40	putative methylase
PWPM01000026.1_2	K00612	323.87	503.9	3.60E-152	carbamoyltransferase [EC:2.1.3.-]
PWPM01000026.1_4	K13010	412.3	24.2	7.30E-07	perosamine synthetase [EC:2.6.1.102]
PWPM01000054.1_1	K17249	276.37	257.4	8.80E-78	GalNAc-alpha-(1->4)-GalNAc-alpha-(1->3)-diNAcBac-PP-undecaprenol alpha-1,4-N-acetyl-D-galactosaminyltransferase [EC:2.4.1.292]
PWPM01000054.1_4	K00754	247.77	254	1.50E-76	L-malate glycosyltransferase [EC:2.4.1.-]
PWPM01000054.1_5	K23424	166.03	20.6	7.00E-06	protein O-mannosyl-transferase [EC:2.4.1.-]
PWPM01000013.1_1	K07452	75.53	387.6	3.40E-117	5-methylcytosine-specific restriction enzyme B [EC:3.1.21.-]
PWPM01000013.1_2	K19147	65.73	288.7	4.10E-87	5-methylcytosine-specific restriction enzyme subunit McrC
PWPM01000027.1_3	K03833	306.33	124.6	2.60E-37	selenocysteine-specific elongation factor
PWPM01000027.1_6	K01905	579.47	515.5	6.60E-156	acetate---CoA ligase (ADP-forming) subunit alpha [EC:6.2.1.13]
PWPM01000033.1_2	K10947	48	62.3	3.20E-18	PadR family transcriptional regulator, regulatory protein PadR
PWPM01000033.1_3	K11717	569.67	617.6	2.00E-186	cysteine desulfurase / selenocysteine lyase [EC:2.8.1.7 4.4.1.16]
PWPM01000033.1_4	K04487	281.77	26.6	1.00E-07	cysteine desulfurase [EC:2.8.1.7]
PWPM01000033.1_5	K04488	145.7	141.1	1.90E-42	nitrogen fixation protein NifU and related proteins
PWPM01000033.1_6	K09728	64.73	57.5	4.80E-17	uncharacterized protein
PWPM01000033.1_7	K06950	59.73	51.3	5.60E-15	uncharacterized protein
PWPM01000033.1_8	K00566	414.37	408.8	1.10E-123	tRNA-uridine 2-sulfurtransferase [EC:2.8.1.13]
PWPM01000033.1_9	K00573	103.57	247.4	1.50E-74	protein-L-isoaspartate(D-aspartate) O-methyltransferase [EC:2.1.1.77]
PWPM01000033.1_10	K05844	304.7	113.8	4.40E-34	ribosomal protein S6--L-glutamate ligase [EC:6.3.2.-]
PWPM01000033.1_11	K05844	304.7	216.4	3.40E-65	ribosomal protein S6--L-glutamate ligase [EC:6.3.2.-]
PWPM01000033.1_13	K03442	243.23	47.1	7.90E-14	small conductance mechanosensitive channel
PWPM01000033.1_14	K04799	255.5	333	2.10E-100	[EC:3.-.-.-]
PWPM01000033.1_15	K06384	35.53	35	5.80E-10	stage II sporulation protein M
PWPM01000033.1_16	K21306	302.23	235.6	5.60E-71	dolichyl-phosphooligosaccharide-protein glycotransferase [EC:2.4.99.21]
PWPM01000033.1_17	K01001	113.33	159.4	6.20E-48	UDP-N-acetylglucosamine--dolichyl-phosphate N-acetylglucosaminephosphotransferase [EC:2.7.8.15]
PWPM01000033.1_19	K07027	76.03	80.8	4.50E-24	glycosyltransferase 2 family protein
PWPM01000024.1_1	K21600	83.57	62.8	2.40E-18	CsoR family transcriptional regulator, copper-sensing transcriptional repressor
PWPM01000024.1_2	K09792	82.3	176.5	3.30E-53	uncharacterized protein
PWPM01000024.1_3	K17686	791.17	922	1.90E-278	P-type Cu+ transporter [EC:7.2.2.8]
PWPM01000066.1_1	K07755	122.63	58.3	3.20E-17	arsenite methyltransferase [EC:2.1.1.137]
PWPM01000003.1_1	K00088	292.5	54.9	2.30E-16	IMP dehydrogenase [EC:1.1.1.205]
PWPM01000003.1_2	K00602	127.43	128.2	1.60E-38	phosphoribosylaminoimidazolecarboxamide formyltransferase / IMP cyclohydrolase [EC:2.1.2.3 3.5.4.10]
PWPM01000003.1_3	K02528	247.33	215.4	5.50E-65	16S rRNA (adenine1518-N6/adenine1519-N6)-dimethyltransferase [EC:2.1.1.182]
PWPM01000003.1_4	K07561	217.2	146	7.90E-44	2-(3-amino-3-carboxypropyl)histidine synthase [EC:2.5.1.108]
PWPM01000003.1_5	K19824	82.9	47.5	9.70E-14	rubrerythrin
PWPM01000003.1_6	K02883	31.07	65.9	1.80E-19	large subunit ribosomal protein L18e
PWPM01000003.1_7	K02871	74.73	45.4	3.70E-13	large subunit ribosomal protein L13
PWPM01000068.1_2	K04763	186.5	263.7	2.20E-79	integrase/recombinase XerD
PWPM01000068.1_3	K07464	60.6	44.8	5.70E-13	CRISPR-associated exonuclease Cas4 [EC:3.1.12.1]
PWPM01000068.1_4	K07322	59.93	22	3.50E-06	regulator of cell morphogenesis and NO signaling
PWPM01000068.1_5	K05520	156.57	140.2	4.20E-42	protease I [EC:3.5.1.124]
PWPM01000068.1_6	K03151	120.3	214	2.10E-64	tRNA uracil 4-sulfurtransferase [EC:2.8.1.4]
PWPM01000068.1_8	K04069	111.47	208.2	9.90E-63	pyruvate formate lyase activating enzyme [EC:1.97.1.4]
PWPM01000068.1_9	K09141	170.07	212.8	1.60E-64	uncharacterized protein
PWPM01000068.1_10	K06990	182.37	259.9	2.50E-78	MEMO1 family protein
PWPM01000068.1_11	K03298	167.9	76.1	1.40E-22	drug/metabolite transporter, DME family
PWPM01000068.1_12	K04653	38.87	21.6	9.10E-06	hydrogenase expression/formation protein HypC
PWPM01000068.1_14	K17993	375.77	429.2	1.00E-129	sulfhydrogenase subunit alpha [EC:1.12.1.3 1.12.1.5]
PWPM01000068.1_15	K17994	228.43	136.2	4.40E-41	sulfhydrogenase subunit delta [EC:1.12.1.3 1.12.1.5]
PWPM01000068.1_16	K08723	242.37	118.4	1.80E-35	5'-nucleotidase [EC:3.1.3.5]
PWPM01000068.1_17	K03973	32.17	104.2	2.90E-31	phage shock protein C
PWPM01000068.1_18	K03455	129	152.7	6.90E-46	monovalent cation:H+ antiporter-2, CPA2 family
PWPM01000068.1_19	K03548	230.43	97	6.90E-29	putative permease
PWPM01000068.1_21	K01493	83.83	63.6	1.00E-18	dCMP deaminase [EC:3.5.4.12]
PWPM01000007.1_1	K02323	322.07	135.1	1.30E-40	DNA polymerase II small subunit [EC:2.7.7.7]
PWPM01000007.1_2	K02322	1245.73	1368.4	0	DNA polymerase II large subunit [EC:2.7.7.7]
PWPM01000007.1_3	K20986	263.57	73.9	4.70E-22	geranyl diphosphate phosphohydrolase [EC:3.6.1.68]
PWPM01000007.1_4	K01092	207.03	271.6	5.60E-82	myo-inositol-1(or 4)-monophosphatase [EC:3.1.3.25]
PWPM01000007.1_5	K01069	141.07	96.8	6.00E-29	hydroxyacylglutathione hydrolase [EC:3.1.2.6]
PWPM01000007.1_6	K08971	177.23	280.8	8.60E-85	putative membrane protein
PWPM01000007.1_7	K01271	290.2	291.3	6.20E-88	Xaa-Pro dipeptidase [EC:3.4.13.9]
PWPM01000007.1_8	K18532	59.13	121.1	2.80E-36	adenylate kinase [EC:2.7.4.3]
PWPM01000007.1_9	K06865	504.07	734.8	3.30E-222	ATPase
PWPM01000007.1_11	K01875	71.13	576.5	4.50E-174	seryl-tRNA synthetase [EC:6.1.1.11]
PWPM01000007.1_12	K07218	161.57	30.2	7.50E-09	nitrous oxidase accessory protein
PWPM01000007.1_14	K18940	368.93	20.8	7.60E-06	two-component system, OmpR family, sensor histidine kinase ArlS [EC:2.7.13.3]
PWPM01000007.1_17	K01975	63.5	118.4	2.00E-35	RNA 2',3'-cyclic 3'-phosphodiesterase [EC:3.1.4.58]
PWPM01000007.1_18	K03168	449.73	546.7	6.50E-165	DNA topoisomerase I [EC:5.6.2.1]
PWPM01000007.1_20	K01265	132.37	166.2	5.80E-50	methionyl aminopeptidase [EC:3.4.11.18]
PWPM01000007.1_21	K18896	156.7	138.7	1.00E-41	glycine/sarcosine N-methyltransferase [EC:2.1.1.156]
PWPM01000007.1_22	K02319	555.07	788.3	4.50E-238	DNA polymerase, archaea type [EC:2.7.7.7]
PWPM01000007.1_23	K24971	301.43	371.6	4.70E-112	nuclear export mediator factor NEMF
PWPM01000007.1_25	K15888	323.07	235.2	3.30E-71	tritrans,polycis-undecaprenyl-diphosphate synthase [geranylgeranyl-diphosphate specific] [EC:2.5.1.89]
PWPM01000007.1_26	K01866	104.97	242	7.60E-73	tyrosyl-tRNA synthetase [EC:6.1.1.1]
PWPM01000007.1_27	K03724	289.97	693	4.80E-209	ATP-dependent helicase Lhr and Lhr-like helicase [EC:3.6.4.-]
PWPM01000007.1_28	K07558	271.87	346.3	1.20E-104	tRNA nucleotidyltransferase (CCA-adding enzyme) [EC:2.7.7.72]
PWPM01000007.1_30	K06953	66.27	159	7.80E-48	uncharacterized protein
PWPM01000007.1_31	K02503	96.07	133.1	7.10E-40	histidine triad (HIT) family protein
PWPM01000007.1_32	K07991	60.4	115.4	1.40E-34	archaeal preflagellin peptidase FlaK [EC:3.4.23.52]
PWPM01000007.1_33	K20215	294.4	304.3	3.60E-92	diphthine synthase [EC:2.1.1.98]
PWPM01000007.1_35	K15429	166.73	240.9	1.50E-72	tRNA (guanine37-N1)-methyltransferase [EC:2.1.1.228]
PWPM01000007.1_36	K16881	520.37	271.8	5.30E-82	mannose-1-phosphate guanylyltransferase / phosphomannomutase [EC:2.7.7.13 5.4.2.8]
PWPM01000007.1_37	K01784	267.83	272.3	4.60E-82	UDP-glucose 4-epimerase [EC:5.1.3.2]
PWPM01000007.1_38	K00390	162.73	152.3	1.00E-45	phosphoadenosine phosphosulfate reductase [EC:1.8.4.8 1.8.4.10]
PWPM01000007.1_40	K07722	51.8	22	5.60E-06	CopG family transcriptional regulator, nickel-responsive regulator
PWPM01000007.1_41	K03328	274.03	172.1	9.30E-52	polysaccharide transporter, PST family
PWPM01000074.1_1	K06409	376.93	79.1	1.00E-23	stage V sporulation protein B
PWPM01000074.1_2	K05946	230.6	89.1	1.50E-26	N-acetylglucosaminyldiphosphoundecaprenol N-acetyl-beta-D-mannosaminyltransferase [EC:2.4.1.187]
PWPM01000074.1_3	K10046	308.87	479.6	2.50E-145	GDP-D-mannose 3', 5'-epimerase [EC:5.1.3.18 5.1.3.-]
PWPM01000074.1_5	K07725	58.23	28.3	5.30E-08	CRISPR-associated protein Csa3
PWPM01000049.1_3	K09144	65.83	143.2	6.70E-43	uncharacterized protein
PWPM01000049.1_5	K07133	101.23	284	1.20E-85	uncharacterized protein
PWPM01000070.1_4	K09481	29.1	22.8	4.10E-06	protein transport protein SEC61 subunit beta
PWPM01000070.1_5	K00943	97.57	151.3	1.60E-45	dTMP kinase [EC:2.7.4.9]
PWPM01000070.1_6	K01905	579.47	20.7	8.10E-06	acetate---CoA ligase (ADP-forming) subunit alpha [EC:6.2.1.13]
PWPM01000069.1_1	K09132	65.43	33.8	1.30E-09	uncharacterized protein
PWPM01000069.1_2	K07076	39.93	31.2	9.70E-09	uncharacterized protein
PWPM01000069.1_4	K07722	51.8	34.5	8.50E-10	CopG family transcriptional regulator, nickel-responsive regulator
PWPM01000069.1_6	K22579	411.53	126.9	4.20E-38	rifampicin phosphotransferase [EC:2.7.9.6]
PWPM01000059.1_1	K02925	335.97	149.3	8.30E-45	large subunit ribosomal protein L3e
PWPM01000059.1_2	K07096	80	53.3	1.10E-15	uncharacterized protein
PWPM01000059.1_4	K14415	261.63	611.7	7.70E-185	tRNA-splicing ligase RtcB (3'-phosphate/5'-hydroxy nucleic acid ligase) [EC:6.5.1.8]
PWPM01000059.1_5	K24956	24.57	158.7	1.10E-47	protein archease
PWPM01000059.1_6	K03183	259	82.9	1.20E-24	demethylmenaquinone methyltransferase / 2-methoxy-6-polyprenyl-1,4-benzoquinol methylase [EC:2.1.1.163 2.1.1.201]
PWPM01000059.1_8	K06211	119.23	24.1	8.30E-07	HTH-type transcriptional regulator, transcriptional repressor of NAD biosynthesis genes [EC:2.7.7.1 2.7.1.22]
PWPM01000059.1_9	K10747	348.63	462.9	1.40E-139	DNA ligase 1 [EC:6.5.1.1 6.5.1.6 6.5.1.7]
PWPM01000059.1_14	K06915	115.6	61.6	3.00E-18	DNA double-strand break repair helicase HerA and related ATPase
PWPM01000059.1_15	K00784	89.2	230.3	2.10E-69	ribonuclease Z [EC:3.1.26.11]
PWPM01000059.1_16	K10844	395.33	449.6	1.20E-135	DNA excision repair protein ERCC-2 [EC:3.6.4.12]
PWPM01000044.1_1	K21237	636.13	27.9	4.10E-08	Podoviridae DNA polymerase [EC:2.7.7.7]
PWPM01000042.1_3	K03574	65.17	78.8	1.90E-23	8-oxo-dGTP diphosphatase [EC:3.6.1.55]
PWPM01000042.1_4	K22305	202.83	118.6	1.60E-35	phosphoserine phosphatase [EC:3.1.3.3]
PWPM01000042.1_5	K04034	281.7	20.8	5.10E-06	anaerobic magnesium-protoporphyrin IX monomethyl ester cyclase [EC:1.21.98.3]
PWPM01000061.1_1	K21787	922.43	81.1	2.20E-24	prodigiosin/undecylprodigiosin synthetase
PWPM01000061.1_2	K22579	411.53	106	8.90E-32	rifampicin phosphotransferase [EC:2.7.9.6]
PWPM01000061.1_3	K01912	120.07	154.8	2.00E-46	phenylacetate-CoA ligase [EC:6.2.1.30]
PWPM01000061.1_4	K01912	120.07	115.7	1.30E-34	phenylacetate-CoA ligase [EC:6.2.1.30]
PWUQ01000093.1_2	K03641	119.5	50.1	1.10E-14	TolB protein
PWUQ01000059.1_1	K03580	292.43	128.6	1.10E-38	ATP-dependent helicase HepA [EC:3.6.4.-]
PWUQ01000100.1_1	K00571	159.67	44.5	4.90E-13	site-specific DNA-methyltransferase (adenine-specific) [EC:2.1.1.72]
PWUQ01000072.1_1	K22299	77.4	56.5	1.40E-16	HTH-type transcriptional regulator, competence development regulator
PWUQ01000082.1_2	K07013	67.27	93.1	1.00E-27	uncharacterized protein
PWUQ01000082.1_3	K08482	136.23	215.8	3.80E-65	circadian clock protein KaiC
PWUQ01000082.1_4	K02966	54.1	62.6	1.50E-18	small subunit ribosomal protein S19e
PWUQ01000086.1_1	K00784	89.2	91.4	1.80E-27	ribonuclease Z [EC:3.1.26.11]
PWUQ01000086.1_2	K10844	395.33	448.3	2.60E-135	DNA excision repair protein ERCC-2 [EC:3.6.4.12]
PWUQ01000091.1_2	K06915	115.6	101.6	1.90E-30	DNA double-strand break repair helicase HerA and related ATPase
PWUQ01000091.1_3	K09132	65.43	28.5	4.90E-08	uncharacterized protein
PWUQ01000091.1_4	K07076	39.93	41.1	7.70E-12	uncharacterized protein
PWUQ01000091.1_6	K03547	109.7	172.9	6.10E-52	DNA repair protein SbcD/Mre11
PWUQ01000091.1_7	K19171	194	174.4	1.70E-52	DNA sulfur modification protein DndD
PWUQ01000091.1_8	K07254	150.9	282.3	2.10E-85	tRNA (cytidine56-2'-O)-methyltransferase [EC:2.1.1.206]
PWUQ01000091.1_9	K06176	71.67	290.2	1.30E-87	tRNA pseudouridine13 synthase [EC:5.4.99.27]
PWUQ01000091.1_10	K23683	234.23	186.7	2.80E-56	glycosyltransferase AglD [EC:2.4.1.-]
PWUQ01000091.1_11	K14340	104.17	43.4	8.00E-13	mannosyltransferase [EC:2.4.1.-]
PWUQ01000019.1_1	K13735	124.2	21.8	1.20E-06	adhesin/invasin
PWUQ01000019.1_2	K02964	171.7	130.7	2.30E-39	small subunit ribosomal protein S18e
PWUQ01000019.1_3	K02997	179.1	73.1	1.00E-21	small subunit ribosomal protein S9e
PWUQ01000112.1_1	K24956	24.57	106.1	9.10E-32	protein archease
PWUQ01000112.1_2	K14415	261.63	623.2	2.20E-188	tRNA-splicing ligase RtcB (3'-phosphate/5'-hydroxy nucleic acid ligase) [EC:6.5.1.8]
PWUQ01000112.1_3	K03059	46.57	21.6	4.00E-06	DNA-directed RNA polymerase subunit P [EC:2.7.7.6]
PWUQ01000112.1_4	K02925	335.97	52.5	1.40E-15	large subunit ribosomal protein L3e
PWUQ01000104.1_1	K01975	63.5	21	6.60E-06	RNA 2',3'-cyclic 3'-phosphodiesterase [EC:3.1.4.58]
PWUQ01000104.1_2	K03641	119.5	34.9	4.60E-10	TolB protein
PWUQ01000073.1_2	K03183	259	113.6	4.40E-34	demethylmenaquinone methyltransferase / 2-methoxy-6-polyprenyl-1,4-benzoquinol methylase [EC:2.1.1.163 2.1.1.201]
PWUQ01000038.1_2	K06384	35.53	33.6	1.30E-09	stage II sporulation protein M
PWUQ01000038.1_3	K04799	255.5	334.9	4.70E-101	[EC:3.-.-.-]
PWUQ01000038.1_4	K03442	243.23	50	8.80E-15	small conductance mechanosensitive channel
PWUQ01000038.1_6	K05844	304.7	217.5	1.30E-65	ribosomal protein S6--L-glutamate ligase [EC:6.3.2.-]
PWUQ01000038.1_7	K05844	304.7	119.1	9.10E-36	ribosomal protein S6--L-glutamate ligase [EC:6.3.2.-]
PWUQ01000038.1_8	K00573	103.57	249.7	2.70E-75	protein-L-isoaspartate(D-aspartate) O-methyltransferase [EC:2.1.1.77]
PWUQ01000038.1_9	K00566	414.37	397.9	1.80E-120	tRNA-uridine 2-sulfurtransferase [EC:2.8.1.13]
PWUQ01000038.1_10	K06950	59.73	60.1	9.60E-18	uncharacterized protein
PWUQ01000038.1_11	K09728	64.73	60.2	5.80E-18	uncharacterized protein
PWUQ01000038.1_12	K04488	145.7	140.8	1.90E-42	nitrogen fixation protein NifU and related proteins
PWUQ01000038.1_13	K04487	281.77	30.3	6.40E-09	cysteine desulfurase [EC:2.8.1.7]
PWUQ01000038.1_14	K11717	569.67	622.1	7.30E-188	cysteine desulfurase / selenocysteine lyase [EC:2.8.1.7 4.4.1.16]
PWUQ01000038.1_15	K10947	48	64	8.30E-19	PadR family transcriptional regulator, regulatory protein PadR
PWUQ01000105.1_1	K03106	343.77	76	8.70E-23	signal recognition particle subunit SRP54 [EC:3.6.5.4]
PWUQ01000105.1_3	K02889	51.07	72.9	1.40E-21	large subunit ribosomal protein L21e
PWUQ01000105.1_4	K03051	60.77	96.1	6.30E-29	DNA-directed RNA polymerase subunit F [EC:2.7.7.6]
PWUQ01000105.1_5	K07572	158.47	236.2	1.20E-71	putative nucleotide binding protein
PWUQ01000105.1_7	K07581	76.83	102	9.80E-31	RNA-binding protein
PWUQ01000105.1_8	K00602	127.43	140.6	2.40E-42	phosphoribosylaminoimidazolecarboxamide formyltransferase / IMP cyclohydrolase [EC:2.1.2.3 3.5.4.10]
PWUQ01000105.1_9	K02528	247.33	202.5	3.70E-61	16S rRNA (adenine1518-N6/adenine1519-N6)-dimethyltransferase [EC:2.1.1.182]
PWUQ01000105.1_10	K07561	217.2	144.9	1.40E-43	2-(3-amino-3-carboxypropyl)histidine synthase [EC:2.5.1.108]
PWUQ01000105.1_11	K02883	31.07	71.7	2.50E-21	large subunit ribosomal protein L18e
PWUQ01000105.1_12	K02872	151.03	81.3	2.80E-24	large subunit ribosomal protein L13Ae
PWUQ01000105.1_13	K02960	158.13	116.1	6.00E-35	small subunit ribosomal protein S16e
PWUQ01000105.1_14	K03058	101.07	108.2	6.50E-33	DNA-directed RNA polymerase subunit N [EC:2.7.7.6]
PWUQ01000105.1_15	K22223	155.33	104	3.80E-31	phosphoglycolate phosphatase [EC:3.1.3.18]
PWUQ01000105.1_17	K02921	25.3	61.8	3.40E-18	large subunit ribosomal protein L37Ae
PWUQ01000017.1_1	K03234	921.9	702.6	3.30E-212	elongation factor 2
PWUQ01000017.1_2	K14416	572.57	209.9	2.80E-63	elongation factor 1 alpha-like protein
PWUQ01000108.1_1	K06402	108.27	39.9	1.30E-11	stage IV sporulation protein FB [EC:3.4.24.-]
PWUQ01000108.1_2	K01551	68.3	330	9.70E-100	arsenite/tail-anchored protein-transporting ATPase [EC:7.3.2.7 7.3.-.-]
PWUQ01000108.1_3	K01756	294.63	353.9	7.60E-107	adenylosuccinate lyase [EC:4.3.2.2]
PWUQ01000004.1_1	K01890	119.13	141.3	1.60E-42	phenylalanyl-tRNA synthetase beta chain [EC:6.1.1.20]
PWUQ01000004.1_2	K03552	41.57	110.6	2.40E-33	holliday junction resolvase Hjr [EC:3.1.21.10]
PWUQ01000004.1_3	K22316	322.27	104.3	2.80E-31	ribonuclease H / adenosylcobalamin/alpha-ribazole phosphatase [EC:3.1.26.4 3.1.3.73]
PWUQ01000004.1_5	K18697	116.93	30.7	7.90E-09	phosphatidylglycerophosphatase C [EC:3.1.3.27]
PWUQ01000085.1_1	K07479	203.73	36.5	1.90E-10	putative DNA topoisomerase
PWUQ01000085.1_2	K01265	132.37	167.1	2.70E-50	methionyl aminopeptidase [EC:3.4.11.18]
PWUQ01000085.1_4	K02319	555.07	742.1	3.40E-224	DNA polymerase, archaea type [EC:2.7.7.7]
PWUQ01000085.1_5	K24971	301.43	372.1	2.70E-112	nuclear export mediator factor NEMF
PWUQ01000085.1_7	K15888	323.07	220.6	8.00E-67	tritrans,polycis-undecaprenyl-diphosphate synthase [geranylgeranyl-diphosphate specific] [EC:2.5.1.89]
PWUQ01000085.1_8	K01866	104.97	255.4	5.70E-77	tyrosyl-tRNA synthetase [EC:6.1.1.1]
PWUQ01000085.1_9	K03724	289.97	169.8	3.10E-51	ATP-dependent helicase Lhr and Lhr-like helicase [EC:3.6.4.-]
PWUQ01000003.1_2	K07466	98.4	37	6.70E-11	replication factor A1
PWUQ01000003.1_5	K01170	89.83	187.9	7.30E-57	tRNA-intron endonuclease, archaea type [EC:4.6.1.16]
PWUQ01000003.1_6	K25135	258.3	92.5	1.10E-27	cyclic di-GMP phosphodiesterase [EC:3.1.4.-]
PWUQ01000003.1_8	K03653	132.43	47.2	6.40E-14	N-glycosylase/DNA lyase [EC:3.2.2.- 4.2.99.18]
PWUQ01000003.1_10	K01869	415.4	479.2	1.50E-144	leucyl-tRNA synthetase [EC:6.1.1.4]
PWUQ01000024.1_1	K01875	71.13	110	4.70E-33	seryl-tRNA synthetase [EC:6.1.1.11]
PWUQ01000024.1_3	K06865	504.07	728.2	2.80E-220	ATPase
PWUQ01000024.1_4	K01342	361.33	306.6	1.30E-92	subtilisin [EC:3.4.21.62]
PWUQ01000024.1_5	K18532	59.13	119.5	7.60E-36	adenylate kinase [EC:2.7.4.3]
PWUQ01000024.1_6	K01271	290.2	274.2	7.80E-83	Xaa-Pro dipeptidase [EC:3.4.13.9]
PWUQ01000024.1_7	K08971	177.23	282.3	2.60E-85	putative membrane protein
PWUQ01000011.1_2	K02917	34.3	66.7	8.40E-20	large subunit ribosomal protein L35Ae
PWUQ01000011.1_3	K07076	39.93	27.4	1.10E-07	uncharacterized protein
PWUQ01000011.1_5	K07076	39.93	36.7	1.70E-10	uncharacterized protein
PWUQ01000011.1_6	K03079	169.87	32.2	2.20E-09	L-ribulose-5-phosphate 3-epimerase [EC:5.1.3.22]
PWUQ01000051.1_1	K03833	306.33	113.3	5.80E-34	selenocysteine-specific elongation factor
PWUQ01000051.1_4	K01905	579.47	493.8	2.10E-149	acetate---CoA ligase (ADP-forming) subunit alpha [EC:6.2.1.13]
PWUQ01000051.1_5	K00943	97.57	149.4	5.30E-45	dTMP kinase [EC:2.7.4.9]
PWUQ01000051.1_6	K09481	29.1	22	6.30E-06	protein transport protein SEC61 subunit beta
PWUQ01000051.1_9	K07755	122.63	39	2.00E-11	arsenite methyltransferase [EC:2.1.1.137]
PWUQ01000074.1_2	K03529	572.93	761.3	8.00E-230	chromosome segregation protein
PWUQ01000074.1_3	K07332	375.6	507.8	1.80E-153	archaeal flagellar protein FlaI
PWUQ01000074.1_4	K07333	103.93	114.9	1.40E-34	archaeal flagellar protein FlaJ
PWUQ01000074.1_5	K07333	103.93	118.9	9.00E-36	archaeal flagellar protein FlaJ
PWUQ01000046.1_2	K16052	248.4	258.7	5.40E-78	MscS family membrane protein
PWUQ01000046.1_3	K09903	90.43	121.7	1.40E-36	uridylate kinase [EC:2.7.4.22]
PWUQ01000046.1_4	K01892	278.57	455.3	1.30E-137	histidyl-tRNA synthetase [EC:6.1.1.21]
PWUQ01000046.1_5	K03609	201.57	223.4	1.90E-67	septum site-determining protein MinD
PWUQ01000046.1_6	K07332	375.6	334.9	3.90E-101	archaeal flagellar protein FlaI
PWUQ01000046.1_8	K09716	111.87	45.3	2.00E-13	D-aminoacyl-tRNA deacylase [EC:3.1.1.96]
PWUQ01000050.1_1	K06174	303.93	385.1	3.40E-116	ATP-binding cassette, sub-family E, member 1
PWUQ01000050.1_2	K06942	349.9	325.1	3.30E-98	ribosome-binding ATPase
PWUQ01000050.1_4	K08591	65.93	25.1	3.90E-07	acyl phosphate:glycerol-3-phosphate acyltransferase [EC:2.3.1.275]
PWUQ01000050.1_5	K02493	227.47	103.1	7.70E-31	release factor glutamine methyltransferase [EC:2.1.1.297]
PWUQ01000050.1_8	K01868	169.83	257	1.60E-77	threonyl-tRNA synthetase [EC:6.1.1.3]
PWUQ01000010.1_4	K03243	233.53	770.3	2.00E-232	translation initiation factor 5B
PWUQ01000010.1_6	K00939	100.37	196.1	3.60E-59	adenylate kinase [EC:2.7.4.3]
PWUQ01000010.1_7	K02896	28.4	41.9	4.20E-12	large subunit ribosomal protein L24e
PWUQ01000010.1_8	K02979	49.03	77.6	4.30E-23	small subunit ribosomal protein S28e
PWUQ01000010.1_9	K11129	128.73	81.6	2.70E-24	H/ACA ribonucleoprotein complex subunit 2
PWUQ01000010.1_11	K01893	377.67	287.3	1.10E-86	asparaginyl-tRNA synthetase [EC:6.1.1.22]
PWUQ01000010.1_12	K23356	64.77	123.8	3.30E-37	HTH-type transcriptional regulator, sugar sensing transcriptional regulator
PWUQ01000010.1_13	K23144	262.37	107.2	4.30E-32	UDP-N-acetylglucosamine diphosphorylase / glucose-1-phosphate thymidylyltransferase / UDP-N-acetylgalactosamine diphosphorylase / glucosamine-1-phosphate N-acetyltransferase / galactosamine-1-phosphate N-acetyltransferase [EC:2.7.7.23 2.7.7.24 2.7.7.83 2.3.1.157 2.3.1.276]
PWUQ01000069.1_1	K07076	39.93	43.5	1.40E-12	uncharacterized protein
PWUQ01000069.1_3	K20215	294.4	309.9	5.90E-94	diphthine synthase [EC:2.1.1.98]
PWUQ01000069.1_4	K07991	60.4	111.8	1.50E-33	archaeal preflagellin peptidase FlaK [EC:3.4.23.52]
PWUQ01000069.1_5	K02503	96.07	127.2	3.60E-38	histidine triad (HIT) family protein
PWUQ01000069.1_6	K06953	66.27	154.4	1.70E-46	uncharacterized protein
PWUQ01000069.1_8	K07558	271.87	343.2	9.20E-104	tRNA nucleotidyltransferase (CCA-adding enzyme) [EC:2.7.7.72]
PWUQ01000069.1_9	K03724	289.97	504.7	2.70E-152	ATP-dependent helicase Lhr and Lhr-like helicase [EC:3.6.4.-]
PWUQ01000079.1_4	K03622	51.57	41.4	4.00E-12	archaea-specific DNA-binding protein
PWUQ01000079.1_5	K03775	150.73	142.6	4.40E-43	FKBP-type peptidyl-prolyl cis-trans isomerase SlyD [EC:5.2.1.8]
PWUQ01000079.1_6	K03531	141.6	322.3	2.10E-97	cell division protein FtsZ
PWUQ01000036.1_2	K02904	56.53	64.2	6.40E-19	large subunit ribosomal protein L29
PWUQ01000036.1_3	K03113	43.47	61.2	5.60E-18	translation initiation factor 1
PWUQ01000036.1_4	K03538	29.37	63.2	1.00E-18	ribonuclease P protein subunit POP4 [EC:3.1.26.5]
PWUQ01000036.1_5	K02949	153.13	89.1	1.30E-26	small subunit ribosomal protein S11e
PWUQ01000036.1_6	K02894	190.03	112.7	9.20E-34	large subunit ribosomal protein L23e
PWUQ01000036.1_7	K02898	164.97	86.4	9.40E-26	large subunit ribosomal protein L26e
PWUQ01000036.1_8	K02987	88.9	196.7	2.20E-59	small subunit ribosomal protein S4e
PWUQ01000036.1_9	K02868	214.43	157.1	1.70E-47	large subunit ribosomal protein L11e
PWUQ01000036.1_10	K02980	73.3	41.1	7.10E-12	small subunit ribosomal protein S29e
PWUQ01000036.1_11	K02957	167.1	142.8	5.50E-43	small subunit ribosomal protein S15Ae
PWUQ01000036.1_12	K02940	204.23	140.4	2.20E-42	large subunit ribosomal protein L9e
PWUQ01000036.1_13	K02912	72.33	55	3.70E-16	large subunit ribosomal protein L32e
PWUQ01000036.1_14	K02885	62.6	172	1.00E-51	large subunit ribosomal protein L19e
PWUQ01000036.1_15	K02932	141.27	61.8	2.80E-18	large subunit ribosomal protein L5e
PWUQ01000036.1_16	K02981	242.73	148.7	8.70E-45	small subunit ribosomal protein S2e
PWUQ01000064.1_5	K18695	418.47	22.5	1.40E-06	glycerophosphocholine phosphodiesterase GPCPD1 [EC:3.1.4.2]
PWUQ01000096.1_1	K09786	196.37	267.4	8.70E-81	uncharacterized protein
PWUQ01000096.1_2	K06415	267.77	422.4	1.10E-127	stage V sporulation protein R
PWUQ01000096.1_3	K07180	357.4	738.1	3.30E-223	serine protein kinase
PWUQ01000096.1_7	K18962	142.67	57.8	5.20E-17	T4 RNA ligase 2 [EC:6.5.1.3]
PWUQ01000098.1_1	K17993	375.77	133.3	5.70E-40	sulfhydrogenase subunit alpha [EC:1.12.1.3 1.12.1.5]
PWUQ01000098.1_5	K03151	120.3	226	4.10E-68	tRNA uracil 4-sulfurtransferase [EC:2.8.1.4]
PWUQ01000098.1_7	K05520	156.57	150.2	3.20E-45	protease I [EC:3.5.1.124]
PWUQ01000098.1_8	K05601	110.07	19.9	8.10E-06	hydroxylamine reductase [EC:1.7.99.1]
PWUQ01000098.1_9	K07464	60.6	44	8.40E-13	CRISPR-associated exonuclease Cas4 [EC:3.1.12.1]
PWUQ01000098.1_10	K04763	186.5	258.6	6.30E-78	integrase/recombinase XerD
PWUQ01000012.1_3	K01880	292.17	615.8	8.10E-186	glycyl-tRNA synthetase [EC:6.1.1.14]
PWUQ01000012.1_4	K06935	343.97	178.7	6.00E-54	uncharacterized protein
PWUQ01000012.1_5	K06935	343.97	224.3	8.00E-68	uncharacterized protein
PWUQ01000012.1_6	K06870	166.83	370.9	6.70E-112	uncharacterized protein
PWUQ01000012.1_7	K01867	143.17	235.4	7.30E-71	tryptophanyl-tRNA synthetase [EC:6.1.1.2]
PWUQ01000080.1_1	K03568	299.27	380.9	4.20E-115	TldD protein
PWUQ01000080.1_2	K03592	307.37	317.1	1.00E-95	PmbA protein
PWUQ01000080.1_4	K02003	294.53	360.9	5.10E-109	putative ABC transport system ATP-binding protein
PWUQ01000080.1_6	K05685	594.33	263.1	1.90E-79	macrolide transport system ATP-binding/permease protein [EC:7.6.2.-]
PWUQ01000034.1_1	K03674	84.27	32.2	2.90E-09	glutaredoxin 1
PWUQ01000034.1_4	K07064	48.4	27.2	2.00E-07	uncharacterized protein
PWUQ01000034.1_5	K07722	51.8	22.5	3.40E-06	CopG family transcriptional regulator, nickel-responsive regulator
PWUQ01000034.1_6	K07065	64.77	31.8	4.60E-09	uncharacterized protein
PWUQ01000034.1_8	K01883	405.43	617.7	2.00E-186	cysteinyl-tRNA synthetase [EC:6.1.1.16]
PWUQ01000034.1_11	K03059	46.57	25.7	2.10E-07	DNA-directed RNA polymerase subunit P [EC:2.7.7.6]
PWUQ01000083.1_1	K03531	141.6	69.8	8.60E-21	cell division protein FtsZ
PWUQ01000083.1_2	K07342	28.27	33.7	1.20E-09	protein transport protein SEC61 subunit gamma and related proteins
PWUQ01000083.1_3	K02601	99.63	76.5	8.50E-23	transcription termination/antitermination protein NusG
PWUQ01000083.1_4	K02867	67.53	131.6	1.70E-39	large subunit ribosomal protein L11
PWUQ01000083.1_5	K02863	89.8	112.5	1.00E-33	large subunit ribosomal protein L1
PWUQ01000083.1_6	K02941	193.1	100.5	4.10E-30	large subunit ribosomal protein LP0
PWUQ01000083.1_7	K02869	81.5	114.1	2.10E-34	large subunit ribosomal protein L12
PWUQ01000083.1_9	K01872	210.17	729.8	2.80E-220	alanyl-tRNA synthetase [EC:6.1.1.7]
PWUQ01000048.1_1	K02908	44.2	26.3	2.00E-07	large subunit ribosomal protein L30e
PWUQ01000048.1_2	K03042	478.7	429.6	6.40E-130	DNA-directed RNA polymerase subunit A" [EC:2.7.7.6]
PWUQ01000048.1_3	K03041	1116.3	1326.6	0	DNA-directed RNA polymerase subunit A' [EC:2.7.7.6]
PWUQ01000048.1_4	K13798	1524.03	917.4	4.00E-277	DNA-directed RNA polymerase subunit B [EC:2.7.7.6]
PWUQ01000048.1_5	K03045	705.23	74.5	2.20E-22	DNA-directed RNA polymerase subunit B" [EC:2.7.7.6]
PWUQ01000030.1_1	K20485	590.57	385.5	1.60E-116	ATP-binding cassette, subfamily B, bacterial NisT/SpaT
PWUQ01000030.1_2	K22441	92.1	41.7	4.00E-12	diamine N-acetyltransferase [EC:2.3.1.57]
PWUQ01000030.1_3	K18815	88.03	61.1	5.20E-18	aminoglycoside 6'-N-acetyltransferase I [EC:2.3.1.82]
PWUQ01000030.1_4	K10804	107.9	30.2	1.10E-08	acyl-CoA thioesterase I [EC:3.1.2.- 3.1.2.2 3.1.1.2 3.1.1.5]
PWUQ01000030.1_6	K01792	73.17	62	1.80E-18	glucose-6-phosphate 1-epimerase [EC:5.1.3.15]
PWUQ01000030.1_7	K21929	36.57	42.6	1.60E-12	uracil-DNA glycosylase [EC:3.2.2.27]
PWUQ01000042.1_1	K01186	232.6	27.2	5.10E-08	[EC:3.2.1.18]
PWUQ01000042.1_6	K07442	100.6	140.1	3.40E-42	tRNA (adenine57-N1/adenine58-N1)-methyltransferase catalytic subunit [EC:2.1.1.219 2.1.1.220]
PWUQ01000002.1_1	K02322	1245.73	906	1.30E-273	DNA polymerase II large subunit [EC:2.7.7.7]
PWUQ01000002.1_2	K02323	322.07	498.3	9.90E-151	DNA polymerase II small subunit [EC:2.7.7.7]
PWUQ01000002.1_3	K10725	195.67	554.7	7.50E-168	archaeal cell division control protein 6
PWUQ01000058.1_5	K07038	29.67	39.9	1.20E-11	inner membrane protein
PWUQ01000058.1_8	K00769	109.97	70.8	4.20E-21	xanthine phosphoribosyltransferase [EC:2.4.2.22]
PWUQ01000058.1_9	K09129	183.47	257.6	1.50E-78	uncharacterized protein
PWUQ01000058.1_10	K03574	65.17	78.9	1.40E-23	8-oxo-dGTP diphosphatase [EC:3.6.1.55]
PWUQ01000058.1_12	K09132	65.43	24.4	9.20E-07	uncharacterized protein
PWUQ01000101.1_1	K02316	61.8	70.7	4.50E-21	DNA primase [EC:2.7.7.101]
PWUQ01000101.1_3	K04767	143.17	117	4.20E-35	acetoin utilization protein AcuB
PWUQ01000101.1_4	K07041	442.37	876.2	6.70E-265	uncharacterized protein
PWUQ01000101.1_5	K03433	186.8	238.3	4.80E-72	proteasome beta subunit [EC:3.4.25.1]
PWUQ01000067.1_2	K01953	101.87	95.9	9.10E-29	asparagine synthase (glutamine-hydrolysing) [EC:6.3.5.4]
PWUQ01000067.1_3	K15778	436.73	442.6	1.10E-133	phosphomannomutase / phosphoglucomutase [EC:5.4.2.8 5.4.2.2]
PWUQ01000067.1_4	K12574	129.7	355.8	2.00E-107	ribonuclease J [EC:3.1.-.-]
PWUQ01000067.1_5	K01886	522	399.6	1.10E-120	glutaminyl-tRNA synthetase [EC:6.1.1.18]
PWUQ01000103.1_1	K00571	159.67	61	4.60E-18	site-specific DNA-methyltransferase (adenine-specific) [EC:2.1.1.72]
PWUQ01000103.1_5	K07462	57.93	363.7	1.10E-109	single-stranded-DNA-specific exonuclease [EC:3.1.-.-]
PWUQ01000103.1_6	K00527	716.87	640.4	1.50E-193	ribonucleoside-triphosphate reductase (thioredoxin) [EC:1.17.4.2]
PWUQ01000087.1_2	K01975	63.5	124.4	2.40E-37	RNA 2',3'-cyclic 3'-phosphodiesterase [EC:3.1.4.58]
PWUQ01000087.1_3	K03168	449.73	547.1	4.00E-165	DNA topoisomerase I [EC:5.6.2.1]
PWUQ01000054.1_6	K04773	191.7	220.1	2.30E-66	protease IV [EC:3.4.21.-]
PWUQ01000054.1_9	K19545	122.67	38	4.20E-11	lincosamide nucleotidyltransferase A/C/D/E
PWUQ01000016.1_4	K17816	207.57	169.8	3.60E-51	8-oxo-dGTP diphosphatase / 2-hydroxy-dATP diphosphatase [EC:3.6.1.55 3.6.1.56]
PWUQ01000016.1_5	K10896	887.07	432	3.00E-130	fanconi anemia group M protein
PWUQ01000016.1_6	K10848	86.37	129.4	4.50E-39	DNA excision repair protein ERCC-4 [EC:3.1.-.-]
PWUQ01000016.1_7	K09150	197.9	165.2	9.30E-50	uncharacterized protein
PWUQ01000066.1_2	K00571	159.67	121.4	2.30E-36	site-specific DNA-methyltransferase (adenine-specific) [EC:2.1.1.72]
PWUQ01000066.1_4	K02337	921.77	939.9	1.70E-283	DNA polymerase III subunit alpha [EC:2.7.7.7]
PWUQ01000049.1_3	K04794	50.07	113.5	4.50E-34	peptidyl-tRNA hydrolase, PTH2 family [EC:3.1.1.29]
PWUQ01000049.1_4	K03232	247.87	24.8	6.10E-07	elongation factor 1-beta
PWUQ01000049.1_5	K18237	284.77	290.1	7.30E-88	ribose 1,5-bisphosphate isomerase [EC:5.3.1.29]
PWUQ01000049.1_6	K15290	732.53	25.3	2.50E-07	synaptotagmin-1
PWUQ01000049.1_8	K01601	376.07	278.8	3.30E-84	ribulose-bisphosphate carboxylase large chain [EC:4.1.1.39]
PWUQ01000020.1_1	K09716	111.87	182.5	5.00E-55	D-aminoacyl-tRNA deacylase [EC:3.1.1.96]
PWUQ01000020.1_3	K07725	58.23	36	2.00E-10	CRISPR-associated protein Csa3
PWUQ01000001.1_1	K18815	88.03	66.5	1.20E-19	aminoglycoside 6'-N-acetyltransferase I [EC:2.3.1.82]
PWUQ01000001.1_2	K16868	89.13	72.3	1.50E-21	tellurite methyltransferase [EC:2.1.1.265]
PWUQ01000001.1_3	K19710	127.8	40.3	8.40E-12	ATP adenylyltransferase [EC:2.7.7.53]
PWUQ01000001.1_4	K03817	138.93	150.8	1.80E-45	ribosomal-protein-serine acetyltransferase [EC:2.3.1.-]
PWUQ01000001.1_6	K00943	97.57	74.1	3.90E-22	dTMP kinase [EC:2.7.4.9]
PWUQ01000055.1_1	K04566	247.03	203.5	1.60E-61	lysyl-tRNA synthetase, class I [EC:6.1.1.6]
PWUQ01000055.1_4	K05770	24.03	172.9	4.60E-52	translocator protein
PWUQ01000055.1_5	K09779	33.77	69.8	7.70E-21	uncharacterized protein
PWUQ01000055.1_6	K03539	24.9	48.8	2.50E-14	ribonuclease P/MRP protein subunit RPP1 [EC:3.1.26.5]
PWUQ01000055.1_7	K00986	76.5	161.6	1.50E-48	RNA-directed DNA polymerase [EC:2.7.7.49]
PWUQ01000044.1_2	K03657	356.47	192.1	8.20E-58	DNA helicase II / ATP-dependent DNA helicase PcrA [EC:3.6.4.12]
PWUQ01000044.1_3	K16898	484.07	106.3	5.20E-32	ATP-dependent helicase/nuclease subunit A [EC:3.1.-.- 3.6.4.12]
PWUQ01000044.1_7	K03704	79.9	80.7	5.40E-24	cold shock protein
PWUQ01000044.1_8	K01834	146.9	41	5.50E-12	2,3-bisphosphoglycerate-dependent phosphoglycerate mutase [EC:5.4.2.11]
PWUQ01000090.1_1	K22447	592.97	665.4	2.40E-201	archaeal chaperonin
PWUQ01000090.1_4	K07332	375.6	110.8	2.60E-33	archaeal flagellar protein FlaI
PWUQ01000090.1_6	K04800	288.07	347.6	4.50E-105	replication factor C large subunit
PWUQ01000062.1_2	K03537	51.6	56.4	1.20E-16	ribonuclease P/MRP protein subunit POP5 [EC:3.1.26.5]
PWUQ01000062.1_3	K02726	273.3	225.3	6.60E-68	20S proteasome subunit alpha 2 [EC:3.4.25.1]
PWUQ01000062.1_4	K14574	111.83	129.5	6.50E-39	ribosome maturation protein SDO1
PWUQ01000062.1_5	K03679	85.77	160.8	2.10E-48	exosome complex component RRP4
PWUQ01000062.1_6	K11600	230.9	270	1.70E-81	exosome complex component RRP41
PWUQ01000062.1_7	K22469	293.73	295.4	3.00E-89	probable ribonuclease FAU-1 [EC:3.1.26.-]
PWUQ01000023.1_1	K02316	61.8	91.2	2.80E-27	DNA primase [EC:2.7.7.101]
PWUQ01000023.1_2	K02314	99.13	49.9	8.60E-15	replicative DNA helicase [EC:5.6.2.3]
PWUQ01000023.1_4	K07124	228.9	163.8	2.60E-49	uncharacterized protein
PWUQ01000089.1_1	K03726	479.07	674.4	1.10E-203	helicase [EC:3.6.4.-]
PWUQ01000027.1_1	K20282	460.37	26.1	4.00E-08	GRIP and coiled-coil domain-containing protein 2
PWUQ01000027.1_2	K06402	108.27	43.5	1.00E-12	stage IV sporulation protein FB [EC:3.4.24.-]
PWUQ01000027.1_3	K03424	88.1	209.8	3.20E-63	TatD DNase family protein [EC:3.1.21.-]
PWUQ01000027.1_4	K07076	39.93	25.5	4.30E-07	uncharacterized protein
PWUQ01000027.1_5	K22305	202.83	154.3	2.00E-46	phosphoserine phosphatase [EC:3.1.3.3]
PWUQ01000027.1_6	K02499	375.43	33.7	5.30E-10	tetrapyrrole methylase family protein / MazG family protein
PWUQ01000094.1_2	K16770	663.93	23.2	3.00E-07	centriolin
PWUQ01000094.1_3	K00965	117.7	125.3	1.70E-37	UDPglucose--hexose-1-phosphate uridylyltransferase [EC:2.7.7.12]
PWUQ01000094.1_4	K23015	361.57	21.8	3.90E-06	GntR family transcriptional regulator, transcriptional activator for L-galactonate catabolism
PWUQ01000094.1_5	K07725	58.23	32.8	1.80E-09	CRISPR-associated protein Csa3
PWUQ01000094.1_7	K19225	131.17	96.6	5.70E-29	rhomboid protease GluP [EC:3.4.21.105]
PWUQ01000077.1_1	K14547	334.13	19.5	1.00E-05	U3 small nucleolar RNA-associated protein 8
PWUQ01000077.1_2	K10804	107.9	33.8	9.70E-10	acyl-CoA thioesterase I [EC:3.1.2.- 3.1.2.2 3.1.1.2 3.1.1.5]
PWUQ01000077.1_4	K09144	65.83	92.8	1.20E-27	uncharacterized protein
PWUQ01000029.1_1	K21910	289.83	36.2	1.40E-10	L-erythrulose 1-phosphate isomerase [EC:5.3.1.33]
PWUQ01000029.1_2	K05346	304.8	242.4	3.10E-73	deoxyribonucleoside regulator
PWUQ01000029.1_3	K05878	447.17	443.5	5.30E-134	phosphoenolpyruvate---glycerone phosphotransferase subunit DhaK [EC:2.7.1.121]
PWUQ01000029.1_4	K05879	194.43	219.2	3.20E-66	phosphoenolpyruvate---glycerone phosphotransferase subunit DhaL [EC:2.7.1.121]
PWUQ01000029.1_5	K01599	98	83.3	6.50E-25	uroporphyrinogen decarboxylase [EC:4.1.1.37]
PWUQ01000021.1_1	K02925	335.97	110.9	2.90E-33	large subunit ribosomal protein L3e
PWUQ01000021.1_2	K02930	109.83	262.3	4.10E-79	large subunit ribosomal protein L4e
PWUQ01000021.1_3	K02893	128.67	84	7.10E-25	large subunit ribosomal protein L23Ae
PWUQ01000021.1_4	K02938	335.83	187.6	2.00E-56	large subunit ribosomal protein L8e
PWUQ01000021.1_5	K02958	179.5	139.6	5.90E-42	small subunit ribosomal protein S15e
PWUQ01000021.1_6	K02880	152.77	63.7	8.10E-19	large subunit ribosomal protein L17e
PWUQ01000021.1_7	K02982	102.17	128.9	8.90E-39	small subunit ribosomal protein S3
PWUQ01000031.1_1	K06217	217.23	51.6	3.50E-15	phosphate starvation-inducible protein PhoH and related proteins
PWUQ01000031.1_4	K02316	61.8	41.4	3.50E-12	DNA primase [EC:2.7.7.101]
PWUQ01000033.1_2	K07301	124.73	72.5	1.30E-21	cation:H+ antiporter
PWUQ01000033.1_4	K04802	62.5	180.4	1.90E-54	proliferating cell nuclear antigen
PWUQ01000033.1_7	K03057	94.4	112.6	6.40E-34	transcription factor S
PWUQ01000033.1_8	K13280	62.83	80	7.90E-24	signal peptidase I [EC:3.4.21.89]
PWUQ01000075.1_1	K03234	921.9	90.8	1.90E-27	elongation factor 2
PWUQ01000075.1_3	K01937	101.5	748.2	4.00E-226	CTP synthase [EC:6.3.4.2]
PWUQ01000075.1_4	K02989	267.93	145.7	9.50E-44	small subunit ribosomal protein S5e
PWUQ01000075.1_5	K02973	208.43	117.7	2.10E-35	small subunit ribosomal protein S23e
PWUQ01000075.1_6	K02600	38.1	25.6	2.00E-07	transcription termination/antitermination protein NusA
PWUQ01000008.1_1	K01893	377.67	329	2.60E-99	asparaginyl-tRNA synthetase [EC:6.1.1.22]
PWUQ01000008.1_4	K07579	219.43	238.3	2.30E-72	putative methylase
PWUQ01000008.1_5	K07096	80	131.7	1.20E-39	uncharacterized protein
PWUQ01000008.1_6	K03330	392.63	212.5	4.40E-64	glutamyl-tRNA(Gln) amidotransferase subunit E [EC:6.3.5.7]
PWUQ01000028.1_1	K22469	293.73	23.2	1.10E-06	probable ribonuclease FAU-1 [EC:3.1.26.-]
PWUQ01000028.1_2	K12589	222.3	241.3	6.20E-73	exosome complex component RRP42
PWUQ01000028.1_3	K03055	89.8	96.7	2.10E-29	DNA-directed RNA polymerase subunit K [EC:2.7.7.6]
PWUQ01000028.1_4	K01689	79.1	291.2	6.90E-88	enolase [EC:4.2.1.11]
PWUQ01000028.1_5	K02998	211.23	167.9	1.40E-50	small subunit ribosomal protein SAe
PWUQ01000028.1_6	K09005	34.87	21	8.60E-06	uncharacterized protein
PWUQ01000111.1_1	K24937	107.93	47.6	4.30E-14	tetratricopeptide repeat protein 29
PWUQ01000111.1_4	K07976	272.03	112.2	1.00E-33	Rab family, other
PWUQ01000053.1_1	K03799	134.27	118	1.90E-35	heat shock protein HtpX [EC:3.4.24.-]
PWUQ01000053.1_2	K00175	205.63	336	2.10E-101	2-oxoglutarate/2-oxoacid ferredoxin oxidoreductase subunit beta [EC:1.2.7.3 1.2.7.11]
PWUQ01000053.1_3	K00174	262	515.4	8.70E-156	2-oxoglutarate/2-oxoacid ferredoxin oxidoreductase subunit alpha [EC:1.2.7.3 1.2.7.11]
PWUQ01000053.1_4	K07178	162.73	263.9	1.40E-79	RIO kinase 1 [EC:2.7.11.1]
PWUQ01000053.1_5	K00962	293.83	26.3	7.20E-08	polyribonucleotide nucleotidyltransferase [EC:2.7.7.8]
PWUQ01000070.1_2	K07218	161.57	62.1	1.30E-18	nitrous oxidase accessory protein
PWUQ01000070.1_5	K06196	140.9	52.4	1.60E-15	cytochrome c-type biogenesis protein
PWUQ01000007.1_1	K02877	103.2	78	2.80E-23	large subunit ribosomal protein L15e
PWUQ01000007.1_2	K07059	161.13	143.1	3.70E-43	uncharacterized protein
PWUQ01000007.1_3	K18678	90.8	111.5	2.20E-33	phytol kinase [EC:2.7.1.182]
PWUQ01000007.1_5	K07228	94.47	43.4	1.10E-12	TrkA domain protein
PWUQ01000007.1_6	K02493	227.47	120.2	4.70E-36	release factor glutamine methyltransferase [EC:2.1.1.297]
PWUQ01000037.1_1	K06218	41.4	38.4	7.40E-11	mRNA interferase RelE/StbE
PWUQ01000037.1_2	K14163	1516.13	632.6	5.00E-191	bifunctional glutamyl/prolyl-tRNA synthetase [EC:6.1.1.17 6.1.1.15]
PWUQ01000037.1_5	K01874	206.3	551.5	1.50E-166	methionyl-tRNA synthetase [EC:6.1.1.10]
PWUQ01000037.1_7	K00789	16.47	626.9	1.70E-189	S-adenosylmethionine synthetase [EC:2.5.1.6]
PWUQ01000037.1_9	K01873	581.67	617.9	1.30E-186	valyl-tRNA synthetase [EC:6.1.1.9]
PWUQ01000037.1_10	K03265	83.13	311.5	5.60E-94	peptide chain release factor subunit 1
PWUQ01000037.1_11	K24450	49.87	86	8.90E-26	DNA-binding protein
PWUQ01000037.1_12	K03263	51.73	67.7	4.60E-20	translation initiation factor 5A
PWUQ01000037.1_13	K09736	86.03	88.6	1.60E-26	uncharacterized protein
PWUQ01000037.1_14	K07466	98.4	108.7	1.30E-32	replication factor A1
PWUQ01000037.1_15	K07446	175	109.9	6.30E-33	tRNA (guanine10-N2)-dimethyltransferase [EC:2.1.1.213]
PWUQ01000037.1_16	K10947	48	23.8	1.60E-06	PadR family transcriptional regulator, regulatory protein PadR
PWUQ01000041.1_1	K06024	44.03	84.7	2.30E-25	segregation and condensation protein B
PWUQ01000041.1_2	K05896	37.4	123.5	4.20E-37	segregation and condensation protein A
PWUQ01000041.1_3	K13525	842.6	1075.3	0	transitional endoplasmic reticulum ATPase
PWUQ01000041.1_4	K21903	118.63	27.4	1.00E-07	ArsR family transcriptional regulator, lead/cadmium/zinc/bismuth-responsive transcriptional repressor
PWUQ01000092.1_1	K02937	112.93	58.4	3.10E-17	large subunit ribosomal protein L7e
PWUQ01000092.1_2	K02876	44.77	38.2	4.60E-11	large subunit ribosomal protein L15
PWUQ01000092.1_3	K10956	408.27	308	4.90E-93	protein transport protein SEC61 subunit alpha
PWUQ01000092.1_5	K02875	24.47	68.5	2.70E-20	large subunit ribosomal protein L14e
PWUQ01000092.1_6	K22026	257.93	82.5	1.00E-24	nucleoside kinase [EC:2.7.1.73 2.7.1.213 2.7.1.-]
PWUQ01000068.1_1	K22585	305.3	355	2.80E-107	DNA repair protein NreA
PWUQ01000068.1_2	K09131	25.73	54.8	4.80E-16	uncharacterized protein
PWUQ01000068.1_3	K06213	112.97	249.1	3.10E-75	magnesium transporter
PWUQ01000068.1_5	K12944	117.3	64.1	5.30E-19	nucleoside triphosphatase [EC:3.6.1.-]
PWUQ01000060.1_3	K06217	217.23	37.3	7.50E-11	phosphate starvation-inducible protein PhoH and related proteins
PWUQ01000026.1_1	K00809	143.73	306.8	1.50E-92	deoxyhypusine synthase [EC:2.5.1.46]
PWUQ01000026.1_2	K03540	46.57	62.6	2.30E-18	ribonuclease P protein subunit RPR2 [EC:3.1.26.5]
PWUQ01000026.1_3	K02966	54.1	150.8	1.80E-45	small subunit ribosomal protein S19e
PWUQ01000026.1_4	K06875	52.3	75.1	2.40E-22	programmed cell death protein 5
PWUQ01000026.1_6	K02910	40.17	54.2	6.50E-16	large subunit ribosomal protein L31e
PWUQ01000026.1_7	K02944	45.57	51.1	3.90E-15	large subunit ribosomal protein LX
PWUQ01000026.1_8	K04797	52.33	66	1.80E-19	prefoldin alpha subunit
PWUQ01000088.1_2	K07728	149.07	238.7	3.30E-72	putative transcriptional regulator
PWUQ01000088.1_4	K22447	592.97	113.7	3.40E-34	archaeal chaperonin
PWUQ01000063.1_11	K07159	164.23	225.9	2.00E-68	uncharacterized protein
PWUQ01000063.1_12	K11130	24.9	43.8	9.00E-13	H/ACA ribonucleoprotein complex subunit 3
PWUQ01000063.1_13	K03237	99.6	177	2.00E-53	translation initiation factor 2 subunit 1
PWUQ01000063.1_14	K02978	29.2	43.7	1.00E-12	small subunit ribosomal protein S27e
PWUQ01000063.1_15	K02929	32.93	53.5	9.10E-16	large subunit ribosomal protein L44e
PWUQ01000063.1_16	K09723	45.17	101.8	1.70E-30	DNA replication factor GINS
PWUQ01000063.1_17	K18882	97.57	92.2	1.50E-27	DNA primase large subunit
PWUQ01000014.1_4	K11936	255.53	189.4	4.20E-57	poly-beta-1,6-N-acetyl-D-glucosamine synthase [EC:2.4.1.-]
PWUQ01000015.1_1	K01491	403.13	229.7	2.20E-69	methylenetetrahydrofolate dehydrogenase (NADP+) / methenyltetrahydrofolate cyclohydrolase [EC:1.5.1.5 3.5.4.9]
PWUQ01000015.1_4	K18225	400.6	152.9	3.90E-46	propane monooxygenase reductase component [EC:1.18.1.-]
PWUQ01000106.1_1	K03050	65.73	67.4	2.80E-20	DNA-directed RNA polymerase subunit E" [EC:2.7.7.6]
PWUQ01000106.1_2	K03049	177.23	236.3	7.40E-72	DNA-directed RNA polymerase subunit E' [EC:2.7.7.6]
PWUQ01000106.1_3	K01507	17.5	189.5	3.80E-57	inorganic pyrophosphatase [EC:3.6.1.1]
PWUQ01000106.1_4	K07158	69.63	90.8	3.20E-27	uncharacterized protein
PWUQ01000106.1_5	K03242	234.23	536	4.90E-162	translation initiation factor 2 subunit 3
PWUQ01000106.1_6	K02991	42.27	96.4	7.90E-29	small subunit ribosomal protein S6e
PWUQ01000040.1_1	K02450	368.63	21.5	4.00E-06	general secretion pathway protein A
PWUQ01000040.1_4	K06874	69.13	109.7	5.20E-33	zinc finger protein
PWUQ01000040.1_5	K09152	58	71.1	3.60E-21	uncharacterized protein
PWUQ01000040.1_6	K09721	74.87	93.2	3.10E-28	uncharacterized protein
PWUQ01000040.1_7	K04798	50.27	54.4	5.40E-16	prefoldin beta subunit
PWUQ01000110.1_1	K07738	44.1	87.4	3.90E-26	transcriptional repressor NrdR
PWUQ01000110.1_3	K03639	139	38.7	2.00E-11	GTP 3',8-cyclase [EC:4.1.99.22]
PWUQ01000110.1_4	K22226	343.1	59.4	1.30E-17	Fe-coproporphyrin III synthase
PWUQ01000005.1_1	K02322	1245.73	365.5	1.90E-110	DNA polymerase II large subunit [EC:2.7.7.7]
PWUQ01000005.1_2	K03574	65.17	72	1.70E-21	8-oxo-dGTP diphosphatase [EC:3.6.1.55]
PWUQ01000005.1_3	K01092	207.03	277.6	7.20E-84	myo-inositol-1(or 4)-monophosphatase [EC:3.1.3.25]
PWUQ01000005.1_4	K01069	141.07	95	1.80E-28	hydroxyacylglutathione hydrolase [EC:3.1.2.6]
PWUQ01000005.1_6	K08971	177.23	42.4	1.80E-12	putative membrane protein
PWUQ01000025.1_1	K06267	108.47	23.6	5.50E-07	hyaluronan-mediated motility receptor
PWUQ01000025.1_2	K09759	488.8	535	8.00E-162	nondiscriminating aspartyl-tRNA synthetase [EC:6.1.1.23]
PWUQ01000025.1_3	K22224	311.77	200.4	9.90E-61	acetate---CoA ligase (ADP-forming) subunit beta [EC:6.2.1.13]
PWUQ01000025.1_4	K23144	262.37	64	5.50E-19	UDP-N-acetylglucosamine diphosphorylase / glucose-1-phosphate thymidylyltransferase / UDP-N-acetylgalactosamine diphosphorylase / glucosamine-1-phosphate N-acetyltransferase / galactosamine-1-phosphate N-acetyltransferase [EC:2.7.7.23 2.7.7.24 2.7.7.83 2.3.1.157 2.3.1.276]
PWUQ01000013.1_3	K17286	466.23	121.6	2.00E-36	erythrocyte band 7 integral membrane protein
PWUQ01000013.1_4	K02962	27.6	95.6	1.20E-28	small subunit ribosomal protein S17e
PWUQ01000013.1_5	K03622	51.57	118.4	3.70E-36	archaea-specific DNA-binding protein
PWUQ01000013.1_6	K18845	123.73	96.9	5.00E-29	16S rRNA (guanine(1405)-N(7))-methyltransferase [EC:2.1.1.179]
PWUQ01000071.1_2	K07561	217.2	49.9	8.50E-15	2-(3-amino-3-carboxypropyl)histidine synthase [EC:2.5.1.108]
PWUQ01000071.1_5	K07097	116.33	72.3	1.60E-21	uncharacterized protein
PWUQ01000071.1_6	K01974	204.3	95.9	9.20E-29	RNA 3'-terminal phosphate cyclase (ATP) [EC:6.5.1.4]
PWUQ01000018.1_1	K07725	58.23	36.1	1.90E-10	CRISPR-associated protein Csa3
PWUQ01000018.1_3	K13993	75.3	95.6	1.50E-28	HSP20 family protein
PWUQ01000018.1_5	K10060	278.63	23.8	7.30E-07	C-type lectin domain family 4 member F
PWUQ01000018.1_7	K03698	130.1	63.3	9.60E-19	3'-5' exoribonuclease [EC:3.1.-.-]
PWUQ01000035.1_2	K03465	70.5	184.4	1.20E-55	thymidylate synthase (FAD) [EC:2.1.1.148]
PWUQ01000035.1_3	K21929	36.57	187.8	1.70E-56	uracil-DNA glycosylase [EC:3.2.2.27]
PWUQ01000035.1_5	K06933	61	146.3	4.10E-44	uncharacterized protein
PWUQ01000109.1_1	K01480	196.23	107.2	3.90E-32	agmatinase [EC:3.5.3.11]
PWUQ01000109.1_4	K07218	161.57	72.1	1.20E-21	nitrous oxidase accessory protein
PWUQ01000095.1_2	K01170	89.83	201.1	6.90E-61	tRNA-intron endonuclease, archaea type [EC:4.6.1.16]
PWUQ01000095.1_3	K03609	201.57	193.6	2.20E-58	septum site-determining protein MinD
PWUQ01000078.1_2	K19824	82.9	47.3	9.00E-14	rubrerythrin
PWUQ01000056.1_3	K15449	187.07	357.5	6.50E-108	tRNA wybutosine-synthesizing protein 1 [EC:4.1.3.44]
PWUQ01000056.1_4	K02984	72.37	102.8	9.30E-31	small subunit ribosomal protein S3Ae
PWUQ01000056.1_5	K02953	195.87	162.3	6.70E-49	small subunit ribosomal protein S13e
PWUQ01000056.1_6	K08851	214.2	207.6	1.00E-62	TP53 regulating kinase and related kinases [EC:2.7.11.1]
PWUQ01000056.1_8	K14647	566.53	366	1.80E-110	minor extracellular serine protease Vpr [EC:3.4.21.-]
PWUQ01000056.1_9	K06944	138.8	152.2	8.20E-46	uncharacterized protein
PWUQ01000056.1_10	K07566	87.57	196.4	3.40E-59	L-threonylcarbamoyladenylate synthase [EC:2.7.7.87]
PWUQ01000056.1_11	K15904	583.4	420.3	6.10E-127	bifunctional N6-L-threonylcarbamoyladenine synthase / protein kinase Bud32 [EC:2.3.1.234 2.7.11.1]
PWUQ01000056.1_12	K02977	192.73	43.7	9.10E-13	ubiquitin-small subunit ribosomal protein S27Ae
PWUQ01000056.1_13	K02974	34.07	47.5	6.30E-14	small subunit ribosomal protein S24e
PWUQ01000061.1_2	K04767	143.17	83.2	8.40E-25	acetoin utilization protein AcuB
PWUQ01000045.1_1	K02315	148.7	95	2.10E-28	DNA replication protein DnaC
PWUQ01000045.1_2	K07482	62.5	24.6	4.70E-07	transposase, IS30 family
PWUQ01000006.1_1	K03166	357.9	288.6	2.70E-87	DNA topoisomerase VI subunit A [EC:5.6.2.2]
PWUQ01000006.1_2	K09020	212.7	127.5	2.80E-38	ureidoacrylate peracid hydrolase [EC:3.5.1.110]
PWUQ01000006.1_5	K19002	290.87	276.5	1.80E-83	1,2-diacylglycerol 3-alpha-glucosyltransferase [EC:2.4.1.337]
PWUQ01000065.1_1	K10726	652.5	650.1	1.70E-196	replicative DNA helicase Mcm [EC:3.6.4.-]
PWUQ01000065.1_2	K03120	33.4	187.2	1.80E-56	transcription initiation factor TFIID TATA-box-binding protein
PWUQ01000065.1_3	K01870	511.27	36.7	5.30E-11	isoleucyl-tRNA synthetase [EC:6.1.1.5]
PWUQ01000047.1_2	K15429	166.73	234.7	9.80E-71	tRNA (guanine37-N1)-methyltransferase [EC:2.1.1.228]
PWUQ01000047.1_3	K16881	520.37	273.7	1.20E-82	mannose-1-phosphate guanylyltransferase / phosphomannomutase [EC:2.7.7.13 5.4.2.8]
PWUQ01000047.1_5	K01784	267.83	212.9	3.90E-64	UDP-glucose 4-epimerase [EC:5.1.3.2]
PWUQ01000009.1_2	K04076	439.97	851.9	1.70E-257	ATP-dependent Lon protease [EC:3.4.21.53]
PWUQ01000009.1_4	K12944	117.3	60.9	5.40E-18	nucleoside triphosphatase [EC:3.6.1.-]
PWUQ01000097.1_2	K01880	292.17	635.4	9.90E-192	glycyl-tRNA synthetase [EC:6.1.1.14]
PWUQ01000097.1_3	K01867	143.17	179.8	4.80E-54	tryptophanyl-tRNA synthetase [EC:6.1.1.2]
PWUQ01000039.1_1	K03531	141.6	238.3	6.60E-72	cell division protein FtsZ
PWUQ01000039.1_2	K19286	281.5	129.7	3.90E-39	FMN reductase [NAD(P)H] [EC:1.5.1.39]
PWUQ01000039.1_3	K19333	280.33	28.3	3.60E-08	IclR family transcriptional regulator, KDG regulon repressor
PWUQ01000039.1_4	K23356	64.77	162.8	4.80E-49	HTH-type transcriptional regulator, sugar sensing transcriptional regulator
PWUQ01000039.1_5	K04773	191.7	236	3.60E-71	protease IV [EC:3.4.21.-]
PWUQ01000039.1_7	K07739	261.53	709.6	2.50E-214	elongator complex protein 3 [EC:2.3.1.48]
PWUQ01000039.1_8	K04767	143.17	104.1	3.60E-31	acetoin utilization protein AcuB
PWUQ01000039.1_9	K03136	49.83	61.2	2.40E-18	transcription initiation factor TFIIE subunit alpha
PWUQ01000039.1_10	K07765	172.17	113.9	3.60E-34	S2P endopeptidase [EC:3.4.24.85]
PWUQ01000039.1_11	K04566	247.03	396.8	6.20E-120	lysyl-tRNA synthetase, class I [EC:6.1.1.6]
PWUQ01000076.1_2	K06919	22.47	63.6	5.50E-19	putative DNA primase/helicase
PWUQ01000043.1_3	K11703	324.9	30.7	4.20E-09	collagen beta-1,O-galactosyltransferase [EC:2.4.1.50]
PWUQ01000043.1_4	K05529	365.1	33.9	6.90E-10	mannan polymerase complexes MNN9 subunit [EC:2.4.1.232]
PWUQ01000032.1_1	K24696	323.03	38.5	2.40E-11	[mycofactocin precursor peptide]-tyrosine decarboxylase / 3-amino-5-[(4-hydroxyphenyl)methyl]-4,4-dimethylpyrrolidin-2-one synthase [EC:1.3.98.7 4.1.99.26]
PWUQ01000022.1_1	K14415	261.63	77.9	3.00E-23	tRNA-splicing ligase RtcB (3'-phosphate/5'-hydroxy nucleic acid ligase) [EC:6.5.1.8]
PWUQ01000022.1_2	K24956	24.57	135	1.40E-40	protein archease
PWUQ01000022.1_3	K07176	94.63	33.6	9.60E-10	putative serine/threonine protein kinase
PWUQ01000022.1_4	K01601	376.07	457	3.30E-138	ribulose-bisphosphate carboxylase large chain [EC:4.1.1.39]
NODE_1_length_169668_cov_15.5267_1	K06096	375.43	30.6	1.10E-08	vesicle-associated membrane protein-associated protein A
NODE_1_length_169668_cov_15.5267_3	K08482	136.23	224.1	1.50E-67	circadian clock protein KaiC
NODE_1_length_169668_cov_15.5267_4	K04801	380.6	375.8	8.00E-114	replication factor C small subunit
NODE_1_length_169668_cov_15.5267_5	K04800	288.07	81.3	2.90E-24	replication factor C large subunit
NODE_1_length_169668_cov_15.5267_6	K15429	166.73	231.5	1.10E-69	tRNA (guanine37-N1)-methyltransferase [EC:2.1.1.228]
NODE_1_length_169668_cov_15.5267_8	K01869	415.4	408.3	4.60E-123	leucyl-tRNA synthetase [EC:6.1.1.4]
NODE_1_length_169668_cov_15.5267_9	K14163	1516.13	568.1	1.80E-171	bifunctional glutamyl/prolyl-tRNA synthetase [EC:6.1.1.17 6.1.1.15]
NODE_1_length_169668_cov_15.5267_10	K15256	104.5	44.4	5.80E-13	tRNA (cmo5U34)-methyltransferase [EC:2.1.1.-]
NODE_1_length_169668_cov_15.5267_13	K02962	27.6	55.2	3.20E-16	small subunit ribosomal protein S17e
NODE_1_length_169668_cov_15.5267_14	K24971	301.43	148.9	8.50E-45	nuclear export mediator factor NEMF
NODE_1_length_169668_cov_15.5267_16	K01001	113.33	123.3	5.60E-37	UDP-N-acetylglucosamine--dolichyl-phosphate N-acetylglucosaminephosphotransferase [EC:2.7.8.15]
NODE_1_length_169668_cov_15.5267_17	K02123	309.1	419.9	1.10E-126	V/A-type H+/Na+-transporting ATPase subunit I
NODE_1_length_169668_cov_15.5267_18	K02107	39.47	29.9	3.30E-08	V/A-type H+/Na+-transporting ATPase subunit G/H
NODE_1_length_169668_cov_15.5267_19	K02120	160.17	143.4	3.60E-43	V/A-type H+/Na+-transporting ATPase subunit D
NODE_1_length_169668_cov_15.5267_20	K02118	702.4	726.1	7.00E-220	V/A-type H+/Na+-transporting ATPase subunit B
NODE_1_length_169668_cov_15.5267_21	K02117	820.8	908.7	6.80E-275	V/A-type H+/Na+-transporting ATPase subunit A [EC:7.1.2.2 7.2.2.1]
NODE_1_length_169668_cov_15.5267_22	K02122	59.53	61.9	2.50E-18	V/A-type H+/Na+-transporting ATPase subunit F
NODE_1_length_169668_cov_15.5267_23	K02119	114.6	157	4.10E-47	V/A-type H+/Na+-transporting ATPase subunit C
NODE_1_length_169668_cov_15.5267_24	K02121	94.57	56.1	2.00E-16	V/A-type H+/Na+-transporting ATPase subunit E
NODE_1_length_169668_cov_15.5267_25	K02124	56.7	60.9	5.20E-18	V/A-type H+/Na+-transporting ATPase subunit K
NODE_1_length_169668_cov_15.5267_27	K13525	842.6	1037.3	0	transitional endoplasmic reticulum ATPase
NODE_1_length_169668_cov_15.5267_28	K05896	37.4	94	4.90E-28	segregation and condensation protein A
NODE_1_length_169668_cov_15.5267_29	K06024	44.03	64.7	3.50E-19	segregation and condensation protein B
NODE_1_length_169668_cov_15.5267_30	K02503	96.07	101.5	3.20E-30	histidine triad (HIT) family protein
NODE_1_length_169668_cov_15.5267_32	K23356	64.77	134	3.30E-40	HTH-type transcriptional regulator, sugar sensing transcriptional regulator
NODE_1_length_169668_cov_15.5267_33	K03529	572.93	647.9	1.60E-195	chromosome segregation protein
NODE_1_length_169668_cov_15.5267_34	K02528	247.33	118.5	1.60E-35	16S rRNA (adenine1518-N6/adenine1519-N6)-dimethyltransferase [EC:2.1.1.182]
NODE_1_length_169668_cov_15.5267_37	K02938	335.83	143.3	6.70E-43	large subunit ribosomal protein L8e
NODE_1_length_169668_cov_15.5267_38	K02958	179.5	113.8	5.40E-34	small subunit ribosomal protein S15e
NODE_1_length_169668_cov_15.5267_39	K02890	84.77	36.9	1.90E-10	large subunit ribosomal protein L22
NODE_1_length_169668_cov_15.5267_40	K02982	102.17	86.2	1.20E-25	small subunit ribosomal protein S3
NODE_1_length_169668_cov_15.5267_42	K00339	127.2	48.8	2.40E-14	NADH-quinone oxidoreductase subunit J [EC:7.1.1.2]
NODE_1_length_169668_cov_15.5267_43	K00340	94.57	66.9	7.80E-20	NADH-quinone oxidoreductase subunit K [EC:7.1.1.2]
NODE_1_length_169668_cov_15.5267_44	K00341	551.03	421.6	3.10E-127	NADH-quinone oxidoreductase subunit L [EC:7.1.1.2]
NODE_1_length_169668_cov_15.5267_45	K00342	545.6	356.2	1.40E-107	NADH-quinone oxidoreductase subunit M [EC:7.1.1.2]
NODE_1_length_169668_cov_15.5267_46	K00343	335.3	313.2	1.80E-94	NADH-quinone oxidoreductase subunit N [EC:7.1.1.2]
NODE_1_length_169668_cov_15.5267_47	K06953	66.27	91.4	3.30E-27	uncharacterized protein
NODE_1_length_169668_cov_15.5267_48	K17286	466.23	122.2	1.60E-36	erythrocyte band 7 integral membrane protein
NODE_1_length_169668_cov_15.5267_49	K07025	110.7	103	1.10E-30	putative hydrolase of the HAD superfamily
NODE_1_length_169668_cov_15.5267_51	K03424	88.1	152.3	1.10E-45	TatD DNase family protein [EC:3.1.21.-]
NODE_1_length_169668_cov_15.5267_52	K00784	89.2	184.6	1.40E-55	ribonuclease Z [EC:3.1.26.11]
NODE_1_length_169668_cov_15.5267_53	K03833	306.33	129.9	6.70E-39	selenocysteine-specific elongation factor
NODE_1_length_169668_cov_15.5267_54	K00965	117.7	190	5.00E-57	UDPglucose--hexose-1-phosphate uridylyltransferase [EC:2.7.7.12]
NODE_1_length_169668_cov_15.5267_55	K00973	240.4	100.6	5.10E-30	glucose-1-phosphate thymidylyltransferase [EC:2.7.7.24]
NODE_1_length_169668_cov_15.5267_56	K00940	147.33	110.8	4.20E-33	nucleoside-diphosphate kinase [EC:2.7.4.6]
NODE_1_length_169668_cov_15.5267_57	K03243	233.53	504	5.40E-152	translation initiation factor 5B
NODE_1_length_169668_cov_15.5267_58	K16881	520.37	253	2.60E-76	mannose-1-phosphate guanylyltransferase / phosphomannomutase [EC:2.7.7.13 5.4.2.8]
NODE_1_length_169668_cov_15.5267_59	K19002	290.87	139.4	8.40E-42	1,2-diacylglycerol 3-alpha-glucosyltransferase [EC:2.4.1.337]
NODE_1_length_169668_cov_15.5267_62	K03124	162.23	316.7	1.50E-95	transcription initiation factor TFIIB
NODE_1_length_169668_cov_15.5267_63	K00555	105.93	236.8	2.20E-71	tRNA (guanine26-N2/guanine27-N2)-dimethyltransferase [EC:2.1.1.215 2.1.1.216]
NODE_1_length_169668_cov_15.5267_64	K02917	34.3	51.4	5.30E-15	large subunit ribosomal protein L35Ae
NODE_1_length_169668_cov_15.5267_65	K07076	39.93	30.6	1.50E-08	uncharacterized protein
NODE_1_length_169668_cov_15.5267_71	K09723	45.17	85.3	2.20E-25	DNA replication factor GINS
NODE_1_length_169668_cov_15.5267_72	K10896	887.07	417.5	8.40E-126	fanconi anemia group M protein
NODE_1_length_169668_cov_15.5267_78	K02877	103.2	104.8	2.40E-31	large subunit ribosomal protein L15e
NODE_1_length_169668_cov_15.5267_82	K03609	201.57	187.7	1.70E-56	septum site-determining protein MinD
NODE_1_length_169668_cov_15.5267_83	K21947	289.53	35.6	2.00E-10	tRNA-5-methyluridine54 2-sulfurtransferase [EC:2.8.1.15]
NODE_1_length_169668_cov_15.5267_84	K10947	48	28.9	5.30E-08	PadR family transcriptional regulator, regulatory protein PadR
NODE_1_length_169668_cov_15.5267_85	K03673	70.77	21.7	6.90E-06	protein dithiol oxidoreductase (disulfide-forming) [EC:1.8.4.15]
NODE_1_length_169668_cov_15.5267_87	K00965	117.7	27.2	1.10E-07	UDPglucose--hexose-1-phosphate uridylyltransferase [EC:2.7.7.12]
NODE_1_length_169668_cov_15.5267_88	K03072	438.27	188.5	8.40E-57	preprotein translocase subunit SecD
NODE_1_length_169668_cov_15.5267_89	K03074	324.07	111.1	2.60E-33	preprotein translocase subunit SecF
NODE_1_length_169668_cov_15.5267_92	K20932	652	103.8	4.00E-31	hydrazine synthase subunit [EC:1.7.2.7]
NODE_1_length_169668_cov_15.5267_95	K00954	76.63	180.3	2.20E-54	pantetheine-phosphate adenylyltransferase [EC:2.7.7.3]
NODE_1_length_169668_cov_15.5267_97	K23499	77.23	21	6.90E-06	required for meiotic nuclear division protein 1
NODE_1_length_169668_cov_15.5267_98	K01091	121.3	103.7	6.30E-31	phosphoglycolate phosphatase [EC:3.1.3.18]
NODE_1_length_169668_cov_15.5267_99	K08153	335.93	63.3	9.70E-19	MFS transporter, DHA1 family, multidrug resistance protein
NODE_1_length_169668_cov_15.5267_100	K00344	284.13	242.4	5.20E-73	NADPH:quinone reductase [EC:1.6.5.5]
NODE_1_length_169668_cov_15.5267_102	K09144	65.83	145.4	1.40E-43	uncharacterized protein
NODE_1_length_169668_cov_15.5267_103	K07405	322.63	574.6	1.40E-173	alpha-amylase [EC:3.2.1.1]
NODE_1_length_169668_cov_15.5267_104	K16153	1698.97	412.9	1.30E-124	glycogen phosphorylase/synthase [EC:2.4.1.1 2.4.1.11]
NODE_1_length_169668_cov_15.5267_105	K00384	332.17	436.6	5.90E-132	thioredoxin reductase (NADPH) [EC:1.8.1.9]
NODE_1_length_169668_cov_15.5267_106	K00965	117.7	215.4	9.50E-65	UDPglucose--hexose-1-phosphate uridylyltransferase [EC:2.7.7.12]
NODE_1_length_169668_cov_15.5267_107	K22447	592.97	756	1.00E-228	archaeal chaperonin
NODE_1_length_169668_cov_15.5267_108	K04796	76.9	82.5	5.00E-25	small nuclear ribonucleoprotein
NODE_1_length_169668_cov_15.5267_109	K02922	49.5	50.4	9.40E-15	large subunit ribosomal protein L37e
NODE_1_length_169668_cov_15.5267_110	K08723	242.37	103	9.00E-31	5'-nucleotidase [EC:3.1.3.5]
NODE_1_length_169668_cov_15.5267_111	K01867	143.17	231.2	1.60E-69	tryptophanyl-tRNA synthetase [EC:6.1.1.2]
NODE_1_length_169668_cov_15.5267_114	K07722	51.8	27.1	1.60E-07	CopG family transcriptional regulator, nickel-responsive regulator
NODE_1_length_169668_cov_15.5267_115	K00390	162.73	132	1.60E-39	phosphoadenosine phosphosulfate reductase [EC:1.8.4.8 1.8.4.10]
NODE_1_length_169668_cov_15.5267_118	K04567	321.73	624.9	1.40E-188	lysyl-tRNA synthetase, class II [EC:6.1.1.6]
NODE_1_length_169668_cov_15.5267_120	K16150	289.5	280.6	1.60E-84	glycogen synthase [EC:2.4.1.11]
NODE_1_length_169668_cov_15.5267_121	K03726	479.07	735.1	6.30E-222	helicase [EC:3.6.4.-]
NODE_1_length_169668_cov_15.5267_122	K07096	80	178.4	8.20E-54	uncharacterized protein
NODE_1_length_169668_cov_15.5267_124	K07725	58.23	24.1	1.00E-06	CRISPR-associated protein Csa3
NODE_1_length_169668_cov_15.5267_126	K22804	345.6	47.9	2.20E-14	structural maintenance of chromosomes protein 6
NODE_1_length_169668_cov_15.5267_127	K21947	289.53	273	1.30E-82	tRNA-5-methyluridine54 2-sulfurtransferase [EC:2.8.1.15]
NODE_1_length_169668_cov_15.5267_128	K03154	36.9	34.6	7.40E-10	sulfur carrier protein
NODE_1_length_169668_cov_15.5267_129	K01873	581.67	606.8	3.90E-183	valyl-tRNA synthetase [EC:6.1.1.9]
NODE_1_length_169668_cov_15.5267_130	K12574	129.7	384.9	3.80E-116	ribonuclease J [EC:3.1.-.-]
NODE_1_length_169668_cov_15.5267_131	K01953	101.87	78.3	2.30E-23	asparagine synthase (glutamine-hydrolysing) [EC:6.3.5.4]
NODE_1_length_169668_cov_15.5267_132	K09005	34.87	47.9	6.80E-14	uncharacterized protein
NODE_1_length_169668_cov_15.5267_133	K02998	211.23	91.8	2.30E-27	small subunit ribosomal protein SAe
NODE_1_length_169668_cov_15.5267_134	K01689	79.1	216.3	4.10E-65	enolase [EC:4.2.1.11]
NODE_1_length_169668_cov_15.5267_135	K18532	59.13	105.3	2.00E-31	adenylate kinase [EC:2.7.4.3]
NODE_1_length_169668_cov_15.5267_137	K01889	106.57	249.2	5.10E-75	phenylalanyl-tRNA synthetase alpha chain [EC:6.1.1.20]
NODE_1_length_169668_cov_15.5267_138	K01890	119.13	239.6	3.70E-72	phenylalanyl-tRNA synthetase beta chain [EC:6.1.1.20]
NODE_1_length_169668_cov_15.5267_140	K09152	58	60.2	1.10E-17	uncharacterized protein
NODE_1_length_169668_cov_15.5267_142	K02493	227.47	95.1	2.50E-28	release factor glutamine methyltransferase [EC:2.1.1.297]
NODE_1_length_169668_cov_15.5267_145	K04802	62.5	139.2	7.60E-42	proliferating cell nuclear antigen
NODE_1_length_169668_cov_15.5267_148	K04794	50.07	130	5.20E-39	peptidyl-tRNA hydrolase, PTH2 family [EC:3.1.1.29]
NODE_1_length_169668_cov_15.5267_149	K07580	50.6	57.6	7.00E-17	Zn-ribbon RNA-binding protein
NODE_1_length_169668_cov_15.5267_151	K07097	116.33	75	3.10E-22	uncharacterized protein
NODE_1_length_169668_cov_15.5267_153	K01875	71.13	481.6	2.30E-145	seryl-tRNA synthetase [EC:6.1.1.11]
NODE_1_length_169668_cov_15.5267_154	K02503	96.07	87.1	7.60E-26	histidine triad (HIT) family protein
NODE_1_length_169668_cov_15.5267_155	K01803	76.97	50.3	7.80E-15	triosephosphate isomerase (TIM) [EC:5.3.1.1]
NODE_1_length_169668_cov_15.5267_156	K03893	185.13	30	7.80E-09	arsenical pump membrane protein
NODE_1_length_169668_cov_15.5267_158	K03059	46.57	22.9	1.90E-06	DNA-directed RNA polymerase subunit P [EC:2.7.7.6]
NODE_1_length_169668_cov_15.5267_159	K07765	172.17	81.4	3.00E-24	S2P endopeptidase [EC:3.4.24.85]
NODE_1_length_169668_cov_15.5267_161	K03136	49.83	74.3	3.20E-22	transcription initiation factor TFIIE subunit alpha
NODE_1_length_169668_cov_15.5267_164	K06869	166.77	144.3	2.20E-43	uncharacterized protein
NODE_1_length_169668_cov_15.5267_166	K02528	247.33	196.9	2.40E-59	16S rRNA (adenine1518-N6/adenine1519-N6)-dimethyltransferase [EC:2.1.1.182]
NODE_1_length_169668_cov_15.5267_167	K06942	349.9	292.8	2.40E-88	ribosome-binding ATPase
NODE_1_length_169668_cov_15.5267_169	K06409	376.93	139	7.30E-42	stage V sporulation protein B
NODE_1_length_169668_cov_15.5267_170	K06859	86.37	167.9	1.20E-50	glucose-6-phosphate isomerase, archaeal [EC:5.3.1.9]
NODE_1_length_169668_cov_15.5267_171	K21306	302.23	179	7.50E-54	dolichyl-phosphooligosaccharide-protein glycotransferase [EC:2.4.99.21]
NODE_1_length_169668_cov_15.5267_172	K00945	64.23	36	1.90E-10	CMP/dCMP kinase [EC:2.7.4.25]
NODE_1_length_169668_cov_15.5267_173	K11131	252.83	32.9	1.40E-09	H/ACA ribonucleoprotein complex subunit 4 [EC:5.4.99.-]
NODE_1_length_169668_cov_15.5267_174	K11131	252.83	270.6	1.40E-81	H/ACA ribonucleoprotein complex subunit 4 [EC:5.4.99.-]
NODE_1_length_169668_cov_15.5267_175	K03455	129	97.4	3.80E-29	monovalent cation:H+ antiporter-2, CPA2 family
NODE_1_length_169668_cov_15.5267_176	K02889	51.07	53.3	1.50E-15	large subunit ribosomal protein L21e
NODE_1_length_169668_cov_15.5267_177	K03051	60.77	37.5	1.10E-10	DNA-directed RNA polymerase subunit F [EC:2.7.7.6]
NODE_1_length_169668_cov_15.5267_178	K07572	158.47	163.6	2.40E-49	putative nucleotide binding protein
NODE_1_length_169668_cov_15.5267_181	K09003	274.53	387	4.80E-117	uncharacterized protein
NODE_1_length_169668_cov_15.5267_182	K08167	383.23	229	4.40E-69	MFS transporter, DHA2 family, multidrug resistance protein
NODE_1_length_169668_cov_15.5267_183	K01385	162.57	166.2	6.00E-50	thermopsin [EC:3.4.23.42]
NODE_1_length_169668_cov_15.5267_185	K02503	96.07	137.4	3.50E-41	histidine triad (HIT) family protein
NODE_1_length_169668_cov_15.5267_186	K14166	176.07	21.3	4.10E-06	copper transport protein
NODE_2_length_133691_cov_14.3286_2	K01838	164.47	145.5	1.20E-43	beta-phosphoglucomutase [EC:5.4.2.6]
NODE_2_length_133691_cov_14.3286_3	K01990	263.03	223.2	3.40E-67	ABC-2 type transport system ATP-binding protein
NODE_2_length_133691_cov_14.3286_4	K09696	227.77	67.5	4.20E-20	sodium transport system permease protein
NODE_2_length_133691_cov_14.3286_5	K03778	334.6	296.5	1.50E-89	D-lactate dehydrogenase [EC:1.1.1.28]
NODE_2_length_133691_cov_14.3286_6	K08153	335.93	87.2	5.60E-26	MFS transporter, DHA1 family, multidrug resistance protein
NODE_2_length_133691_cov_14.3286_7	K01385	162.57	158.4	1.30E-47	thermopsin [EC:3.4.23.42]
NODE_2_length_133691_cov_14.3286_8	K18815	88.03	31.1	1.10E-08	aminoglycoside 6'-N-acetyltransferase I [EC:2.3.1.82]
NODE_2_length_133691_cov_14.3286_10	K05873	77.43	43.7	1.10E-12	adenylate cyclase, class 2 [EC:4.6.1.1]
NODE_2_length_133691_cov_14.3286_13	K13522	156.83	96.4	9.90E-29	bifunctional NMN adenylyltransferase/nudix hydrolase [EC:2.7.7.1 3.6.1.-]
NODE_2_length_133691_cov_14.3286_15	K03106	343.77	433.8	5.80E-131	signal recognition particle subunit SRP54 [EC:3.6.5.4]
NODE_2_length_133691_cov_14.3286_16	K03055	89.8	92.5	5.50E-28	DNA-directed RNA polymerase subunit K [EC:2.7.7.6]
NODE_2_length_133691_cov_14.3286_17	K12589	222.3	157.3	2.70E-47	exosome complex component RRP42
NODE_2_length_133691_cov_14.3286_18	K22469	293.73	219.1	5.10E-66	probable ribonuclease FAU-1 [EC:3.1.26.-]
NODE_2_length_133691_cov_14.3286_19	K11600	230.9	248.6	6.80E-75	exosome complex component RRP41
NODE_2_length_133691_cov_14.3286_20	K03679	85.77	156.4	5.60E-47	exosome complex component RRP4
NODE_2_length_133691_cov_14.3286_21	K14574	111.83	118.8	1.40E-35	ribosome maturation protein SDO1
NODE_2_length_133691_cov_14.3286_22	K02731	302.43	201.9	7.90E-61	20S proteasome subunit alpha 4 [EC:3.4.25.1]
NODE_2_length_133691_cov_14.3286_26	K18978	583.63	615.5	3.30E-186	glyceraldehyde-3-phosphate dehydrogenase [NAD(P)+] [EC:1.2.1.90]
NODE_2_length_133691_cov_14.3286_27	K07071	118.17	305.3	5.70E-92	uncharacterized protein
NODE_2_length_133691_cov_14.3286_30	K03799	134.27	265.4	3.20E-80	heat shock protein HtpX [EC:3.4.24.-]
NODE_2_length_133691_cov_14.3286_33	K03687	31.57	116.3	9.90E-35	molecular chaperone GrpE
NODE_2_length_133691_cov_14.3286_34	K04043	789	801.6	5.40E-242	molecular chaperone DnaK
NODE_2_length_133691_cov_14.3286_35	K03686	401.9	292.4	4.70E-88	molecular chaperone DnaJ
NODE_2_length_133691_cov_14.3286_36	K19002	290.87	273.3	2.10E-82	1,2-diacylglycerol 3-alpha-glucosyltransferase [EC:2.4.1.337]
NODE_2_length_133691_cov_14.3286_38	K25147	106.1	48.8	1.40E-14	beta-exotoxin I transport system permease protein
NODE_2_length_133691_cov_14.3286_39	K25152	335.57	245.3	6.80E-74	gliding motility-associated transport system ATP-binding protein
NODE_2_length_133691_cov_14.3286_41	K01892	278.57	368.9	2.20E-111	histidyl-tRNA synthetase [EC:6.1.1.21]
NODE_2_length_133691_cov_14.3286_43	K07180	357.4	107.9	2.20E-32	serine protein kinase
NODE_2_length_133691_cov_14.3286_44	K07180	357.4	89.6	7.40E-27	serine protein kinase
NODE_2_length_133691_cov_14.3286_45	K09786	196.37	115.2	1.80E-34	uncharacterized protein
NODE_2_length_133691_cov_14.3286_46	K06415	267.77	132.1	1.10E-39	stage V sporulation protein R
NODE_2_length_133691_cov_14.3286_47	K14564	525.73	144.3	2.60E-43	nucleolar protein 56
NODE_2_length_133691_cov_14.3286_48	K04795	275.93	264.6	2.50E-80	fibrillarin-like pre-rRNA processing protein
NODE_2_length_133691_cov_14.3286_50	K15635	103.97	315.5	2.30E-95	2,3-bisphosphoglycerate-independent phosphoglycerate mutase [EC:5.4.2.12]
NODE_2_length_133691_cov_14.3286_51	K02347	338.37	690.5	1.80E-208	DNA polymerase (family X)
NODE_2_length_133691_cov_14.3286_52	K08482	136.23	148.9	8.80E-45	circadian clock protein KaiC
NODE_2_length_133691_cov_14.3286_53	K01142	225.57	303.4	1.70E-91	exodeoxyribonuclease III [EC:3.1.11.2]
NODE_2_length_133691_cov_14.3286_55	K01494	77.63	159.1	6.40E-48	dCTP deaminase [EC:3.5.4.13]
NODE_2_length_133691_cov_14.3286_57	K10773	133.43	231.2	7.50E-70	endonuclease III [EC:4.2.99.18]
NODE_2_length_133691_cov_14.3286_58	K03564	158.7	219.9	3.00E-66	thioredoxin-dependent peroxiredoxin [EC:1.11.1.24]
NODE_2_length_133691_cov_14.3286_61	K01611	21.9	41.1	6.80E-12	S-adenosylmethionine decarboxylase [EC:4.1.1.50]
NODE_2_length_133691_cov_14.3286_69	K04564	43.9	148.7	1.20E-44	superoxide dismutase, Fe-Mn family [EC:1.15.1.1]
NODE_2_length_133691_cov_14.3286_70	K10947	48	56.5	2.00E-16	PadR family transcriptional regulator, regulatory protein PadR
NODE_2_length_133691_cov_14.3286_71	K01990	263.03	306.7	1.80E-92	ABC-2 type transport system ATP-binding protein
NODE_2_length_133691_cov_14.3286_72	K18233	330.53	85	2.00E-25	oleandomycin transport system permease protein
NODE_2_length_133691_cov_14.3286_73	K01990	263.03	280.5	1.50E-84	ABC-2 type transport system ATP-binding protein
NODE_2_length_133691_cov_14.3286_74	K25143	239.4	196.4	3.90E-59	linearmycin/streptolysin S transport system permease protein
NODE_2_length_133691_cov_14.3286_75	K02566	332	112.6	1.20E-33	5'-nucleotidase [EC:3.1.3.5]
NODE_2_length_133691_cov_14.3286_79	K01126	136.5	232.6	4.00E-70	glycerophosphoryl diester phosphodiesterase [EC:3.1.4.46]
NODE_2_length_133691_cov_14.3286_80	K00864	518.1	624.2	1.10E-188	glycerol kinase [EC:2.7.1.30]
NODE_2_length_133691_cov_14.3286_81	K08368	382.57	375.6	1.50E-113	MFS transporter, putative metabolite transport protein
NODE_2_length_133691_cov_14.3286_83	K05592	533.87	475.4	1.50E-143	ATP-dependent RNA helicase DeaD [EC:3.6.4.13]
NODE_2_length_133691_cov_14.3286_84	K00568	309.37	88.3	2.30E-26	3-methyltransferase [EC:2.1.1.222 2.1.1.64]
NODE_2_length_133691_cov_14.3286_85	K03724	289.97	918.2	5.30E-277	ATP-dependent helicase Lhr and Lhr-like helicase [EC:3.6.4.-]
NODE_2_length_133691_cov_14.3286_86	K06953	66.27	138.4	1.50E-41	uncharacterized protein
NODE_2_length_133691_cov_14.3286_88	K07050	261.23	186.9	2.40E-56	misacylated tRNA(Ala) deacylase [EC:3.1.1.-]
NODE_2_length_133691_cov_14.3286_89	K00111	147.43	249.5	3.50E-75	glycerol-3-phosphate dehydrogenase [EC:1.1.5.3]
NODE_2_length_133691_cov_14.3286_90	K09386	68	63.6	1.10E-18	uncharacterized protein
NODE_2_length_133691_cov_14.3286_91	K08166	432.9	288.7	3.00E-87	MFS transporter, DHA2 family, methylenomycin A resistance protein
NODE_2_length_133691_cov_14.3286_94	K16898	484.07	269.3	3.80E-81	ATP-dependent helicase/nuclease subunit A [EC:3.1.-.- 3.6.4.12]
NODE_2_length_133691_cov_14.3286_96	K13993	75.3	108.8	1.70E-32	HSP20 family protein
NODE_2_length_133691_cov_14.3286_97	K09020	212.7	144.7	2.00E-43	ureidoacrylate peracid hydrolase [EC:3.5.1.110]
NODE_2_length_133691_cov_14.3286_99	K06222	315.27	256	2.60E-77	2,5-diketo-D-gluconate reductase B [EC:1.1.1.346]
NODE_2_length_133691_cov_14.3286_101	K03887	303.67	79.1	1.60E-23	menaquinol-cytochrome c reductase cytochrome b subunit
NODE_2_length_133691_cov_14.3286_102	K08980	114.3	153.8	2.80E-46	putative membrane protein
NODE_2_length_133691_cov_14.3286_105	K08153	335.93	84.9	2.70E-25	MFS transporter, DHA1 family, multidrug resistance protein
NODE_2_length_133691_cov_14.3286_106	K03574	65.17	63.8	7.00E-19	8-oxo-dGTP diphosphatase [EC:3.6.1.55]
NODE_2_length_133691_cov_14.3286_107	K19784	108.13	235.8	4.50E-71	chromate reductase, NAD(P)H dehydrogenase (quinone)
NODE_2_length_133691_cov_14.3286_108	K08851	214.2	23.7	7.50E-07	TP53 regulating kinase and related kinases [EC:2.7.11.1]
NODE_2_length_133691_cov_14.3286_109	K15257	105.53	33.4	1.80E-09	tRNA (mo5U34)-methyltransferase [EC:2.1.1.-]
NODE_2_length_133691_cov_14.3286_111	K17816	207.57	170.2	3.30E-51	8-oxo-dGTP diphosphatase / 2-hydroxy-dATP diphosphatase [EC:3.6.1.55 3.6.1.56]
NODE_2_length_133691_cov_14.3286_112	K00065	319.6	304.8	3.20E-92	2-dehydro-3-deoxy-D-gluconate 5-dehydrogenase [EC:1.1.1.127]
NODE_2_length_133691_cov_14.3286_116	K09214	240.83	28.3	6.20E-08	glass
NODE_2_length_133691_cov_14.3286_117	K03784	224.53	88.3	2.10E-26	purine-nucleoside phosphorylase [EC:2.4.2.1]
NODE_2_length_133691_cov_14.3286_118	K03825	116.23	89.4	1.20E-26	L-phenylalanine/L-methionine N-acetyltransferase [EC:2.3.1.53 2.3.1.-]
NODE_2_length_133691_cov_14.3286_120	K01990	263.03	246	4.50E-74	ABC-2 type transport system ATP-binding protein
NODE_2_length_133691_cov_14.3286_121	K25155	114.03	55.4	2.60E-16	viologen exporter family transport system permease protein
NODE_2_length_133691_cov_14.3286_122	K01497	258.87	172.3	7.20E-52	GTP cyclohydrolase II [EC:3.5.4.25]
NODE_2_length_133691_cov_14.3286_123	K22441	92.1	22.9	2.60E-06	diamine N-acetyltransferase [EC:2.3.1.57]
NODE_2_length_133691_cov_14.3286_124	K07045	136.93	137.3	3.70E-41	uncharacterized protein
NODE_2_length_133691_cov_14.3286_125	K07251	103.83	92.3	1.70E-27	thiamine kinase [EC:2.7.1.89]
NODE_2_length_133691_cov_14.3286_127	K05873	77.43	63.8	8.10E-19	adenylate cyclase, class 2 [EC:4.6.1.1]
NODE_2_length_133691_cov_14.3286_134	K22441	92.1	54.2	7.90E-16	diamine N-acetyltransferase [EC:2.3.1.57]
NODE_3_length_103083_cov_15.2426_2	K07147	134.13	101.9	2.30E-30	methionine sulfoxide reductase catalytic subunit [EC:1.8.-.-]
NODE_3_length_103083_cov_15.2426_3	K03442	243.23	154.4	2.20E-46	small conductance mechanosensitive channel
NODE_3_length_103083_cov_15.2426_6	K01596	263.43	809.4	1.40E-244	phosphoenolpyruvate carboxykinase (GTP) [EC:4.1.1.32]
NODE_3_length_103083_cov_15.2426_7	K13525	842.6	145.7	7.30E-44	transitional endoplasmic reticulum ATPase
NODE_3_length_103083_cov_15.2426_8	K01208	480.13	301.5	6.50E-91	cyclomaltodextrinase / maltogenic alpha-amylase / neopullulanase [EC:3.2.1.54 3.2.1.133 3.2.1.135]
NODE_3_length_103083_cov_15.2426_9	K10112	539.9	474.4	2.70E-143	multiple sugar transport system ATP-binding protein [EC:7.5.2.-]
NODE_3_length_103083_cov_15.2426_10	K01178	133.9	101.5	2.20E-30	glucoamylase [EC:3.2.1.3]
NODE_3_length_103083_cov_15.2426_11	K15772	293	220.8	1.30E-66	arabinogalactan oligomer / maltooligosaccharide transport system permease protein
NODE_3_length_103083_cov_15.2426_12	K15771	392.17	280	1.40E-84	arabinogalactan oligomer / maltooligosaccharide transport system permease protein
NODE_3_length_103083_cov_15.2426_13	K15770	355.47	228	1.10E-68	arabinogalactan oligomer / maltooligosaccharide transport system substrate-binding protein
NODE_3_length_103083_cov_15.2426_14	K01811	619.23	428.5	2.50E-129	alpha-D-xyloside xylohydrolase [EC:3.2.1.177]
NODE_3_length_103083_cov_15.2426_15	K22934	529.3	433.2	7.70E-131	alpha,alpha-trehalase [EC:3.2.1.28]
NODE_3_length_103083_cov_15.2426_16	K13953	340.93	356.2	1.30E-107	alcohol dehydrogenase, propanol-preferring [EC:1.1.1.1]
NODE_3_length_103083_cov_15.2426_17	K17604	162.9	24	2.80E-07	zinc finger SWIM domain-containing protein 3
NODE_3_length_103083_cov_15.2426_19	K01937	101.5	711.9	4.80E-215	CTP synthase [EC:6.3.4.2]
NODE_3_length_103083_cov_15.2426_21	K18678	90.8	56.5	1.40E-16	phytol kinase [EC:2.7.1.182]
NODE_3_length_103083_cov_15.2426_22	K01535	589.03	882.6	2.90E-266	H+-transporting ATPase [EC:7.1.2.1]
NODE_3_length_103083_cov_15.2426_24	K07342	28.27	40.8	1.00E-11	protein transport protein SEC61 subunit gamma and related proteins
NODE_3_length_103083_cov_15.2426_25	K03531	141.6	431.3	2.20E-130	cell division protein FtsZ
NODE_3_length_103083_cov_15.2426_26	K03775	150.73	107	4.10E-32	FKBP-type peptidyl-prolyl cis-trans isomerase SlyD [EC:5.2.1.8]
NODE_3_length_103083_cov_15.2426_27	K03622	51.57	114.7	6.40E-35	archaea-specific DNA-binding protein
NODE_3_length_103083_cov_15.2426_28	K07158	69.63	60.9	6.60E-18	uncharacterized protein
NODE_3_length_103083_cov_15.2426_29	K03242	234.23	348.8	3.10E-105	translation initiation factor 2 subunit 3
NODE_3_length_103083_cov_15.2426_30	K02991	42.27	65.8	2.00E-19	small subunit ribosomal protein S6e
NODE_3_length_103083_cov_15.2426_31	K07561	217.2	96.8	6.40E-29	2-(3-amino-3-carboxypropyl)histidine synthase [EC:2.5.1.108]
NODE_3_length_103083_cov_15.2426_32	K02473	437.97	204.2	1.30E-61	UDP-N-acetylglucosamine/UDP-N-acetylgalactosamine 4-epimerase [EC:5.1.3.7 5.1.3.-]
NODE_3_length_103083_cov_15.2426_33	K03833	306.33	47.6	5.30E-14	selenocysteine-specific elongation factor
NODE_3_length_103083_cov_15.2426_34	K18534	320.9	107.1	5.60E-32	MPBQ/MSBQ methyltransferase [EC:2.1.1.295]
NODE_3_length_103083_cov_15.2426_36	K05967	101.93	37.8	7.70E-11	uncharacterized protein
NODE_3_length_103083_cov_15.2426_37	K03769	209.17	132.8	1.10E-39	peptidyl-prolyl cis-trans isomerase C [EC:5.2.1.8]
NODE_3_length_103083_cov_15.2426_39	K06911	31.8	248.9	7.10E-75	quercetin 2,3-dioxygenase [EC:1.13.11.24]
NODE_3_length_103083_cov_15.2426_40	K25033	628.67	53.9	9.40E-16	hydrogen peroxide-dependent heme synthase [EC:1.3.98.5]
NODE_3_length_103083_cov_15.2426_41	K00435	268.53	82.2	2.20E-24	hydrogen peroxide-dependent heme synthase [EC:1.3.98.5]
NODE_3_length_103083_cov_15.2426_42	K01515	151.67	124.3	3.90E-37	ADP-ribose pyrophosphatase [EC:3.6.1.13 3.6.1.-]
NODE_3_length_103083_cov_15.2426_44	K10947	48	50.2	1.70E-14	PadR family transcriptional regulator, regulatory protein PadR
NODE_3_length_103083_cov_15.2426_45	K03531	141.6	385.5	1.70E-116	cell division protein FtsZ
NODE_3_length_103083_cov_15.2426_46	K09482	403.87	451.9	8.00E-137	glutamyl-tRNA(Gln) amidotransferase subunit D [EC:6.3.5.7]
NODE_3_length_103083_cov_15.2426_47	K03330	392.63	570.4	2.50E-172	glutamyl-tRNA(Gln) amidotransferase subunit E [EC:6.3.5.7]
NODE_3_length_103083_cov_15.2426_48	K07579	219.43	140.1	3.40E-42	putative methylase
NODE_3_length_103083_cov_15.2426_51	K01868	169.83	832.8	1.80E-251	threonyl-tRNA synthetase [EC:6.1.1.3]
NODE_3_length_103083_cov_15.2426_52	K07168	103.97	26.3	1.10E-07	CBS domain-containing membrane protein
NODE_3_length_103083_cov_15.2426_54	K07092	61.07	21.6	8.70E-06	uncharacterized protein
NODE_3_length_103083_cov_15.2426_59	K06919	22.47	49	1.80E-14	putative DNA primase/helicase
NODE_3_length_103083_cov_15.2426_62	K04763	186.5	43.3	1.40E-12	integrase/recombinase XerD
NODE_3_length_103083_cov_15.2426_64	K04763	186.5	134.1	4.10E-40	integrase/recombinase XerD
NODE_3_length_103083_cov_15.2426_66	K03741	115.6	64.2	8.40E-19	arsenate reductase (thioredoxin) [EC:1.20.4.4]
NODE_3_length_103083_cov_15.2426_67	K07131	47	90.9	4.00E-27	uncharacterized protein
NODE_3_length_103083_cov_15.2426_68	K06945	73.53	115.2	2.00E-34	uncharacterized protein
NODE_3_length_103083_cov_15.2426_69	K07331	151.37	37.8	6.30E-11	archaeal flagellar protein FlaH
NODE_3_length_103083_cov_15.2426_73	K09732	81.13	71.3	2.40E-21	uncharacterized protein
NODE_3_length_103083_cov_15.2426_74	K22736	37.47	29.2	2.50E-08	vacuolar iron transporter family protein
NODE_3_length_103083_cov_15.2426_75	K07076	39.93	44.5	8.70E-13	uncharacterized protein
NODE_3_length_103083_cov_15.2426_76	K03079	169.87	37	9.80E-11	L-ribulose-5-phosphate 3-epimerase [EC:5.1.3.22]
NODE_3_length_103083_cov_15.2426_77	K06929	77.2	189.3	4.20E-57	uncharacterized protein
NODE_3_length_103083_cov_15.2426_79	K06174	303.93	634.6	1.60E-191	ATP-binding cassette, sub-family E, member 1
NODE_3_length_103083_cov_15.2426_84	K07442	100.6	174.7	1.40E-52	tRNA (adenine57-N1/adenine58-N1)-methyltransferase catalytic subunit [EC:2.1.1.219 2.1.1.220]
NODE_3_length_103083_cov_15.2426_85	K02989	267.93	92.6	1.60E-27	small subunit ribosomal protein S5e
NODE_3_length_103083_cov_15.2426_86	K02973	208.43	107	4.90E-32	small subunit ribosomal protein S23e
NODE_3_length_103083_cov_15.2426_87	K02600	38.1	22.4	2.10E-06	transcription termination/antitermination protein NusA
NODE_3_length_103083_cov_15.2426_88	K02908	44.2	25	6.10E-07	large subunit ribosomal protein L30e
NODE_3_length_103083_cov_15.2426_89	K03042	478.7	390.7	5.00E-118	DNA-directed RNA polymerase subunit A" [EC:2.7.7.6]
NODE_3_length_103083_cov_15.2426_90	K03041	1116.3	1111.7	0	DNA-directed RNA polymerase subunit A' [EC:2.7.7.6]
NODE_3_length_103083_cov_15.2426_91	K13798	1524.03	813.3	1.30E-245	DNA-directed RNA polymerase subunit B [EC:2.7.7.6]
NODE_3_length_103083_cov_15.2426_92	K03045	705.23	462.5	6.30E-140	DNA-directed RNA polymerase subunit B" [EC:2.7.7.6]
NODE_3_length_103083_cov_15.2426_93	K03053	97.03	81.3	1.50E-24	DNA-directed RNA polymerase subunit H [EC:2.7.7.6]
NODE_3_length_103083_cov_15.2426_95	K10773	133.43	225.1	5.30E-68	endonuclease III [EC:4.2.99.18]
NODE_3_length_103083_cov_15.2426_96	K07561	217.2	63	1.20E-18	2-(3-amino-3-carboxypropyl)histidine synthase [EC:2.5.1.108]
NODE_3_length_103083_cov_15.2426_97	K03470	124.87	119.4	1.00E-35	ribonuclease HII [EC:3.1.26.4]
NODE_3_length_103083_cov_15.2426_98	K01075	129.4	76.3	1.00E-22	4-hydroxybenzoyl-CoA thioesterase [EC:3.1.2.23]
NODE_3_length_103083_cov_15.2426_99	K01866	104.97	258.6	7.50E-78	tyrosyl-tRNA synthetase [EC:6.1.1.1]
NODE_3_length_103083_cov_15.2426_100	K03547	109.7	174.6	2.20E-52	DNA repair protein SbcD/Mre11
NODE_3_length_103083_cov_15.2426_101	K03546	163	208.7	9.80E-63	DNA repair protein SbcC/Rad50
NODE_3_length_103083_cov_15.2426_102	K03465	70.5	43.3	1.40E-12	thymidylate synthase (FAD) [EC:2.1.1.148]
NODE_3_length_103083_cov_15.2426_105	K00176	71.03	46.3	1.70E-13	2-oxoglutarate ferredoxin oxidoreductase subunit delta [EC:1.2.7.3]
NODE_3_length_103083_cov_15.2426_107	K20813	219.93	74.2	5.00E-22	thymine-DNA glycosylase [EC:3.2.2.29]
NODE_3_length_103083_cov_15.2426_109	K01494	77.63	126.5	5.80E-38	dCTP deaminase [EC:3.5.4.13]
NODE_3_length_103083_cov_15.2426_110	K13985	118.87	43.4	9.50E-13	N-acyl-phosphatidylethanolamine-hydrolysing phospholipase D [EC:3.1.4.54]
NODE_3_length_103083_cov_15.2426_111	K02995	46.87	57.2	7.10E-17	small subunit ribosomal protein S8e
NODE_3_length_103083_cov_15.2426_112	K06994	248.83	341	7.00E-103	putative drug exporter of the RND superfamily
NODE_3_length_103083_cov_15.2426_113	K00797	102.27	83.4	8.30E-25	spermidine synthase [EC:2.5.1.16]
NODE_3_length_103083_cov_15.2426_114	K14415	261.63	533.5	3.80E-161	tRNA-splicing ligase RtcB (3'-phosphate/5'-hydroxy nucleic acid ligase) [EC:6.5.1.8]
NODE_3_length_103083_cov_15.2426_115	K24956	24.57	85.7	1.80E-25	protein archease
NODE_3_length_103083_cov_15.2426_116	K03151	120.3	313.4	1.60E-94	tRNA uracil 4-sulfurtransferase [EC:2.8.1.4]
NODE_3_length_103083_cov_15.2426_117	K03660	127.2	148.8	1.10E-44	N-glycosylase/DNA lyase [EC:3.2.2.- 4.2.99.18]
NODE_4_length_96447_cov_14.9506_3	K07464	60.6	84	6.60E-25	CRISPR-associated exonuclease Cas4 [EC:3.1.12.1]
NODE_4_length_96447_cov_14.9506_4	K09951	18.83	36.3	1.90E-10	CRISPR-associated protein Cas2
NODE_4_length_96447_cov_14.9506_5	K15342	104.5	211.9	9.30E-64	CRISP-associated protein Cas1
NODE_4_length_96447_cov_14.9506_6	K09952	154.4	128.4	1.70E-38	CRISPR-associated endonuclease Csn1 [EC:3.1.-.-]
NODE_4_length_96447_cov_14.9506_8	K04767	143.17	81.2	4.10E-24	acetoin utilization protein AcuB
NODE_4_length_96447_cov_14.9506_9	K06880	89.23	353	1.60E-106	erythromycin esterase [EC:3.1.1.-]
NODE_4_length_96447_cov_14.9506_10	K06893	60.4	42	5.20E-12	uncharacterized protein
NODE_4_length_96447_cov_14.9506_12	K07386	651.83	785.4	4.10E-237	putative endopeptidase [EC:3.4.24.-]
NODE_4_length_96447_cov_14.9506_15	K19802	301.6	309.8	1.60E-93	L-Ala-D/L-Glu epimerase [EC:5.1.1.20]
NODE_4_length_96447_cov_14.9506_16	K05985	117.97	28.4	5.10E-08	ribonuclease M5 [EC:3.1.26.8]
NODE_4_length_96447_cov_14.9506_17	K00858	32.97	132.9	7.10E-40	NAD+ kinase [EC:2.7.1.23]
NODE_4_length_96447_cov_14.9506_18	K00763	118.17	462.1	1.40E-139	nicotinate phosphoribosyltransferase [EC:6.3.4.21]
NODE_4_length_96447_cov_14.9506_19	K09020	212.7	121.3	2.70E-36	ureidoacrylate peracid hydrolase [EC:3.5.1.110]
NODE_4_length_96447_cov_14.9506_20	K01916	293.4	281.7	7.50E-85	NAD+ synthase [EC:6.3.1.5]
NODE_4_length_96447_cov_14.9506_21	K00858	32.97	91.6	2.10E-27	NAD+ kinase [EC:2.7.1.23]
NODE_4_length_96447_cov_14.9506_26	K06222	315.27	230.4	1.50E-69	2,5-diketo-D-gluconate reductase B [EC:1.1.1.346]
NODE_4_length_96447_cov_14.9506_29	K03263	51.73	67.4	6.70E-20	translation initiation factor 5A
NODE_4_length_96447_cov_14.9506_30	K00027	538.5	481.6	2.00E-145	malate dehydrogenase (oxaloacetate-decarboxylating) [EC:1.1.1.38]
NODE_4_length_96447_cov_14.9506_31	K02316	61.8	60.1	9.40E-18	DNA primase [EC:2.7.7.101]
NODE_4_length_96447_cov_14.9506_33	K08363	47	23.5	2.10E-06	mercuric ion transport protein
NODE_4_length_96447_cov_14.9506_34	K02199	91.77	48.9	2.80E-14	cytochrome c biogenesis protein CcmG, thiol:disulfide interchange protein DsbE
NODE_4_length_96447_cov_14.9506_35	K21903	118.63	68.5	2.90E-20	ArsR family transcriptional regulator, lead/cadmium/zinc/bismuth-responsive transcriptional repressor
NODE_4_length_96447_cov_14.9506_36	K00520	470.27	606.8	3.10E-183	mercuric reductase [EC:1.16.1.1]
NODE_4_length_96447_cov_14.9506_37	K01297	79.77	323	1.70E-97	muramoyltetrapeptide carboxypeptidase [EC:3.4.17.13]
NODE_4_length_96447_cov_14.9506_38	K23144	262.37	276.6	2.30E-83	UDP-N-acetylglucosamine diphosphorylase / glucose-1-phosphate thymidylyltransferase / UDP-N-acetylgalactosamine diphosphorylase / glucosamine-1-phosphate N-acetyltransferase / galactosamine-1-phosphate N-acetyltransferase [EC:2.7.7.23 2.7.7.24 2.7.7.83 2.3.1.157 2.3.1.276]
NODE_4_length_96447_cov_14.9506_40	K10978	491.67	387.7	2.10E-117	methanogen homoisocitrate dehydrogenase [EC:1.1.1.87 1.1.1.-]
NODE_4_length_96447_cov_14.9506_41	K01681	1318.53	1370.4	0	aconitate hydratase [EC:4.2.1.3]
NODE_4_length_96447_cov_14.9506_42	K00338	138.97	132.4	9.90E-40	NADH-quinone oxidoreductase subunit I [EC:7.1.1.2]
NODE_4_length_96447_cov_14.9506_43	K00337	434.2	326.9	9.50E-99	NADH-quinone oxidoreductase subunit H [EC:7.1.1.2]
NODE_4_length_96447_cov_14.9506_44	K00333	509.17	459.6	5.10E-139	NADH-quinone oxidoreductase subunit D [EC:7.1.1.2]
NODE_4_length_96447_cov_14.9506_45	K00332	190.93	147.1	5.00E-44	NADH-quinone oxidoreductase subunit C [EC:7.1.1.2]
NODE_4_length_96447_cov_14.9506_46	K00331	264.13	243.2	1.70E-73	NADH-quinone oxidoreductase subunit B [EC:7.1.1.2]
NODE_4_length_96447_cov_14.9506_47	K05574	171.77	33.8	1.70E-09	NAD(P)H-quinone oxidoreductase subunit 3 [EC:7.1.1.2]
NODE_4_length_96447_cov_14.9506_50	K07108	77.67	86	1.20E-25	uncharacterized protein
NODE_4_length_96447_cov_14.9506_51	K09013	161.4	342.2	1.10E-103	Fe-S cluster assembly ATP-binding protein
NODE_4_length_96447_cov_14.9506_52	K09014	378.87	781.4	2.80E-236	Fe-S cluster assembly protein SufB
NODE_4_length_96447_cov_14.9506_53	K09015	271.33	196.7	4.10E-59	Fe-S cluster assembly protein SufD
NODE_4_length_96447_cov_14.9506_54	K01838	164.47	89.7	1.20E-26	beta-phosphoglucomutase [EC:5.4.2.6]
NODE_4_length_96447_cov_14.9506_55	K18882	97.57	79.2	1.70E-23	DNA primase large subunit
NODE_4_length_96447_cov_14.9506_56	K02863	89.8	80.6	6.40E-24	large subunit ribosomal protein L1
NODE_4_length_96447_cov_14.9506_57	K02941	193.1	60.5	6.70E-18	large subunit ribosomal protein LP0
NODE_4_length_96447_cov_14.9506_58	K02869	81.5	107.4	3.00E-32	large subunit ribosomal protein L12
NODE_4_length_96447_cov_14.9506_59	K03787	156.03	209.2	5.00E-63	5'-nucleotidase [EC:3.1.3.5]
NODE_4_length_96447_cov_14.9506_61	K01803	76.97	51.7	2.80E-15	triosephosphate isomerase (TIM) [EC:5.3.1.1]
NODE_4_length_96447_cov_14.9506_62	K25026	274.93	149.5	7.00E-45	glucokinase [EC:2.7.1.2]
NODE_4_length_96447_cov_14.9506_63	K11645	287.53	251.3	5.40E-76	fructose-bisphosphate aldolase, class I [EC:4.1.2.13]
NODE_4_length_96447_cov_14.9506_64	K22026	257.93	134.3	2.10E-40	nucleoside kinase [EC:2.7.1.73 2.7.1.213 2.7.1.-]
NODE_4_length_96447_cov_14.9506_65	K04798	50.27	42.3	3.40E-12	prefoldin beta subunit
NODE_4_length_96447_cov_14.9506_66	K09741	49.07	37.9	7.70E-11	KEOPS complex subunit Pcc1
NODE_4_length_96447_cov_14.9506_67	K03059	46.57	52.5	1.20E-15	DNA-directed RNA polymerase subunit P [EC:2.7.7.6]
NODE_4_length_96447_cov_14.9506_68	K02921	25.3	54.5	7.40E-16	large subunit ribosomal protein L37Ae
NODE_4_length_96447_cov_14.9506_69	K07725	58.23	21.8	5.20E-06	CRISPR-associated protein Csa3
NODE_4_length_96447_cov_14.9506_70	K03552	41.57	37.6	9.30E-11	holliday junction resolvase Hjr [EC:3.1.21.10]
NODE_4_length_96447_cov_14.9506_72	K19286	281.5	105.5	1.10E-31	FMN reductase [NAD(P)H] [EC:1.5.1.39]
NODE_4_length_96447_cov_14.9506_73	K02978	29.2	46	2.70E-13	small subunit ribosomal protein S27e
NODE_4_length_96447_cov_14.9506_74	K02929	32.93	40.3	1.20E-11	large subunit ribosomal protein L44e
NODE_4_length_96447_cov_14.9506_75	K08677	369.83	324.6	8.30E-98	kumamolisin
NODE_4_length_96447_cov_14.9506_76	K07332	375.6	320.1	1.40E-96	archaeal flagellar protein FlaI
NODE_4_length_96447_cov_14.9506_77	K12511	137	22.4	2.70E-06	tight adherence protein C
NODE_4_length_96447_cov_14.9506_78	K01480	196.23	209	6.10E-63	agmatinase [EC:3.5.3.11]
NODE_4_length_96447_cov_14.9506_79	K10747	348.63	459.8	1.20E-138	DNA ligase 1 [EC:6.5.1.1 6.5.1.6 6.5.1.7]
NODE_4_length_96447_cov_14.9506_80	K00239	690.7	726.4	1.40E-219	succinate dehydrogenase / fumarate reductase, flavoprotein subunit [EC:1.3.5.1 1.3.5.4]
NODE_4_length_96447_cov_14.9506_81	K00240	121.67	238	8.00E-72	succinate dehydrogenase / fumarate reductase, iron-sulfur subunit [EC:1.3.5.1 1.3.5.4]
NODE_4_length_96447_cov_14.9506_84	K08223	158.07	156.7	3.60E-47	MFS transporter, FSR family, fosmidomycin resistance protein
NODE_4_length_96447_cov_14.9506_85	K01647	366.7	386.7	1.10E-116	citrate synthase [EC:2.3.3.1]
NODE_4_length_96447_cov_14.9506_86	K00175	205.63	316.1	2.70E-95	2-oxoglutarate/2-oxoacid ferredoxin oxidoreductase subunit beta [EC:1.2.7.3 1.2.7.11]
NODE_4_length_96447_cov_14.9506_87	K00174	262	509.1	8.30E-154	2-oxoglutarate/2-oxoacid ferredoxin oxidoreductase subunit alpha [EC:1.2.7.3 1.2.7.11]
NODE_4_length_96447_cov_14.9506_88	K03671	110.07	133.9	5.00E-40	thioredoxin 1
NODE_4_length_96447_cov_14.9506_89	K01902	332.73	457	5.80E-138	succinyl-CoA synthetase alpha subunit [EC:6.2.1.5]
NODE_4_length_96447_cov_14.9506_90	K01903	503.23	408	2.00E-123	succinyl-CoA synthetase beta subunit [EC:6.2.1.5]
NODE_4_length_96447_cov_14.9506_91	K11105	244.53	169.2	5.70E-51	potassium/hydrogen antiporter
NODE_4_length_96447_cov_14.9506_92	K11105	244.53	211.9	6.60E-64	potassium/hydrogen antiporter
NODE_4_length_96447_cov_14.9506_93	K01744	679.63	688.4	4.40E-208	aspartate ammonia-lyase [EC:4.3.1.1]
NODE_4_length_96447_cov_14.9506_95	K19302	97.5	131.1	2.70E-39	undecaprenyl-diphosphatase [EC:3.6.1.27]
NODE_4_length_96447_cov_14.9506_96	K07464	60.6	48.9	3.20E-14	CRISPR-associated exonuclease Cas4 [EC:3.1.12.1]
NODE_4_length_96447_cov_14.9506_97	K04488	145.7	101.9	1.90E-30	nitrogen fixation protein NifU and related proteins
NODE_4_length_96447_cov_14.9506_98	K11717	569.67	622.4	7.20E-188	cysteine desulfurase / selenocysteine lyase [EC:2.8.1.7 4.4.1.16]
NODE_4_length_96447_cov_14.9506_99	K23997	300.63	133.7	5.00E-40	ADP-dependent NAD(P)H-hydrate dehydratase / NAD(P)H-hydrate epimerase [EC:4.2.1.136 5.1.99.6]
NODE_4_length_96447_cov_14.9506_100	K22736	37.47	125.5	1.30E-37	vacuolar iron transporter family protein
NODE_4_length_96447_cov_14.9506_106	K10725	195.67	407.7	3.30E-123	archaeal cell division control protein 6
NODE_5_length_81421_cov_15.0156_1	K01130	423.43	77.7	3.70E-23	arylsulfatase [EC:3.1.6.1]
NODE_5_length_81421_cov_15.0156_2	K02473	437.97	209.5	3.20E-63	UDP-N-acetylglucosamine/UDP-N-acetylgalactosamine 4-epimerase [EC:5.1.3.7 5.1.3.-]
NODE_5_length_81421_cov_15.0156_5	K00754	247.77	109.6	9.10E-33	L-malate glycosyltransferase [EC:2.4.1.-]
NODE_5_length_81421_cov_15.0156_6	K00754	247.77	107	5.40E-32	L-malate glycosyltransferase [EC:2.4.1.-]
NODE_5_length_81421_cov_15.0156_7	K00754	247.77	109.4	1.10E-32	L-malate glycosyltransferase [EC:2.4.1.-]
NODE_5_length_81421_cov_15.0156_8	K01711	274.73	550.8	3.10E-166	GDPmannose 4,6-dehydratase [EC:4.2.1.47]
NODE_5_length_81421_cov_15.0156_9	K21402	141.6	29.8	2.00E-08	2-O-methyltransferase [EC:2.1.1.-]
NODE_5_length_81421_cov_15.0156_10	K07076	39.93	53.7	1.40E-15	uncharacterized protein
NODE_5_length_81421_cov_15.0156_12	K01883	405.43	521.7	2.60E-157	cysteinyl-tRNA synthetase [EC:6.1.1.16]
NODE_5_length_81421_cov_15.0156_15	K08369	362.03	341.2	4.90E-103	MFS transporter, putative metabolite:H+ symporter
NODE_5_length_81421_cov_15.0156_16	K01619	47.43	187.3	2.40E-56	deoxyribose-phosphate aldolase [EC:4.1.2.4]
NODE_5_length_81421_cov_15.0156_17	K11395	293.63	177.6	1.40E-53	2-dehydro-3-deoxy-phosphogluconate/2-dehydro-3-deoxy-6-phosphogalactonate aldolase [EC:4.1.2.55]
NODE_5_length_81421_cov_15.0156_19	K07133	101.23	293.2	2.10E-88	uncharacterized protein
NODE_5_length_81421_cov_15.0156_21	K06878	131.33	165	6.50E-50	tRNA-binding protein
NODE_5_length_81421_cov_15.0156_22	K03975	61.2	93	1.00E-27	membrane-associated protein
NODE_5_length_81421_cov_15.0156_23	K02867	67.53	116.1	1.00E-34	large subunit ribosomal protein L11
NODE_5_length_81421_cov_15.0156_24	K02601	99.63	62.8	1.50E-18	transcription termination/antitermination protein NusG
NODE_5_length_81421_cov_15.0156_28	K23356	64.77	90.5	5.40E-27	HTH-type transcriptional regulator, sugar sensing transcriptional regulator
NODE_5_length_81421_cov_15.0156_29	K07304	39.7	269.5	1.80E-81	peptide-methionine (S)-S-oxide reductase [EC:1.8.4.11]
NODE_5_length_81421_cov_15.0156_30	K07332	375.6	472.4	1.20E-142	archaeal flagellar protein FlaI
NODE_5_length_81421_cov_15.0156_31	K07333	103.93	96.5	6.60E-29	archaeal flagellar protein FlaJ
NODE_5_length_81421_cov_15.0156_32	K07333	103.93	104.7	2.20E-31	archaeal flagellar protein FlaJ
NODE_5_length_81421_cov_15.0156_33	K01297	79.77	284.8	6.40E-86	muramoyltetrapeptide carboxypeptidase [EC:3.4.17.13]
NODE_5_length_81421_cov_15.0156_35	K07090	39.87	144.7	1.90E-43	uncharacterized protein
NODE_5_length_81421_cov_15.0156_36	K01834	146.9	312.2	3.10E-94	2,3-bisphosphoglycerate-dependent phosphoglycerate mutase [EC:5.4.2.11]
NODE_5_length_81421_cov_15.0156_38	K03719	133.97	59.1	2.70E-17	Lrp/AsnC family transcriptional regulator, leucine-responsive regulatory protein
NODE_5_length_81421_cov_15.0156_41	K00426	42.77	49.8	1.20E-14	cytochrome bd ubiquinol oxidase subunit II [EC:7.1.1.7]
NODE_5_length_81421_cov_15.0156_42	K00425	70.6	328.9	2.40E-99	cytochrome bd ubiquinol oxidase subunit I [EC:7.1.1.7]
NODE_5_length_81421_cov_15.0156_43	K00784	89.2	132.1	1.10E-39	ribonuclease Z [EC:3.1.26.11]
NODE_5_length_81421_cov_15.0156_44	K08368	382.57	441.2	2.00E-133	MFS transporter, putative metabolite transport protein
NODE_5_length_81421_cov_15.0156_48	K09759	488.8	557.8	1.20E-168	nondiscriminating aspartyl-tRNA synthetase [EC:6.1.1.23]
NODE_5_length_81421_cov_15.0156_49	K01872	210.17	63.7	4.70E-19	alanyl-tRNA synthetase [EC:6.1.1.7]
NODE_5_length_81421_cov_15.0156_50	K21929	36.57	194.6	1.70E-58	uracil-DNA glycosylase [EC:3.2.2.27]
NODE_5_length_81421_cov_15.0156_54	K19670	201.53	50.6	6.30E-15	phosphonoacetate hydrolase [EC:3.11.1.2]
NODE_5_length_81421_cov_15.0156_55	K01876	321.43	722.6	4.10E-218	aspartyl-tRNA synthetase [EC:6.1.1.12]
NODE_5_length_81421_cov_15.0156_56	K02434	345.2	344.1	8.10E-104	aspartyl-tRNA(Asn)/glutamyl-tRNA(Gln) amidotransferase subunit B [EC:6.3.5.6 6.3.5.7]
NODE_5_length_81421_cov_15.0156_57	K02433	437.13	365.7	2.80E-110	aspartyl-tRNA(Asn)/glutamyl-tRNA(Gln) amidotransferase subunit A [EC:6.3.5.6 6.3.5.7]
NODE_5_length_81421_cov_15.0156_58	K02435	48.57	44.3	6.30E-13	aspartyl-tRNA(Asn)/glutamyl-tRNA(Gln) amidotransferase subunit C [EC:6.3.5.6 6.3.5.7]
NODE_5_length_81421_cov_15.0156_60	K20468	160.63	63.9	7.50E-19	putative heme transporter
NODE_5_length_81421_cov_15.0156_61	K00754	247.77	134.9	1.90E-40	L-malate glycosyltransferase [EC:2.4.1.-]
NODE_5_length_81421_cov_15.0156_62	K05350	579	302.8	2.20E-91	beta-glucosidase [EC:3.2.1.21]
NODE_5_length_81421_cov_15.0156_63	K11936	255.53	105.5	1.30E-31	poly-beta-1,6-N-acetyl-D-glucosamine synthase [EC:2.4.1.-]
NODE_5_length_81421_cov_15.0156_66	K17250	175.23	136.1	8.70E-41	GalNAc5-diNAcBac-PP-undecaprenol beta-1,3-glucosyltransferase [EC:2.4.1.293]
NODE_5_length_81421_cov_15.0156_70	K03058	101.07	79.2	8.60E-24	DNA-directed RNA polymerase subunit N [EC:2.7.7.6]
NODE_5_length_81421_cov_15.0156_71	K03718	147.1	37.2	7.90E-11	Lrp/AsnC family transcriptional regulator, regulator for asnA, asnC and gidA
NODE_5_length_81421_cov_15.0156_72	K02342	103.5	90.6	4.60E-27	DNA polymerase III subunit epsilon [EC:2.7.7.7]
NODE_5_length_81421_cov_15.0156_73	K00116	166.23	273.2	1.80E-82	malate dehydrogenase (quinone) [EC:1.1.5.4]
NODE_5_length_81421_cov_15.0156_74	K00952	116.6	165	5.80E-50	nicotinamide-nucleotide adenylyltransferase [EC:2.7.7.1]
NODE_5_length_81421_cov_15.0156_75	K01493	83.83	131.7	2.00E-39	dCMP deaminase [EC:3.5.4.12]
NODE_5_length_81421_cov_15.0156_76	K24119	229.67	169.2	4.90E-51	NADH-dependent peroxiredoxin subunit C [EC:1.11.1.26]
NODE_5_length_81421_cov_15.0156_78	K03718	147.1	49.5	1.40E-14	Lrp/AsnC family transcriptional regulator, regulator for asnA, asnC and gidA
NODE_5_length_81421_cov_15.0156_79	K04483	438.1	457	2.00E-138	DNA repair protein RadA
NODE_5_length_81421_cov_15.0156_80	K03593	116.7	291.1	9.90E-88	ATP-binding protein involved in chromosome partitioning
NODE_5_length_81421_cov_15.0156_81	K15778	436.73	327.5	8.10E-99	phosphomannomutase / phosphoglucomutase [EC:5.4.2.8 5.4.2.2]
NODE_5_length_81421_cov_15.0156_82	K07466	98.4	58.4	2.70E-17	replication factor A1
NODE_5_length_81421_cov_15.0156_83	K08978	69.57	30.1	2.10E-08	bacterial/archaeal transporter family protein
NODE_5_length_81421_cov_15.0156_84	K07466	98.4	38.6	2.70E-11	replication factor A1
NODE_5_length_81421_cov_15.0156_85	K00809	143.73	363.8	1.10E-109	deoxyhypusine synthase [EC:2.5.1.46]
NODE_5_length_81421_cov_15.0156_86	K07263	243	177.5	2.50E-53	zinc protease [EC:3.4.24.-]
NODE_5_length_81421_cov_15.0156_88	K13985	118.87	72	2.10E-21	N-acyl-phosphatidylethanolamine-hydrolysing phospholipase D [EC:3.1.4.54]
NODE_5_length_81421_cov_15.0156_91	K07013	67.27	81.3	5.20E-24	uncharacterized protein
NODE_5_length_81421_cov_15.0156_93	K01619	47.43	49.7	1.60E-14	deoxyribose-phosphate aldolase [EC:4.1.2.4]
NODE_6_length_49846_cov_14.2233_2	K07322	59.93	25.5	3.20E-07	regulator of cell morphogenesis and NO signaling
NODE_6_length_49846_cov_14.2233_3	K02450	368.63	38.4	3.90E-11	general secretion pathway protein A
NODE_6_length_49846_cov_14.2233_5	K02612	143.63	60.9	6.80E-18	ring-1,2-phenylacetyl-CoA epoxidase subunit PaaD
NODE_6_length_49846_cov_14.2233_6	K03166	357.9	423.1	4.50E-128	DNA topoisomerase VI subunit A [EC:5.6.2.2]
NODE_6_length_49846_cov_14.2233_7	K03167	339.47	601.6	7.90E-182	DNA topoisomerase VI subunit B [EC:5.6.2.2]
NODE_6_length_49846_cov_14.2233_8	K06961	65.63	60.4	7.00E-18	ribosomal RNA assembly protein
NODE_6_length_49846_cov_14.2233_9	K07739	261.53	664.3	1.50E-200	elongator complex protein 3 [EC:2.3.1.48]
NODE_6_length_49846_cov_14.2233_11	K03110	292.27	284	1.10E-85	fused signal recognition particle receptor
NODE_6_length_49846_cov_14.2233_12	K04797	52.33	30.3	1.80E-08	prefoldin alpha subunit
NODE_6_length_49846_cov_14.2233_13	K02910	40.17	53.5	1.30E-15	large subunit ribosomal protein L31e
NODE_6_length_49846_cov_14.2233_15	K06875	52.3	82.6	1.50E-24	programmed cell death protein 5
NODE_6_length_49846_cov_14.2233_16	K02966	54.1	134.9	1.60E-40	small subunit ribosomal protein S19e
NODE_6_length_49846_cov_14.2233_17	K03540	46.57	66.9	1.30E-19	ribonuclease P protein subunit RPR2 [EC:3.1.26.5]
NODE_6_length_49846_cov_14.2233_22	K20327	224.13	293.2	2.90E-88	glycosyltransferase XagB
NODE_6_length_49846_cov_14.2233_23	K02872	151.03	74.8	3.20E-22	large subunit ribosomal protein L13Ae
NODE_6_length_49846_cov_14.2233_24	K02996	107.3	91.8	2.50E-27	small subunit ribosomal protein S9
NODE_6_length_49846_cov_14.2233_26	K19055	94	51.1	7.80E-15	Ala-tRNA(Pro) deacylase [EC:3.1.1.-]
NODE_6_length_49846_cov_14.2233_29	K06965	121.5	96.1	9.00E-29	protein pelota
NODE_6_length_49846_cov_14.2233_30	K03834	313.8	83.1	8.40E-25	tyrosine-specific transport protein
NODE_6_length_49846_cov_14.2233_31	K00965	117.7	150.6	4.30E-45	UDPglucose--hexose-1-phosphate uridylyltransferase [EC:2.7.7.12]
NODE_6_length_49846_cov_14.2233_32	K00973	240.4	86.4	1.00E-25	glucose-1-phosphate thymidylyltransferase [EC:2.7.7.24]
NODE_6_length_49846_cov_14.2233_35	K00798	43.9	131.5	1.60E-39	cob(I)alamin adenosyltransferase [EC:2.5.1.17]
NODE_6_length_49846_cov_14.2233_36	K02866	55.9	114.7	2.30E-34	large subunit ribosomal protein L10e
NODE_6_length_49846_cov_14.2233_40	K01007	383.47	931.9	2.90E-281	pyruvate, water dikinase [EC:2.7.9.2]
NODE_6_length_49846_cov_14.2233_41	K10947	48	70.2	1.30E-20	PadR family transcriptional regulator, regulatory protein PadR
NODE_6_length_49846_cov_14.2233_45	K01886	522	364.4	5.80E-110	glutaminyl-tRNA synthetase [EC:6.1.1.18]
NODE_6_length_49846_cov_14.2233_46	K01091	121.3	36.6	1.60E-10	phosphoglycolate phosphatase [EC:3.1.3.18]
NODE_6_length_49846_cov_14.2233_50	K02896	28.4	55.9	2.80E-16	large subunit ribosomal protein L24e
NODE_6_length_49846_cov_14.2233_51	K02979	49.03	79	1.90E-23	small subunit ribosomal protein S28e
NODE_6_length_49846_cov_14.2233_52	K12845	120.27	93.8	7.10E-28	U4/U6 small nuclear ribonucleoprotein SNU13
NODE_6_length_49846_cov_14.2233_53	K02969	111.77	79.3	2.20E-23	small subunit ribosomal protein S20e
NODE_6_length_49846_cov_14.2233_54	K02503	96.07	133.9	4.30E-40	histidine triad (HIT) family protein
NODE_6_length_49846_cov_14.2233_55	K03499	136.33	72.5	1.60E-21	trk/ktr system potassium uptake protein
NODE_6_length_49846_cov_14.2233_56	K19302	97.5	83	1.30E-24	undecaprenyl-diphosphatase [EC:3.6.1.27]
NODE_6_length_49846_cov_14.2233_57	K10726	652.5	715.1	4.20E-216	replicative DNA helicase Mcm [EC:3.6.4.-]
NODE_6_length_49846_cov_14.2233_58	K06931	110.9	20.9	1.00E-05	uncharacterized protein
NODE_6_length_49846_cov_14.2233_59	K03238	88.67	111.2	3.30E-33	translation initiation factor 2 subunit 2
NODE_6_length_49846_cov_14.2233_60	K09148	61.33	90.1	6.10E-27	uncharacterized protein
NODE_6_length_49846_cov_14.2233_61	K03236	71.03	99.3	1.70E-29	translation initiation factor 1A
NODE_6_length_49846_cov_14.2233_63	K03047	233.23	222.5	3.50E-67	DNA-directed RNA polymerase subunit D [EC:2.7.7.6]
NODE_6_length_49846_cov_14.2233_64	K02955	200.53	136.3	4.80E-41	small subunit ribosomal protein S14e
NODE_6_length_49846_cov_14.2233_65	K02997	179.1	112.7	1.10E-33	small subunit ribosomal protein S9e
NODE_6_length_49846_cov_14.2233_66	K02964	171.7	97.2	4.70E-29	small subunit ribosomal protein S18e
NODE_6_length_49846_cov_14.2233_68	K07458	39.4	169.8	3.90E-51	DNA mismatch endonuclease, patch repair protein [EC:3.1.-.-]
NODE_6_length_49846_cov_14.2233_69	K23398	44.83	69	2.10E-20	activating signal cointegrator 1
NODE_6_length_49846_cov_14.2233_71	K02668	289.07	51.2	3.40E-15	two-component system, NtrC family, sensor histidine kinase PilS [EC:2.7.13.3]
NODE_7_length_42765_cov_14.7721_3	K08981	132.53	39.4	1.40E-11	putative membrane protein
NODE_7_length_42765_cov_14.7721_4	K06927	103.37	245.1	8.10E-74	diphthine-ammonia ligase [EC:6.3.1.14]
NODE_7_length_42765_cov_14.7721_6	K07496	42.73	420.7	6.30E-127	putative transposase
NODE_7_length_42765_cov_14.7721_7	K09144	65.83	31.3	8.40E-09	uncharacterized protein
NODE_7_length_42765_cov_14.7721_8	K00939	100.37	25.7	2.70E-07	adenylate kinase [EC:2.7.4.3]
NODE_7_length_42765_cov_14.7721_11	K07041	442.37	788.4	3.10E-238	uncharacterized protein
NODE_7_length_42765_cov_14.7721_12	K03433	186.8	221.9	5.70E-67	proteasome beta subunit [EC:3.4.25.1]
NODE_7_length_42765_cov_14.7721_13	K00966	336.3	95.2	1.80E-28	mannose-1-phosphate guanylyltransferase [EC:2.7.7.13]
NODE_7_length_42765_cov_14.7721_15	K03478	311.1	53.1	1.40E-15	chitin disaccharide deacetylase [EC:3.5.1.105]
NODE_7_length_42765_cov_14.7721_16	K06870	166.83	285.3	6.30E-86	uncharacterized protein
NODE_7_length_42765_cov_14.7721_17	K01880	292.17	455.9	1.90E-137	glycyl-tRNA synthetase [EC:6.1.1.14]
NODE_7_length_42765_cov_14.7721_18	K17758	294.63	220.9	9.50E-67	ADP-dependent NAD(P)H-hydrate dehydratase [EC:4.2.1.136]
NODE_7_length_42765_cov_14.7721_19	K21567	365.6	340.8	3.80E-103	ferredoxin/flavodoxin---NADP+ reductase [EC:1.18.1.2 1.19.1.1]
NODE_7_length_42765_cov_14.7721_20	K03057	94.4	68.3	3.90E-20	transcription factor S
NODE_7_length_42765_cov_14.7721_21	K07706	121.97	35.8	2.20E-10	two-component system, LytTR family, sensor histidine kinase AgrC [EC:2.7.13.3]
NODE_7_length_42765_cov_14.7721_22	K02984	72.37	27.5	9.00E-08	small subunit ribosomal protein S3Ae
NODE_7_length_42765_cov_14.7721_23	K02953	195.87	119	1.30E-35	small subunit ribosomal protein S13e
NODE_7_length_42765_cov_14.7721_24	K08851	214.2	162.7	5.10E-49	TP53 regulating kinase and related kinases [EC:2.7.11.1]
NODE_7_length_42765_cov_14.7721_25	K06944	138.8	49.1	1.70E-14	uncharacterized protein
NODE_7_length_42765_cov_14.7721_26	K15904	583.4	396.6	1.10E-119	bifunctional N6-L-threonylcarbamoyladenine synthase / protein kinase Bud32 [EC:2.3.1.234 2.7.11.1]
NODE_7_length_42765_cov_14.7721_27	K02977	192.73	57.3	8.40E-17	ubiquitin-small subunit ribosomal protein S27Ae
NODE_7_length_42765_cov_14.7721_28	K02974	34.07	32.2	3.50E-09	small subunit ribosomal protein S24e
NODE_7_length_42765_cov_14.7721_29	K03050	65.73	82.2	8.10E-25	DNA-directed RNA polymerase subunit E" [EC:2.7.7.6]
NODE_7_length_42765_cov_14.7721_30	K03049	177.23	179.7	2.10E-54	DNA-directed RNA polymerase subunit E' [EC:2.7.7.6]
NODE_7_length_42765_cov_14.7721_31	K21029	300.07	111	3.00E-33	molybdopterin-synthase adenylyltransferase [EC:2.7.7.80]
NODE_7_length_42765_cov_14.7721_36	K01975	63.5	72.7	1.60E-21	RNA 2',3'-cyclic 3'-phosphodiesterase [EC:3.1.4.58]
NODE_7_length_42765_cov_14.7721_37	K07725	58.23	22.5	3.20E-06	CRISPR-associated protein Csa3
NODE_7_length_42765_cov_14.7721_38	K00820	174.5	561	1.90E-169	glutamine---fructose-6-phosphate transaminase (isomerizing) [EC:2.6.1.16]
NODE_7_length_42765_cov_14.7721_39	K02319	555.07	636.5	3.60E-192	DNA polymerase, archaea type [EC:2.7.7.7]
NODE_7_length_42765_cov_14.7721_40	K07331	151.37	24.5	7.40E-07	archaeal flagellar protein FlaH
NODE_7_length_42765_cov_14.7721_41	K01265	132.37	161.2	2.00E-48	methionyl aminopeptidase [EC:3.4.11.18]
NODE_7_length_42765_cov_14.7721_42	K04799	255.5	314.5	8.60E-95	[EC:3.-.-.-]
NODE_7_length_42765_cov_14.7721_43	K09728	64.73	72.7	8.80E-22	uncharacterized protein
NODE_7_length_42765_cov_14.7721_45	K22198	672.07	22.5	2.30E-06	BRG1-associated factor 45B/C
NODE_7_length_42765_cov_14.7721_49	K20215	294.4	244.1	8.20E-74	diphthine synthase [EC:2.1.1.98]
NODE_7_length_42765_cov_14.7721_50	K07991	60.4	97.4	4.50E-29	archaeal preflagellin peptidase FlaK [EC:3.4.23.52]
NODE_8_length_33897_cov_15.5914_1	K01874	206.3	631.8	1.00E-190	methionyl-tRNA synthetase [EC:6.1.1.10]
NODE_8_length_33897_cov_15.5914_2	K03113	43.47	52.6	3.00E-15	translation initiation factor 1
NODE_8_length_33897_cov_15.5914_3	K01887	97	291.3	1.00E-87	arginyl-tRNA synthetase [EC:6.1.1.19]
NODE_8_length_33897_cov_15.5914_4	K02323	322.07	416.8	5.70E-126	DNA polymerase II small subunit [EC:2.7.7.7]
NODE_8_length_33897_cov_15.5914_5	K00943	97.57	128.1	1.90E-38	dTMP kinase [EC:2.7.4.9]
NODE_8_length_33897_cov_15.5914_6	K00943	97.57	181.5	1.10E-54	dTMP kinase [EC:2.7.4.9]
NODE_8_length_33897_cov_15.5914_8	K00873	51.2	424.8	3.50E-128	pyruvate kinase [EC:2.7.1.40]
NODE_8_length_33897_cov_15.5914_9	K02925	335.97	150.8	3.00E-45	large subunit ribosomal protein L3e
NODE_8_length_33897_cov_15.5914_10	K02930	109.83	181.6	1.30E-54	large subunit ribosomal protein L4e
NODE_8_length_33897_cov_15.5914_11	K02893	128.67	46.1	3.00E-13	large subunit ribosomal protein L23Ae
NODE_8_length_33897_cov_15.5914_12	K03538	29.37	27.6	8.00E-08	ribonuclease P protein subunit POP4 [EC:3.1.26.5]
NODE_8_length_33897_cov_15.5914_13	K02961	85.53	71.3	4.90E-21	small subunit ribosomal protein S17
NODE_8_length_33897_cov_15.5914_14	K02894	190.03	100.2	7.40E-30	large subunit ribosomal protein L23e
NODE_8_length_33897_cov_15.5914_15	K02898	164.97	95	2.70E-28	large subunit ribosomal protein L26e
NODE_8_length_33897_cov_15.5914_16	K02987	88.9	132.9	6.50E-40	small subunit ribosomal protein S4e
NODE_8_length_33897_cov_15.5914_17	K02868	214.43	128.7	9.60E-39	large subunit ribosomal protein L11e
NODE_8_length_33897_cov_15.5914_18	K02980	73.3	39.2	3.30E-11	small subunit ribosomal protein S29e
NODE_8_length_33897_cov_15.5914_19	K02957	167.1	105.3	1.90E-31	small subunit ribosomal protein S15Ae
NODE_8_length_33897_cov_15.5914_20	K02933	109.97	128.5	1.70E-38	large subunit ribosomal protein L6
NODE_8_length_33897_cov_15.5914_21	K02912	72.33	68.7	2.90E-20	large subunit ribosomal protein L32e
NODE_8_length_33897_cov_15.5914_22	K02885	62.6	138.4	1.90E-41	large subunit ribosomal protein L19e
NODE_8_length_33897_cov_15.5914_23	K02932	141.27	26.1	2.20E-07	large subunit ribosomal protein L5e
NODE_8_length_33897_cov_15.5914_24	K02981	242.73	136.6	5.20E-41	small subunit ribosomal protein S2e
NODE_8_length_33897_cov_15.5914_25	K02937	112.93	41.3	5.90E-12	large subunit ribosomal protein L7e
NODE_8_length_33897_cov_15.5914_27	K10956	408.27	268	8.00E-81	protein transport protein SEC61 subunit alpha
NODE_8_length_33897_cov_15.5914_29	K22585	305.3	358.5	3.10E-108	DNA repair protein NreA
NODE_8_length_33897_cov_15.5914_30	K11130	24.9	28.4	6.10E-08	H/ACA ribonucleoprotein complex subunit 3
NODE_8_length_33897_cov_15.5914_31	K03237	99.6	92.1	1.50E-27	translation initiation factor 2 subunit 1
NODE_8_length_33897_cov_15.5914_32	K01170	89.83	174.3	1.30E-52	tRNA-intron endonuclease, archaea type [EC:4.6.1.16]
NODE_8_length_33897_cov_15.5914_34	K03265	83.13	284	1.40E-85	peptide chain release factor subunit 1
NODE_8_length_33897_cov_15.5914_35	K00789	16.47	29.2	2.50E-08	S-adenosylmethionine synthetase [EC:2.5.1.6]
NODE_8_length_33897_cov_15.5914_36	K17462	113.47	68.7	2.70E-20	putative AdoMet-dependent methyltransferase [EC:2.1.1.-]
NODE_8_length_33897_cov_15.5914_37	K00088	292.5	545.7	1.10E-164	IMP dehydrogenase [EC:1.1.1.205]
NODE_8_length_33897_cov_15.5914_38	K03294	469.6	57.5	4.30E-17	basic amino acid/polyamine antiporter, APA family
NODE_8_length_33897_cov_15.5914_41	K17837	156.73	110.4	5.40E-33	metallo-beta-lactamase class B [EC:3.5.2.6]
NODE_9_length_25843_cov_11.7966_2	K03234	921.9	743.7	1.60E-224	elongation factor 2
NODE_9_length_25843_cov_11.7966_4	K01522	179.83	91.7	2.90E-27	bis(5'-adenosyl)-triphosphatase [EC:3.6.1.29]
NODE_9_length_25843_cov_11.7966_6	K00721	177.03	143	5.80E-43	dolichol-phosphate mannosyltransferase [EC:2.4.1.83]
NODE_9_length_25843_cov_11.7966_8	K14337	355.23	28.8	2.30E-08	alpha-1,6-mannosyltransferase [EC:2.4.1.-]
NODE_9_length_25843_cov_11.7966_10	K11936	255.53	233.8	1.70E-70	poly-beta-1,6-N-acetyl-D-glucosamine synthase [EC:2.4.1.-]
NODE_9_length_25843_cov_11.7966_11	K06176	71.67	243.1	2.90E-73	tRNA pseudouridine13 synthase [EC:5.4.99.27]
NODE_9_length_25843_cov_11.7966_14	K18534	320.9	49.2	2.30E-14	MPBQ/MSBQ methyltransferase [EC:2.1.1.295]
NODE_9_length_25843_cov_11.7966_16	K01495	54.27	235.5	3.50E-71	GTP cyclohydrolase IA [EC:3.5.4.16]
NODE_9_length_25843_cov_11.7966_17	K14654	223.73	38.7	2.80E-11	2,5-diamino-6-(ribosylamino)-4(3H)-pyrimidinone 5'-phosphate reductase [EC:1.1.1.302]
NODE_9_length_25843_cov_11.7966_20	K06878	131.33	106.7	5.00E-32	tRNA-binding protein
NODE_9_length_25843_cov_11.7966_21	K10844	395.33	364.4	7.00E-110	DNA excision repair protein ERCC-2 [EC:3.6.4.12]
NODE_9_length_25843_cov_11.7966_23	K19175	343.3	65.6	1.30E-19	DNA phosphorothioation-dependent restriction protein DptH
NODE_9_length_25843_cov_11.7966_25	K16904	102.67	65.4	2.70E-19	dCTP diphosphatase [EC:3.6.1.12]
NODE_9_length_25843_cov_11.7966_26	K25118	138.93	23	2.60E-06	iron-regulated surface determinant protein C
NODE_9_length_25843_cov_11.7966_28	K00754	247.77	42.3	2.30E-12	L-malate glycosyltransferase [EC:2.4.1.-]
NODE_10_length_20398_cov_18.7114_1	K07133	101.23	289.2	3.20E-87	uncharacterized protein
NODE_10_length_20398_cov_18.7114_2	K05357	49.47	34.4	7.80E-10	vitamin-K-epoxide reductase (warfarin-sensitive) [EC:1.17.4.4]
NODE_10_length_20398_cov_18.7114_3	K03120	33.4	156.2	5.90E-47	transcription initiation factor TFIID TATA-box-binding protein
NODE_10_length_20398_cov_18.7114_4	K01870	511.27	842	5.20E-254	isoleucyl-tRNA synthetase [EC:6.1.1.5]
NODE_10_length_20398_cov_18.7114_5	K01872	210.17	471.2	4.20E-142	alanyl-tRNA synthetase [EC:6.1.1.7]
NODE_10_length_20398_cov_18.7114_6	K02322	1245.73	1225.8	0	DNA polymerase II large subunit [EC:2.7.7.7]
NODE_10_length_20398_cov_18.7114_7	K04767	143.17	98.7	1.90E-29	acetoin utilization protein AcuB
NODE_10_length_20398_cov_18.7114_11	K01893	377.67	480.3	5.40E-145	asparaginyl-tRNA synthetase [EC:6.1.1.22]
NODE_11_length_15383_cov_14.3567_1	K01912	120.07	34.8	4.10E-10	phenylacetate-CoA ligase [EC:6.2.1.30]
NODE_11_length_15383_cov_14.3567_2	K07013	67.27	80.4	9.90E-24	uncharacterized protein
NODE_11_length_15383_cov_14.3567_3	K08482	136.23	180.3	2.70E-54	circadian clock protein KaiC
NODE_11_length_15383_cov_14.3567_4	K17286	466.23	183.7	3.90E-55	erythrocyte band 7 integral membrane protein
NODE_11_length_15383_cov_14.3567_6	K02049	352.63	318.7	4.10E-96	NitT/TauT family transport system ATP-binding protein
NODE_11_length_15383_cov_14.3567_7	K15554	242.93	135.8	1.10E-40	sulfonate transport system permease protein
NODE_11_length_15383_cov_14.3567_9	K08153	335.93	88.3	2.50E-26	MFS transporter, DHA1 family, multidrug resistance protein
NODE_11_length_15383_cov_14.3567_10	K22308	452.57	57.4	5.10E-17	isomaltose glucohydrolase [EC:3.2.1.205]
NODE_11_length_15383_cov_14.3567_11	K06149	115.07	51.8	4.40E-15	universal stress protein A
NODE_11_length_15383_cov_14.3567_12	K03789	104.23	45.7	3.00E-13	[ribosomal protein S18]-alanine N-acetyltransferase [EC:2.3.1.266]
NODE_12_length_15045_cov_19.808_2	K08970	52.43	29	2.10E-08	nickel/cobalt transporter (NicO) family protein
NODE_12_length_15045_cov_19.808_3	K01519	192.13	172.1	1.10E-51	inosine triphosphate pyrophosphatase [EC:3.6.1.-]
NODE_12_length_15045_cov_19.808_6	K00859	55.8	41.9	3.60E-12	dephospho-CoA kinase [EC:2.7.1.24]
NODE_12_length_15045_cov_19.808_7	K13280	62.83	86.8	8.30E-26	signal peptidase I [EC:3.4.21.89]
NODE_12_length_15045_cov_19.808_8	K03056	86.17	70.4	5.90E-21	DNA-directed RNA polymerase subunit L [EC:2.7.7.6]
NODE_12_length_15045_cov_19.808_9	K00525	184.57	685.1	5.90E-207	ribonucleoside-diphosphate reductase alpha chain [EC:1.17.4.1]
NODE_12_length_15045_cov_19.808_10	K18235	151.67	79.6	1.20E-23	virginiamycin B lyase [EC:4.2.99.-]
NODE_13_length_7352_cov_15.676_1	K09903	90.43	99.8	7.80E-30	uridylate kinase [EC:2.7.4.22]
NODE_13_length_7352_cov_15.676_2	K03165	633.77	502.8	1.10E-151	DNA topoisomerase III [EC:5.6.2.1]
NODE_13_length_7352_cov_15.676_3	K03231	450.33	541	1.90E-163	elongation factor 1-alpha
NODE_16_length_5435_cov_27.623_2	K03724	289.97	628	2.00E-189	ATP-dependent helicase Lhr and Lhr-like helicase [EC:3.6.4.-]
NODE_16_length_5435_cov_27.623_3	K07558	271.87	274.5	7.40E-83	tRNA nucleotidyltransferase (CCA-adding enzyme) [EC:2.7.7.72]
NODE_1_length_85823_cov_5.28474_2	K07025	110.7	102.3	1.70E-30	putative hydrolase of the HAD superfamily
NODE_1_length_85823_cov_5.28474_3	K17286	466.23	127.3	4.60E-38	erythrocyte band 7 integral membrane protein
NODE_1_length_85823_cov_5.28474_4	K06953	66.27	90.9	4.40E-27	uncharacterized protein
NODE_1_length_85823_cov_5.28474_5	K00343	335.3	314.5	7.30E-95	NADH-quinone oxidoreductase subunit N [EC:7.1.1.2]
NODE_1_length_85823_cov_5.28474_6	K00342	545.6	356.3	1.30E-107	NADH-quinone oxidoreductase subunit M [EC:7.1.1.2]
NODE_1_length_85823_cov_5.28474_7	K00341	551.03	420.4	7.00E-127	NADH-quinone oxidoreductase subunit L [EC:7.1.1.2]
NODE_1_length_85823_cov_5.28474_8	K00340	94.57	70.4	6.40E-21	NADH-quinone oxidoreductase subunit K [EC:7.1.1.2]
NODE_1_length_85823_cov_5.28474_9	K00339	127.2	52.7	1.60E-15	NADH-quinone oxidoreductase subunit J [EC:7.1.1.2]
NODE_1_length_85823_cov_5.28474_11	K02982	102.17	85.3	2.20E-25	small subunit ribosomal protein S3
NODE_1_length_85823_cov_5.28474_12	K02880	152.77	37	1.30E-10	large subunit ribosomal protein L17e
NODE_1_length_85823_cov_5.28474_13	K02958	179.5	122.8	9.20E-37	small subunit ribosomal protein S15e
NODE_1_length_85823_cov_5.28474_14	K02938	335.83	145.6	1.30E-43	large subunit ribosomal protein L8e
NODE_1_length_85823_cov_5.28474_16	K05826	31.07	21.5	7.80E-06	alpha-aminoadipate/glutamate carrier protein LysW
NODE_1_length_85823_cov_5.28474_17	K02528	247.33	125.1	1.50E-37	16S rRNA (adenine1518-N6/adenine1519-N6)-dimethyltransferase [EC:2.1.1.182]
NODE_1_length_85823_cov_5.28474_18	K03529	572.93	650.8	2.20E-196	chromosome segregation protein
NODE_1_length_85823_cov_5.28474_19	K23356	64.77	134.1	3.10E-40	HTH-type transcriptional regulator, sugar sensing transcriptional regulator
NODE_1_length_85823_cov_5.28474_21	K02503	96.07	105.7	1.60E-31	histidine triad (HIT) family protein
NODE_1_length_85823_cov_5.28474_22	K06024	44.03	65.1	2.70E-19	segregation and condensation protein B
NODE_1_length_85823_cov_5.28474_23	K05896	37.4	94.6	3.20E-28	segregation and condensation protein A
NODE_1_length_85823_cov_5.28474_24	K13525	842.6	1039.4	0	transitional endoplasmic reticulum ATPase
NODE_1_length_85823_cov_5.28474_26	K02124	56.7	60.9	5.20E-18	V/A-type H+/Na+-transporting ATPase subunit K
NODE_1_length_85823_cov_5.28474_27	K02121	94.57	57.3	9.00E-17	V/A-type H+/Na+-transporting ATPase subunit E
NODE_1_length_85823_cov_5.28474_28	K02119	114.6	164.9	1.60E-49	V/A-type H+/Na+-transporting ATPase subunit C
NODE_1_length_85823_cov_5.28474_29	K02122	59.53	63.4	8.40E-19	V/A-type H+/Na+-transporting ATPase subunit F
NODE_1_length_85823_cov_5.28474_30	K02117	820.8	913.8	1.90E-276	V/A-type H+/Na+-transporting ATPase subunit A [EC:7.1.2.2 7.2.2.1]
NODE_1_length_85823_cov_5.28474_31	K02118	702.4	730.3	3.80E-221	V/A-type H+/Na+-transporting ATPase subunit B
NODE_1_length_85823_cov_5.28474_32	K02120	160.17	150.7	2.10E-45	V/A-type H+/Na+-transporting ATPase subunit D
NODE_1_length_85823_cov_5.28474_33	K02107	39.47	28.1	1.10E-07	V/A-type H+/Na+-transporting ATPase subunit G/H
NODE_1_length_85823_cov_5.28474_34	K02123	309.1	417	7.70E-126	V/A-type H+/Na+-transporting ATPase subunit I
NODE_1_length_85823_cov_5.28474_35	K08980	114.3	141.7	1.40E-42	putative membrane protein
NODE_1_length_85823_cov_5.28474_37	K02169	169.4	69.8	9.90E-21	malonyl-CoA O-methyltransferase [EC:2.1.1.197]
NODE_1_length_85823_cov_5.28474_38	K01001	113.33	127	4.20E-38	UDP-N-acetylglucosamine--dolichyl-phosphate N-acetylglucosaminephosphotransferase [EC:2.7.8.15]
NODE_1_length_85823_cov_5.28474_40	K24971	301.43	147.2	2.70E-44	nuclear export mediator factor NEMF
NODE_1_length_85823_cov_5.28474_41	K02962	27.6	52	3.00E-15	small subunit ribosomal protein S17e
NODE_1_length_85823_cov_5.28474_44	K00568	309.37	44.4	5.50E-13	3-methyltransferase [EC:2.1.1.222 2.1.1.64]
NODE_1_length_85823_cov_5.28474_45	K14163	1516.13	574.8	1.80E-173	bifunctional glutamyl/prolyl-tRNA synthetase [EC:6.1.1.17 6.1.1.15]
NODE_1_length_85823_cov_5.28474_46	K01869	415.4	413.2	1.50E-124	leucyl-tRNA synthetase [EC:6.1.1.4]
NODE_1_length_85823_cov_5.28474_47	K15429	166.73	220.3	2.80E-66	tRNA (guanine37-N1)-methyltransferase [EC:2.1.1.228]
NODE_1_length_85823_cov_5.28474_49	K04800	288.07	80.7	4.40E-24	replication factor C large subunit
NODE_1_length_85823_cov_5.28474_50	K04801	380.6	375.1	1.20E-113	replication factor C small subunit
NODE_1_length_85823_cov_5.28474_51	K08482	136.23	224.2	1.40E-67	circadian clock protein KaiC
NODE_1_length_85823_cov_5.28474_53	K06096	375.43	29	3.30E-08	vesicle-associated membrane protein-associated protein A
NODE_1_length_85823_cov_5.28474_56	K07322	59.93	23.6	1.20E-06	regulator of cell morphogenesis and NO signaling
NODE_1_length_85823_cov_5.28474_58	K02450	368.63	38.9	2.70E-11	general secretion pathway protein A
NODE_1_length_85823_cov_5.28474_60	K02612	143.63	59.4	2.00E-17	ring-1,2-phenylacetyl-CoA epoxidase subunit PaaD
NODE_1_length_85823_cov_5.28474_61	K03166	357.9	421.1	1.80E-127	DNA topoisomerase VI subunit A [EC:5.6.2.2]
NODE_1_length_85823_cov_5.28474_62	K03167	339.47	605.6	5.10E-183	DNA topoisomerase VI subunit B [EC:5.6.2.2]
NODE_1_length_85823_cov_5.28474_63	K06961	65.63	56.2	1.30E-16	ribosomal RNA assembly protein
NODE_1_length_85823_cov_5.28474_64	K07739	261.53	675.2	7.70E-204	elongator complex protein 3 [EC:2.3.1.48]
NODE_1_length_85823_cov_5.28474_66	K01494	77.63	164.3	1.60E-49	dCTP deaminase [EC:3.5.4.13]
NODE_1_length_85823_cov_5.28474_68	K10773	133.43	227.5	1.00E-68	endonuclease III [EC:4.2.99.18]
NODE_1_length_85823_cov_5.28474_69	K03564	158.7	217.4	1.70E-65	thioredoxin-dependent peroxiredoxin [EC:1.11.1.24]
NODE_1_length_85823_cov_5.28474_72	K01611	21.9	38.6	3.90E-11	S-adenosylmethionine decarboxylase [EC:4.1.1.50]
NODE_1_length_85823_cov_5.28474_80	K04564	43.9	148.2	1.60E-44	superoxide dismutase, Fe-Mn family [EC:1.15.1.1]
NODE_1_length_85823_cov_5.28474_81	K10947	48	57.7	8.30E-17	PadR family transcriptional regulator, regulatory protein PadR
NODE_1_length_85823_cov_5.28474_82	K25189	864.77	354.4	5.30E-107	pyoluteorin transport system ATP-binding protein
NODE_1_length_85823_cov_5.28474_83	K18233	330.53	86	9.80E-26	oleandomycin transport system permease protein
NODE_1_length_85823_cov_5.28474_84	K01990	263.03	280.2	1.90E-84	ABC-2 type transport system ATP-binding protein
NODE_1_length_85823_cov_5.28474_85	K25143	239.4	196.3	4.20E-59	linearmycin/streptolysin S transport system permease protein
NODE_1_length_85823_cov_5.28474_86	K19269	386.57	112.9	6.00E-34	phosphoglycolate phosphatase [EC:3.1.3.18 3.1.3.48]
NODE_1_length_85823_cov_5.28474_90	K01126	136.5	231	1.20E-69	glycerophosphoryl diester phosphodiesterase [EC:3.1.4.46]
NODE_1_length_85823_cov_5.28474_91	K00864	518.1	630.8	1.10E-190	glycerol kinase [EC:2.7.1.30]
NODE_1_length_85823_cov_5.28474_92	K08368	382.57	377.4	4.30E-114	MFS transporter, putative metabolite transport protein
NODE_1_length_85823_cov_5.28474_94	K05592	533.87	479.2	1.00E-144	ATP-dependent RNA helicase DeaD [EC:3.6.4.13]
NODE_2_length_56729_cov_4.65146_1	K06950	59.73	156	8.70E-47	uncharacterized protein
NODE_2_length_56729_cov_4.65146_4	K01533	788.03	710.7	2.10E-214	P-type Cu2+ transporter [EC:7.2.2.9]
NODE_2_length_56729_cov_4.65146_5	K23254	1415.67	25.9	1.50E-07	P-type Ag+ transporter [EC:7.2.2.15]
NODE_2_length_56729_cov_4.65146_7	K06191	73.97	41.7	6.40E-12	glutaredoxin-like protein NrdH
NODE_2_length_56729_cov_4.65146_8	K06196	140.9	118.6	1.40E-35	cytochrome c-type biogenesis protein
NODE_2_length_56729_cov_4.65146_9	K24120	167.9	79.1	1.50E-23	mycoredoxin-dependent peroxiredoxin [EC:1.11.1.29]
NODE_2_length_56729_cov_4.65146_13	K07495	36.9	48.9	2.80E-14	putative transposase
NODE_2_length_56729_cov_4.65146_14	K18683	371.6	57.3	8.30E-17	rusticyanin
NODE_2_length_56729_cov_4.65146_16	K02359	155.2	159.9	5.00E-48	beta-1,4-mannosyltransferase [EC:2.4.1.-]
NODE_2_length_56729_cov_4.65146_17	K00344	284.13	250.3	2.00E-75	NADPH:quinone reductase [EC:1.6.5.5]
NODE_2_length_56729_cov_4.65146_19	K01091	121.3	94	5.80E-28	phosphoglycolate phosphatase [EC:3.1.3.18]
NODE_2_length_56729_cov_4.65146_20	K23499	77.23	20.6	9.00E-06	required for meiotic nuclear division protein 1
NODE_2_length_56729_cov_4.65146_22	K00954	76.63	187.4	1.40E-56	pantetheine-phosphate adenylyltransferase [EC:2.7.7.3]
NODE_2_length_56729_cov_4.65146_23	K01515	151.67	153.6	4.60E-46	ADP-ribose pyrophosphatase [EC:3.6.1.13 3.6.1.-]
NODE_2_length_56729_cov_4.65146_28	K03074	324.07	109.3	8.80E-33	preprotein translocase subunit SecF
NODE_2_length_56729_cov_4.65146_29	K03072	438.27	191	1.50E-57	preprotein translocase subunit SecD
NODE_2_length_56729_cov_4.65146_30	K00965	117.7	22.1	3.80E-06	UDPglucose--hexose-1-phosphate uridylyltransferase [EC:2.7.7.12]
NODE_2_length_56729_cov_4.65146_33	K10947	48	27.2	1.80E-07	PadR family transcriptional regulator, regulatory protein PadR
NODE_2_length_56729_cov_4.65146_34	K21947	289.53	35.5	2.10E-10	tRNA-5-methyluridine54 2-sulfurtransferase [EC:2.8.1.15]
NODE_2_length_56729_cov_4.65146_35	K03609	201.57	181.9	9.50E-55	septum site-determining protein MinD
NODE_2_length_56729_cov_4.65146_39	K02877	103.2	108	2.60E-32	large subunit ribosomal protein L15e
NODE_2_length_56729_cov_4.65146_44	K10896	887.07	436.5	1.50E-131	fanconi anemia group M protein
NODE_2_length_56729_cov_4.65146_45	K09723	45.17	83	1.10E-24	DNA replication factor GINS
NODE_2_length_56729_cov_4.65146_50	K07076	39.93	28.5	6.30E-08	uncharacterized protein
NODE_2_length_56729_cov_4.65146_51	K02917	34.3	51.2	6.00E-15	large subunit ribosomal protein L35Ae
NODE_2_length_56729_cov_4.65146_52	K00555	105.93	245.8	4.40E-74	tRNA (guanine26-N2/guanine27-N2)-dimethyltransferase [EC:2.1.1.215 2.1.1.216]
NODE_2_length_56729_cov_4.65146_53	K03124	162.23	315.5	3.40E-95	transcription initiation factor TFIIB
NODE_2_length_56729_cov_4.65146_56	K19002	290.87	122.4	1.20E-36	1,2-diacylglycerol 3-alpha-glucosyltransferase [EC:2.4.1.337]
NODE_2_length_56729_cov_4.65146_57	K16881	520.37	253.2	2.30E-76	mannose-1-phosphate guanylyltransferase / phosphomannomutase [EC:2.7.7.13 5.4.2.8]
NODE_2_length_56729_cov_4.65146_58	K03243	233.53	507.6	4.30E-153	translation initiation factor 5B
NODE_2_length_56729_cov_4.65146_59	K01494	77.63	42.7	2.20E-12	dCTP deaminase [EC:3.5.4.13]
NODE_2_length_56729_cov_4.65146_60	K00940	147.33	110.9	3.90E-33	nucleoside-diphosphate kinase [EC:2.7.4.6]
NODE_2_length_56729_cov_4.65146_61	K00973	240.4	106.1	1.00E-31	glucose-1-phosphate thymidylyltransferase [EC:2.7.7.24]
NODE_2_length_56729_cov_4.65146_62	K00965	117.7	207.5	2.40E-62	UDPglucose--hexose-1-phosphate uridylyltransferase [EC:2.7.7.12]
NODE_2_length_56729_cov_4.65146_63	K03833	306.33	129.6	8.10E-39	selenocysteine-specific elongation factor
NODE_2_length_56729_cov_4.65146_65	K20932	652	65.3	2.10E-19	hydrazine synthase subunit [EC:1.7.2.7]
NODE_2_length_56729_cov_4.65146_66	K00784	89.2	191.3	1.40E-57	ribonuclease Z [EC:3.1.26.11]
NODE_2_length_56729_cov_4.65146_67	K03424	88.1	154.8	1.90E-46	TatD DNase family protein [EC:3.1.21.-]
NODE_3_length_53980_cov_5.34111_1	K15229	329.07	29.9	1.20E-08	methylamine dehydrogenase heavy chain [EC:1.4.9.1]
NODE_3_length_53980_cov_5.34111_2	K18882	97.57	81.7	2.80E-24	DNA primase large subunit
NODE_3_length_53980_cov_5.34111_3	K01838	164.47	87.2	6.90E-26	beta-phosphoglucomutase [EC:5.4.2.6]
NODE_3_length_53980_cov_5.34111_4	K09015	271.33	197	3.20E-59	Fe-S cluster assembly protein SufD
NODE_3_length_53980_cov_5.34111_5	K09014	378.87	779.8	8.40E-236	Fe-S cluster assembly protein SufB
NODE_3_length_53980_cov_5.34111_6	K09013	161.4	344.8	1.70E-104	Fe-S cluster assembly ATP-binding protein
NODE_3_length_53980_cov_5.34111_7	K07108	77.67	84.7	3.10E-25	uncharacterized protein
NODE_3_length_53980_cov_5.34111_10	K05574	171.77	34.5	1.00E-09	NAD(P)H-quinone oxidoreductase subunit 3 [EC:7.1.1.2]
NODE_3_length_53980_cov_5.34111_11	K00331	264.13	242.5	2.70E-73	NADH-quinone oxidoreductase subunit B [EC:7.1.1.2]
NODE_3_length_53980_cov_5.34111_12	K00332	190.93	149.3	1.10E-44	NADH-quinone oxidoreductase subunit C [EC:7.1.1.2]
NODE_3_length_53980_cov_5.34111_13	K00333	509.17	470.6	2.30E-142	NADH-quinone oxidoreductase subunit D [EC:7.1.1.2]
NODE_3_length_53980_cov_5.34111_14	K00337	434.2	325.5	2.60E-98	NADH-quinone oxidoreductase subunit H [EC:7.1.1.2]
NODE_3_length_53980_cov_5.34111_15	K00338	138.97	133.3	5.20E-40	NADH-quinone oxidoreductase subunit I [EC:7.1.1.2]
NODE_3_length_53980_cov_5.34111_16	K01681	1318.53	1374.4	0	aconitate hydratase [EC:4.2.1.3]
NODE_3_length_53980_cov_5.34111_17	K10978	491.67	385.3	1.10E-116	methanogen homoisocitrate dehydrogenase [EC:1.1.1.87 1.1.1.-]
NODE_3_length_53980_cov_5.34111_19	K11376	75.63	20.9	9.00E-06	elongator complex protein 5
NODE_3_length_53980_cov_5.34111_21	K23144	262.37	282.2	4.60E-85	UDP-N-acetylglucosamine diphosphorylase / glucose-1-phosphate thymidylyltransferase / UDP-N-acetylgalactosamine diphosphorylase / glucosamine-1-phosphate N-acetyltransferase / galactosamine-1-phosphate N-acetyltransferase [EC:2.7.7.23 2.7.7.24 2.7.7.83 2.3.1.157 2.3.1.276]
NODE_3_length_53980_cov_5.34111_22	K01297	79.77	323.1	1.60E-97	muramoyltetrapeptide carboxypeptidase [EC:3.4.17.13]
NODE_3_length_53980_cov_5.34111_23	K00520	470.27	605.8	6.40E-183	mercuric reductase [EC:1.16.1.1]
NODE_3_length_53980_cov_5.34111_24	K21903	118.63	74.8	3.30E-22	ArsR family transcriptional regulator, lead/cadmium/zinc/bismuth-responsive transcriptional repressor
NODE_3_length_53980_cov_5.34111_25	K02199	91.77	46.3	1.70E-13	cytochrome c biogenesis protein CcmG, thiol:disulfide interchange protein DsbE
NODE_3_length_53980_cov_5.34111_26	K08363	47	25.3	5.80E-07	mercuric ion transport protein
NODE_3_length_53980_cov_5.34111_28	K02316	61.8	59.3	1.60E-17	DNA primase [EC:2.7.7.101]
NODE_3_length_53980_cov_5.34111_29	K01061	90.63	29.2	1.80E-08	carboxymethylenebutenolidase [EC:3.1.1.45]
NODE_3_length_53980_cov_5.34111_30	K18263	1056.1	24	5.20E-08	adhesion G-protein coupled receptor V1
NODE_3_length_53980_cov_5.34111_31	K00027	538.5	487.6	3.00E-147	malate dehydrogenase (oxaloacetate-decarboxylating) [EC:1.1.1.38]
NODE_3_length_53980_cov_5.34111_32	K03263	51.73	67.1	8.50E-20	translation initiation factor 5A
NODE_3_length_53980_cov_5.34111_35	K06222	315.27	219.7	2.80E-66	2,5-diketo-D-gluconate reductase B [EC:1.1.1.346]
NODE_3_length_53980_cov_5.34111_38	K00858	32.97	86.2	9.20E-26	NAD+ kinase [EC:2.7.1.23]
NODE_3_length_53980_cov_5.34111_39	K01916	293.4	278.1	8.70E-84	NAD+ synthase [EC:6.3.1.5]
NODE_3_length_53980_cov_5.34111_40	K09020	212.7	121.6	2.10E-36	ureidoacrylate peracid hydrolase [EC:3.5.1.110]
NODE_3_length_53980_cov_5.34111_41	K00763	118.17	464.7	2.10E-140	nicotinate phosphoribosyltransferase [EC:6.3.4.21]
NODE_3_length_53980_cov_5.34111_42	K00858	32.97	130.5	3.70E-39	NAD+ kinase [EC:2.7.1.23]
NODE_3_length_53980_cov_5.34111_43	K07476	80.17	21.8	6.80E-06	toprim domain protein
NODE_3_length_53980_cov_5.34111_44	K19225	131.17	36.2	1.60E-10	rhomboid protease GluP [EC:3.4.21.105]
NODE_3_length_53980_cov_5.34111_45	K07496	42.73	342.1	3.80E-103	putative transposase
NODE_3_length_53980_cov_5.34111_46	K19802	301.6	318.4	4.00E-96	L-Ala-D/L-Glu epimerase [EC:5.1.1.20]
NODE_3_length_53980_cov_5.34111_49	K07386	651.83	782.8	2.40E-236	putative endopeptidase [EC:3.4.24.-]
NODE_3_length_53980_cov_5.34111_51	K06893	60.4	43.7	1.50E-12	uncharacterized protein
NODE_3_length_53980_cov_5.34111_52	K22299	77.4	48.6	4.50E-14	HTH-type transcriptional regulator, competence development regulator
NODE_3_length_53980_cov_5.34111_60	K07451	40.1	33.5	1.60E-09	5-methylcytosine-specific restriction enzyme A [EC:3.1.21.-]
NODE_3_length_53980_cov_5.34111_61	K13525	842.6	98.9	9.60E-30	transitional endoplasmic reticulum ATPase
NODE_4_length_52484_cov_4.36283_4	K08981	132.53	37.6	5.00E-11	putative membrane protein
NODE_4_length_52484_cov_4.36283_5	K06927	103.37	244.1	1.60E-73	diphthine-ammonia ligase [EC:6.3.1.14]
NODE_4_length_52484_cov_4.36283_6	K00939	100.37	27.3	8.50E-08	adenylate kinase [EC:2.7.4.3]
NODE_4_length_52484_cov_4.36283_9	K07041	442.37	789.2	1.70E-238	uncharacterized protein
NODE_4_length_52484_cov_4.36283_10	K03433	186.8	222.8	3.10E-67	proteasome beta subunit [EC:3.4.25.1]
NODE_4_length_52484_cov_4.36283_11	K00966	336.3	96.8	5.50E-29	mannose-1-phosphate guanylyltransferase [EC:2.7.7.13]
NODE_4_length_52484_cov_4.36283_13	K03478	311.1	61.3	4.20E-18	chitin disaccharide deacetylase [EC:3.5.1.105]
NODE_4_length_52484_cov_4.36283_14	K06870	166.83	294.4	1.20E-88	uncharacterized protein
NODE_4_length_52484_cov_4.36283_15	K01880	292.17	454.6	4.60E-137	glycyl-tRNA synthetase [EC:6.1.1.14]
NODE_4_length_52484_cov_4.36283_16	K17758	294.63	220.1	1.70E-66	ADP-dependent NAD(P)H-hydrate dehydratase [EC:4.2.1.136]
NODE_4_length_52484_cov_4.36283_17	K21567	365.6	338.5	1.90E-102	ferredoxin/flavodoxin---NADP+ reductase [EC:1.18.1.2 1.19.1.1]
NODE_4_length_52484_cov_4.36283_18	K03057	94.4	68.8	2.50E-20	transcription factor S
NODE_4_length_52484_cov_4.36283_19	K07706	121.97	29.8	1.40E-08	two-component system, LytTR family, sensor histidine kinase AgrC [EC:2.7.13.3]
NODE_4_length_52484_cov_4.36283_21	K02984	72.37	31.8	4.40E-09	small subunit ribosomal protein S3Ae
NODE_4_length_52484_cov_4.36283_22	K02953	195.87	119.6	8.10E-36	small subunit ribosomal protein S13e
NODE_4_length_52484_cov_4.36283_23	K08851	214.2	162.1	8.10E-49	TP53 regulating kinase and related kinases [EC:2.7.11.1]
NODE_4_length_52484_cov_4.36283_24	K06944	138.8	51.5	3.20E-15	uncharacterized protein
NODE_4_length_52484_cov_4.36283_25	K15904	583.4	402.2	2.30E-121	bifunctional N6-L-threonylcarbamoyladenine synthase / protein kinase Bud32 [EC:2.3.1.234 2.7.11.1]
NODE_4_length_52484_cov_4.36283_26	K02977	192.73	57.4	7.70E-17	ubiquitin-small subunit ribosomal protein S27Ae
NODE_4_length_52484_cov_4.36283_27	K02974	34.07	30.7	9.80E-09	small subunit ribosomal protein S24e
NODE_4_length_52484_cov_4.36283_28	K03050	65.73	83	4.40E-25	DNA-directed RNA polymerase subunit E" [EC:2.7.7.6]
NODE_4_length_52484_cov_4.36283_29	K03049	177.23	179.8	1.90E-54	DNA-directed RNA polymerase subunit E' [EC:2.7.7.6]
NODE_4_length_52484_cov_4.36283_30	K21029	300.07	109.2	1.00E-32	molybdopterin-synthase adenylyltransferase [EC:2.7.7.80]
NODE_4_length_52484_cov_4.36283_35	K01975	63.5	82.9	1.20E-24	RNA 2',3'-cyclic 3'-phosphodiesterase [EC:3.1.4.58]
NODE_4_length_52484_cov_4.36283_36	K07725	58.23	22.3	3.70E-06	CRISPR-associated protein Csa3
NODE_4_length_52484_cov_4.36283_37	K00820	174.5	550	4.00E-166	glutamine---fructose-6-phosphate transaminase (isomerizing) [EC:2.6.1.16]
NODE_4_length_52484_cov_4.36283_38	K02319	555.07	621.8	9.30E-188	DNA polymerase, archaea type [EC:2.7.7.7]
NODE_4_length_52484_cov_4.36283_39	K07331	151.37	27.1	1.20E-07	archaeal flagellar protein FlaH
NODE_4_length_52484_cov_4.36283_40	K01265	132.37	157.8	2.20E-47	methionyl aminopeptidase [EC:3.4.11.18]
NODE_4_length_52484_cov_4.36283_41	K04799	255.5	320.5	1.30E-96	[EC:3.-.-.-]
NODE_4_length_52484_cov_4.36283_42	K09728	64.73	72.2	1.30E-21	uncharacterized protein
NODE_4_length_52484_cov_4.36283_48	K20215	294.4	236.3	1.90E-71	diphthine synthase [EC:2.1.1.98]
NODE_4_length_52484_cov_4.36283_49	K07991	60.4	109.3	1.00E-32	archaeal preflagellin peptidase FlaK [EC:3.4.23.52]
NODE_4_length_52484_cov_4.36283_52	K03110	292.27	293.3	1.70E-88	fused signal recognition particle receptor
NODE_4_length_52484_cov_4.36283_53	K04797	52.33	34.7	8.20E-10	prefoldin alpha subunit
NODE_4_length_52484_cov_4.36283_54	K02910	40.17	53.8	1.00E-15	large subunit ribosomal protein L31e
NODE_4_length_52484_cov_4.36283_56	K06875	52.3	83.5	7.80E-25	programmed cell death protein 5
NODE_4_length_52484_cov_4.36283_57	K02966	54.1	139.5	6.30E-42	small subunit ribosomal protein S19e
NODE_4_length_52484_cov_4.36283_58	K03540	46.57	66.2	2.20E-19	ribonuclease P protein subunit RPR2 [EC:3.1.26.5]
NODE_4_length_52484_cov_4.36283_63	K20327	224.13	300.9	1.30E-90	glycosyltransferase XagB
NODE_4_length_52484_cov_4.36283_64	K02872	151.03	77.2	5.90E-23	large subunit ribosomal protein L13Ae
NODE_4_length_52484_cov_4.36283_65	K02996	107.3	50.5	9.10E-15	small subunit ribosomal protein S9
NODE_6_length_36309_cov_4.81398_2	K09005	34.87	44.5	7.20E-13	uncharacterized protein
NODE_6_length_36309_cov_4.81398_3	K02998	211.23	91.4	3.10E-27	small subunit ribosomal protein SAe
NODE_6_length_36309_cov_4.81398_4	K01689	79.1	217.6	1.70E-65	enolase [EC:4.2.1.11]
NODE_6_length_36309_cov_4.81398_5	K18532	59.13	98.6	2.10E-29	adenylate kinase [EC:2.7.4.3]
NODE_6_length_36309_cov_4.81398_7	K01889	106.57	248	1.10E-74	phenylalanyl-tRNA synthetase alpha chain [EC:6.1.1.20]
NODE_6_length_36309_cov_4.81398_8	K01890	119.13	231.5	1.00E-69	phenylalanyl-tRNA synthetase beta chain [EC:6.1.1.20]
NODE_6_length_36309_cov_4.81398_9	K03627	45	32	5.10E-09	putative transcription factor
NODE_6_length_36309_cov_4.81398_10	K09152	58	59.2	2.10E-17	uncharacterized protein
NODE_6_length_36309_cov_4.81398_11	K02493	227.47	99.1	1.50E-29	release factor glutamine methyltransferase [EC:2.1.1.297]
NODE_6_length_36309_cov_4.81398_14	K04802	62.5	138.8	1.00E-41	proliferating cell nuclear antigen
NODE_6_length_36309_cov_4.81398_17	K04794	50.07	130.1	4.70E-39	peptidyl-tRNA hydrolase, PTH2 family [EC:3.1.1.29]
NODE_6_length_36309_cov_4.81398_18	K07580	50.6	59.5	1.80E-17	Zn-ribbon RNA-binding protein
NODE_6_length_36309_cov_4.81398_20	K07097	116.33	72.3	2.10E-21	uncharacterized protein
NODE_6_length_36309_cov_4.81398_22	K01875	71.13	484.4	3.50E-146	seryl-tRNA synthetase [EC:6.1.1.11]
NODE_6_length_36309_cov_4.81398_23	K03893	185.13	40.6	4.80E-12	arsenical pump membrane protein
NODE_6_length_36309_cov_4.81398_25	K03059	46.57	22.9	1.90E-06	DNA-directed RNA polymerase subunit P [EC:2.7.7.6]
NODE_6_length_36309_cov_4.81398_26	K07765	172.17	82.7	1.20E-24	S2P endopeptidase [EC:3.4.24.85]
NODE_6_length_36309_cov_4.81398_27	K03136	49.83	73.5	5.80E-22	transcription initiation factor TFIIE subunit alpha
NODE_6_length_36309_cov_4.81398_29	K12944	117.3	21.8	6.40E-06	nucleoside triphosphatase [EC:3.6.1.-]
NODE_6_length_36309_cov_4.81398_30	K06869	166.77	145.8	7.40E-44	uncharacterized protein
NODE_6_length_36309_cov_4.81398_32	K02528	247.33	195	9.00E-59	16S rRNA (adenine1518-N6/adenine1519-N6)-dimethyltransferase [EC:2.1.1.182]
NODE_6_length_36309_cov_4.81398_33	K06942	349.9	286.9	1.40E-86	ribosome-binding ATPase
NODE_6_length_36309_cov_4.81398_35	K06409	376.93	135.1	1.10E-40	stage V sporulation protein B
NODE_6_length_36309_cov_4.81398_36	K06859	86.37	161.7	9.50E-49	glucose-6-phosphate isomerase, archaeal [EC:5.3.1.9]
NODE_6_length_36309_cov_4.81398_37	K21306	302.23	181.6	1.20E-54	dolichyl-phosphooligosaccharide-protein glycotransferase [EC:2.4.99.21]
NODE_6_length_36309_cov_4.81398_38	K00945	64.23	37.3	7.70E-11	CMP/dCMP kinase [EC:2.7.4.25]
NODE_6_length_36309_cov_4.81398_39	K11131	252.83	32.3	2.10E-09	H/ACA ribonucleoprotein complex subunit 4 [EC:5.4.99.-]
NODE_6_length_36309_cov_4.81398_40	K11131	252.83	276.1	2.90E-83	H/ACA ribonucleoprotein complex subunit 4 [EC:5.4.99.-]
NODE_6_length_36309_cov_4.81398_41	K03455	129	105.5	1.30E-31	monovalent cation:H+ antiporter-2, CPA2 family
NODE_6_length_36309_cov_4.81398_42	K02889	51.07	56	2.30E-16	large subunit ribosomal protein L21e
NODE_6_length_36309_cov_4.81398_43	K03051	60.77	39	3.90E-11	DNA-directed RNA polymerase subunit F [EC:2.7.7.6]
NODE_6_length_36309_cov_4.81398_44	K07572	158.47	163.5	2.60E-49	putative nucleotide binding protein
NODE_7_length_35507_cov_4.63306_1	K01438	299.2	29.4	2.20E-08	acetylornithine deacetylase [EC:3.5.1.16]
NODE_7_length_35507_cov_4.63306_2	K01990	263.03	247.2	1.80E-74	ABC-2 type transport system ATP-binding protein
NODE_7_length_35507_cov_4.63306_3	K25155	114.03	48.8	2.60E-14	viologen exporter family transport system permease protein
NODE_7_length_35507_cov_4.63306_4	K01497	258.87	173.1	4.00E-52	GTP cyclohydrolase II [EC:3.5.4.25]
NODE_7_length_35507_cov_4.63306_7	K07045	136.93	125.9	1.10E-37	uncharacterized protein
NODE_7_length_35507_cov_4.63306_8	K07251	103.83	82.7	1.30E-24	thiamine kinase [EC:2.7.1.89]
NODE_7_length_35507_cov_4.63306_12	K05873	77.43	65.7	2.10E-19	adenylate cyclase, class 2 [EC:4.6.1.1]
NODE_7_length_35507_cov_4.63306_13	K00942	187.67	111.7	2.20E-33	guanylate kinase [EC:2.7.4.8]
NODE_7_length_35507_cov_4.63306_14	K01591	141.7	129.4	8.30E-39	orotidine-5'-phosphate decarboxylase [EC:4.1.1.23]
NODE_7_length_35507_cov_4.63306_23	K09144	65.83	74.7	5.00E-22	uncharacterized protein
NODE_7_length_35507_cov_4.63306_27	K19164	25.03	23.3	2.70E-06	antitoxin CcdA
NODE_7_length_35507_cov_4.63306_28	K03552	41.57	28.6	5.40E-08	holliday junction resolvase Hjr [EC:3.1.21.10]
NODE_7_length_35507_cov_4.63306_30	K24459	1103.63	28.6	1.70E-08	schlafen family member 13 [EC:3.1.-.-]
NODE_7_length_35507_cov_4.63306_31	K07316	208.8	241	1.60E-72	adenine-specific DNA-methyltransferase [EC:2.1.1.72]
NODE_7_length_35507_cov_4.63306_32	K01156	159	370.4	1.10E-111	type III restriction enzyme [EC:3.1.21.5]
NODE_7_length_35507_cov_4.63306_33	K07503	94.37	60	1.00E-17	endonuclease [EC:3.1.-.-]
NODE_7_length_35507_cov_4.63306_36	K07075	63.07	96	1.50E-28	uncharacterized protein
NODE_7_length_35507_cov_4.63306_44	K08982	34.2	36.4	2.20E-10	putative membrane protein
NODE_8_length_32467_cov_4.92843_2	K03799	134.27	271.3	5.30E-82	heat shock protein HtpX [EC:3.4.24.-]
NODE_8_length_32467_cov_4.92843_5	K03687	31.57	124.4	3.20E-37	molecular chaperone GrpE
NODE_8_length_32467_cov_4.92843_6	K04043	789	804.8	5.90E-243	molecular chaperone DnaK
NODE_8_length_32467_cov_4.92843_7	K03686	401.9	295.1	7.20E-89	molecular chaperone DnaJ
NODE_8_length_32467_cov_4.92843_8	K19002	290.87	281.3	8.00E-85	1,2-diacylglycerol 3-alpha-glucosyltransferase [EC:2.4.1.337]
NODE_8_length_32467_cov_4.92843_10	K25147	106.1	43.6	5.30E-13	beta-exotoxin I transport system permease protein
NODE_8_length_32467_cov_4.92843_11	K25152	335.57	259.9	2.40E-78	gliding motility-associated transport system ATP-binding protein
NODE_8_length_32467_cov_4.92843_12	K01892	278.57	352	2.90E-106	histidyl-tRNA synthetase [EC:6.1.1.21]
NODE_8_length_32467_cov_4.92843_14	K07180	357.4	105.9	8.40E-32	serine protein kinase
NODE_8_length_32467_cov_4.92843_15	K07180	357.4	87.2	4.00E-26	serine protein kinase
NODE_8_length_32467_cov_4.92843_16	K09786	196.37	110.1	5.90E-33	uncharacterized protein
NODE_8_length_32467_cov_4.92843_17	K06415	267.77	134.9	1.60E-40	stage V sporulation protein R
NODE_8_length_32467_cov_4.92843_18	K14564	525.73	130.2	4.60E-39	nucleolar protein 56
NODE_8_length_32467_cov_4.92843_19	K04795	275.93	265.6	1.20E-80	fibrillarin-like pre-rRNA processing protein
NODE_8_length_32467_cov_4.92843_21	K15635	103.97	314.2	5.70E-95	2,3-bisphosphoglycerate-independent phosphoglycerate mutase [EC:5.4.2.12]
NODE_8_length_32467_cov_4.92843_22	K02347	338.37	694.2	1.40E-209	DNA polymerase (family X)
NODE_8_length_32467_cov_4.92843_23	K08482	136.23	149.8	4.60E-45	circadian clock protein KaiC
NODE_8_length_32467_cov_4.92843_24	K01142	225.57	292.4	3.60E-88	exodeoxyribonuclease III [EC:3.1.11.2]
NODE_9_length_32461_cov_6.03607_1	K01507	17.5	41.4	5.30E-12	inorganic pyrophosphatase [EC:3.6.1.1]
NODE_9_length_32461_cov_6.03607_3	K02492	73.67	171.3	1.90E-51	glutamyl-tRNA reductase [EC:1.2.1.70]
NODE_9_length_32461_cov_6.03607_4	K01772	58.5	246	3.10E-74	protoporphyrin/coproporphyrin ferrochelatase [EC:4.98.1.1 4.99.1.9]
NODE_9_length_32461_cov_6.03607_15	K07066	67.7	26.5	2.90E-07	uncharacterized protein
NODE_9_length_32461_cov_6.03607_23	K02964	171.7	96.8	6.60E-29	small subunit ribosomal protein S18e
NODE_9_length_32461_cov_6.03607_24	K02997	179.1	119.1	1.20E-35	small subunit ribosomal protein S9e
NODE_9_length_32461_cov_6.03607_25	K02955	200.53	136.3	4.80E-41	small subunit ribosomal protein S14e
NODE_9_length_32461_cov_6.03607_26	K03047	233.23	223.1	2.40E-67	DNA-directed RNA polymerase subunit D [EC:2.7.7.6]
NODE_9_length_32461_cov_6.03607_28	K03236	71.03	100.6	7.00E-30	translation initiation factor 1A
NODE_9_length_32461_cov_6.03607_29	K09148	61.33	86.5	7.80E-26	uncharacterized protein
NODE_9_length_32461_cov_6.03607_30	K03238	88.67	109.7	9.60E-33	translation initiation factor 2 subunit 2
NODE_9_length_32461_cov_6.03607_32	K10726	652.5	694.2	8.80E-210	replicative DNA helicase Mcm [EC:3.6.4.-]
NODE_9_length_32461_cov_6.03607_33	K19302	97.5	86.2	1.40E-25	undecaprenyl-diphosphatase [EC:3.6.1.27]
NODE_9_length_32461_cov_6.03607_34	K03455	129	67.7	3.60E-20	monovalent cation:H+ antiporter-2, CPA2 family
NODE_9_length_32461_cov_6.03607_35	K02969	111.77	80.4	9.70E-24	small subunit ribosomal protein S20e
NODE_9_length_32461_cov_6.03607_36	K12845	120.27	91.7	2.90E-27	U4/U6 small nuclear ribonucleoprotein SNU13
NODE_9_length_32461_cov_6.03607_37	K02979	49.03	76.1	1.50E-22	small subunit ribosomal protein S28e
NODE_9_length_32461_cov_6.03607_38	K02896	28.4	49.9	1.90E-14	large subunit ribosomal protein L24e
NODE_9_length_32461_cov_6.03607_42	K01091	121.3	39.9	1.50E-11	phosphoglycolate phosphatase [EC:3.1.3.18]
NODE_9_length_32461_cov_6.03607_43	K01886	522	359.4	1.90E-108	glutaminyl-tRNA synthetase [EC:6.1.1.18]
NODE_9_length_32461_cov_6.03607_47	K10947	48	51.8	5.30E-15	PadR family transcriptional regulator, regulatory protein PadR
NODE_10_length_31729_cov_4.44844_3	K00065	319.6	308.1	3.30E-93	2-dehydro-3-deoxy-D-gluconate 5-dehydrogenase [EC:1.1.1.127]
NODE_10_length_31729_cov_4.44844_4	K17816	207.57	180.8	1.90E-54	8-oxo-dGTP diphosphatase / 2-hydroxy-dATP diphosphatase [EC:3.6.1.55 3.6.1.56]
NODE_10_length_31729_cov_4.44844_6	K21463	181.3	20.3	1.00E-05	membrane-associated protein TcaA
NODE_10_length_31729_cov_4.44844_7	K15257	105.53	30.8	1.10E-08	tRNA (mo5U34)-methyltransferase [EC:2.1.1.-]
NODE_10_length_31729_cov_4.44844_8	K08851	214.2	29	1.90E-08	TP53 regulating kinase and related kinases [EC:2.7.11.1]
NODE_10_length_31729_cov_4.44844_9	K22227	353.77	407.3	5.10E-123	AdoMet-dependent heme synthase [EC:1.3.98.6]
NODE_10_length_31729_cov_4.44844_10	K19784	108.13	231.1	1.20E-69	chromate reductase, NAD(P)H dehydrogenase (quinone)
NODE_10_length_31729_cov_4.44844_11	K03574	65.17	58.9	2.10E-17	8-oxo-dGTP diphosphatase [EC:3.6.1.55]
NODE_10_length_31729_cov_4.44844_12	K08153	335.93	78.1	3.10E-23	MFS transporter, DHA1 family, multidrug resistance protein
NODE_10_length_31729_cov_4.44844_15	K08980	114.3	155.4	8.80E-47	putative membrane protein
NODE_10_length_31729_cov_4.44844_16	K03887	303.67	78.5	2.40E-23	menaquinol-cytochrome c reductase cytochrome b subunit
NODE_10_length_31729_cov_4.44844_17	K09388	62.5	21.7	7.80E-06	uncharacterized protein
NODE_10_length_31729_cov_4.44844_18	K06222	315.27	262	3.90E-79	2,5-diketo-D-gluconate reductase B [EC:1.1.1.346]
NODE_10_length_31729_cov_4.44844_20	K09020	212.7	143.5	4.70E-43	ureidoacrylate peracid hydrolase [EC:3.5.1.110]
NODE_10_length_31729_cov_4.44844_21	K13993	75.3	111.7	2.20E-33	HSP20 family protein
NODE_10_length_31729_cov_4.44844_22	K16898	484.07	270.5	1.60E-81	ATP-dependent helicase/nuclease subunit A [EC:3.1.-.- 3.6.4.12]
NODE_10_length_31729_cov_4.44844_25	K08166	432.9	286	2.00E-86	MFS transporter, DHA2 family, methylenomycin A resistance protein
NODE_10_length_31729_cov_4.44844_26	K09386	68	66.8	1.10E-19	uncharacterized protein
NODE_10_length_31729_cov_4.44844_27	K00111	147.43	248.4	7.60E-75	glycerol-3-phosphate dehydrogenase [EC:1.1.5.3]
NODE_10_length_31729_cov_4.44844_28	K07050	261.23	180	2.90E-54	misacylated tRNA(Ala) deacylase [EC:3.1.1.-]
NODE_10_length_31729_cov_4.44844_30	K06953	66.27	137	4.10E-41	uncharacterized protein
NODE_10_length_31729_cov_4.44844_31	K03724	289.97	920.8	8.90E-278	ATP-dependent helicase Lhr and Lhr-like helicase [EC:3.6.4.-]
NODE_10_length_31729_cov_4.44844_32	K00568	309.37	91.6	2.40E-27	3-methyltransferase [EC:2.1.1.222 2.1.1.64]
NODE_10_length_31729_cov_4.44844_33	K05592	533.87	480.8	3.20E-145	ATP-dependent RNA helicase DeaD [EC:3.6.4.13]
NODE_11_length_27456_cov_3.83955_2	K01535	589.03	879.3	2.70E-265	H+-transporting ATPase [EC:7.1.2.1]
NODE_11_length_27456_cov_3.83955_3	K18678	90.8	52.5	2.20E-15	phytol kinase [EC:2.7.1.182]
NODE_11_length_27456_cov_3.83955_5	K01937	101.5	707	1.50E-213	CTP synthase [EC:6.3.4.2]
NODE_11_length_27456_cov_3.83955_7	K17604	162.9	23.4	4.40E-07	zinc finger SWIM domain-containing protein 3
NODE_11_length_27456_cov_3.83955_8	K13953	340.93	351.7	2.90E-106	alcohol dehydrogenase, propanol-preferring [EC:1.1.1.1]
NODE_11_length_27456_cov_3.83955_9	K22934	529.3	424.5	3.30E-128	alpha,alpha-trehalase [EC:3.2.1.28]
NODE_11_length_27456_cov_3.83955_10	K01811	619.23	422.8	1.40E-127	alpha-D-xyloside xylohydrolase [EC:3.2.1.177]
NODE_11_length_27456_cov_3.83955_11	K17311	325.1	425.5	8.50E-129	trehalose transport system substrate-binding protein
NODE_11_length_27456_cov_3.83955_12	K17312	323.7	341.2	2.10E-103	trehalose transport system permease protein
NODE_11_length_27456_cov_3.83955_13	K17313	270.8	336.2	7.80E-102	trehalose transport system permease protein
NODE_11_length_27456_cov_3.83955_14	K17314	477.1	464.3	7.70E-141	trehalose transport system ATP-binding protein
NODE_11_length_27456_cov_3.83955_15	K06889	114.63	66	1.50E-19	uncharacterized protein
NODE_11_length_27456_cov_3.83955_16	K01193	288.97	21.3	4.60E-06	beta-fructofuranosidase [EC:3.2.1.26]
NODE_11_length_27456_cov_3.83955_17	K13525	842.6	151.6	1.10E-45	transitional endoplasmic reticulum ATPase
NODE_11_length_27456_cov_3.83955_18	K01596	263.43	820.4	6.70E-248	phosphoenolpyruvate carboxykinase (GTP) [EC:4.1.1.32]
NODE_11_length_27456_cov_3.83955_21	K18683	371.6	44.2	8.70E-13	rusticyanin
NODE_11_length_27456_cov_3.83955_22	K18683	371.6	32.6	3.20E-09	rusticyanin
NODE_11_length_27456_cov_3.83955_23	K16937	65.87	44.7	6.10E-13	thiosulfate dehydrogenase (quinone) large subunit [EC:1.8.5.2]
NODE_11_length_27456_cov_3.83955_26	K03442	243.23	157.4	2.60E-47	small conductance mechanosensitive channel
NODE_11_length_27456_cov_3.83955_27	K07147	134.13	105.8	1.60E-31	methionine sulfoxide reductase catalytic subunit [EC:1.8.-.-]
NODE_12_length_24308_cov_3.85358_1	K02323	322.07	392.4	1.40E-118	DNA polymerase II small subunit [EC:2.7.7.7]
NODE_12_length_24308_cov_3.85358_2	K00943	97.57	120.1	5.30E-36	dTMP kinase [EC:2.7.4.9]
NODE_12_length_24308_cov_3.85358_3	K00943	97.57	177.3	2.10E-53	dTMP kinase [EC:2.7.4.9]
NODE_12_length_24308_cov_3.85358_4	K05637	1380.2	18.9	5.60E-06	laminin, alpha 1/2
NODE_12_length_24308_cov_3.85358_5	K00873	51.2	417.5	6.00E-126	pyruvate kinase [EC:2.7.1.40]
NODE_12_length_24308_cov_3.85358_6	K02925	335.97	150.3	4.30E-45	large subunit ribosomal protein L3e
NODE_12_length_24308_cov_3.85358_7	K02930	109.83	182.1	9.80E-55	large subunit ribosomal protein L4e
NODE_12_length_24308_cov_3.85358_8	K02893	128.67	45.5	4.60E-13	large subunit ribosomal protein L23Ae
NODE_12_length_24308_cov_3.85358_9	K03538	29.37	28.3	5.00E-08	ribonuclease P protein subunit POP4 [EC:3.1.26.5]
NODE_12_length_24308_cov_3.85358_10	K02961	85.53	70.9	6.70E-21	small subunit ribosomal protein S17
NODE_12_length_24308_cov_3.85358_11	K02894	190.03	100.2	7.30E-30	large subunit ribosomal protein L23e
NODE_12_length_24308_cov_3.85358_12	K02898	164.97	98.1	3.10E-29	large subunit ribosomal protein L26e
NODE_12_length_24308_cov_3.85358_13	K02987	88.9	131.4	1.80E-39	small subunit ribosomal protein S4e
NODE_12_length_24308_cov_3.85358_14	K02868	214.43	128.6	1.10E-38	large subunit ribosomal protein L11e
NODE_12_length_24308_cov_3.85358_15	K02980	73.3	37	1.50E-10	small subunit ribosomal protein S29e
NODE_12_length_24308_cov_3.85358_16	K02957	167.1	105.3	1.90E-31	small subunit ribosomal protein S15Ae
NODE_12_length_24308_cov_3.85358_17	K02933	109.97	132.7	8.80E-40	large subunit ribosomal protein L6
NODE_12_length_24308_cov_3.85358_18	K02912	72.33	69.8	1.40E-20	large subunit ribosomal protein L32e
NODE_12_length_24308_cov_3.85358_19	K02885	62.6	140.6	4.20E-42	large subunit ribosomal protein L19e
NODE_12_length_24308_cov_3.85358_20	K02932	141.27	22.9	2.00E-06	large subunit ribosomal protein L5e
NODE_12_length_24308_cov_3.85358_21	K02981	242.73	137.2	3.30E-41	small subunit ribosomal protein S2e
NODE_12_length_24308_cov_3.85358_22	K02937	112.93	41.8	4.20E-12	large subunit ribosomal protein L7e
NODE_12_length_24308_cov_3.85358_24	K10956	408.27	267.9	8.20E-81	protein transport protein SEC61 subunit alpha
NODE_12_length_24308_cov_3.85358_26	K22585	305.3	359.7	1.30E-108	DNA repair protein NreA
NODE_12_length_24308_cov_3.85358_27	K11130	24.9	30.5	1.40E-08	H/ACA ribonucleoprotein complex subunit 3
NODE_12_length_24308_cov_3.85358_28	K03237	99.6	91.5	2.30E-27	translation initiation factor 2 subunit 1
NODE_12_length_24308_cov_3.85358_29	K01170	89.83	172.4	4.90E-52	tRNA-intron endonuclease, archaea type [EC:4.6.1.16]
NODE_12_length_24308_cov_3.85358_31	K03265	83.13	276.1	3.50E-83	peptide chain release factor subunit 1
NODE_12_length_24308_cov_3.85358_32	K00789	16.47	34.3	7.00E-10	S-adenosylmethionine synthetase [EC:2.5.1.6]
NODE_13_length_22896_cov_5.36641_1	K07404	123.5	26.6	1.50E-07	6-phosphogluconolactonase [EC:3.1.1.31]
NODE_13_length_22896_cov_5.36641_2	K02863	89.8	79.3	1.70E-23	large subunit ribosomal protein L1
NODE_13_length_22896_cov_5.36641_3	K02941	193.1	62.6	1.60E-18	large subunit ribosomal protein LP0
NODE_13_length_22896_cov_5.36641_4	K02869	81.5	110.4	3.40E-33	large subunit ribosomal protein L12
NODE_13_length_22896_cov_5.36641_5	K03787	156.03	209.5	4.10E-63	5'-nucleotidase [EC:3.1.3.5]
NODE_13_length_22896_cov_5.36641_7	K01803	76.97	58.3	2.80E-17	triosephosphate isomerase (TIM) [EC:5.3.1.1]
NODE_13_length_22896_cov_5.36641_8	K25026	274.93	162.2	9.60E-49	glucokinase [EC:2.7.1.2]
NODE_13_length_22896_cov_5.36641_9	K11645	287.53	253.9	9.10E-77	fructose-bisphosphate aldolase, class I [EC:4.1.2.13]
NODE_13_length_22896_cov_5.36641_10	K22026	257.93	134.1	2.50E-40	nucleoside kinase [EC:2.7.1.73 2.7.1.213 2.7.1.-]
NODE_13_length_22896_cov_5.36641_11	K04798	50.27	42.5	2.90E-12	prefoldin beta subunit
NODE_13_length_22896_cov_5.36641_12	K09741	49.07	29.8	2.60E-08	KEOPS complex subunit Pcc1
NODE_13_length_22896_cov_5.36641_13	K02921	25.3	53.2	1.80E-15	large subunit ribosomal protein L37Ae
NODE_13_length_22896_cov_5.36641_14	K07725	58.23	20.8	1.00E-05	CRISPR-associated protein Csa3
NODE_13_length_22896_cov_5.36641_15	K03552	41.57	39	3.40E-11	holliday junction resolvase Hjr [EC:3.1.21.10]
NODE_13_length_22896_cov_5.36641_17	K19286	281.5	103.3	5.40E-31	FMN reductase [NAD(P)H] [EC:1.5.1.39]
NODE_13_length_22896_cov_5.36641_18	K02978	29.2	45.9	2.80E-13	small subunit ribosomal protein S27e
NODE_13_length_22896_cov_5.36641_19	K02929	32.93	40.3	1.20E-11	large subunit ribosomal protein L44e
NODE_13_length_22896_cov_5.36641_20	K08677	369.83	322.9	2.60E-97	kumamolisin
NODE_13_length_22896_cov_5.36641_21	K07332	375.6	318.7	3.90E-96	archaeal flagellar protein FlaI
NODE_13_length_22896_cov_5.36641_22	K12511	137	23	1.70E-06	tight adherence protein C
NODE_13_length_22896_cov_5.36641_23	K01480	196.23	208.6	7.70E-63	agmatinase [EC:3.5.3.11]
NODE_13_length_22896_cov_5.36641_24	K10747	348.63	464.4	4.80E-140	DNA ligase 1 [EC:6.5.1.1 6.5.1.6 6.5.1.7]
NODE_14_length_19981_cov_4.63987_1	K07013	67.27	46.6	2.00E-13	uncharacterized protein
NODE_14_length_19981_cov_4.63987_3	K12941	309.9	202	6.70E-61	aminobenzoyl-glutamate utilization protein B
NODE_14_length_19981_cov_4.63987_4	K01619	47.43	51.2	5.40E-15	deoxyribose-phosphate aldolase [EC:4.1.2.4]
NODE_14_length_19981_cov_4.63987_9	K25503	213.3	67.7	4.30E-20	DNA import protein CedB
NODE_14_length_19981_cov_4.63987_13	K10725	195.67	410.5	4.50E-124	archaeal cell division control protein 6
NODE_14_length_19981_cov_4.63987_17	K22736	37.47	120.6	4.00E-36	vacuolar iron transporter family protein
NODE_14_length_19981_cov_4.63987_18	K17759	355.33	132.1	1.30E-39	NAD(P)H-hydrate epimerase [EC:5.1.99.6]
NODE_14_length_19981_cov_4.63987_19	K11717	569.67	634.2	1.90E-191	cysteine desulfurase / selenocysteine lyase [EC:2.8.1.7 4.4.1.16]
NODE_14_length_19981_cov_4.63987_20	K04488	145.7	97.8	3.60E-29	nitrogen fixation protein NifU and related proteins
NODE_14_length_19981_cov_4.63987_23	K07464	60.6	50.1	1.40E-14	CRISPR-associated exonuclease Cas4 [EC:3.1.12.1]
NODE_15_length_18565_cov_4.55436_3	K00239	690.7	726.7	1.10E-219	succinate dehydrogenase / fumarate reductase, flavoprotein subunit [EC:1.3.5.1 1.3.5.4]
NODE_15_length_18565_cov_4.55436_4	K00240	121.67	235.1	6.00E-71	succinate dehydrogenase / fumarate reductase, iron-sulfur subunit [EC:1.3.5.1 1.3.5.4]
NODE_15_length_18565_cov_4.55436_6	K08223	158.07	160.8	2.00E-48	MFS transporter, FSR family, fosmidomycin resistance protein
NODE_15_length_18565_cov_4.55436_7	K01659	512.6	393.3	7.50E-119	2-methylcitrate synthase [EC:2.3.3.5]
NODE_15_length_18565_cov_4.55436_8	K00175	205.63	316.7	1.90E-95	2-oxoglutarate/2-oxoacid ferredoxin oxidoreductase subunit beta [EC:1.2.7.3 1.2.7.11]
NODE_15_length_18565_cov_4.55436_9	K00174	262	510.3	3.70E-154	2-oxoglutarate/2-oxoacid ferredoxin oxidoreductase subunit alpha [EC:1.2.7.3 1.2.7.11]
NODE_15_length_18565_cov_4.55436_10	K03671	110.07	132.8	1.10E-39	thioredoxin 1
NODE_15_length_18565_cov_4.55436_11	K01902	332.73	462.2	1.50E-139	succinyl-CoA synthetase alpha subunit [EC:6.2.1.5]
NODE_15_length_18565_cov_4.55436_12	K01903	503.23	398.2	1.80E-120	succinyl-CoA synthetase beta subunit [EC:6.2.1.5]
NODE_15_length_18565_cov_4.55436_13	K11105	244.53	169.9	3.50E-51	potassium/hydrogen antiporter
NODE_15_length_18565_cov_4.55436_14	K11105	244.53	215.3	6.50E-65	potassium/hydrogen antiporter
NODE_15_length_18565_cov_4.55436_15	K01744	679.63	683.4	1.30E-206	aspartate ammonia-lyase [EC:4.3.1.1]
NODE_15_length_18565_cov_4.55436_17	K19302	97.5	131.2	2.50E-39	undecaprenyl-diphosphatase [EC:3.6.1.27]
NODE_16_length_15665_cov_4.52226_2	K00116	166.23	276.4	2.00E-83	malate dehydrogenase (quinone) [EC:1.1.5.4]
NODE_16_length_15665_cov_4.52226_3	K00952	116.6	162.6	3.20E-49	nicotinamide-nucleotide adenylyltransferase [EC:2.7.7.1]
NODE_16_length_15665_cov_4.52226_4	K01493	83.83	133.7	4.70E-40	dCMP deaminase [EC:3.5.4.12]
NODE_16_length_15665_cov_4.52226_5	K24119	229.67	163.3	2.90E-49	NADH-dependent peroxiredoxin subunit C [EC:1.11.1.26]
NODE_16_length_15665_cov_4.52226_7	K03718	147.1	49.3	1.60E-14	Lrp/AsnC family transcriptional regulator, regulator for asnA, asnC and gidA
NODE_16_length_15665_cov_4.52226_8	K04483	438.1	460.1	2.40E-139	DNA repair protein RadA
NODE_16_length_15665_cov_4.52226_9	K03593	116.7	287.7	1.10E-86	ATP-binding protein involved in chromosome partitioning
NODE_16_length_15665_cov_4.52226_10	K15778	436.73	308.5	4.50E-93	phosphomannomutase / phosphoglucomutase [EC:5.4.2.8 5.4.2.2]
NODE_16_length_15665_cov_4.52226_11	K07466	98.4	58.3	2.90E-17	replication factor A1
NODE_16_length_15665_cov_4.52226_12	K08978	69.57	33.2	2.40E-09	bacterial/archaeal transporter family protein
NODE_16_length_15665_cov_4.52226_13	K07466	98.4	29.6	1.40E-08	replication factor A1
NODE_16_length_15665_cov_4.52226_14	K00809	143.73	360.5	1.10E-108	deoxyhypusine synthase [EC:2.5.1.46]
NODE_16_length_15665_cov_4.52226_15	K07263	243	189.7	5.00E-57	zinc protease [EC:3.4.24.-]
NODE_16_length_15665_cov_4.52226_17	K13985	118.87	68.1	3.20E-20	N-acyl-phosphatidylethanolamine-hydrolysing phospholipase D [EC:3.1.4.54]
NODE_17_length_15143_cov_4.52788_1	K05873	77.43	48	5.20E-14	adenylate cyclase, class 2 [EC:4.6.1.1]
NODE_17_length_15143_cov_4.52788_3	K01385	162.57	164	2.60E-49	thermopsin [EC:3.4.23.42]
NODE_17_length_15143_cov_4.52788_4	K08153	335.93	88.5	2.20E-26	MFS transporter, DHA1 family, multidrug resistance protein
NODE_17_length_15143_cov_4.52788_5	K03778	334.6	300.2	1.10E-90	D-lactate dehydrogenase [EC:1.1.1.28]
NODE_17_length_15143_cov_4.52788_6	K09696	227.77	65.1	2.30E-19	sodium transport system permease protein
NODE_17_length_15143_cov_4.52788_7	K01990	263.03	224.6	1.30E-67	ABC-2 type transport system ATP-binding protein
NODE_17_length_15143_cov_4.52788_8	K01838	164.47	133	7.70E-40	beta-phosphoglucomutase [EC:5.4.2.6]
NODE_17_length_15143_cov_4.52788_9	K08970	52.43	26.6	1.20E-07	nickel/cobalt transporter (NicO) family protein
NODE_17_length_15143_cov_4.52788_10	K01519	192.13	166.7	4.90E-50	inosine triphosphate pyrophosphatase [EC:3.6.1.-]
NODE_17_length_15143_cov_4.52788_13	K00859	55.8	41.4	5.00E-12	dephospho-CoA kinase [EC:2.7.1.24]
NODE_17_length_15143_cov_4.52788_14	K13280	62.83	89.4	1.30E-26	signal peptidase I [EC:3.4.21.89]
NODE_17_length_15143_cov_4.52788_15	K03056	86.17	71.4	2.80E-21	DNA-directed RNA polymerase subunit L [EC:2.7.7.6]
NODE_17_length_15143_cov_4.52788_16	K00525	184.57	679.8	2.40E-205	ribonucleoside-diphosphate reductase alpha chain [EC:1.17.4.1]
NODE_18_length_13490_cov_4.24089_1	K02600	38.1	22.5	2.10E-06	transcription termination/antitermination protein NusA
NODE_18_length_13490_cov_4.24089_2	K02973	208.43	107.1	4.60E-32	small subunit ribosomal protein S23e
NODE_18_length_13490_cov_4.24089_3	K02989	267.93	97	7.00E-29	small subunit ribosomal protein S5e
NODE_18_length_13490_cov_4.24089_4	K07442	100.6	171.3	1.60E-51	tRNA (adenine57-N1/adenine58-N1)-methyltransferase catalytic subunit [EC:2.1.1.219 2.1.1.220]
NODE_18_length_13490_cov_4.24089_9	K06174	303.93	632.5	7.30E-191	ATP-binding cassette, sub-family E, member 1
NODE_18_length_13490_cov_4.24089_11	K06929	77.2	192.8	3.50E-58	uncharacterized protein
NODE_18_length_13490_cov_4.24089_14	K03079	169.87	39.8	1.30E-11	L-ribulose-5-phosphate 3-epimerase [EC:5.1.3.22]
NODE_18_length_13490_cov_4.24089_15	K07076	39.93	44.9	6.20E-13	uncharacterized protein
NODE_18_length_13490_cov_4.24089_16	K22736	37.47	24.9	5.10E-07	vacuolar iron transporter family protein
NODE_18_length_13490_cov_4.24089_17	K09732	81.13	70.8	3.40E-21	uncharacterized protein
NODE_19_length_12828_cov_4.35534_2	K04767	143.17	100.8	4.40E-30	acetoin utilization protein AcuB
NODE_19_length_12828_cov_4.35534_3	K02322	1245.73	1235.9	0	DNA polymerase II large subunit [EC:2.7.7.7]
NODE_19_length_12828_cov_4.35534_4	K01872	210.17	467	7.90E-141	alanyl-tRNA synthetase [EC:6.1.1.7]
NODE_19_length_12828_cov_4.35534_6	K01870	511.27	841.4	7.90E-254	isoleucyl-tRNA synthetase [EC:6.1.1.5]
NODE_19_length_12828_cov_4.35534_7	K03120	33.4	156.2	5.80E-47	transcription initiation factor TFIID TATA-box-binding protein
NODE_19_length_12828_cov_4.35534_8	K05357	49.47	33.5	1.40E-09	vitamin-K-epoxide reductase (warfarin-sensitive) [EC:1.17.4.4]
NODE_20_length_12818_cov_3.7512_3	K13311	366.33	197.2	1.30E-59	dTDP-3-amino-3,4,6-trideoxy-alpha-D-glucopyranose N,N-dimethyltransferase [EC:2.1.1.234]
NODE_20_length_12818_cov_3.7512_6	K16557	242.23	100.3	5.30E-30	succinoglycan biosynthesis protein ExoA [EC:2.4.-.-]
NODE_20_length_12818_cov_3.7512_7	K05350	579	299.9	1.60E-90	beta-glucosidase [EC:3.2.1.21]
NODE_20_length_12818_cov_3.7512_8	K00754	247.77	133.1	6.80E-40	L-malate glycosyltransferase [EC:2.4.1.-]
NODE_20_length_12818_cov_3.7512_9	K20468	160.63	68.9	2.40E-20	putative heme transporter
NODE_20_length_12818_cov_3.7512_11	K02435	48.57	43.5	1.00E-12	aspartyl-tRNA(Asn)/glutamyl-tRNA(Gln) amidotransferase subunit C [EC:6.3.5.6 6.3.5.7]
NODE_20_length_12818_cov_3.7512_12	K02433	437.13	360	1.40E-108	aspartyl-tRNA(Asn)/glutamyl-tRNA(Gln) amidotransferase subunit A [EC:6.3.5.6 6.3.5.7]
NODE_20_length_12818_cov_3.7512_13	K02434	345.2	347.8	6.30E-105	aspartyl-tRNA(Asn)/glutamyl-tRNA(Gln) amidotransferase subunit B [EC:6.3.5.6 6.3.5.7]
NODE_20_length_12818_cov_3.7512_14	K01876	321.43	717.9	1.10E-216	aspartyl-tRNA synthetase [EC:6.1.1.12]
NODE_20_length_12818_cov_3.7512_16	K18424	615	31.3	3.90E-09	ectonucleotide pyrophosphatase/phosphodiesterase family member 4 [EC:3.6.1.29]
NODE_21_length_11399_cov_4.40714_1	K04567	321.73	627.1	3.10E-189	lysyl-tRNA synthetase, class II [EC:6.1.1.6]
NODE_21_length_11399_cov_4.40714_3	K16150	289.5	286.1	3.40E-86	glycogen synthase [EC:2.4.1.11]
NODE_21_length_11399_cov_4.40714_4	K03726	479.07	730.1	1.90E-220	helicase [EC:3.6.4.-]
NODE_21_length_11399_cov_4.40714_5	K07096	80	177.2	1.90E-53	uncharacterized protein
NODE_21_length_11399_cov_4.40714_8	K07725	58.23	26.2	2.30E-07	CRISPR-associated protein Csa3
NODE_21_length_11399_cov_4.40714_10	K22804	345.6	50.3	4.00E-15	structural maintenance of chromosomes protein 6
NODE_21_length_11399_cov_4.40714_11	K21947	289.53	273.8	7.00E-83	tRNA-5-methyluridine54 2-sulfurtransferase [EC:2.8.1.15]
NODE_21_length_11399_cov_4.40714_12	K03154	36.9	32.1	4.30E-09	sulfur carrier protein
NODE_22_length_10876_cov_4.20252_2	K03465	70.5	49.4	2.00E-14	thymidylate synthase (FAD) [EC:2.1.1.148]
NODE_22_length_10876_cov_4.20252_3	K03546	163	209.1	7.30E-63	DNA repair protein SbcC/Rad50
NODE_22_length_10876_cov_4.20252_4	K03547	109.7	168.2	2.00E-50	DNA repair protein SbcD/Mre11
NODE_22_length_10876_cov_4.20252_5	K01866	104.97	256.3	3.60E-77	tyrosyl-tRNA synthetase [EC:6.1.1.1]
NODE_22_length_10876_cov_4.20252_6	K07107	60.5	73.7	9.40E-22	acyl-CoA thioester hydrolase [EC:3.1.2.-]
NODE_22_length_10876_cov_4.20252_7	K03470	124.87	118.8	1.50E-35	ribonuclease HII [EC:3.1.26.4]
NODE_22_length_10876_cov_4.20252_8	K07561	217.2	62.6	1.50E-18	2-(3-amino-3-carboxypropyl)histidine synthase [EC:2.5.1.108]
NODE_22_length_10876_cov_4.20252_9	K10773	133.43	216.1	2.90E-65	endonuclease III [EC:4.2.99.18]
NODE_22_length_10876_cov_4.20252_11	K03053	97.03	92.3	5.40E-28	DNA-directed RNA polymerase subunit H [EC:2.7.7.6]
NODE_22_length_10876_cov_4.20252_12	K03045	705.23	312.7	1.60E-94	DNA-directed RNA polymerase subunit B" [EC:2.7.7.6]
NODE_23_length_10142_cov_4.36453_2	K00864	518.1	607.8	1.10E-183	glycerol kinase [EC:2.7.1.30]
NODE_23_length_10142_cov_4.36453_3	K01126	136.5	212.7	4.20E-64	glycerophosphoryl diester phosphodiesterase [EC:3.1.4.46]
NODE_23_length_10142_cov_4.36453_4	K08369	362.03	28.4	2.70E-08	MFS transporter, putative metabolite:H+ symporter
NODE_23_length_10142_cov_4.36453_5	K01619	47.43	184.6	1.60E-55	deoxyribose-phosphate aldolase [EC:4.1.2.4]
NODE_23_length_10142_cov_4.36453_6	K11395	293.63	183.8	1.90E-55	2-dehydro-3-deoxy-phosphogluconate/2-dehydro-3-deoxy-6-phosphogalactonate aldolase [EC:4.1.2.55]
NODE_23_length_10142_cov_4.36453_7	K09313	109.63	30.8	5.50E-09	homeobox protein cut-like
NODE_23_length_10142_cov_4.36453_10	K00754	247.77	139.2	9.60E-42	L-malate glycosyltransferase [EC:2.4.1.-]
NODE_23_length_10142_cov_4.36453_11	K06878	131.33	160.8	1.30E-48	tRNA-binding protein
NODE_23_length_10142_cov_4.36453_12	K03975	61.2	92.7	1.20E-27	membrane-associated protein
NODE_23_length_10142_cov_4.36453_13	K02867	67.53	114.6	2.90E-34	large subunit ribosomal protein L11
NODE_23_length_10142_cov_4.36453_14	K02601	99.63	64	6.60E-19	transcription termination/antitermination protein NusG
NODE_24_length_8919_cov_4.63504_2	K07071	118.17	316.9	1.80E-95	uncharacterized protein
NODE_24_length_8919_cov_4.63504_3	K18978	583.63	613.5	1.40E-185	glyceraldehyde-3-phosphate dehydrogenase [NAD(P)+] [EC:1.2.1.90]
NODE_24_length_8919_cov_4.63504_6	K09144	65.83	60.7	9.10E-18	uncharacterized protein
NODE_24_length_8919_cov_4.63504_9	K02731	302.43	200.4	2.20E-60	20S proteasome subunit alpha 4 [EC:3.4.25.1]
[truncated: 30,505 more rows]
